# Supplementary material for: A comprehensive pharmacological survey across heterogeneous patient-derived glioblastoma stem cell models
Source: iScience. 2026 Apr 27;29(6):115839. doi: 10.1016/j.isci.2026.115839 (PMC13207355; doi:10.1016/j.isci.2026.115839)
Supplement: Table S1. Details of 164 validated compounds with target annotation, prioritization and BBB permeability predictions (in Figures S and electronic version also provided) [file mmc2.xlsx]

## Sheet: Sheet1
	ACTIVE [validated] COMPOUNDS (2+ CELL LINES)										De-prioritised	MOA(s)	Comments
Prioritised_group1	#	Compound ID	Target(s)	#	Compound ID	Target(s)	#	Compound ID	Target(s)			Microtubule	1.Taxanes etensively explored (CNS taxane, abeotaxane, may still prove to be effective in GBM
Prioritised_group2 (follow up)	1	Carmofur**	5-FU, antimetabolite	56	Belinostat**	HDAC (pan)	111	Nitidine**	ND			Targetting	2. Colchicine, thiocolchicine, cantharidin, albendazole, mebendazole, 2-methoxyestradiol etc all known to have an effect on microtubules, but have other broad biological targets/mechanisms of action (MOA)
De-prioritised	2	Dasatinib	ABL, SRC, c-KIT	57	Dacinostat**	HDAC (pan)	112	OTS514	NEK1, TOPK			Agents	3. Vinca alkaloids such as vinblastine, vinorelbine, have been investigated in GBM but are typically used in pediatric, low grade gliomas
74/164 (45%) BBB prediction	3	Bosutinib**	ABL, SRC, STAT3, ERK	58	Oxamflatin**	HDAC (pan)	113	Auranofin**	NFkB/IL6-STAT3			HDACs	The lipophilic nature of HDACs (and potent transcriptional repression) does make HDACs worth pursuing in GBM -
** BBB permeable (predicted) or known BBB pentrant	4	TIC10 angular**	AKT/ERK	59	Panobinostat**	HDAC (pan)	114	Antimycin A**	OX PHOS				Panobinostat is a clinically preferred HADC inhibitor (less side effects), Fimepinostat is being investigated in clinical trials (phase I, pediatric brain cancer NCT03893487)
	5	Lorlatinib	ALK, ROS1	60	Scriptaid**	HDAC (pan)	115	PF-03758309	PAK4/6 (pan-PAK)			Topoisomerase	Topoisomarase I & II have been investigated in GBM. Etoposide is still in clinical use for certain brain tumours (ie metastatic brain tumours from primary lung cancers)
	6	Crizotinib	ALK/ROS1	61	M-344	HDAC (pan)	116	AZD5305/Saruparib	PARP1			Proteasome inhibitors	Proteasome inhibitors do not penetrate solid tumours - efficacy in GBM has only been investigated through direct drug delivery (intracranial injection, or convection enhanced delivery, in order to bypass the BBB etc)
	7	Silodosin	alphaA1-AR	62	Trichostatin A	HDAC (pan)	117	olaparib**	PARP1/2			Antifungals	Usually only used in topical applications/creams. Many literature reports on anti-cancer activity of these type of molecules, but systemic drug delivery could be problematic.
	8	Tosedostat	aminopeptidase	63	CUDC-101**	HDAC (pan), EGFR, HER2	118	Rucaparib**	PARP1/2			Anti-metabolites	Several antimetabolites are known to cross BBB but CNS toxicity is an issue. Nevertheless, Cytarabine could still have some utility in a [low dose] drug combination
	9	Tosufloxacin hydrochloride	antibiotic	64	Quisinostat**	HDAC1	119	Talazoparib**	PARP1/2			Na/K ATPase inhibitors	Molecules such as digoxin and lanatoside C have potential cardiac liabilities through Na-K ion transport inhibition
	10	Calcimycin	antibiotic, Ca ionophore	65	Romidepsin	HDAC1,2	120	Niraparib**	PARP1/2			Others:	1.Promiscuous inhibitors/plypharmacology: antibiotics, anti-microbial, anti-psychotics, anti-inflammatory molecules
	11	Miconazole**	antifungal	66	Tacedinaline**	HDAC1,2,3,8	121	Phorbol 12-myristate 13-acetate	PKC agonist				2. dasatinib, bosutinib as SRC inhibitors (presuambly): multi-targeting kinases so non-specific MOA. Specific SRC inhibitor eCF506 (NXP-900) which could be BBB penetrant (ongoing assessments, unpublished data)
	12	Sulconazole nitrate**	antifungal	67	CUDC-907 (fimepinostat)	HDAC1/2/3/6/10/11 & PI3K	122	staurosporine	PKC, pan-kinase				3. Auranofin, nitidine, hexachlorphene, antimycin A all have broad/non-specified mechanisms of action
	13	Fenbendazole**	antihelminth	68	Mocetinostat	HDAC2,3,11	123	U-73343**	PLC, 5-LO				4. Most other deprioritsed compounds listed here exhibit target redundancy (a more potent molecule for the same target has been given higher priority) or have relatively weak potency(s) across the GCGR panel
	14	Flubendazole**	antihelminth	69	LMK-235**	HDAC4,5	124	Volasertib	PLK1
	15	Ciclesonide**	anti-inflammatory	70	Emetine dihydrochloride hydrate	HIF, PDK1, BRD4, ROCK	125	GSK269962	PRKCI /ROCK
	16	Azaguanine-8**	antimetabolite	71	NXP-800**	HSF-1	126	Ixazomib**	Proteasome
	17	Ancitabine**	anti-metabolite	72	CCT251236	HSF1, PIR	127	Bortezomib	Proteasome
	18	Cyclocytidine**	anti-metabolite	73	Ganetespib	HSP90	128	Carfilzomib	Proteasome
	19	Cytarabine**	anti-metabolite	74	NMS-E973**	HSP90AA1	129	Cycloheximide**	Protein Synthesis
	20	Gemcitabine HCl	anti-metabolite	75	GSK1838705A	IGF-1R	130	Homoharringtonine**	Protein Translation
	21	Methyl benzethonium chloride	anti-microbial	76	Bay 11-7082**	IKK	131	LY-411575	PSEN
	22	Thioridazine**	anti-psychotic	77	Momelotinib	JAK1/2	132	Alexidine**	PTPMT1
	23	Alisertib	AURK	78	Gandotinib	JAK2	133	Retinoic acid p-hydroxyanilide**	RAR
	24	Aurora-A Inhibitor I	AURK	79	Pacritinib	JAK2/1, FLT3	134	Clofarabine**	RNR, DNA Pol
	25	CCT137690	AURK	80	Hexachlorophene**	KCNQ1/KCNE1 K channel activator	135	GSK650394	SGK
	26	Tozasertib	AURK	81	SB 743921	KIF11/KSP	136	AZD3965	SLC16A1 (MCT1)
	27	GSK1070916	AURK/SIK	82	GDC-0623	MEK1	137	Ponatinib**	SRC, ABL, PDGFR, VEGFR, FGFR
	28	AZD5582	BIRC3	83	Trametinib	MEK1/2	138	AC-93253 iodide**	SRC, EGFR, FAK
	29	GSK-1324726A (I-BET726)**	BRD2/3/4	84	OTSSP167	MELK	139	eCF506/NXP-900**	SRC/FYN/YES
	30	GSK1210151A	BRD4	85	Cabazitaxel	Micotubule	140	Saracatinib**
	31	Flavopiridol	CDK1/2/4/6/9	86	Albendazole**	Microtubule	141	PF-429242**	SREBP S1 protease
	32	Dinaciclib	CDK1/2/5/9	87	Cantharidin**	Microtubule	142	Stattic	STAT3
	33	AZD5438	CDK1/2/9	88	Mebendazole**	Microtubule	143	Niclosamide**	STAT3
	34	Abemaciclib**	CDK4/6	89	Nocodazole**	Microtubule	144	Pyrvinium pamoate	STAT3, Wnt
	35	Palbociclib	CDK4/6	90	Podophyllotoxin**	Microtubule	145	Thonzonium bromide	surfactant
	36	AZD4573	CDK9	91	Suprafenacine**	Microtubule	146	Chaetocin*8	SUV39H1 (KMT1A)
	37	NVP-2	CDK9/CyclinT1	92	Thiocolchicine**	Microtubule	147	Irinotecan**	TOPOI
	38	Foretinib**	c-MET, KDR, FLT4	93	2-methoxyestradiol	Microtubule	148	Hydroxy Camptothecine	TOPOI
	39	Brequinar sodium salt hydrate	DHODH	94	Cephalomannine	Microtubule	149	Ellipticine**	TOPOII
	40	Pipobroman**	DNA alkylation	95	Colchicine	Microtubule	150	Amsacrine	TOPOII
	41	5-azacytidine**	DNA methylation	96	Docetaxel	Microtubule	151	Daunorubicin hydrochloride	TOPOII
	42	PD153035**	EGFR	97	Fosbretabulin Disodium	Microtubule	152	Doxorubicin hydrochloride	TOPOII
	43	Olmutinib	EGFR	98	Ixabepilone	Microtubule	153	Etoposide**	TOPOII
	44	Osimertinib mesylate	EGFR T790M	99	paclitaxel	microtubule	154	Idarubicin	TOPOII
	45	CR-1-31B**	EIF4A (protein Translation)	100	Vinblastine sulfate	Microtubule	155	Mitoxantrone	TOPOII
	46	Rotenone**	Electron Transport	101	Vinorelbine Tartrate	Microtubule	156	Pirarubicin	TOPOII
	47	POM-HEX**	ENOL2/1	102	Torin2**	mTOR	157	Pixantrone dimaleate	TOPOII
	48	Selinexor**	exportin-1 (XPO1)	103	Sapanisertib	mTOR (kinase)	158	Teniposide	TOPOII
	49	VS-4718	FAK (PTK2), PYK2	104	Gedatolisib	mTOR/PI3K	159	Topotecan	TOPOII
	50	GSK2194069	FASN	105	Digoxigenin	Na/K ATPase	160	Piperlongumine**	TrxR1, PI3K/mTOR
	51	Simvastatin**	Ferroptosis agonist	106	Digoxin	Na/K-ATPase	161	ML240	VCP/p97
	52	BAY-876	GLUT1	107	Lanatoside C	Na/K-ATPase	162	Anlotinib**	VEGFR2/3, c-KIT
	53	BIO [6-BROMOINDIRUBIN-3'-OXIME]**	GSK-3	108	MG 624	nAChR	163	CID 11210285**	WNT agonist
	54	Givinostat	HD1A	109	Diphenyleneiodonium chloride**	NADPH oxidsae	164	YAP-TAZ-INH1	YAP/TAZ
	55	AR-42**	HDAC (pan)	110	Daporinad**	NAMPT		** denotes BBB permeable (predicted) or known BBB penetrant
