# Supplementary material for: A comprehensive pharmacological survey across heterogeneous patient-derived glioblastoma stem cell models
Source: iScience. 2026 Apr 27;29(6):115839. doi: 10.1016/j.isci.2026.115839 (PMC13207355; doi:10.1016/j.isci.2026.115839)
Supplement: Table S2. (i) dose response validation dataset (ii) alphabetical list of most significant hits by p value (iii) quality control data included Z-prime factor and normalized distributions (iv) SMILES data and BBB permeability prediction across purchased validation set, relating to Figure 2, Figure 3 [file mmc3.xlsx]

## Sheet: 1.VAL_allResults
Validation Set (211 compounds by 8 pt dose response)
Cell Line	plateName	well	META_Column	META_Row	META_CompoundStock	META_CompoundID	LOG[M]	META_ConcnM	hc_TotalNucleiCountNuclei_normalized (Surviving Fraction)	hc_TotalNucleiCountNuclei_z_score (normalised)	Phenotypic Distance	pvalue	NegLOG[pValue]	META_LibraryOrigin	META_UniqueIDIMX	META_Column	META_Row	META_CompoundID	META_Annotation
E13	e13-val-1	B02	2	2	1	2-methoxyestradiol	-5.52	3000	0.173833	-4.42105	5.02624	4.1049e-12	11.3867	TrgMol-FDA-LOPAC	641	2	2	2-methoxyestradiol	sample
E13	e13-val-1	B03	3	2	3	3-Tropanyl-indole-3-carboxylate hydrochloride	-5.52	3000	0.699029	-1.36681	1.66064	0.246049	0.608978	TrgMol-FDA-LOPAC	641	3	2	3-Tropanyl-indole-3-carboxylate hydrochloride	sample
E13	e13-val-1	B04	4	2	5	7-Cyclopentyl-5-(4-phenoxy)phenyl-7H-pyrrolo[2,3-d]pyrimidin-4-ylamine	-5.52	3000	0.855294	-0.458066	0.738345	0.829893	0.0809781	TrgMol-FDA-LOPAC	641	4	2	7-Cyclopentyl-5-(4-phenoxy)phenyl-7H-pyrrolo[2,3-d]pyrimidin-4-ylamine	sample
E13	e13-val-1	B05	5	2	7	Acenocoumarol	-5.52	3000	0.767453	-0.968899	0.933748	0.829893	0.0809781	TrgMol-FDA-LOPAC	641	5	2	Acenocoumarol	sample
E13	e13-val-1	B06	6	2	9	Alclometasone dipropionate	-5.52	3000	0.67129	-1.52813	1.46985	0.412258	0.384831	TrgMol-FDA-LOPAC	641	6	2	Alclometasone dipropionate	sample
E13	e13-val-1	B07	7	2	11	Amorolfine hydrochloride	-5.52	3000	0.638003	-1.72171	3.07677	0.000296931	3.52734	TrgMol-FDA-LOPAC	641	7	2	Amorolfine hydrochloride	sample
E13	e13-val-1	B08	8	2	13	Amsacrine	-5.52	3000	0.132224	-4.66303	7.75278	8.48973e-31	30.0711	TrgMol-FDA-LOPAC	641	8	2	Amsacrine	sample
E13	e13-val-1	B09	9	2	15	Antimycin A	-5.52	3000	0.416089	-3.01223	3.04228	0.000372203	3.42922	TrgMol-FDA-LOPAC	641	9	2	Antimycin A	sample
E13	e13-val-1	B10	10	2	17	Arbutin	-5.52	3000	0.991216	0.332381	0.812572	0.829893	0.0809781	TrgMol-FDA-LOPAC	641	10	2	Arbutin	sample
E13	e13-val-1	B11	11	2	19	Auranofin	-5.52	3000	0.226537	-4.11455	5.80414	1.60711e-16	15.794	TrgMol-FDA-LOPAC	641	11	2	Auranofin	sample
E13	e13-val-1	B12	12	2	0	DMSO			0.836801	-0.56561	0.871497	0.829893	0.0809781	TrgMol-FDA-LOPAC	641	12	2	DMSO	neg
E13	e13-val-1	B13	13	2	21	Avobenzone	-5.52	3000	0.799815	-0.780697	0.742767	0.829893	0.0809781	TrgMol-FDA-LOPAC	641	13	2	Avobenzone	sample
E13	e13-val-1	B14	14	2	23	Azaguanine-8	-5.52	3000	0.306981	-3.64674	5.01846	4.4972e-12	11.3471	TrgMol-FDA-LOPAC	641	14	2	Azaguanine-8	sample
E13	e13-val-1	B15	15	2	25	Bay 11-7082	-5.52	3000	0.0323625	-5.24376	13.155	7.00271e-95	94.1547	TrgMol-FDA-LOPAC	641	15	2	Bay 11-7082	sample
E13	e13-val-1	B16	16	2	27	Benzethonium chloride	-5.52	3000	0.240407	-4.0339	4.92161	1.41881e-11	10.8481	TrgMol-FDA-LOPAC	641	16	2	Benzethonium chloride	sample
E13	e13-val-1	B17	17	2	29	Benzylpenicillin sodium	-5.52	3000	1.08183	0.859345	0.98537	0.829893	0.0809781	TrgMol-FDA-LOPAC	641	17	2	Benzylpenicillin sodium	sample
E13	e13-val-1	B18	18	2	31	BIO (GSK3 Inhibitor IX)	-5.52	3000	0.195099	-4.29738	7.12994	1.00691e-25	24.997	TrgMol-FDA-LOPAC	641	18	2	BIO (GSK3 Inhibitor IX)	sample
E13	e13-val-1	B19	19	2	33	Brequinar sodium salt hydrate	-5.52	3000	0.470643	-2.69498	5.02391	4.21638e-12	11.3751	TrgMol-FDA-LOPAC	641	19	2	Brequinar sodium salt hydrate	sample
E13	e13-val-1	B20	20	2	35	Buflomedil hydrochloride	-5.52	3000	0.944059	0.0581441	0.709548	0.829893	0.0809781	TrgMol-FDA-LOPAC	641	20	2	Buflomedil hydrochloride	sample
E13	e13-val-1	B21	21	2	37	Calcimycin	-5.52	3000	0.0610264	-5.07707	8.33102	6.18747e-36	35.2085	TrgMol-FDA-LOPAC	641	21	2	Calcimycin	sample
E13	e13-val-1	B22	22	2	39	Cantharidin	-5.52	3000	0	-5.43197	22.6955	5.30161e-296	295.276	TrgMol-FDA-LOPAC	641	22	2	Cantharidin	sample
E13	e13-val-1	B23	23	2	0	DMSO			1.07628	0.827082	0.786888	0.829893	0.0809781	TrgMol-FDA-LOPAC	641	23	2	DMSO	neg
E13	e13-val-1	C02	2	3	1	2-methoxyestradiol	-6	1000	0.776699	-0.915127	1.40357	0.480088	0.318679	TrgMol-FDA-LOPAC	641	2	3	2-methoxyestradiol	sample
E13	e13-val-1	C03	3	3	3	3-Tropanyl-indole-3-carboxylate hydrochloride	-6	1000	0.931114	-0.0171366	1.00788	0.829893	0.0809781	TrgMol-FDA-LOPAC	641	3	3	3-Tropanyl-indole-3-carboxylate hydrochloride	sample
E13	e13-val-1	C04	4	3	5	7-Cyclopentyl-5-(4-phenoxy)phenyl-7H-pyrrolo[2,3-d]pyrimidin-4-ylamine	-6	1000	0.996764	0.364644	0.572353	0.829893	0.0809781	TrgMol-FDA-LOPAC	641	4	3	7-Cyclopentyl-5-(4-phenoxy)phenyl-7H-pyrrolo[2,3-d]pyrimidin-4-ylamine	sample
E13	e13-val-1	C05	5	3	7	Acenocoumarol	-6	1000	0.931114	-0.0171366	0.585943	0.829893	0.0809781	TrgMol-FDA-LOPAC	641	5	3	Acenocoumarol	sample
E13	e13-val-1	C06	6	3	9	Alclometasone dipropionate	-6	1000	0.973648	0.230214	1.2374	0.671342	0.173056	TrgMol-FDA-LOPAC	641	6	3	Alclometasone dipropionate	sample
E13	e13-val-1	C07	7	3	11	Amorolfine hydrochloride	-6	1000	0.957004	0.133425	1.17491	0.745448	0.127583	TrgMol-FDA-LOPAC	641	7	3	Amorolfine hydrochloride	sample
E13	e13-val-1	C08	8	3	13	Amsacrine	-6	1000	0.3865	-3.1843	6.83567	1.70135e-23	22.7692	TrgMol-FDA-LOPAC	641	8	3	Amsacrine	sample
E13	e13-val-1	C09	9	3	15	Antimycin A	-6	1000	0.538141	-2.30244	2.45955	0.0105116	1.97833	TrgMol-FDA-LOPAC	641	9	3	Antimycin A	sample
E13	e13-val-1	C10	10	3	17	Arbutin	-6	1000	1.04485	0.644258	0.191353	0.834777	0.0784293	TrgMol-FDA-LOPAC	641	10	3	Arbutin	sample
E13	e13-val-1	C11	11	3	19	Auranofin	-6	1000	0.85067	-0.484952	0.919344	0.829893	0.0809781	TrgMol-FDA-LOPAC	641	11	3	Auranofin	sample
E13	e13-val-1	C12	12	3	0	DMSO			1.04854	0.665766	0.356017	0.829893	0.0809781	TrgMol-FDA-LOPAC	641	12	3	DMSO	neg
E13	e13-val-1	C13	13	3	21	Avobenzone	-6	1000	1.07351	0.81095	0.606254	0.829893	0.0809781	TrgMol-FDA-LOPAC	641	13	3	Avobenzone	sample
E13	e13-val-1	C14	14	3	23	Azaguanine-8	-6	1000	0.580675	-2.05509	2.81613	0.00149569	2.82516	TrgMol-FDA-LOPAC	641	14	3	Azaguanine-8	sample
E13	e13-val-1	C15	15	3	25	Bay 11-7082	-6	1000	0.691632	-1.40983	2.50182	0.00846616	2.07231	TrgMol-FDA-LOPAC	641	15	3	Bay 11-7082	sample
E13	e13-val-1	C16	16	3	27	Benzethonium chloride	-6	1000	0.753583	-1.04956	1.21768	0.694594	0.158269	TrgMol-FDA-LOPAC	641	16	3	Benzethonium chloride	sample
E13	e13-val-1	C17	17	3	29	Benzylpenicillin sodium	-6	1000	1.06241	0.746424	1.03582	0.829893	0.0809781	TrgMol-FDA-LOPAC	641	17	3	Benzylpenicillin sodium	sample
E13	e13-val-1	C18	18	3	31	BIO (GSK3 Inhibitor IX)	-6	1000	0.750809	-1.06569	3.61335	5.94514e-06	5.22584	TrgMol-FDA-LOPAC	641	18	3	BIO (GSK3 Inhibitor IX)	sample
E13	e13-val-1	C19	19	3	33	Brequinar sodium salt hydrate	-6	1000	0.614887	-1.85614	4.43263	3.10593e-09	8.50781	TrgMol-FDA-LOPAC	641	19	3	Brequinar sodium salt hydrate	sample
E13	e13-val-1	C20	20	3	35	Buflomedil hydrochloride	-6	1000	1.16597	1.34867	0.536265	0.829893	0.0809781	TrgMol-FDA-LOPAC	641	20	3	Buflomedil hydrochloride	sample
E13	e13-val-1	C21	21	3	37	Calcimycin	-6	1000	0.110032	-4.79208	7.9745	1.03597e-32	31.9847	TrgMol-FDA-LOPAC	641	21	3	Calcimycin	sample
E13	e13-val-1	C22	22	3	39	Cantharidin	-6	1000	0.000924642	-5.42659	22.323	4.73105e-286	285.325	TrgMol-FDA-LOPAC	641	22	3	Cantharidin	sample
E13	e13-val-1	C23	23	3	0	DMSO			1.09663	0.94538	0.778238	0.829893	0.0809781	TrgMol-FDA-LOPAC	641	23	3	DMSO	neg
E13	e13-val-1	D02	2	4	1	2-methoxyestradiol	-6.48	333.3	0.816459	-0.683908	0.957826	0.829893	0.0809781	TrgMol-FDA-LOPAC	641	2	4	2-methoxyestradiol	sample
E13	e13-val-1	D03	3	4	3	3-Tropanyl-indole-3-carboxylate hydrochloride	-6.48	333.3	0.828479	-0.614005	0.623904	0.829893	0.0809781	TrgMol-FDA-LOPAC	641	3	4	3-Tropanyl-indole-3-carboxylate hydrochloride	sample
E13	e13-val-1	D04	4	4	5	7-Cyclopentyl-5-(4-phenoxy)phenyl-7H-pyrrolo[2,3-d]pyrimidin-4-ylamine	-6.48	333.3	1.01988	0.499074	0.532228	0.829893	0.0809781	TrgMol-FDA-LOPAC	641	4	4	7-Cyclopentyl-5-(4-phenoxy)phenyl-7H-pyrrolo[2,3-d]pyrimidin-4-ylamine	sample
E13	e13-val-1	D05	5	4	7	Acenocoumarol	-6.48	333.3	0.872862	-0.355899	0.593621	0.829893	0.0809781	TrgMol-FDA-LOPAC	641	5	4	Acenocoumarol	sample
E13	e13-val-1	D06	6	4	9	Alclometasone dipropionate	-6.48	333.3	0.950532	0.0957844	1.24991	0.656707	0.182628	TrgMol-FDA-LOPAC	641	6	4	Alclometasone dipropionate	sample
E13	e13-val-1	D07	7	4	11	Amorolfine hydrochloride	-6.48	333.3	0.958853	0.144179	0.915066	0.829893	0.0809781	TrgMol-FDA-LOPAC	641	7	4	Amorolfine hydrochloride	sample
E13	e13-val-1	D08	8	4	13	Amsacrine	-6.48	333.3	0.414239	-3.02299	6.57113	1.40036e-21	20.8538	TrgMol-FDA-LOPAC	641	8	4	Amsacrine	sample
E13	e13-val-1	D09	9	4	15	Antimycin A	-6.48	333.3	0.512252	-2.453	2.59999	0.00504552	2.29709	TrgMol-FDA-LOPAC	641	9	4	Antimycin A	sample
E13	e13-val-1	D10	10	4	17	Arbutin	-6.48	333.3	0.929265	-0.027891	0.829243	0.829893	0.0809781	TrgMol-FDA-LOPAC	641	10	4	Arbutin	sample
E13	e13-val-1	D11	11	4	19	Auranofin	-6.48	333.3	0.9681	0.197951	0.569178	0.829893	0.0809781	TrgMol-FDA-LOPAC	641	11	4	Auranofin	sample
E13	e13-val-1	D12	12	4	0	DMSO			0.972723	0.224837	0.39366	0.829893	0.0809781	TrgMol-FDA-LOPAC	641	12	4	DMSO	neg
E13	e13-val-1	D13	13	4	21	Avobenzone	-6.48	333.3	1.11142	1.03142	0.627431	0.829893	0.0809781	TrgMol-FDA-LOPAC	641	13	4	Avobenzone	sample
E13	e13-val-1	D14	14	4	23	Azaguanine-8	-6.48	333.3	0.559408	-2.17877	2.46192	0.0103867	1.98352	TrgMol-FDA-LOPAC	641	14	4	Azaguanine-8	sample
E13	e13-val-1	D15	15	4	25	Bay 11-7082	-6.48	333.3	0.976422	0.246346	0.699628	0.829893	0.0809781	TrgMol-FDA-LOPAC	641	15	4	Bay 11-7082	sample
E13	e13-val-1	D16	16	4	27	Benzethonium chloride	-6.48	333.333	0.991216	0.332381	0.649921	0.829893	0.0809781	TrgMol-FDA-LOPAC	641	16	4	Benzethonium chloride	sample
E13	e13-val-1	D17	17	4	29	Benzylpenicillin sodium	-6.48	333.3	1.05964	0.730293	0.678351	0.829893	0.0809781	TrgMol-FDA-LOPAC	641	17	4	Benzylpenicillin sodium	sample
E13	e13-val-1	D18	18	4	31	BIO (GSK3 Inhibitor IX)	-6.48	333.3	0.949607	0.0904072	1.91833	0.105868	0.975234	TrgMol-FDA-LOPAC	641	18	4	BIO (GSK3 Inhibitor IX)	sample
E13	e13-val-1	D19	19	4	33	Brequinar sodium salt hydrate	-6.48	333.3	0.725844	-1.21087	4.41097	3.88266e-09	8.41087	TrgMol-FDA-LOPAC	641	19	4	Brequinar sodium salt hydrate	sample
E13	e13-val-1	D20	20	4	35	Buflomedil hydrochloride	-6.48	333.3	1.00509	0.413039	0.564006	0.829893	0.0809781	TrgMol-FDA-LOPAC	641	20	4	Buflomedil hydrochloride	sample
E13	e13-val-1	D21	21	4	37	Calcimycin	-6.48	333.3	0.266297	-3.88334	6.79467	3.4022e-23	22.4682	TrgMol-FDA-LOPAC	641	21	4	Calcimycin	sample
E13	e13-val-1	D22	22	4	39	Cantharidin	-6.48	333.3	0.138696	-4.62539	7.518	7.77255e-29	28.1094	TrgMol-FDA-LOPAC	641	22	4	Cantharidin	sample
E13	e13-val-1	D23	23	4	0	DMSO			1.07906	0.843214	0.357798	0.829893	0.0809781	TrgMol-FDA-LOPAC	641	23	4	DMSO	neg
E13	e13-val-1	E02	2	5	1	2-methoxyestradiol	-6.95	111.1	1.04485	0.644258	1.47404	0.40793	0.389414	TrgMol-FDA-LOPAC	641	2	5	2-methoxyestradiol	sample
E13	e13-val-1	E03	3	5	3	3-Tropanyl-indole-3-carboxylate hydrochloride	-6.95	111.1	0.974572	0.235591	0.725603	0.829893	0.0809781	TrgMol-FDA-LOPAC	641	3	5	3-Tropanyl-indole-3-carboxylate hydrochloride	sample
E13	e13-val-1	E04	4	5	5	7-Cyclopentyl-5-(4-phenoxy)phenyl-7H-pyrrolo[2,3-d]pyrimidin-4-ylamine	-6.95	111.1	0.883957	-0.291373	0.653358	0.829893	0.0809781	TrgMol-FDA-LOPAC	641	4	5	7-Cyclopentyl-5-(4-phenoxy)phenyl-7H-pyrrolo[2,3-d]pyrimidin-4-ylamine	sample
E13	e13-val-1	E05	5	5	7	Acenocoumarol	-6.95	111.1	1.02543	0.531337	0.662728	0.829893	0.0809781	TrgMol-FDA-LOPAC	641	5	5	Acenocoumarol	sample
E13	e13-val-1	E06	6	5	9	Alclometasone dipropionate	-6.95	111.1	0.858992	-0.436557	1.15074	0.769909	0.113561	TrgMol-FDA-LOPAC	641	6	5	Alclometasone dipropionate	sample
E13	e13-val-1	E07	7	5	11	Amorolfine hydrochloride	-6.95	111.1	0.969949	0.208705	0.427888	0.829893	0.0809781	TrgMol-FDA-LOPAC	641	7	5	Amorolfine hydrochloride	sample
E13	e13-val-1	E08	8	5	13	Amsacrine	-6.95	111.1	0.414239	-3.02299	6.51287	3.55198e-21	20.4495	TrgMol-FDA-LOPAC	641	8	5	Amsacrine	sample
E13	e13-val-1	E09	9	5	15	Antimycin A	-6.95	111.1	0.570504	-2.11424	2.17731	0.0385405	1.41408	TrgMol-FDA-LOPAC	641	9	5	Antimycin A	sample
E13	e13-val-1	E10	10	5	17	Arbutin	-6.95	111.1	0.917245	-0.0977944	0.508381	0.829893	0.0809781	TrgMol-FDA-LOPAC	641	10	5	Arbutin	sample
E13	e13-val-1	E11	11	5	19	Auranofin	-6.95	111.1	1.08923	0.902363	0.628548	0.829893	0.0809781	TrgMol-FDA-LOPAC	641	11	5	Auranofin	sample
E13	e13-val-1	E12	12	5	0	DMSO			1.04854	0.665766	0.589282	0.829893	0.0809781	TrgMol-FDA-LOPAC	641	12	5	DMSO	neg
E13	e13-val-1	E13	13	5	21	Avobenzone	-6.95	111.1	0.947758	0.0796528	0.498522	0.829893	0.0809781	TrgMol-FDA-LOPAC	641	13	5	Avobenzone	sample
E13	e13-val-1	E14	14	5	23	Azaguanine-8	-6.95	111.1	0.870088	-0.372031	0.950251	0.829893	0.0809781	TrgMol-FDA-LOPAC	641	14	5	Azaguanine-8	sample
E13	e13-val-1	E15	15	5	25	Bay 11-7082	-6.95	111.1	0.988442	0.316249	0.428137	0.829893	0.0809781	TrgMol-FDA-LOPAC	641	15	5	Bay 11-7082	sample
E13	e13-val-1	E16	16	5	27	Benzethonium chloride	-6.95	111.111	1.17707	1.4132	1.04986	0.829893	0.0809781	TrgMol-FDA-LOPAC	641	16	5	Benzethonium chloride	sample
E13	e13-val-1	E17	17	5	29	Benzylpenicillin sodium	-6.95	111.1	1.17429	1.39706	0.926257	0.829893	0.0809781	TrgMol-FDA-LOPAC	641	17	5	Benzylpenicillin sodium	sample
E13	e13-val-1	E18	18	5	31	BIO (GSK3 Inhibitor IX)	-6.95	111.1	1.02635	0.536714	1.28559	0.611901	0.213319	TrgMol-FDA-LOPAC	641	18	5	BIO (GSK3 Inhibitor IX)	sample
E13	e13-val-1	E19	19	5	33	Brequinar sodium salt hydrate	-6.95	111.1	0.858067	-0.441934	1.79924	0.159344	0.797665	TrgMol-FDA-LOPAC	641	19	5	Brequinar sodium salt hydrate	sample
E13	e13-val-1	E20	20	5	35	Buflomedil hydrochloride	-6.95	111.1	1.12806	1.1282	0.845057	0.829893	0.0809781	TrgMol-FDA-LOPAC	641	20	5	Buflomedil hydrochloride	sample
E13	e13-val-1	E21	21	5	37	Calcimycin	-6.95	111.1	0.576052	-2.08198	3.3057	6.1968e-05	4.20783	TrgMol-FDA-LOPAC	641	21	5	Calcimycin	sample
E13	e13-val-1	E22	22	5	39	Cantharidin	-6.95	111.1	0.73509	-1.1571	2.25643	0.0273177	1.56356	TrgMol-FDA-LOPAC	641	22	5	Cantharidin	sample
E13	e13-val-1	E23	23	5	0	DMSO			1.01156	0.450679	0.607839	0.829893	0.0809781	TrgMol-FDA-LOPAC	641	23	5	DMSO	neg
E13	e13-val-1	F02	2	6	1	2-methoxyestradiol	-7.43	37	0.837725	-0.560233	1.01127	0.829893	0.0809781	TrgMol-FDA-LOPAC	641	2	6	2-methoxyestradiol	sample
E13	e13-val-1	F03	3	6	3	3-Tropanyl-indole-3-carboxylate hydrochloride	-7.43	37	0.912621	-0.12468	0.87007	0.829893	0.0809781	TrgMol-FDA-LOPAC	641	3	6	3-Tropanyl-indole-3-carboxylate hydrochloride	sample
E13	e13-val-1	F04	4	6	5	7-Cyclopentyl-5-(4-phenoxy)phenyl-7H-pyrrolo[2,3-d]pyrimidin-4-ylamine	-7.43	37	0.893204	-0.237601	0.605974	0.829893	0.0809781	TrgMol-FDA-LOPAC	641	4	6	7-Cyclopentyl-5-(4-phenoxy)phenyl-7H-pyrrolo[2,3-d]pyrimidin-4-ylamine	sample
E13	e13-val-1	F05	5	6	7	Acenocoumarol	-7.43	37	1.04669	0.655012	2.80041	0.00164398	2.7841	TrgMol-FDA-LOPAC	641	5	6	Acenocoumarol	sample
E13	e13-val-1	F06	6	6	9	Alclometasone dipropionate	-7.43	37	0.926491	-0.0440225	1.27115	0.629022	0.201334	TrgMol-FDA-LOPAC	641	6	6	Alclometasone dipropionate	sample
E13	e13-val-1	F07	7	6	11	Amorolfine hydrochloride	-7.43	37	0.999538	0.380775	0.707618	0.829893	0.0809781	TrgMol-FDA-LOPAC	641	7	6	Amorolfine hydrochloride	sample
E13	e13-val-1	F08	8	6	13	Amsacrine	-7.43	37	0.489135	-2.58743	4.50656	1.44972e-09	8.83872	TrgMol-FDA-LOPAC	641	8	6	Amsacrine	sample
E13	e13-val-1	F09	9	6	15	Antimycin A	-7.43	37	0.546463	-2.25405	1.9302	0.101409	0.993924	TrgMol-FDA-LOPAC	641	9	6	Antimycin A	sample
E13	e13-val-1	F10	10	6	17	Arbutin	-7.43	37	0.905224	-0.167698	0.511468	0.829893	0.0809781	TrgMol-FDA-LOPAC	641	10	6	Arbutin	sample
E13	e13-val-1	F11	11	6	19	Auranofin	-7.43	37	1.043	0.633503	0.380837	0.829893	0.0809781	TrgMol-FDA-LOPAC	641	11	6	Auranofin	sample
E13	e13-val-1	F12	12	6	0	DMSO			1.10587	0.999152	0.638349	0.829893	0.0809781	TrgMol-FDA-LOPAC	641	12	6	DMSO	neg
E13	e13-val-1	F13	13	6	21	Avobenzone	-7.43	37	1.08091	0.853968	0.386494	0.829893	0.0809781	TrgMol-FDA-LOPAC	641	13	6	Avobenzone	sample
E13	e13-val-1	F14	14	6	23	Azaguanine-8	-7.43	37	1.07721	0.832459	1.23283	0.676305	0.169857	TrgMol-FDA-LOPAC	641	14	6	Azaguanine-8	sample
E13	e13-val-1	F15	15	6	25	Bay 11-7082	-7.43	37	1.02543	0.531337	0.388125	0.829893	0.0809781	TrgMol-FDA-LOPAC	641	15	6	Bay 11-7082	sample
E13	e13-val-1	F16	16	6	27	Benzethonium chloride	-7.43	37.037	1.1521	1.26801	0.837274	0.829893	0.0809781	TrgMol-FDA-LOPAC	641	16	6	Benzethonium chloride	sample
E13	e13-val-1	F17	17	6	29	Benzylpenicillin sodium	-7.43	37	1.06981	0.789442	0.437684	0.829893	0.0809781	TrgMol-FDA-LOPAC	641	17	6	Benzylpenicillin sodium	sample
E13	e13-val-1	F18	18	6	31	BIO (GSK3 Inhibitor IX)	-7.43	37	1.10495	0.993775	0.798316	0.829893	0.0809781	TrgMol-FDA-LOPAC	641	18	6	BIO (GSK3 Inhibitor IX)	sample
E13	e13-val-1	F19	19	6	33	Brequinar sodium salt hydrate	-7.43	37	1.03098	0.5636	0.760928	0.829893	0.0809781	TrgMol-FDA-LOPAC	641	19	6	Brequinar sodium salt hydrate	sample
E13	e13-val-1	F20	20	6	35	Buflomedil hydrochloride	-7.43	37	1.18539	1.46159	0.927633	0.829893	0.0809781	TrgMol-FDA-LOPAC	641	20	6	Buflomedil hydrochloride	sample
E13	e13-val-1	F21	21	6	37	Calcimycin	-7.43	37	0.677762	-1.49049	1.45989	0.422382	0.374295	TrgMol-FDA-LOPAC	641	21	6	Calcimycin	sample
E13	e13-val-1	F22	22	6	39	Cantharidin	-7.43	37	0.919094	-0.08704	1.03897	0.829893	0.0809781	TrgMol-FDA-LOPAC	641	22	6	Cantharidin	sample
E13	e13-val-1	F23	23	6	0	DMSO			0.935737	0.00974936	0.703546	0.829893	0.0809781	TrgMol-FDA-LOPAC	641	23	6	DMSO	neg
E13	e13-val-1	G02	2	7	1	2-methoxyestradiol	-7.91	12.3	0.960703	0.154933	0.820608	0.829893	0.0809781	TrgMol-FDA-LOPAC	641	2	7	2-methoxyestradiol	sample
E13	e13-val-1	G03	3	7	3	3-Tropanyl-indole-3-carboxylate hydrochloride	-7.91	12.3	0.939436	0.0312581	1.03229	0.829893	0.0809781	TrgMol-FDA-LOPAC	641	3	7	3-Tropanyl-indole-3-carboxylate hydrochloride	sample
E13	e13-val-1	G04	4	7	5	7-Cyclopentyl-5-(4-phenoxy)phenyl-7H-pyrrolo[2,3-d]pyrimidin-4-ylamine	-7.91	12.3	1.07074	0.794819	1.03645	0.829893	0.0809781	TrgMol-FDA-LOPAC	641	4	7	7-Cyclopentyl-5-(4-phenoxy)phenyl-7H-pyrrolo[2,3-d]pyrimidin-4-ylamine	sample
E13	e13-val-1	G05	5	7	7	Acenocoumarol	-7.91	12.3	1.043	0.633503	0.664791	0.829893	0.0809781	TrgMol-FDA-LOPAC	641	5	7	Acenocoumarol	sample
E13	e13-val-1	G06	6	7	9	Alclometasone dipropionate	-7.91	12.3	0.887656	-0.269864	1.12342	0.799816	0.0970097	TrgMol-FDA-LOPAC	641	6	7	Alclometasone dipropionate	sample
E13	e13-val-1	G07	7	7	11	Amorolfine hydrochloride	-7.91	12.3	0.949607	0.0904072	0.55358	0.829893	0.0809781	TrgMol-FDA-LOPAC	641	7	7	Amorolfine hydrochloride	sample
E13	e13-val-1	G08	8	7	13	Amsacrine	-7.91	12.3	0.807212	-0.73768	1.43406	0.447887	0.348832	TrgMol-FDA-LOPAC	641	8	7	Amsacrine	sample
E13	e13-val-1	G09	9	7	15	Antimycin A	-7.91	12.3	0.543689	-2.27018	1.99617	0.0793716	1.10034	TrgMol-FDA-LOPAC	641	9	7	Antimycin A	sample
E13	e13-val-1	G10	10	7	17	Arbutin	-7.91	12.3	1.04022	0.617372	0.859376	0.829893	0.0809781	TrgMol-FDA-LOPAC	641	10	7	Arbutin	sample
E13	e13-val-1	G11	11	7	19	Auranofin	-7.91	12.3	1.05409	0.69803	0.740281	0.829893	0.0809781	TrgMol-FDA-LOPAC	641	11	7	Auranofin	sample
E13	e13-val-1	G12	12	7	0	DMSO			1.08368	0.8701	0.289241	0.829893	0.0809781	TrgMol-FDA-LOPAC	641	12	7	DMSO	neg
E13	e13-val-1	G13	13	7	21	Avobenzone	-7.91	12.3	1.0245	0.525959	0.578667	0.829893	0.0809781	TrgMol-FDA-LOPAC	641	13	7	Avobenzone	sample
E13	e13-val-1	G14	14	7	23	Azaguanine-8	-7.91	12.3	1.02265	0.515205	0.508304	0.829893	0.0809781	TrgMol-FDA-LOPAC	641	14	7	Azaguanine-8	sample
E13	e13-val-1	G15	15	7	25	Bay 11-7082	-7.91	12.3	1.06426	0.757179	0.78934	0.829893	0.0809781	TrgMol-FDA-LOPAC	641	15	7	Bay 11-7082	sample
E13	e13-val-1	G16	16	7	27	Benzethonium chloride	-7.91	12.3457	0.990291	0.327004	0.594196	0.829893	0.0809781	TrgMol-FDA-LOPAC	641	16	7	Benzethonium chloride	sample
E13	e13-val-1	G17	17	7	29	Benzylpenicillin sodium	-7.91	12.3	1.14008	1.19811	1.02607	0.829893	0.0809781	TrgMol-FDA-LOPAC	641	17	7	Benzylpenicillin sodium	sample
E13	e13-val-1	G18	18	7	31	BIO (GSK3 Inhibitor IX)	-7.91	12.3	1.11234	1.03679	1.02929	0.829893	0.0809781	TrgMol-FDA-LOPAC	641	18	7	BIO (GSK3 Inhibitor IX)	sample
E13	e13-val-1	G19	19	7	33	Brequinar sodium salt hydrate	-7.91	12.3	1.08091	0.853968	0.844407	0.829893	0.0809781	TrgMol-FDA-LOPAC	641	19	7	Brequinar sodium salt hydrate	sample
E13	e13-val-1	G20	20	7	35	Buflomedil hydrochloride	-7.91	12.3	1.11789	1.06906	0.83039	0.829893	0.0809781	TrgMol-FDA-LOPAC	641	20	7	Buflomedil hydrochloride	sample
E13	e13-val-1	G21	21	7	37	Calcimycin	-7.91	12.3	0.813685	-0.70004	0.710197	0.829893	0.0809781	TrgMol-FDA-LOPAC	641	21	7	Calcimycin	sample
E13	e13-val-1	G22	22	7	39	Cantharidin	-7.91	12.3	0.959778	0.149556	0.871811	0.829893	0.0809781	TrgMol-FDA-LOPAC	641	22	7	Cantharidin	sample
E13	e13-val-1	G23	23	7	0	DMSO			1.0393	0.611995	0.61819	0.829893	0.0809781	TrgMol-FDA-LOPAC	641	23	7	DMSO	neg
E13	e13-val-1	H02	2	8	1	2-methoxyestradiol	-8.39	4.1	0.992141	0.337758	0.644602	0.829893	0.0809781	TrgMol-FDA-LOPAC	641	2	8	2-methoxyestradiol	sample
E13	e13-val-1	H03	3	8	3	3-Tropanyl-indole-3-carboxylate hydrochloride	-8.39	4.1	1.01803	0.488319	0.680625	0.829893	0.0809781	TrgMol-FDA-LOPAC	641	3	8	3-Tropanyl-indole-3-carboxylate hydrochloride	sample
E13	e13-val-1	H04	4	8	5	7-Cyclopentyl-5-(4-phenoxy)phenyl-7H-pyrrolo[2,3-d]pyrimidin-4-ylamine	-8.39	4.1	0.995839	0.359267	0.42511	0.829893	0.0809781	TrgMol-FDA-LOPAC	641	4	8	7-Cyclopentyl-5-(4-phenoxy)phenyl-7H-pyrrolo[2,3-d]pyrimidin-4-ylamine	sample
E13	e13-val-1	H05	5	8	7	Acenocoumarol	-8.39	4.1	0.909847	-0.140812	0.426192	0.829893	0.0809781	TrgMol-FDA-LOPAC	641	5	8	Acenocoumarol	sample
E13	e13-val-1	H06	6	8	9	Alclometasone dipropionate	-8.39	4.1	0.974572	0.235591	1.28472	0.612429	0.212944	TrgMol-FDA-LOPAC	641	6	8	Alclometasone dipropionate	sample
E13	e13-val-1	H07	7	8	11	Amorolfine hydrochloride	-8.39	4.1	0.949607	0.0904072	0.768263	0.829893	0.0809781	TrgMol-FDA-LOPAC	641	7	8	Amorolfine hydrochloride	sample
E13	e13-val-1	H08	8	8	13	Amsacrine	-8.39	4.1	0.945908	0.0688984	0.564657	0.829893	0.0809781	TrgMol-FDA-LOPAC	641	8	8	Amsacrine	sample
E13	e13-val-1	H09	9	8	15	Antimycin A	-8.39	4.1	0.562182	-2.16263	2.21383	0.0329945	1.48156	TrgMol-FDA-LOPAC	641	9	8	Antimycin A	sample
E13	e13-val-1	H10	10	8	17	Arbutin	-8.39	4.1	1.01248	0.456056	0.56586	0.829893	0.0809781	TrgMol-FDA-LOPAC	641	10	8	Arbutin	sample
E13	e13-val-1	H11	11	8	19	Auranofin	-8.39	4.1	0.841424	-0.538724	0.698236	0.829893	0.0809781	TrgMol-FDA-LOPAC	641	11	8	Auranofin	sample
E13	e13-val-1	H12	12	8	0	DMSO			1.01156	0.450679	0.662765	0.829893	0.0809781	TrgMol-FDA-LOPAC	641	12	8	DMSO	neg
E13	e13-val-1	H13	13	8	21	Avobenzone	-8.39	4.1	0.901526	-0.189207	1.11202	0.811543	0.0906887	TrgMol-FDA-LOPAC	641	13	8	Avobenzone	sample
E13	e13-val-1	H14	14	8	23	Azaguanine-8	-8.39	4.1	0.918169	-0.0924172	0.736685	0.829893	0.0809781	TrgMol-FDA-LOPAC	641	14	8	Azaguanine-8	sample
E13	e13-val-1	H15	15	8	25	Bay 11-7082	-8.39	4.1	0.964401	0.176442	0.928183	0.829893	0.0809781	TrgMol-FDA-LOPAC	641	15	8	Bay 11-7082	sample
E13	e13-val-1	H16	16	8	27	Benzethonium chloride	-8.39	4.11523	1.03745	0.60124	0.536908	0.829893	0.0809781	TrgMol-FDA-LOPAC	641	16	8	Benzethonium chloride	sample
E13	e13-val-1	H17	17	8	29	Benzylpenicillin sodium	-8.39	4.1	1.10032	0.966889	0.664391	0.829893	0.0809781	TrgMol-FDA-LOPAC	641	17	8	Benzylpenicillin sodium	sample
E13	e13-val-1	H18	18	8	31	BIO (GSK3 Inhibitor IX)	-8.39	4.1	1.13916	1.19273	1.13404	0.788343	0.103285	TrgMol-FDA-LOPAC	641	18	8	BIO (GSK3 Inhibitor IX)	sample
E13	e13-val-1	H19	19	8	33	Brequinar sodium salt hydrate	-8.39	4.1	1.00786	0.42917	0.49999	0.829893	0.0809781	TrgMol-FDA-LOPAC	641	19	8	Brequinar sodium salt hydrate	sample
E13	e13-val-1	H20	20	8	35	Buflomedil hydrochloride	-8.39	4.1	0.885807	-0.280619	0.726503	0.829893	0.0809781	TrgMol-FDA-LOPAC	641	20	8	Buflomedil hydrochloride	sample
E13	e13-val-1	H21	21	8	37	Calcimycin	-8.39	4.1	0.894129	-0.232224	1.00467	0.829893	0.0809781	TrgMol-FDA-LOPAC	641	21	8	Calcimycin	sample
E13	e13-val-1	H22	22	8	39	Cantharidin	-8.39	4.1	0.825705	-0.630136	0.989643	0.829893	0.0809781	TrgMol-FDA-LOPAC	641	22	8	Cantharidin	sample
E13	e13-val-1	H23	23	8	0	DMSO			0.920018	-0.0816628	0.930884	0.829893	0.0809781	TrgMol-FDA-LOPAC	641	23	8	DMSO	neg
E13	e13-val-1	I02	2	9	2	3-Aminopropylphosphonic acid	-5.52	3000	0.961627	0.160311	0.816054	0.829893	0.0809781	TrgMol-FDA-LOPAC	641	2	9	3-Aminopropylphosphonic acid	sample
E13	e13-val-1	I03	3	9	4	5-azacytidine	-5.52	3000	0.357836	-3.35099	6.56745	1.48058e-21	20.8296	TrgMol-FDA-LOPAC	641	3	9	5-azacytidine	sample
E13	e13-val-1	I04	4	9	6	AC-93253 iodide	-5.52	3000	0.380952	-3.21656	3.71457	2.57632e-06	5.589	TrgMol-FDA-LOPAC	641	4	9	AC-93253 iodide	sample
E13	e13-val-1	I05	5	9	8	Albendazole	-5.52	3000	0.221914	-4.14144	7.35716	1.59225e-27	26.798	TrgMol-FDA-LOPAC	641	5	9	Albendazole	sample
E13	e13-val-1	I06	6	9	10	Alexidine dihydrochloride	-5.52	3000	0.0804438	-4.96415	10.1042	2.78189e-54	53.5557	TrgMol-FDA-LOPAC	641	6	9	Alexidine dihydrochloride	sample
E13	e13-val-1	I07	7	9	12	Ampiroxicam	-5.52	3000	0.91632	-0.103172	0.52877	0.829893	0.0809781	TrgMol-FDA-LOPAC	641	7	9	Ampiroxicam	sample
E13	e13-val-1	I08	8	9	14	Ancitabine hydrochloride	-5.52	3000	0.49006	-2.58206	5.4308	2.54997e-14	13.5935	TrgMol-FDA-LOPAC	641	8	9	Ancitabine hydrochloride	sample
E13	e13-val-1	I09	9	9	16	Aprepitant	-5.52	3000	0.856218	-0.452689	1.12727	0.796011	0.0990809	TrgMol-FDA-LOPAC	641	9	9	Aprepitant	sample
E13	e13-val-1	I10	10	9	18	Argatroban	-5.52	3000	1.043	0.633503	0.542964	0.829893	0.0809781	TrgMol-FDA-LOPAC	641	10	9	Argatroban	sample
E13	e13-val-1	I11	11	9	20	Aurora-A Inhibitor I	-5.52	3000	0.588072	-2.01207	2.51734	0.00781274	2.1072	TrgMol-FDA-LOPAC	641	11	9	Aurora-A Inhibitor I	sample
E13	e13-val-1	I12	12	9	0	DMSO			1.02173	0.509828	0.583538	0.829893	0.0809781	TrgMol-FDA-LOPAC	641	12	9	DMSO	neg
E13	e13-val-1	I13	13	9	22	Azacytidine-5	-5.52	3000	0.634304	-1.74321	4.39242	4.67635e-09	8.33009	TrgMol-FDA-LOPAC	641	13	9	Azacytidine-5	sample
E13	e13-val-1	I14	14	9	24	Bacampicillin hydrochloride	-5.52	3000	1.10865	1.01528	0.627664	0.829893	0.0809781	TrgMol-FDA-LOPAC	641	14	9	Bacampicillin hydrochloride	sample
E13	e13-val-1	I15	15	9	26	Benzamide	-5.52	3000	1.0356	0.590486	0.437365	0.829893	0.0809781	TrgMol-FDA-LOPAC	641	15	9	Benzamide	sample
E13	e13-val-1	I16	16	9	28	Benzoxiquine	-5.52	3000	0.000924642	-5.42659	19.1038	4.28747e-207	206.368	TrgMol-FDA-LOPAC	641	16	9	Benzoxiquine	sample
E13	e13-val-1	I17	17	9	30	Betahistine mesylate	-5.52	3000	1.0846	0.875477	0.634233	0.829893	0.0809781	TrgMol-FDA-LOPAC	641	17	9	Betahistine mesylate	sample
E13	e13-val-1	I18	18	9	32	Bortezomib	-5.52	3000	0	-5.43197	21.8614	6.06807e-274	273.217	TrgMol-FDA-LOPAC	641	18	9	Bortezomib	sample
E13	e13-val-1	I19	19	9	34	Bromocryptine mesylate	-5.52	3000	0.799815	-0.780697	1.57373	0.31452	0.502352	TrgMol-FDA-LOPAC	641	19	9	Bromocryptine mesylate	sample
E13	e13-val-1	I20	20	9	36	Cabazitaxel	-5.52	3000	0.319926	-3.57146	6.38931	2.53732e-20	19.5956	TrgMol-FDA-LOPAC	641	20	9	Cabazitaxel	sample
E13	e13-val-1	I21	21	9	38	Cantharidic Acid	-5.52	3000	0.939436	0.0312581	2.26179	0.0266805	1.57381	TrgMol-FDA-LOPAC	641	21	9	Cantharidic Acid	sample
E13	e13-val-1	I22	22	9	40	Carfilzomib	-5.52	3000	0	-5.43197	20.7758	1.76763e-246	245.753	TrgMol-FDA-LOPAC	641	22	9	Carfilzomib	sample
E13	e13-val-1	I23	23	9	0	DMSO			0.989367	0.321626	0.747858	0.829893	0.0809781	TrgMol-FDA-LOPAC	641	23	9	DMSO	neg
E13	e13-val-1	J02	2	10	2	3-Aminopropylphosphonic acid	-6	1000	0.883957	-0.291373	0.46025	0.829893	0.0809781	TrgMol-FDA-LOPAC	641	2	10	3-Aminopropylphosphonic acid	sample
E13	e13-val-1	J03	3	10	4	5-azacytidine	-6	1000	0.670365	-1.5335	2.99904	0.000489766	3.31001	TrgMol-FDA-LOPAC	641	3	10	5-azacytidine	sample
E13	e13-val-1	J04	4	10	6	AC-93253 iodide	-6	1000	0.36061	-3.33486	3.71034	2.66877e-06	5.57369	TrgMol-FDA-LOPAC	641	4	10	AC-93253 iodide	sample
E13	e13-val-1	J05	5	10	8	Albendazole	-6	1000	0.372631	-3.26496	4.68391	2.13715e-10	9.67016	TrgMol-FDA-LOPAC	641	5	10	Albendazole	sample
E13	e13-val-1	J06	6	10	10	Alexidine dihydrochloride	-6	1000	0.601942	-1.93142	1.38812	0.495549	0.304914	TrgMol-FDA-LOPAC	641	6	10	Alexidine dihydrochloride	sample
E13	e13-val-1	J07	7	10	12	Ampiroxicam	-6	1000	0.895053	-0.226847	0.720457	0.829893	0.0809781	TrgMol-FDA-LOPAC	641	7	10	Ampiroxicam	sample
E13	e13-val-1	J08	8	10	14	Ancitabine hydrochloride	-6	1000	0.670365	-1.5335	3.33435	5.04017e-05	4.29755	TrgMol-FDA-LOPAC	641	8	10	Ancitabine hydrochloride	sample
E13	e13-val-1	J09	9	10	16	Aprepitant	-6	1000	0.903375	-0.178452	0.532152	0.829893	0.0809781	TrgMol-FDA-LOPAC	641	9	10	Aprepitant	sample
E13	e13-val-1	J10	10	10	18	Argatroban	-6	1000	0.955155	0.12267	0.666724	0.829893	0.0809781	TrgMol-FDA-LOPAC	641	10	10	Argatroban	sample
E13	e13-val-1	J11	11	10	20	Aurora-A Inhibitor I	-6	1000	0.642626	-1.69482	2.01244	0.0747652	1.1263	TrgMol-FDA-LOPAC	641	11	10	Aurora-A Inhibitor I	sample
E13	e13-val-1	J12	12	10	0	DMSO			1.01063	0.445302	0.755363	0.829893	0.0809781	TrgMol-FDA-LOPAC	641	12	10	DMSO	neg
E13	e13-val-1	J13	13	10	22	Azacytidine-5	-6	1000	0.894129	-0.232224	2.56374	0.00613057	2.2125	TrgMol-FDA-LOPAC	641	13	10	Azacytidine-5	sample
E13	e13-val-1	J14	14	10	24	Bacampicillin hydrochloride	-6	1000	1.04022	0.617372	0.698431	0.829893	0.0809781	TrgMol-FDA-LOPAC	641	14	10	Bacampicillin hydrochloride	sample
E13	e13-val-1	J15	15	10	26	Benzamide	-6	1000	0.944984	0.0635213	0.668833	0.829893	0.0809781	TrgMol-FDA-LOPAC	641	15	10	Benzamide	sample
E13	e13-val-1	J16	16	10	28	Benzoxiquine	-6	1000	0.849746	-0.490329	0.864114	0.829893	0.0809781	TrgMol-FDA-LOPAC	641	16	10	Benzoxiquine	sample
E13	e13-val-1	J17	17	10	30	Betahistine mesylate	-6	1000	1.04854	0.665766	0.867639	0.829893	0.0809781	TrgMol-FDA-LOPAC	641	17	10	Betahistine mesylate	sample
E13	e13-val-1	J18	18	10	32	Bortezomib	-6	1000	0.00184928	-5.42121	13.4769	7.88889e-100	99.103	TrgMol-FDA-LOPAC	641	18	10	Bortezomib	sample
E13	e13-val-1	J19	19	10	34	Bromocryptine mesylate	-6	1000	0.975497	0.240968	1.02687	0.829893	0.0809781	TrgMol-FDA-LOPAC	641	19	10	Bromocryptine mesylate	sample
E13	e13-val-1	J20	20	10	36	Cabazitaxel	-6	1000	0.24503	-4.00701	7.08629	2.18494e-25	24.6606	TrgMol-FDA-LOPAC	641	20	10	Cabazitaxel	sample
E13	e13-val-1	J21	21	10	38	Cantharidic Acid	-6	1000	1.01988	0.499074	0.671275	0.829893	0.0809781	TrgMol-FDA-LOPAC	641	21	10	Cantharidic Acid	sample
E13	e13-val-1	J22	22	10	40	Carfilzomib	-6	1000	0	-5.43197	18.3634	7.86331e-191	190.104	TrgMol-FDA-LOPAC	641	22	10	Carfilzomib	sample
E13	e13-val-1	J23	23	10	0	DMSO			0.843273	-0.52797	0.599124	0.829893	0.0809781	TrgMol-FDA-LOPAC	641	23	10	DMSO	neg
E13	e13-val-1	K02	2	11	2	3-Aminopropylphosphonic acid	-6.48	333.3	0.981969	0.278609	1.08735	0.829893	0.0809781	TrgMol-FDA-LOPAC	641	2	11	3-Aminopropylphosphonic acid	sample
E13	e13-val-1	K03	3	11	4	5-azacytidine	-6.48	333.333	0.754508	-1.04418	1.46712	0.414894	0.382063	TrgMol-FDA-LOPAC	641	3	11	5-azacytidine	sample
E13	e13-val-1	K04	4	11	6	AC-93253 iodide	-6.48	333.3	0.403144	-3.08751	3.71374	2.59371e-06	5.58608	TrgMol-FDA-LOPAC	641	4	11	AC-93253 iodide	sample
E13	e13-val-1	K05	5	11	8	Albendazole	-6.48	333.3	0.439205	-2.8778	4.43317	3.09002e-09	8.51004	TrgMol-FDA-LOPAC	641	5	11	Albendazole	sample
E13	e13-val-1	K06	6	11	10	Alexidine dihydrochloride	-6.48	333.3	0.60749	-1.89915	1.75675	0.182963	0.737636	TrgMol-FDA-LOPAC	641	6	11	Alexidine dihydrochloride	sample
E13	e13-val-1	K07	7	11	12	Ampiroxicam	-6.48	333.3	1.08368	0.8701	0.952368	0.829893	0.0809781	TrgMol-FDA-LOPAC	641	7	11	Ampiroxicam	sample
E13	e13-val-1	K08	8	11	14	Ancitabine hydrochloride	-6.48	333.3	0.715673	-1.27002	2.14611	0.0438049	1.35848	TrgMol-FDA-LOPAC	641	8	11	Ancitabine hydrochloride	sample
E13	e13-val-1	K09	9	11	16	Aprepitant	-6.48	333.3	0.900601	-0.194584	0.930451	0.829893	0.0809781	TrgMol-FDA-LOPAC	641	9	11	Aprepitant	sample
E13	e13-val-1	K10	10	11	18	Argatroban	-6.48	333.3	1.02913	0.552845	0.636808	0.829893	0.0809781	TrgMol-FDA-LOPAC	641	10	11	Argatroban	sample
E13	e13-val-1	K11	11	11	20	Aurora-A Inhibitor I	-6.48	333.3	0.755432	-1.0388	1.57323	0.314859	0.501884	TrgMol-FDA-LOPAC	641	11	11	Aurora-A Inhibitor I	sample
E13	e13-val-1	K12	12	11	0	DMSO			1.08923	0.902363	0.842005	0.829893	0.0809781	TrgMol-FDA-LOPAC	641	12	11	DMSO	neg
E13	e13-val-1	K13	13	11	22	Azacytidine-5	-6.48	333.3	1.01341	0.461433	1.00599	0.829893	0.0809781	TrgMol-FDA-LOPAC	641	13	11	Azacytidine-5	sample
E13	e13-val-1	K14	14	11	24	Bacampicillin hydrochloride	-6.48	333.3	1.00139	0.39153	0.43853	0.829893	0.0809781	TrgMol-FDA-LOPAC	641	14	11	Bacampicillin hydrochloride	sample
E13	e13-val-1	K15	15	11	26	Benzamide	-6.48	333.3	1.02635	0.536714	0.747097	0.829893	0.0809781	TrgMol-FDA-LOPAC	641	15	11	Benzamide	sample
E13	e13-val-1	K16	16	11	28	Benzoxiquine	-6.48	333.3	1.08923	0.902363	0.775445	0.829893	0.0809781	TrgMol-FDA-LOPAC	641	16	11	Benzoxiquine	sample
E13	e13-val-1	K17	17	11	30	Betahistine mesylate	-6.48	333.3	0.991216	0.332381	0.663443	0.829893	0.0809781	TrgMol-FDA-LOPAC	641	17	11	Betahistine mesylate	sample
E13	e13-val-1	K18	18	11	32	Bortezomib	-6.48	333.333	0.000924642	-5.42659	14.1825	3.73894e-111	110.427	TrgMol-FDA-LOPAC	641	18	11	Bortezomib	sample
E13	e13-val-1	K19	19	11	34	Bromocryptine mesylate	-6.48	333.3	0.981045	0.273232	0.682768	0.829893	0.0809781	TrgMol-FDA-LOPAC	641	19	11	Bromocryptine mesylate	sample
E13	e13-val-1	K20	20	11	36	Cabazitaxel	-6.48	333.3	0.249653	-3.98012	6.97481	1.55214e-24	23.8091	TrgMol-FDA-LOPAC	641	20	11	Cabazitaxel	sample
E13	e13-val-1	K21	21	11	38	Cantharidic Acid	-6.48	333.3	0.920943	-0.0762857	0.829809	0.829893	0.0809781	TrgMol-FDA-LOPAC	641	21	11	Cantharidic Acid	sample
E13	e13-val-1	K22	22	11	40	Carfilzomib	-6.48	333.3	0.00277393	-5.41583	13.2036	1.28873e-95	94.8898	TrgMol-FDA-LOPAC	641	22	11	Carfilzomib	sample
E13	e13-val-1	K23	23	11	0	DMSO			0.973648	0.230214	0.588314	0.829893	0.0809781	TrgMol-FDA-LOPAC	641	23	11	DMSO	neg
E13	e13-val-1	L02	2	12	2	3-Aminopropylphosphonic acid	-6.95	111.1	0.871937	-0.361277	0.795004	0.829893	0.0809781	TrgMol-FDA-LOPAC	641	2	12	3-Aminopropylphosphonic acid	sample
E13	e13-val-1	L03	3	12	4	5-azacytidine	-6.95	111.111	0.777624	-0.90975	1.57835	0.31058	0.507827	TrgMol-FDA-LOPAC	641	3	12	5-azacytidine	sample
E13	e13-val-1	L04	4	12	6	AC-93253 iodide	-6.95	111.1	0.36246	-3.32411	3.54352	1.04049e-05	4.98276	TrgMol-FDA-LOPAC	641	4	12	AC-93253 iodide	sample
E13	e13-val-1	L05	5	12	8	Albendazole	-6.95	111.1	0.654646	-1.62492	2.95401	0.000648676	3.18797	TrgMol-FDA-LOPAC	641	5	12	Albendazole	sample
E13	e13-val-1	L06	6	12	10	Alexidine dihydrochloride	-6.95	111.1	0.87656	-0.334391	0.757408	0.829893	0.0809781	TrgMol-FDA-LOPAC	641	6	12	Alexidine dihydrochloride	sample
E13	e13-val-1	L07	7	12	12	Ampiroxicam	-6.95	111.1	0.925566	-0.0493997	0.687885	0.829893	0.0809781	TrgMol-FDA-LOPAC	641	7	12	Ampiroxicam	sample
E13	e13-val-1	L08	8	12	14	Ancitabine hydrochloride	-6.95	111.1	0.811835	-0.710794	1.29288	0.603817	0.219094	TrgMol-FDA-LOPAC	641	8	12	Ancitabine hydrochloride	sample
E13	e13-val-1	L09	9	12	16	Aprepitant	-6.95	111.1	0.995839	0.359267	0.343529	0.829893	0.0809781	TrgMol-FDA-LOPAC	641	9	12	Aprepitant	sample
E13	e13-val-1	L10	10	12	18	Argatroban	-6.95	111.1	0.78687	-0.855978	0.818156	0.829893	0.0809781	TrgMol-FDA-LOPAC	641	10	12	Argatroban	sample
E13	e13-val-1	L11	11	12	20	Aurora-A Inhibitor I	-6.95	111.1	0.785945	-0.861355	1.2302	0.679698	0.167684	TrgMol-FDA-LOPAC	641	11	12	Aurora-A Inhibitor I	sample
E13	e13-val-1	L12	12	12	0	DMSO			0.948682	0.08503	0.979547	0.829893	0.0809781	TrgMol-FDA-LOPAC	641	12	12	DMSO	neg
E13	e13-val-1	L13	13	12	22	Azacytidine-5	-6.95	111.1	1.00139	0.39153	1.15568	0.764821	0.11644	TrgMol-FDA-LOPAC	641	13	12	Azacytidine-5	sample
E13	e13-val-1	L14	14	12	24	Bacampicillin hydrochloride	-6.95	111.1	0.81276	-0.705417	0.634591	0.829893	0.0809781	TrgMol-FDA-LOPAC	641	14	12	Bacampicillin hydrochloride	sample
E13	e13-val-1	L15	15	12	26	Benzamide	-6.95	111.1	1.04115	0.622749	0.597091	0.829893	0.0809781	TrgMol-FDA-LOPAC	641	15	12	Benzamide	sample
E13	e13-val-1	L16	16	12	28	Benzoxiquine	-6.95	111.1	0.996764	0.364644	0.505666	0.829893	0.0809781	TrgMol-FDA-LOPAC	641	16	12	Benzoxiquine	sample
E13	e13-val-1	L17	17	12	30	Betahistine mesylate	-6.95	111.1	1.12714	1.12283	0.83374	0.829893	0.0809781	TrgMol-FDA-LOPAC	641	17	12	Betahistine mesylate	sample
E13	e13-val-1	L18	18	12	32	Bortezomib	-6.95	111.111	0.00739713	-5.38895	12.0276	1.50215e-78	77.8233	TrgMol-FDA-LOPAC	641	18	12	Bortezomib	sample
E13	e13-val-1	L19	19	12	34	Bromocryptine mesylate	-6.95	111.1	0.816459	-0.683908	1.07452	0.829893	0.0809781	TrgMol-FDA-LOPAC	641	19	12	Bromocryptine mesylate	sample
E13	e13-val-1	L20	20	12	36	Cabazitaxel	-6.95	111.1	0.265372	-3.88871	6.20534	4.37232e-19	18.3593	TrgMol-FDA-LOPAC	641	20	12	Cabazitaxel	sample
E13	e13-val-1	L21	21	12	38	Cantharidic Acid	-6.95	111.1	1.1068	1.00453	0.872221	0.829893	0.0809781	TrgMol-FDA-LOPAC	641	21	12	Cantharidic Acid	sample
E13	e13-val-1	L22	22	12	40	Carfilzomib	-6.95	111.1	0.00369857	-5.41046	16.7487	1.48104e-157	156.829	TrgMol-FDA-LOPAC	641	22	12	Carfilzomib	sample
E13	e13-val-1	L23	23	12	0	DMSO			0.881184	-0.307505	1.07838	0.829893	0.0809781	TrgMol-FDA-LOPAC	641	23	12	DMSO	neg
E13	e13-val-1	M02	2	13	2	3-Aminopropylphosphonic acid	-7.43	37	1.00046	0.386153	1.09556	0.829893	0.0809781	TrgMol-FDA-LOPAC	641	2	13	3-Aminopropylphosphonic acid	sample
E13	e13-val-1	M03	3	13	4	5-azacytidine	-7.43	37.037	0.938511	0.0258809	0.817138	0.829893	0.0809781	TrgMol-FDA-LOPAC	641	3	13	5-azacytidine	sample
E13	e13-val-1	M04	4	13	6	AC-93253 iodide	-7.43	37	0.469718	-2.70035	2.78051	0.00184076	2.735	TrgMol-FDA-LOPAC	641	4	13	AC-93253 iodide	sample
E13	e13-val-1	M05	5	13	8	Albendazole	-7.43	37	0.931114	-0.0171366	0.737132	0.829893	0.0809781	TrgMol-FDA-LOPAC	641	5	13	Albendazole	sample
E13	e13-val-1	M06	6	13	10	Alexidine dihydrochloride	-7.43	37	0.978271	0.2571	0.788454	0.829893	0.0809781	TrgMol-FDA-LOPAC	641	6	13	Alexidine dihydrochloride	sample
E13	e13-val-1	M07	7	13	12	Ampiroxicam	-7.43	37	1.02173	0.509828	0.81372	0.829893	0.0809781	TrgMol-FDA-LOPAC	641	7	13	Ampiroxicam	sample
E13	e13-val-1	M08	8	13	14	Ancitabine hydrochloride	-7.43	37	0.883957	-0.291373	1.31607	0.577107	0.238744	TrgMol-FDA-LOPAC	641	8	13	Ancitabine hydrochloride	sample
E13	e13-val-1	M09	9	13	16	Aprepitant	-7.43	37	0.98012	0.267854	0.522502	0.829893	0.0809781	TrgMol-FDA-LOPAC	641	9	13	Aprepitant	sample
E13	e13-val-1	M10	10	13	18	Argatroban	-7.43	37	1.05964	0.730293	0.705864	0.829893	0.0809781	TrgMol-FDA-LOPAC	641	10	13	Argatroban	sample
E13	e13-val-1	M11	11	13	20	Aurora-A Inhibitor I	-7.43	37	0.897827	-0.210715	1.13654	0.78558	0.10481	TrgMol-FDA-LOPAC	641	11	13	Aurora-A Inhibitor I	sample
E13	e13-val-1	M12	12	13	0	DMSO			1.01433	0.46681	0.953479	0.829893	0.0809781	TrgMol-FDA-LOPAC	641	12	13	DMSO	neg
E13	e13-val-1	M13	13	13	22	Azacytidine-5	-7.43	37	0.957004	0.133425	0.63144	0.829893	0.0809781	TrgMol-FDA-LOPAC	641	13	13	Azacytidine-5	sample
E13	e13-val-1	M14	14	13	24	Bacampicillin hydrochloride	-7.43	37	1.03098	0.5636	0.975455	0.829893	0.0809781	TrgMol-FDA-LOPAC	641	14	13	Bacampicillin hydrochloride	sample
E13	e13-val-1	M15	15	13	26	Benzamide	-7.43	37	0.960703	0.154933	0.400976	0.829893	0.0809781	TrgMol-FDA-LOPAC	641	15	13	Benzamide	sample
E13	e13-val-1	M16	16	13	28	Benzoxiquine	-7.43	37	1.05317	0.692652	0.780273	0.829893	0.0809781	TrgMol-FDA-LOPAC	641	16	13	Benzoxiquine	sample
E13	e13-val-1	M17	17	13	30	Betahistine mesylate	-7.43	37	1.00878	0.434547	1.13717	0.784857	0.105209	TrgMol-FDA-LOPAC	641	17	13	Betahistine mesylate	sample
E13	e13-val-1	M18	18	13	32	Bortezomib	-7.43	37.037	0.000924642	-5.42659	17.0884	2.65197e-164	163.576	TrgMol-FDA-LOPAC	641	18	13	Bortezomib	sample
E13	e13-val-1	M19	19	13	34	Bromocryptine mesylate	-7.43	37	0.957929	0.138802	0.439511	0.829893	0.0809781	TrgMol-FDA-LOPAC	641	19	13	Bromocryptine mesylate	sample
E13	e13-val-1	M20	20	13	36	Cabazitaxel	-7.43	37	0.202497	-4.25436	7.44194	3.24153e-28	27.4892	TrgMol-FDA-LOPAC	641	20	13	Cabazitaxel	sample
E13	e13-val-1	M21	21	13	38	Cantharidic Acid	-7.43	37	0.994914	0.353889	0.773739	0.829893	0.0809781	TrgMol-FDA-LOPAC	641	21	13	Cantharidic Acid	sample
E13	e13-val-1	M22	22	13	40	Carfilzomib	-7.43	37	0.00184928	-5.42121	15.6218	3.7093e-136	135.431	TrgMol-FDA-LOPAC	641	22	13	Carfilzomib	sample
E13	e13-val-1	M23	23	13	0	DMSO			0.920018	-0.0816628	0.38876	0.829893	0.0809781	TrgMol-FDA-LOPAC	641	23	13	DMSO	neg
E13	e13-val-1	N02	2	14	2	3-Aminopropylphosphonic acid	-7.91	12.3	0.887656	-0.269864	0.484811	0.829893	0.0809781	TrgMol-FDA-LOPAC	641	2	14	3-Aminopropylphosphonic acid	sample
E13	e13-val-1	N03	3	14	4	5-azacytidine	-7.91	12.3457	0.873786	-0.350522	0.542293	0.829893	0.0809781	TrgMol-FDA-LOPAC	641	3	14	5-azacytidine	sample
E13	e13-val-1	N04	4	14	6	AC-93253 iodide	-7.91	12.3	0.566805	-2.13575	1.37605	0.508552	0.293665	TrgMol-FDA-LOPAC	641	4	14	AC-93253 iodide	sample
E13	e13-val-1	N05	5	14	8	Albendazole	-7.91	12.3	0.877485	-0.329014	0.55992	0.829893	0.0809781	TrgMol-FDA-LOPAC	641	5	14	Albendazole	sample
E13	e13-val-1	N06	6	14	10	Alexidine dihydrochloride	-7.91	12.3	0.905224	-0.167698	0.387211	0.829893	0.0809781	TrgMol-FDA-LOPAC	641	6	14	Alexidine dihydrochloride	sample
E13	e13-val-1	N07	7	14	12	Ampiroxicam	-7.91	12.3	0.884882	-0.285996	0.661096	0.829893	0.0809781	TrgMol-FDA-LOPAC	641	7	14	Ampiroxicam	sample
E13	e13-val-1	N08	8	14	14	Ancitabine hydrochloride	-7.91	12.3	0.723994	-1.22163	1.22874	0.681028	0.166835	TrgMol-FDA-LOPAC	641	8	14	Ancitabine hydrochloride	sample
E13	e13-val-1	N09	9	14	16	Aprepitant	-7.91	12.3	0.90245	-0.183829	0.436783	0.829893	0.0809781	TrgMol-FDA-LOPAC	641	9	14	Aprepitant	sample
E13	e13-val-1	N10	10	14	18	Argatroban	-7.91	12.3	0.725844	-1.21087	1.02951	0.829893	0.0809781	TrgMol-FDA-LOPAC	641	10	14	Argatroban	sample
E13	e13-val-1	N11	11	14	20	Aurora-A Inhibitor I	-7.91	12.3	0.858067	-0.441934	0.75228	0.829893	0.0809781	TrgMol-FDA-LOPAC	641	11	14	Aurora-A Inhibitor I	sample
E13	e13-val-1	N12	12	14	0	DMSO			0.889505	-0.25911	0.766595	0.829893	0.0809781	TrgMol-FDA-LOPAC	641	12	14	DMSO	neg
E13	e13-val-1	N13	13	14	22	Azacytidine-5	-7.91	12.3	0.90245	-0.183829	0.925488	0.829893	0.0809781	TrgMol-FDA-LOPAC	641	13	14	Azacytidine-5	sample
E13	e13-val-1	N14	14	14	24	Bacampicillin hydrochloride	-7.91	12.3	0.950532	0.0957844	1.12003	0.802936	0.0953191	TrgMol-FDA-LOPAC	641	14	14	Bacampicillin hydrochloride	sample
E13	e13-val-1	N15	15	14	26	Benzamide	-7.91	12.3	0.891355	-0.248356	0.661285	0.829893	0.0809781	TrgMol-FDA-LOPAC	641	15	14	Benzamide	sample
E13	e13-val-1	N16	16	14	28	Benzoxiquine	-7.91	12.3	0.961627	0.160311	1.1406	0.780862	0.107426	TrgMol-FDA-LOPAC	641	16	14	Benzoxiquine	sample
E13	e13-val-1	N17	17	14	30	Betahistine mesylate	-7.91	12.3	0.932963	-0.0063822	0.867589	0.829893	0.0809781	TrgMol-FDA-LOPAC	641	17	14	Betahistine mesylate	sample
E13	e13-val-1	N18	18	14	32	Bortezomib	-7.91	12.3457	0.551086	-2.22716	2.29714	0.0228869	1.64041	TrgMol-FDA-LOPAC	641	18	14	Bortezomib	sample
E13	e13-val-1	N19	19	14	34	Bromocryptine mesylate	-7.91	12.3	0.944059	0.0581441	0.698071	0.829893	0.0809781	TrgMol-FDA-LOPAC	641	19	14	Bromocryptine mesylate	sample
E13	e13-val-1	N20	20	14	36	Cabazitaxel	-7.91	12.3	0.225613	-4.11993	7.55252	4.02065e-29	28.3957	TrgMol-FDA-LOPAC	641	20	14	Cabazitaxel	sample
E13	e13-val-1	N21	21	14	38	Cantharidic Acid	-7.91	12.3	0.972723	0.224837	0.673338	0.829893	0.0809781	TrgMol-FDA-LOPAC	641	21	14	Cantharidic Acid	sample
E13	e13-val-1	N22	22	14	40	Carfilzomib	-7.91	12.3	0.000924642	-5.42659	12.8539	2.34457e-90	89.6299	TrgMol-FDA-LOPAC	641	22	14	Carfilzomib	sample
E13	e13-val-1	N23	23	14	0	DMSO			0.940361	0.0366353	0.444513	0.829893	0.0809781	TrgMol-FDA-LOPAC	641	23	14	DMSO	neg
E13	e13-val-1	O02	2	15	2	3-Aminopropylphosphonic acid	-8.39	4.1	0.80074	-0.77532	0.873332	0.829893	0.0809781	TrgMol-FDA-LOPAC	641	2	15	3-Aminopropylphosphonic acid	sample
E13	e13-val-1	O03	3	15	4	5-azacytidine	-8.39	4.11523	0.808137	-0.732303	0.922122	0.829893	0.0809781	TrgMol-FDA-LOPAC	641	3	15	5-azacytidine	sample
E13	e13-val-1	O04	4	15	6	AC-93253 iodide	-8.39	4.1	0.615811	-1.85076	1.39355	0.490154	0.309668	TrgMol-FDA-LOPAC	641	4	15	AC-93253 iodide	sample
E13	e13-val-1	O05	5	15	8	Albendazole	-8.39	4.1	0.78687	-0.855978	1.00888	0.829893	0.0809781	TrgMol-FDA-LOPAC	641	5	15	Albendazole	sample
E13	e13-val-1	O06	6	15	10	Alexidine dihydrochloride	-8.39	4.1	0.883957	-0.291373	0.582251	0.829893	0.0809781	TrgMol-FDA-LOPAC	641	6	15	Alexidine dihydrochloride	sample
E13	e13-val-1	O07	7	15	12	Ampiroxicam	-8.39	4.1	0.882108	-0.302128	0.946102	0.829893	0.0809781	TrgMol-FDA-LOPAC	641	7	15	Ampiroxicam	sample
E13	e13-val-1	O08	8	15	14	Ancitabine hydrochloride	-8.39	4.1	0.857143	-0.447312	1.70452	0.215826	0.665896	TrgMol-FDA-LOPAC	641	8	15	Ancitabine hydrochloride	sample
E13	e13-val-1	O09	9	15	16	Aprepitant	-8.39	4.1	0.92834	-0.0332681	0.787154	0.829893	0.0809781	TrgMol-FDA-LOPAC	641	9	15	Aprepitant	sample
E13	e13-val-1	O10	10	15	18	Argatroban	-8.39	4.1	0.886731	-0.275242	0.935728	0.829893	0.0809781	TrgMol-FDA-LOPAC	641	10	15	Argatroban	sample
E13	e13-val-1	O11	11	15	20	Aurora-A Inhibitor I	-8.39	4.1	0.897827	-0.210715	0.679791	0.829893	0.0809781	TrgMol-FDA-LOPAC	641	11	15	Aurora-A Inhibitor I	sample
E13	e13-val-1	O12	12	15	0	DMSO			0.85252	-0.474198	0.664883	0.829893	0.0809781	TrgMol-FDA-LOPAC	641	12	15	DMSO	neg
E13	e13-val-1	O13	13	15	22	Azacytidine-5	-8.39	4.1	0.947758	0.0796528	0.773589	0.829893	0.0809781	TrgMol-FDA-LOPAC	641	13	15	Azacytidine-5	sample
E13	e13-val-1	O14	14	15	24	Bacampicillin hydrochloride	-8.39	4.1	0.87841	-0.323636	0.650476	0.829893	0.0809781	TrgMol-FDA-LOPAC	641	14	15	Bacampicillin hydrochloride	sample
E13	e13-val-1	O15	15	15	26	Benzamide	-8.39	4.1	0.895978	-0.22147	0.816588	0.829893	0.0809781	TrgMol-FDA-LOPAC	641	15	15	Benzamide	sample
E13	e13-val-1	O16	16	15	28	Benzoxiquine	-8.39	4.1	0.875636	-0.339768	1.08217	0.829893	0.0809781	TrgMol-FDA-LOPAC	641	16	15	Benzoxiquine	sample
E13	e13-val-1	O17	17	15	30	Betahistine mesylate	-8.39	4.1	0.978271	0.2571	0.900545	0.829893	0.0809781	TrgMol-FDA-LOPAC	641	17	15	Betahistine mesylate	sample
E13	e13-val-1	O18	18	15	32	Bortezomib	-8.39	4.11523	0.00184928	-5.42121	16.9224	5.40455e-161	160.267	TrgMol-FDA-LOPAC	641	18	15	Bortezomib	sample
E13	e13-val-1	O19	19	15	34	Bromocryptine mesylate	-8.39	4.1	0.907074	-0.156943	0.797182	0.829893	0.0809781	TrgMol-FDA-LOPAC	641	19	15	Bromocryptine mesylate	sample
E13	e13-val-1	O20	20	15	36	Cabazitaxel	-8.39	4.1	0.196949	-4.28662	7.08038	2.41557e-25	24.617	TrgMol-FDA-LOPAC	641	20	15	Cabazitaxel	sample
E13	e13-val-1	O21	21	15	38	Cantharidic Acid	-8.39	4.1	0.83865	-0.554855	0.74622	0.829893	0.0809781	TrgMol-FDA-LOPAC	641	21	15	Cantharidic Acid	sample
E13	e13-val-1	O22	22	15	40	Carfilzomib	-8.39	4.1	0.0693481	-5.02868	7.83377	1.72243e-31	30.7639	TrgMol-FDA-LOPAC	641	22	15	Carfilzomib	sample
E13	e13-val-1	O23	23	15	0	DMSO			0.849746	-0.490329	0.990582	0.829893	0.0809781	TrgMol-FDA-LOPAC	641	23	15	DMSO	neg
E13	E13-val-2	B02	2	2	41	Carmofur	-5.52	3000	0.877442	-0.329262	0.786351	0.829893	0.0809781	TrgMol-FDA-LOPAC	648	2	2	Carmofur	sample
E13	E13-val-2	B03	3	2	43	Ceforanide	-5.52	3000	0.821492	-0.654637	1.06177	0.829893	0.0809781	TrgMol-FDA-LOPAC	648	3	2	Ceforanide	sample
E13	E13-val-2	B04	4	2	45	Chlorhexidine	-5.52	3000	0.408526	-3.05621	3.48758	1.59555e-05	4.79709	TrgMol-FDA-LOPAC	648	4	2	Chlorhexidine	sample
E13	E13-val-2	B05	5	2	47	Ciclesonide	-5.52	3000	0.232682	-4.07882	3.25369	8.97181e-05	4.04712	TrgMol-FDA-LOPAC	648	5	2	Ciclesonide	sample
E13	E13-val-2	B06	6	2	49	Cilostazol	-5.52	3000	0.89698	-0.215639	0.552804	0.829893	0.0809781	TrgMol-FDA-LOPAC	648	6	2	Cilostazol	sample
E13	E13-val-2	B07	7	2	51	Cisapride	-5.52	3000	0.90675	-0.158827	0.549342	0.829893	0.0809781	TrgMol-FDA-LOPAC	648	7	2	Cisapride	sample
E13	E13-val-2	B08	8	2	53	Clofilium tosylate	-5.52	3000	0.609236	-1.889	1.82838	0.144604	0.839819	TrgMol-FDA-LOPAC	648	8	2	Clofilium tosylate	sample
E13	E13-val-2	B09	9	2	55	Colchicine	-5.52	3000	0.17762	-4.39903	7.88092	6.82081e-32	31.1662	TrgMol-FDA-LOPAC	648	9	2	Colchicine	sample
E13	E13-val-2	B10	10	2	57	Cyclocytidine hydrochloride	-5.52	3000	0.436057	-2.89611	4.15636	4.9138e-08	7.30858	TrgMol-FDA-LOPAC	648	10	2	Cyclocytidine hydrochloride	sample
E13	E13-val-2	B11	11	2	59	CYM50358	-5.52	3000	0.865009	-0.401567	1.34117	0.548329	0.260959	TrgMol-FDA-LOPAC	648	11	2	CYM50358	sample
E13	E13-val-2	B12	12	2	0	DMSO	-10	0.1	0.888988	-0.262121	0.763999	0.829893	0.0809781	TrgMol-FDA-LOPAC	648	12	2	DMSO	neg
E13	E13-val-2	B13	13	2	61	Daunorubicin hydrochloride	-5.52	3000	0.0142096	-5.34933	5.88232	5.25559e-17	16.2794	TrgMol-FDA-LOPAC	648	13	2	Daunorubicin hydrochloride	sample
E13	E13-val-2	B14	14	2	63	Digoxin	-5.52	3000	0.26643	-3.88256	6.1493	1.01678e-18	17.9928	TrgMol-FDA-LOPAC	648	14	2	Digoxin	sample
E13	E13-val-2	B15	15	2	65	Docetaxel	-5.52	3000	0.232682	-4.07882	5.28858	1.59232e-13	12.798	TrgMol-FDA-LOPAC	648	15	2	Docetaxel	sample
E13	E13-val-2	B16	16	2	67	Ebselen	-5.52	3000	0.579041	-2.06459	1.59453	0.297156	0.527016	TrgMol-FDA-LOPAC	648	16	2	Ebselen	sample
E13	E13-val-2	B17	17	2	69	Ellipticine	-5.52	3000	0.473357	-2.67919	4.46765	2.16047e-09	8.66545	TrgMol-FDA-LOPAC	648	17	2	Ellipticine	sample
E13	E13-val-2	B18	18	2	71	Enoxacin	-5.52	3000	1.05329	0.693345	0.953778	0.829893	0.0809781	TrgMol-FDA-LOPAC	648	18	2	Enoxacin	sample
E13	E13-val-2	B19	19	2	73	Fenbendazole	-5.52	3000	0.236234	-4.05816	6.12538	1.45134e-18	17.8382	TrgMol-FDA-LOPAC	648	19	2	Fenbendazole	sample
E13	E13-val-2	B20	20	2	75	Flubendazol	-5.52	3000	0.234458	-4.06849	6.68462	2.1591e-22	21.6657	TrgMol-FDA-LOPAC	648	20	2	Flubendazol	sample
E13	E13-val-2	B21	21	2	77	Folic acid	-5.52	3000	1.20515	1.57651	0.804876	0.829893	0.0809781	TrgMol-FDA-LOPAC	648	21	2	Folic acid	sample
E13	E13-val-2	B22	22	2	79	Furamidine dihydrochloride	-5.52	3000	1.07194	0.801803	2.4078	0.0135294	1.86872	TrgMol-FDA-LOPAC	648	22	2	Furamidine dihydrochloride	sample
E13	E13-val-2	B23	23	2	0	DMSO	-10	0.1	0.971581	0.218194	0.314355	0.829893	0.0809781	TrgMol-FDA-LOPAC	648	23	2	DMSO	neg
E13	E13-val-2	C02	2	3	41	Carmofur	-6	1000	1.05329	0.693345	0.528828	0.829893	0.0809781	TrgMol-FDA-LOPAC	648	2	3	Carmofur	sample
E13	E13-val-2	C03	3	3	43	Ceforanide	-6	1000	0.991119	0.331817	0.480717	0.829893	0.0809781	TrgMol-FDA-LOPAC	648	3	3	Ceforanide	sample
E13	E13-val-2	C04	4	3	45	Chlorhexidine	-6	1000	0.943162	0.0529245	0.463859	0.829893	0.0809781	TrgMol-FDA-LOPAC	648	4	3	Chlorhexidine	sample
E13	E13-val-2	C05	5	3	47	Ciclesonide	-6	1000	0.795737	-0.804412	1.01507	0.829893	0.0809781	TrgMol-FDA-LOPAC	648	5	3	Ciclesonide	sample
E13	E13-val-2	C06	6	3	49	Cilostazol	-6	1000	0.979574	0.264676	0.499584	0.829893	0.0809781	TrgMol-FDA-LOPAC	648	6	3	Cilostazol	sample
E13	E13-val-2	C07	7	3	51	Cisapride	-6	1000	0.958259	0.140724	0.303651	0.829893	0.0809781	TrgMol-FDA-LOPAC	648	7	3	Cisapride	sample
E13	E13-val-2	C08	8	3	53	Clofilium tosylate	-6	1000	0.936945	0.0167717	0.667418	0.829893	0.0809781	TrgMol-FDA-LOPAC	648	8	3	Clofilium tosylate	sample
E13	E13-val-2	C09	9	3	55	Colchicine	-6	1000	0.151865	-4.54881	7.42263	4.66824e-28	27.3308	TrgMol-FDA-LOPAC	648	9	3	Colchicine	sample
E13	E13-val-2	C10	10	3	57	Cyclocytidine hydrochloride	-6	1000	0.62611	-1.79087	2.63559	0.00416361	2.38053	TrgMol-FDA-LOPAC	648	10	3	Cyclocytidine hydrochloride	sample
E13	E13-val-2	C11	11	3	59	CYM50359	-6	1000	1.12433	1.10652	0.4001	0.829893	0.0809781	TrgMol-FDA-LOPAC	648	11	3	CYM50359	sample
E13	E13-val-2	C12	12	3	0	DMSO	-10	0.1	1.14032	1.19948	0.587058	0.829893	0.0809781	TrgMol-FDA-LOPAC	648	12	3	DMSO	neg
E13	E13-val-2	C13	13	3	61	Daunorubicin hydrochloride	-6	1000	0.0373002	-5.21505	7.81326	2.5706e-31	30.59	TrgMol-FDA-LOPAC	648	13	3	Daunorubicin hydrochloride	sample
E13	E13-val-2	C14	14	3	63	Digoxin	-6	1000	0.305506	-3.65532	6.06241	3.75707e-18	17.4252	TrgMol-FDA-LOPAC	648	14	3	Digoxin	sample
E13	E13-val-2	C15	15	3	65	Docetaxel	-6	1000	0.245115	-4.00651	5.65843	1.21253e-15	14.9163	TrgMol-FDA-LOPAC	648	15	3	Docetaxel	sample
E13	E13-val-2	C16	16	3	67	Ebselen	-6	1000	1.10835	1.01355	0.853604	0.829893	0.0809781	TrgMol-FDA-LOPAC	648	16	3	Ebselen	sample
E13	E13-val-2	C17	17	3	69	Ellipticine	-6	1000	0.784192	-0.871553	2.23007	0.0307245	1.51252	TrgMol-FDA-LOPAC	648	17	3	Ellipticine	sample
E13	E13-val-2	C18	18	3	71	Enoxacin	-6	1000	0.960036	0.151053	0.745095	0.829893	0.0809781	TrgMol-FDA-LOPAC	648	18	3	Enoxacin	sample
E13	E13-val-2	C19	19	3	73	Fenbendazole	-6	1000	0.178508	-4.39387	6.64316	4.26373e-22	21.3702	TrgMol-FDA-LOPAC	648	19	3	Fenbendazole	sample
E13	E13-val-2	C20	20	3	75	Flubendazol	-6	1000	0.261101	-3.91355	6.10727	1.9089e-18	17.7192	TrgMol-FDA-LOPAC	648	20	3	Flubendazol	sample
E13	E13-val-2	C21	21	3	77	Folic acid	-6	1000	1.01865	0.491922	0.59277	0.829893	0.0809781	TrgMol-FDA-LOPAC	648	21	3	Folic acid	sample
E13	E13-val-2	C22	22	3	79	Furamidine dihydrochloride	-6	1000	1.10124	0.972238	1.57853	0.310479	0.507968	TrgMol-FDA-LOPAC	648	22	3	Furamidine dihydrochloride	sample
E13	E13-val-2	C23	23	3	0	DMSO	-10	0.1	0.851687	-0.479038	1.31399	0.579595	0.236876	TrgMol-FDA-LOPAC	648	23	3	DMSO	neg
E13	E13-val-2	D02	2	4	41	Carmofur	-6.48	333.3	0.9627	0.166547	0.743645	0.829893	0.0809781	TrgMol-FDA-LOPAC	648	2	4	Carmofur	sample
E13	E13-val-2	D03	3	4	43	Ceforanide	-6.48	333.3	0.96714	0.192371	0.490164	0.829893	0.0809781	TrgMol-FDA-LOPAC	648	3	4	Ceforanide	sample
E13	E13-val-2	D04	4	4	45	Chlorhexidine	-6.48	333.3	0.968917	0.2027	0.490706	0.829893	0.0809781	TrgMol-FDA-LOPAC	648	4	4	Chlorhexidine	sample
E13	E13-val-2	D05	5	4	47	Ciclesonide	-6.48	333.3	0.888988	-0.262121	0.740104	0.829893	0.0809781	TrgMol-FDA-LOPAC	648	5	4	Ciclesonide	sample
E13	E13-val-2	D06	6	4	49	Cilostazol	-6.48	333.3	0.933393	-0.00388701	0.28717	0.829893	0.0809781	TrgMol-FDA-LOPAC	648	6	4	Cilostazol	sample
E13	E13-val-2	D07	7	4	51	Cisapride	-6.48	333.3	0.99556	0.357641	0.398668	0.829893	0.0809781	TrgMol-FDA-LOPAC	648	7	4	Cisapride	sample
E13	E13-val-2	D08	8	4	53	Clofilium tosylate	-6.48	333.3	0.896092	-0.220804	0.487578	0.829893	0.0809781	TrgMol-FDA-LOPAC	648	8	4	Clofilium tosylate	sample
E13	E13-val-2	D09	9	4	55	Colchicine	-6.48	333.3	0.150977	-4.55397	8.24204	4.08327e-35	34.389	TrgMol-FDA-LOPAC	648	9	4	Colchicine	sample
E13	E13-val-2	D10	10	4	57	Cyclocytidine hydrochloride	-6.48	333.3	0.870337	-0.370579	1.22383	0.687283	0.162864	TrgMol-FDA-LOPAC	648	10	4	Cyclocytidine hydrochloride	sample
E13	E13-val-2	D11	11	4	59	CYM50360	-6.48	333.3	0.942274	0.0477598	0.425053	0.829893	0.0809781	TrgMol-FDA-LOPAC	648	11	4	CYM50360	sample
E13	E13-val-2	D12	12	4	0	DMSO	-10	0.1	1.0746	0.817297	0.542479	0.829893	0.0809781	TrgMol-FDA-LOPAC	648	12	4	DMSO	neg
E13	E13-val-2	D13	13	4	61	Daunorubicin hydrochloride	-6.48	333.3	0.215808	-4.17695	5.86764	6.49427e-17	16.1875	TrgMol-FDA-LOPAC	648	13	4	Daunorubicin hydrochloride	sample
E13	E13-val-2	D14	14	4	63	Digoxin	-6.48	333.3	0.271758	-3.85157	6.4209	1.54375e-20	19.8114	TrgMol-FDA-LOPAC	648	14	4	Digoxin	sample
E13	E13-val-2	D15	15	4	65	Docetaxel	-6.48	333.3	0.260213	-3.91871	5.37555	5.24115e-14	13.2806	TrgMol-FDA-LOPAC	648	15	4	Docetaxel	sample
E13	E13-val-2	D16	16	4	67	Ebselen	-6.48	333.333	1.15808	1.30278	0.510297	0.829893	0.0809781	TrgMol-FDA-LOPAC	648	16	4	Ebselen	sample
E13	E13-val-2	D17	17	4	69	Ellipticine	-6.48	333.3	0.912078	-0.127839	1.51807	0.364907	0.437818	TrgMol-FDA-LOPAC	648	17	4	Ellipticine	sample
E13	E13-val-2	D18	18	4	71	Enoxacin	-6.48	333.3	0.975133	0.238853	0.457045	0.829893	0.0809781	TrgMol-FDA-LOPAC	648	18	4	Enoxacin	sample
E13	E13-val-2	D19	19	4	73	Fenbendazole	-6.48	333.3	0.547957	-2.24536	3.45313	2.07818e-05	4.68232	TrgMol-FDA-LOPAC	648	19	4	Fenbendazole	sample
E13	E13-val-2	D20	20	4	75	Flubendazol	-6.48	333.3	0.470693	-2.69469	3.71729	2.52107e-06	5.59842	TrgMol-FDA-LOPAC	648	20	4	Flubendazol	sample
E13	E13-val-2	D21	21	4	77	Folic acid	-6.48	333.3	1.16519	1.34409	0.695076	0.829893	0.0809781	TrgMol-FDA-LOPAC	648	21	4	Folic acid	sample
E13	E13-val-2	D22	22	4	79	Furamidine dihydrochloride	-6.48	333.3	1.01687	0.481593	1.05298	0.829893	0.0809781	TrgMol-FDA-LOPAC	648	22	4	Furamidine dihydrochloride	sample
E13	E13-val-2	D23	23	4	0	DMSO	-10	0.1	1.05773	0.719168	0.348975	0.829893	0.0809781	TrgMol-FDA-LOPAC	648	23	4	DMSO	neg
E13	E13-val-2	E02	2	5	41	Carmofur	-6.95	111.1	0.98579	0.300829	0.445696	0.829893	0.0809781	TrgMol-FDA-LOPAC	648	2	5	Carmofur	sample
E13	E13-val-2	E03	3	5	43	Ceforanide	-6.95	111.1	0.954707	0.120065	2.99275	0.000509985	3.29244	TrgMol-FDA-LOPAC	648	3	5	Ceforanide	sample
E13	E13-val-2	E04	4	5	45	Chlorhexidine	-6.95	111.1	1.01155	0.450605	2.50185	0.00846616	2.07231	TrgMol-FDA-LOPAC	648	4	5	Chlorhexidine	sample
E13	E13-val-2	E05	5	5	47	Ciclesonide	-6.95	111.1	0.907638	-0.153663	1.03598	0.829893	0.0809781	TrgMol-FDA-LOPAC	648	5	5	Ciclesonide	sample
E13	E13-val-2	E06	6	5	49	Cilostazol	-6.95	111.1	0.930728	-0.0193811	0.61244	0.829893	0.0809781	TrgMol-FDA-LOPAC	648	6	5	Cilostazol	sample
E13	E13-val-2	E07	7	5	51	Cisapride	-6.95	111.1	1.00444	0.409287	0.382783	0.829893	0.0809781	TrgMol-FDA-LOPAC	648	7	5	Cisapride	sample
E13	E13-val-2	E08	8	5	53	Clofilium tosylate	-6.95	111.1	0.944938	0.0632538	0.985051	0.829893	0.0809781	TrgMol-FDA-LOPAC	648	8	5	Clofilium tosylate	sample
E13	E13-val-2	E09	9	5	55	Colchicine	-6.95	111.1	0.14032	-4.61595	7.17347	4.61126e-26	25.3362	TrgMol-FDA-LOPAC	648	9	5	Colchicine	sample
E13	E13-val-2	E10	10	5	57	Cyclocytidine hydrochloride	-6.95	111.1	0.824156	-0.639143	1.36286	0.523254	0.281287	TrgMol-FDA-LOPAC	648	10	5	Cyclocytidine hydrochloride	sample
E13	E13-val-2	E11	11	5	59	CYM50361	-6.95	111.1	1.13854	1.18915	0.686886	0.829893	0.0809781	TrgMol-FDA-LOPAC	648	11	5	CYM50361	sample
E13	E13-val-2	E12	12	5	0	DMSO	-10	0.1	1.09947	0.961908	0.581477	0.829893	0.0809781	TrgMol-FDA-LOPAC	648	12	5	DMSO	neg
E13	E13-val-2	E13	13	5	61	Daunorubicin hydrochloride	-6.95	111.1	0.380995	-3.21632	5.64361	1.48952e-15	14.827	TrgMol-FDA-LOPAC	648	13	5	Daunorubicin hydrochloride	sample
E13	E13-val-2	E14	14	5	63	Digoxin	-6.95	111.1	0.348135	-3.40741	5.56882	4.09225e-15	14.388	TrgMol-FDA-LOPAC	648	14	5	Digoxin	sample
E13	E13-val-2	E15	15	5	65	Docetaxel	-6.95	111.1	0.267318	-3.8774	5.06316	2.63506e-12	11.5792	TrgMol-FDA-LOPAC	648	15	5	Docetaxel	sample
E13	E13-val-2	E16	16	5	67	Ebselen	-6.95	111.111	1.0746	0.817297	0.531908	0.829893	0.0809781	TrgMol-FDA-LOPAC	648	16	5	Ebselen	sample
E13	E13-val-2	E17	17	5	69	Ellipticine	-6.95	111.1	0.958259	0.140724	0.932293	0.829893	0.0809781	TrgMol-FDA-LOPAC	648	17	5	Ellipticine	sample
E13	E13-val-2	E18	18	5	71	Enoxacin	-6.95	111.1	1.00533	0.414452	0.399348	0.829893	0.0809781	TrgMol-FDA-LOPAC	648	18	5	Enoxacin	sample
E13	E13-val-2	E19	19	5	73	Fenbendazole	-6.95	111.1	0.85968	-0.432555	1.88109	0.120904	0.917561	TrgMol-FDA-LOPAC	648	19	5	Fenbendazole	sample
E13	E13-val-2	E20	20	5	75	Flubendazol	-6.95	111.1	0.943162	0.0529245	1.58784	0.302573	0.51917	TrgMol-FDA-LOPAC	648	20	5	Flubendazol	sample
E13	E13-val-2	E21	21	5	77	Folic acid	-6.95	111.1	1.00266	0.398958	0.396422	0.829893	0.0809781	TrgMol-FDA-LOPAC	648	21	5	Folic acid	sample
E13	E13-val-2	E22	22	5	79	Furamidine dihydrochloride	-6.95	111.1	0.919183	-0.0865219	0.699638	0.829893	0.0809781	TrgMol-FDA-LOPAC	648	22	5	Furamidine dihydrochloride	sample
E13	E13-val-2	E23	23	5	0	DMSO	-10	0.1	0.974245	0.233688	0.683081	0.829893	0.0809781	TrgMol-FDA-LOPAC	648	23	5	DMSO	neg
E13	E13-val-2	F02	2	6	41	Carmofur	-7.43	37	0.908526	-0.148498	0.584839	0.829893	0.0809781	TrgMol-FDA-LOPAC	648	2	6	Carmofur	sample
E13	E13-val-2	F03	3	6	43	Ceforanide	-7.43	37	0.891652	-0.246627	0.565006	0.829893	0.0809781	TrgMol-FDA-LOPAC	648	3	6	Ceforanide	sample
E13	E13-val-2	F04	4	6	45	Chlorhexidine	-7.43	37	0.94849	0.0839125	0.261671	0.829893	0.0809781	TrgMol-FDA-LOPAC	648	4	6	Chlorhexidine	sample
E13	E13-val-2	F05	5	6	47	Ciclesonide	-7.43	37	0.833037	-0.587496	1.05233	0.829893	0.0809781	TrgMol-FDA-LOPAC	648	5	6	Ciclesonide	sample
E13	E13-val-2	F06	6	6	49	Cilostazol	-7.43	37	1.00888	0.435111	1.0553	0.829893	0.0809781	TrgMol-FDA-LOPAC	648	6	6	Cilostazol	sample
E13	E13-val-2	F07	7	6	51	Cisapride	-7.43	37	0.927176	-0.0400398	0.381899	0.829893	0.0809781	TrgMol-FDA-LOPAC	648	7	6	Cisapride	sample
E13	E13-val-2	F08	8	6	53	Clofilium tosylate	-7.43	37	0.817052	-0.68046	0.557362	0.829893	0.0809781	TrgMol-FDA-LOPAC	648	8	6	Clofilium tosylate	sample
E13	E13-val-2	F09	9	6	55	Colchicine	-7.43	37	0.165187	-4.47134	6.5927	9.83725e-22	21.0071	TrgMol-FDA-LOPAC	648	9	6	Colchicine	sample
E13	E13-val-2	F10	10	6	57	Cyclocytidine hydrochloride	-7.43	37	0.871226	-0.365415	0.766841	0.829893	0.0809781	TrgMol-FDA-LOPAC	648	10	6	Cyclocytidine hydrochloride	sample
E13	E13-val-2	F11	11	6	59	CYM50362	-7.43	37	0.964476	0.176877	0.274435	0.829893	0.0809781	TrgMol-FDA-LOPAC	648	11	6	CYM50362	sample
E13	E13-val-2	F12	12	6	0	DMSO	-10	0.1	1.02664	0.538404	0.293644	0.829893	0.0809781	TrgMol-FDA-LOPAC	648	12	6	DMSO	neg
E13	E13-val-2	F13	13	6	61	Daunorubicin hydrochloride	-7.43	37	0.341918	-3.44356	6.01902	7.10709e-18	17.1483	TrgMol-FDA-LOPAC	648	13	6	Daunorubicin hydrochloride	sample
E13	E13-val-2	F14	14	6	63	Digoxin	-7.43	37	0.349023	-3.40225	5.01511	4.67938e-12	11.3298	TrgMol-FDA-LOPAC	648	14	6	Digoxin	sample
E13	E13-val-2	F15	15	6	65	Docetaxel	-7.43	37	0.230018	-4.09431	5.13259	1.1321e-12	11.9461	TrgMol-FDA-LOPAC	648	15	6	Docetaxel	sample
E13	E13-val-2	F16	16	6	67	Ebselen	-7.43	37.037	1.05151	0.683015	0.477494	0.829893	0.0809781	TrgMol-FDA-LOPAC	648	16	6	Ebselen	sample
E13	E13-val-2	F17	17	6	69	Ellipticine	-7.43	37	0.936057	0.011607	0.741337	0.829893	0.0809781	TrgMol-FDA-LOPAC	648	17	6	Ellipticine	sample
E13	E13-val-2	F18	18	6	71	Enoxacin	-7.43	37	0.819716	-0.664966	0.539331	0.829893	0.0809781	TrgMol-FDA-LOPAC	648	18	6	Enoxacin	sample
E13	E13-val-2	F19	19	6	73	Fenbendazole	-7.43	37	1.05151	0.683015	0.771281	0.829893	0.0809781	TrgMol-FDA-LOPAC	648	19	6	Fenbendazole	sample
E13	E13-val-2	F20	20	6	75	Flubendazol	-7.43	37	1.10568	0.998061	0.86009	0.829893	0.0809781	TrgMol-FDA-LOPAC	648	20	6	Flubendazol	sample
E13	E13-val-2	F21	21	6	77	Folic acid	-7.43	37	0.964476	0.176877	0.501309	0.829893	0.0809781	TrgMol-FDA-LOPAC	648	21	6	Folic acid	sample
E13	E13-val-2	F22	22	6	79	Furamidine dihydrochloride	-7.43	37	0.953819	0.114901	0.687286	0.829893	0.0809781	TrgMol-FDA-LOPAC	648	22	6	Furamidine dihydrochloride	sample
E13	E13-val-2	F23	23	6	0	DMSO	-10	0.1	1.07904	0.843121	0.618283	0.829893	0.0809781	TrgMol-FDA-LOPAC	648	23	6	DMSO	neg
E13	E13-val-2	G02	2	7	41	Carmofur	-7.91	12.3	1.04085	0.621039	0.582357	0.829893	0.0809781	TrgMol-FDA-LOPAC	648	2	7	Carmofur	sample
E13	E13-val-2	G03	3	7	43	Ceforanide	-7.91	12.3	0.898757	-0.20531	0.833814	0.829893	0.0809781	TrgMol-FDA-LOPAC	648	3	7	Ceforanide	sample
E13	E13-val-2	G04	4	7	45	Chlorhexidine	-7.91	12.3	1.04707	0.657192	1.39357	0.490154	0.309668	TrgMol-FDA-LOPAC	648	4	7	Chlorhexidine	sample
E13	E13-val-2	G05	5	7	47	Ciclesonide	-7.91	12.3	0.898757	-0.20531	0.744834	0.829893	0.0809781	TrgMol-FDA-LOPAC	648	5	7	Ciclesonide	sample
E13	E13-val-2	G06	6	7	49	Cilostazol	-7.91	12.3	1.03552	0.590051	0.664386	0.829893	0.0809781	TrgMol-FDA-LOPAC	648	6	7	Cilostazol	sample
E13	E13-val-2	G07	7	7	51	Cisapride	-7.91	12.3	0.907638	-0.153663	0.287935	0.829893	0.0809781	TrgMol-FDA-LOPAC	648	7	7	Cisapride	sample
E13	E13-val-2	G08	8	7	53	Clofilium tosylate	-7.91	12.3	1.05861	0.724333	1.24811	0.658663	0.181337	TrgMol-FDA-LOPAC	648	8	7	Clofilium tosylate	sample
E13	E13-val-2	G09	9	7	55	Colchicine	-7.91	12.3	0.187389	-4.34222	5.11543	1.39423e-12	11.8557	TrgMol-FDA-LOPAC	648	9	7	Colchicine	sample
E13	E13-val-2	G10	10	7	57	Cyclocytidine hydrochloride	-7.91	12.3	0.993783	0.347311	0.624586	0.829893	0.0809781	TrgMol-FDA-LOPAC	648	10	7	Cyclocytidine hydrochloride	sample
E13	E13-val-2	G11	11	7	59	CYM50363	-7.91	12.3	0.83659	-0.566837	0.54497	0.829893	0.0809781	TrgMol-FDA-LOPAC	648	11	7	CYM50363	sample
E13	E13-val-2	G12	12	7	0	DMSO	-10	0.1	1.15009	1.25629	0.644424	0.829893	0.0809781	TrgMol-FDA-LOPAC	648	12	7	DMSO	neg
E13	E13-val-2	G13	13	7	61	Daunorubicin hydrochloride	-7.91	12.3	0.511545	-2.45711	4.36197	6.39184e-09	8.19437	TrgMol-FDA-LOPAC	648	13	7	Daunorubicin hydrochloride	sample
E13	E13-val-2	G14	14	7	63	Digoxin	-7.91	12.3	0.44849	-2.8238	3.64439	4.6166e-06	5.33568	TrgMol-FDA-LOPAC	648	14	7	Digoxin	sample
E13	E13-val-2	G15	15	7	65	Docetaxel	-7.91	12.3	0.245115	-4.00651	5.05669	2.84893e-12	11.5453	TrgMol-FDA-LOPAC	648	15	7	Docetaxel	sample
E13	E13-val-2	G16	16	7	67	Ebselen	-7.91	12.3457	1.0373	0.600381	0.778897	0.829893	0.0809781	TrgMol-FDA-LOPAC	648	16	7	Ebselen	sample
E13	E13-val-2	G17	17	7	69	Ellipticine	-7.91	12.3	0.896092	-0.220804	0.555922	0.829893	0.0809781	TrgMol-FDA-LOPAC	648	17	7	Ellipticine	sample
E13	E13-val-2	G18	18	7	71	Enoxacin	-7.91	12.3	1.08171	0.858615	0.690191	0.829893	0.0809781	TrgMol-FDA-LOPAC	648	18	7	Enoxacin	sample
E13	E13-val-2	G19	19	7	73	Fenbendazole	-7.91	12.3	1.07194	0.801803	0.762714	0.829893	0.0809781	TrgMol-FDA-LOPAC	648	19	7	Fenbendazole	sample
E13	E13-val-2	G20	20	7	75	Flubendazol	-7.91	12.3	1.12256	1.09619	0.736629	0.829893	0.0809781	TrgMol-FDA-LOPAC	648	20	7	Flubendazol	sample
E13	E13-val-2	G21	21	7	77	Folic acid	-7.91	12.3	1.05506	0.703674	0.354752	0.829893	0.0809781	TrgMol-FDA-LOPAC	648	21	7	Folic acid	sample
E13	E13-val-2	G22	22	7	79	Furamidine dihydrochloride	-7.91	12.3	0.986679	0.305994	0.642073	0.829893	0.0809781	TrgMol-FDA-LOPAC	648	22	7	Furamidine dihydrochloride	sample
E13	E13-val-2	G23	23	7	0	DMSO	-10	0.1	1.04263	0.631369	0.669378	0.829893	0.0809781	TrgMol-FDA-LOPAC	648	23	7	DMSO	neg
E13	E13-val-2	H02	2	8	41	Carmofur	-8.39	4.1	0.990231	0.326653	0.618279	0.829893	0.0809781	TrgMol-FDA-LOPAC	648	2	8	Carmofur	sample
E13	E13-val-2	H03	3	8	43	Ceforanide	-8.39	4.1	0.857016	-0.448049	0.868468	0.829893	0.0809781	TrgMol-FDA-LOPAC	648	3	8	Ceforanide	sample
E13	E13-val-2	H04	4	8	45	Chlorhexidine	-8.39	4.1	1.02842	0.548734	0.429381	0.829893	0.0809781	TrgMol-FDA-LOPAC	648	4	8	Chlorhexidine	sample
E13	E13-val-2	H05	5	8	47	Ciclesonide	-8.39	4.1	0.928952	-0.0297104	0.990652	0.829893	0.0809781	TrgMol-FDA-LOPAC	648	5	8	Ciclesonide	sample
E13	E13-val-2	H06	6	8	49	Cilostazol	-8.39	4.1	0.989343	0.321488	0.500285	0.829893	0.0809781	TrgMol-FDA-LOPAC	648	6	8	Cilostazol	sample
E13	E13-val-2	H07	7	8	51	Cisapride	-8.39	4.1	1.05506	0.703674	0.873304	0.829893	0.0809781	TrgMol-FDA-LOPAC	648	7	8	Cisapride	sample
E13	E13-val-2	H08	8	8	53	Clofilium tosylate	-8.39	4.1	1.16696	1.35442	0.802467	0.829893	0.0809781	TrgMol-FDA-LOPAC	648	8	8	Clofilium tosylate	sample
E13	E13-val-2	H09	9	8	55	Colchicine	-8.39	4.1	0.246892	-3.99618	5.49287	1.12551e-14	13.9487	TrgMol-FDA-LOPAC	648	9	8	Colchicine	sample
E13	E13-val-2	H10	10	8	57	Cyclocytidine hydrochloride	-8.39	4.1	0.940497	0.0374304	0.615236	0.829893	0.0809781	TrgMol-FDA-LOPAC	648	10	8	Cyclocytidine hydrochloride	sample
E13	E13-val-2	H11	11	8	59	CYM50364	-8.39	4.1	0.958259	0.140724	0.329576	0.829893	0.0809781	TrgMol-FDA-LOPAC	648	11	8	CYM50364	sample
E13	E13-val-2	H12	12	8	0	DMSO	-10	0.1	1.08615	0.884438	0.611893	0.829893	0.0809781	TrgMol-FDA-LOPAC	648	12	8	DMSO	neg
E13	E13-val-2	H13	13	8	61	Daunorubicin hydrochloride	-8.39	4.1	0.539964	-2.29184	3.32839	5.26608e-05	4.27851	TrgMol-FDA-LOPAC	648	13	8	Daunorubicin hydrochloride	sample
E13	E13-val-2	H14	14	8	63	Digoxin	-8.39	4.1	0.794849	-0.809577	2.96348	0.000612029	3.21323	TrgMol-FDA-LOPAC	648	14	8	Digoxin	sample
E13	E13-val-2	H15	15	8	65	Docetaxel	-8.39	4.1	0.244227	-4.01168	5.47775	1.37295e-14	13.8623	TrgMol-FDA-LOPAC	648	15	8	Docetaxel	sample
E13	E13-val-2	H16	16	8	67	Ebselen	-8.39	4.11523	1.17762	1.4164	0.891235	0.829893	0.0809781	TrgMol-FDA-LOPAC	648	16	8	Ebselen	sample
E13	E13-val-2	H17	17	8	69	Ellipticine	-8.39	4.1	1.06039	0.734662	0.814657	0.829893	0.0809781	TrgMol-FDA-LOPAC	648	17	8	Ellipticine	sample
E13	E13-val-2	H18	18	8	71	Enoxacin	-8.39	4.1	0.979574	0.264676	0.645819	0.829893	0.0809781	TrgMol-FDA-LOPAC	648	18	8	Enoxacin	sample
E13	E13-val-2	H19	19	8	73	Fenbendazole	-8.39	4.1	1.0151	0.471264	0.824434	0.829893	0.0809781	TrgMol-FDA-LOPAC	648	19	8	Fenbendazole	sample
E13	E13-val-2	H20	20	8	75	Flubendazol	-8.39	4.1	0.992007	0.336982	0.371688	0.829893	0.0809781	TrgMol-FDA-LOPAC	648	20	8	Flubendazol	sample
E13	E13-val-2	H21	21	8	77	Folic acid	-8.39	4.1	0.982238	0.28017	0.778103	0.829893	0.0809781	TrgMol-FDA-LOPAC	648	21	8	Folic acid	sample
E13	E13-val-2	H22	22	8	79	Furamidine dihydrochloride	-8.39	4.1	0.976909	0.249182	0.2624	0.829893	0.0809781	TrgMol-FDA-LOPAC	648	22	8	Furamidine dihydrochloride	sample
E13	E13-val-2	H23	23	8	0	DMSO	-10	0.1	1.02309	0.517746	0.876778	0.829893	0.0809781	TrgMol-FDA-LOPAC	648	23	8	DMSO	neg
E13	E13-val-2	I02	2	9	42	CCT137690	-5.52	3000	0.098579	-4.85869	13.3693	3.62789e-98	97.4403	TrgMol-FDA-LOPAC	648	2	9	CCT137690	sample
E13	E13-val-2	I03	3	9	44	Cephalomannine	-5.52	3000	0.190053	-4.32672	5.58502	3.28087e-15	14.484	TrgMol-FDA-LOPAC	648	3	9	Cephalomannine	sample
E13	E13-val-2	I04	4	9	46	Chloropyramine hydrochloride	-5.52	3000	0.933393	-0.00388701	0.87916	0.829893	0.0809781	TrgMol-FDA-LOPAC	648	4	9	Chloropyramine hydrochloride	sample
E13	E13-val-2	I05	5	9	48	CID 11210285 hydrochloride	-5.52	3000	0.179396	-4.3887	6.91984	4.00231e-24	23.3977	TrgMol-FDA-LOPAC	648	5	9	CID 11210285 hydrochloride	sample
E13	E13-val-2	I06	6	9	50	Ciprofibrate	-5.52	3000	1.00355	0.404123	0.744985	0.829893	0.0809781	TrgMol-FDA-LOPAC	648	6	9	Ciprofibrate	sample
E13	E13-val-2	I07	7	9	52	Clofarabine	-5.52	3000	0.31794	-3.58301	5.91225	3.40661e-17	16.4677	TrgMol-FDA-LOPAC	648	7	9	Clofarabine	sample
E13	E13-val-2	I08	8	9	54	dmso	-5.52	3000	1.0897	0.905097	1.01029	0.829893	0.0809781	TrgMol-FDA-LOPAC	648	8	9	dmso	sample
E13	E13-val-2	I09	9	9	56	Crizotinib	-5.52	3000	0.482238	-2.62754	3.75248	1.88266e-06	5.72523	TrgMol-FDA-LOPAC	648	9	9	Crizotinib	sample
E13	E13-val-2	I10	10	9	58	Cycloheximide	-5.52	3000	0.306394	-3.65015	4.47828	1.93361e-09	8.71363	TrgMol-FDA-LOPAC	648	10	9	Cycloheximide	sample
E13	E13-val-2	I11	11	9	60	Cytarabine	-5.52	3000	0.388988	-3.16984	4.85252	3.17698e-11	10.498	TrgMol-FDA-LOPAC	648	11	9	Cytarabine	sample
E13	E13-val-2	I12	12	9	0	DMSO	-10	0.1	0.940497	0.0374304	0.530662	0.829893	0.0809781	TrgMol-FDA-LOPAC	648	12	9	DMSO	neg
E13	E13-val-2	I13	13	9	62	Digoxigenin	-5.52	3000	0.354352	-3.37126	4.85548	3.07181e-11	10.5126	TrgMol-FDA-LOPAC	648	13	9	Digoxigenin	sample
E13	E13-val-2	I14	14	9	64	Diphenyleneiodonium chloride	-5.52	3000	0.251332	-3.97036	5.24305	2.84015e-13	12.5467	TrgMol-FDA-LOPAC	648	14	9	Diphenyleneiodonium chloride	sample
E13	E13-val-2	I15	15	9	66	Doxorubicin hydrochloride	-5.52	3000	0.0133215	-5.3545	6.00996	8.12158e-18	17.0904	TrgMol-FDA-LOPAC	648	15	9	Doxorubicin hydrochloride	sample
E13	E13-val-2	I16	16	9	68	Econazole nitrate	-5.52	3000	0.96714	0.192371	1.15953	0.761927	0.118087	TrgMol-FDA-LOPAC	648	16	9	Econazole nitrate	sample
E13	E13-val-2	I17	17	9	70	Emetine dihydrochloride hydrate	-5.52	3000	0.199822	-4.26991	6.57916	1.22645e-21	20.9113	TrgMol-FDA-LOPAC	648	17	9	Emetine dihydrochloride hydrate	sample
E13	E13-val-2	I18	18	9	72	Etoposide	-5.52	3000	0.37389	-3.25764	5.77056	2.57506e-16	15.5892	TrgMol-FDA-LOPAC	648	18	9	Etoposide	sample
E13	E13-val-2	I19	19	9	74	Fendiline hydrochloride	-5.52	3000	0.976021	0.244018	1.20727	0.70666	0.15079	TrgMol-FDA-LOPAC	648	19	9	Fendiline hydrochloride	sample
E13	E13-val-2	I20	20	9	76	Fluphenazine dihydrochloride	-5.52	3000	0.80373	-0.75793	2.00872	0.0758065	1.12029	TrgMol-FDA-LOPAC	648	20	9	Fluphenazine dihydrochloride	sample
E13	E13-val-2	I21	21	9	78	Fosbretabulin Disodium	-5.52	3000	0.0976909	-4.86385	7.95921	1.40632e-32	31.8519	TrgMol-FDA-LOPAC	648	21	9	Fosbretabulin Disodium	sample
E13	E13-val-2	I22	22	9	80	Gatifloxacin	-5.52	3000	0.889876	-0.256956	0.702135	0.829893	0.0809781	TrgMol-FDA-LOPAC	648	22	9	Gatifloxacin	sample
E13	E13-val-2	I23	23	9	0	DMSO	-10	0.1	0.920071	-0.0813572	0.354302	0.829893	0.0809781	TrgMol-FDA-LOPAC	648	23	9	DMSO	neg
E13	E13-val-2	J02	2	10	42	CCT137690	-6	1000	0.527531	-2.36415	4.59149	5.85413e-10	9.23254	TrgMol-FDA-LOPAC	648	2	10	CCT137690	sample
E13	E13-val-2	J03	3	10	44	Cephalomannine	-6	1000	0.171403	-4.43518	5.74103	3.89303e-16	15.4097	TrgMol-FDA-LOPAC	648	3	10	Cephalomannine	sample
E13	E13-val-2	J04	4	10	46	Chloropyramine hydrochloride	-6	1000	0.952931	0.109736	1.1305	0.792398	0.101056	TrgMol-FDA-LOPAC	648	4	10	Chloropyramine hydrochloride	sample
E13	E13-val-2	J05	5	10	48	CID 11210285 hydrochloride	-6	1000	0.198046	-4.28024	5.98526	1.16649e-17	16.9331	TrgMol-FDA-LOPAC	648	5	10	CID 11210285 hydrochloride	sample
E13	E13-val-2	J06	6	10	50	Ciprofibrate	-6	1000	1.12611	1.11685	0.655208	0.829893	0.0809781	TrgMol-FDA-LOPAC	648	6	10	Ciprofibrate	sample
E13	E13-val-2	J07	7	10	52	Clofarabine	-6	1000	0.788632	-0.84573	1.65527	0.250148	0.601802	TrgMol-FDA-LOPAC	648	7	10	Clofarabine	sample
E13	E13-val-2	J08	8	10	54	dmso	-6	1000	1.07194	0.801803	0.585163	0.829893	0.0809781	TrgMol-FDA-LOPAC	648	8	10	dmso	sample
E13	E13-val-2	J09	9	10	56	Crizotinib	-6	1000	0.849023	-0.494532	1.09337	0.829893	0.0809781	TrgMol-FDA-LOPAC	648	9	10	Crizotinib	sample
E13	E13-val-2	J10	10	10	58	Cycloheximide	-6	1000	0.407638	-3.06138	3.09744	0.00025882	3.587	TrgMol-FDA-LOPAC	648	10	10	Cycloheximide	sample
E13	E13-val-2	J11	11	10	60	Cytarabine	-6	1000	0.447602	-2.82897	4.62692	3.99161e-10	9.39885	TrgMol-FDA-LOPAC	648	11	10	Cytarabine	sample
E13	E13-val-2	J12	12	10	0	DMSO	-10	0.1	1.09947	0.961908	0.468824	0.829893	0.0809781	TrgMol-FDA-LOPAC	648	12	10	DMSO	neg
E13	E13-val-2	J13	13	10	62	Digoxigenin	-6	1000	0.426288	-2.95292	3.7339	2.19725e-06	5.65812	TrgMol-FDA-LOPAC	648	13	10	Digoxigenin	sample
E13	E13-val-2	J14	14	10	64	Diphenyleneiodonium chloride	-6	1000	0.331261	-3.50554	5.25682	2.38404e-13	12.6227	TrgMol-FDA-LOPAC	648	14	10	Diphenyleneiodonium chloride	sample
E13	E13-val-2	J15	15	10	66	Doxorubicin hydrochloride	-6	1000	0.079929	-4.96714	6.48337	5.71811e-21	20.2427	TrgMol-FDA-LOPAC	648	15	10	Doxorubicin hydrochloride	sample
E13	E13-val-2	J16	16	10	68	Econazole nitrate	-6	1000	0.997336	0.36797	0.961553	0.829893	0.0809781	TrgMol-FDA-LOPAC	648	16	10	Econazole nitrate	sample
E13	E13-val-2	J17	17	10	70	Emetine dihydrochloride hydrate	-6	1000	0.240675	-4.03234	5.42734	2.6599e-14	13.5751	TrgMol-FDA-LOPAC	648	17	10	Emetine dihydrochloride hydrate	sample
E13	E13-val-2	J18	18	10	72	Etoposide	-6	1000	0.473357	-2.67919	4.55567	8.58354e-10	9.06633	TrgMol-FDA-LOPAC	648	18	10	Etoposide	sample
E13	E13-val-2	J19	19	10	74	Fendiline hydrochloride	-6	1000	1.1048	0.992896	0.61497	0.829893	0.0809781	TrgMol-FDA-LOPAC	648	19	10	Fendiline hydrochloride	sample
E13	E13-val-2	J20	20	10	76	Fluphenazine dihydrochloride	-6	1000	0.816163	-0.685625	1.80382	0.156949	0.804241	TrgMol-FDA-LOPAC	648	20	10	Fluphenazine dihydrochloride	sample
E13	E13-val-2	J21	21	10	78	Fosbretabulin Disodium	-6	1000	0.174956	-4.41452	8.30557	1.06332e-35	34.9733	TrgMol-FDA-LOPAC	648	21	10	Fosbretabulin Disodium	sample
E13	E13-val-2	J22	22	10	80	Gatifloxacin	-6	1000	0.806394	-0.742436	0.825255	0.829893	0.0809781	TrgMol-FDA-LOPAC	648	22	10	Gatifloxacin	sample
E13	E13-val-2	J23	23	10	0	DMSO	-10	0.1	0.980462	0.269841	0.88914	0.829893	0.0809781	TrgMol-FDA-LOPAC	648	23	10	DMSO	neg
E13	E13-val-2	K02	2	11	42	CCT137690	-6.48	333.3	0.675844	-1.50164	1.86293	0.128651	0.890585	TrgMol-FDA-LOPAC	648	2	11	CCT137690	sample
E13	E13-val-2	K03	3	11	44	Cephalomannine	-6.48	333.333	0.170515	-4.44035	5.33395	8.93322e-14	13.049	TrgMol-FDA-LOPAC	648	3	11	Cephalomannine	sample
E13	E13-val-2	K04	4	11	46	Chloropyramine hydrochloride	-6.48	333.3	0.847247	-0.504861	0.745405	0.829893	0.0809781	TrgMol-FDA-LOPAC	648	4	11	Chloropyramine hydrochloride	sample
E13	E13-val-2	K05	5	11	48	CID 11210285 hydrochloride	-6.48	333.3	0.162522	-4.48683	6.2471	2.30056e-19	18.6382	TrgMol-FDA-LOPAC	648	5	11	CID 11210285 hydrochloride	sample
E13	E13-val-2	K06	6	11	50	Ciprofibrate	-6.48	333.3	1.06838	0.781144	0.61981	0.829893	0.0809781	TrgMol-FDA-LOPAC	648	6	11	Ciprofibrate	sample
E13	E13-val-2	K07	7	11	52	Clofarabine	-6.48	333.3	0.912966	-0.122675	0.61622	0.829893	0.0809781	TrgMol-FDA-LOPAC	648	7	11	Clofarabine	sample
E13	E13-val-2	K08	8	11	54	dmso	-6.48	333.3	0.885435	-0.28278	0.64873	0.829893	0.0809781	TrgMol-FDA-LOPAC	648	8	11	dmso	sample
E13	E13-val-2	K09	9	11	56	Crizotinib	-6.48	333.3	0.880995	-0.308603	0.580102	0.829893	0.0809781	TrgMol-FDA-LOPAC	648	9	11	Crizotinib	sample
E13	E13-val-2	K10	10	11	58	Cycloheximide	-6.48	333.3	0.436057	-2.89611	3.17836	0.000150569	3.82227	TrgMol-FDA-LOPAC	648	10	11	Cycloheximide	sample
E13	E13-val-2	K11	11	11	60	Cytarabine	-6.48	333.3	0.420071	-2.98907	4.48904	1.7332e-09	8.76115	TrgMol-FDA-LOPAC	648	11	11	Cytarabine	sample
E13	E13-val-2	K12	12	11	0	DMSO	-10	0.1	0.931616	-0.0142164	0.529763	0.829893	0.0809781	TrgMol-FDA-LOPAC	648	12	11	DMSO	neg
E13	E13-val-2	K13	13	11	62	Digoxigenin	-6.48	333.3	0.661634	-1.58428	2.62712	0.00435467	2.36104	TrgMol-FDA-LOPAC	648	13	11	Digoxigenin	sample
E13	E13-val-2	K14	14	11	64	Diphenyleneiodonium chloride	-6.48	333.3	0.416519	-3.00973	3.13076	0.00020742	3.68315	TrgMol-FDA-LOPAC	648	14	11	Diphenyleneiodonium chloride	sample
E13	E13-val-2	K15	15	11	66	Doxorubicin hydrochloride	-6.48	333.3	0.188277	-4.33705	6.31328	8.32895e-20	19.0794	TrgMol-FDA-LOPAC	648	15	11	Doxorubicin hydrochloride	sample
E13	E13-val-2	K16	16	11	68	Econazole nitrate	-6.48	333.3	1.08082	0.85345	1.36623	0.519717	0.284233	TrgMol-FDA-LOPAC	648	16	11	Econazole nitrate	sample
E13	E13-val-2	K17	17	11	70	Emetine dihydrochloride hydrate	-6.48	333.3	0.318828	-3.57785	4.34076	7.92017e-09	8.10127	TrgMol-FDA-LOPAC	648	17	11	Emetine dihydrochloride hydrate	sample
E13	E13-val-2	K18	18	11	72	Etoposide	-6.48	333.333	0.515986	-2.43129	2.87815	0.00103346	2.98571	TrgMol-FDA-LOPAC	648	18	11	Etoposide	sample
E13	E13-val-2	K19	19	11	74	Fendiline hydrochloride	-6.48	333.3	1.02664	0.538404	0.412318	0.829893	0.0809781	TrgMol-FDA-LOPAC	648	19	11	Fendiline hydrochloride	sample
E13	E13-val-2	K20	20	11	76	Fluphenazine dihydrochloride	-6.48	333.3	0.966252	0.187206	1.56788	0.319543	0.49547	TrgMol-FDA-LOPAC	648	20	11	Fluphenazine dihydrochloride	sample
E13	E13-val-2	K21	21	11	78	Fosbretabulin Disodium	-6.48	333.3	0.171403	-4.43518	5.63665	1.63169e-15	14.7874	TrgMol-FDA-LOPAC	648	21	11	Fosbretabulin Disodium	sample
E13	E13-val-2	K22	22	11	80	Gatifloxacin	-6.48	333.3	1.06394	0.755321	0.837989	0.829893	0.0809781	TrgMol-FDA-LOPAC	648	22	11	Gatifloxacin	sample
E13	E13-val-2	K23	23	11	0	DMSO	-10	0.1	0.912078	-0.127839	0.321224	0.829893	0.0809781	TrgMol-FDA-LOPAC	648	23	11	DMSO	neg
E13	E13-val-2	L02	2	12	42	CCT137690	-6.95	111.1	0.910302	-0.138169	0.456137	0.829893	0.0809781	TrgMol-FDA-LOPAC	648	2	12	CCT137690	sample
E13	E13-val-2	L03	3	12	44	Cephalomannine	-6.95	111.111	0.136767	-4.63661	6.4529	9.26924e-21	20.033	TrgMol-FDA-LOPAC	648	3	12	Cephalomannine	sample
E13	E13-val-2	L04	4	12	46	Chloropyramine hydrochloride	-6.95	111.1	0.880995	-0.308603	0.454794	0.829893	0.0809781	TrgMol-FDA-LOPAC	648	4	12	Chloropyramine hydrochloride	sample
E13	E13-val-2	L05	5	12	48	CID 11210285 hydrochloride	-6.95	111.1	0.352575	-3.38159	4.15627	4.91568e-08	7.30842	TrgMol-FDA-LOPAC	648	5	12	CID 11210285 hydrochloride	sample
E13	E13-val-2	L06	6	12	50	Ciprofibrate	-6.95	111.1	0.961146	0.157509	0.363243	0.829893	0.0809781	TrgMol-FDA-LOPAC	648	6	12	Ciprofibrate	sample
E13	E13-val-2	L07	7	12	52	Clofarabine	-6.95	111.1	0.940497	0.0374304	0.631537	0.829893	0.0809781	TrgMol-FDA-LOPAC	648	7	12	Clofarabine	sample
E13	E13-val-2	L08	8	12	54	dmso	-6.95	111.1	0.953819	0.114901	0.537433	0.829893	0.0809781	TrgMol-FDA-LOPAC	648	8	12	dmso	sample
E13	E13-val-2	L09	9	12	56	Crizotinib	-6.95	111.1	0.863233	-0.411897	0.626151	0.829893	0.0809781	TrgMol-FDA-LOPAC	648	9	12	Crizotinib	sample
E13	E13-val-2	L10	10	12	58	Cycloheximide	-6.95	111.1	0.653641	-1.63076	1.76932	0.175753	0.755097	TrgMol-FDA-LOPAC	648	10	12	Cycloheximide	sample
E13	E13-val-2	L11	11	12	60	Cytarabine	-6.95	111.1	0.64476	-1.68241	2.69449	0.00300089	2.52275	TrgMol-FDA-LOPAC	648	11	12	Cytarabine	sample
E13	E13-val-2	L12	12	12	0	DMSO	-10	0.1	1.01954	0.497087	0.616399	0.829893	0.0809781	TrgMol-FDA-LOPAC	648	12	12	DMSO	neg
E13	E13-val-2	L13	13	12	62	Digoxigenin	-6.95	111.1	0.889876	-0.256956	0.910792	0.829893	0.0809781	TrgMol-FDA-LOPAC	648	13	12	Digoxigenin	sample
E13	E13-val-2	L14	14	12	64	Diphenyleneiodonium chloride	-6.95	111.1	0.469805	-2.69985	2.20655	0.0340741	1.46758	TrgMol-FDA-LOPAC	648	14	12	Diphenyleneiodonium chloride	sample
E13	E13-val-2	L15	15	12	66	Doxorubicin hydrochloride	-6.95	111.1	0.264654	-3.89289	6.03943	5.28084e-18	17.2773	TrgMol-FDA-LOPAC	648	15	12	Doxorubicin hydrochloride	sample
E13	E13-val-2	L16	16	12	68	Econazole nitrate	-6.95	111.1	1.11012	1.02388	1.06592	0.829893	0.0809781	TrgMol-FDA-LOPAC	648	16	12	Econazole nitrate	sample
E13	E13-val-2	L17	17	12	70	Emetine dihydrochloride hydrate	-6.95	111.1	0.48135	-2.63271	4.48084	1.88683e-09	8.72427	TrgMol-FDA-LOPAC	648	17	12	Emetine dihydrochloride hydrate	sample
E13	E13-val-2	L18	18	12	72	Etoposide	-6.95	111.111	0.779751	-0.897377	0.703708	0.829893	0.0809781	TrgMol-FDA-LOPAC	648	18	12	Etoposide	sample
E13	E13-val-2	L19	19	12	74	Fendiline hydrochloride	-6.95	111.1	0.897869	-0.210474	1.15338	0.766807	0.115314	TrgMol-FDA-LOPAC	648	19	12	Fendiline hydrochloride	sample
E13	E13-val-2	L20	20	12	76	Fluphenazine dihydrochloride	-6.95	111.1	1.00444	0.409287	0.690384	0.829893	0.0809781	TrgMol-FDA-LOPAC	648	20	12	Fluphenazine dihydrochloride	sample
E13	E13-val-2	L21	21	12	78	Fosbretabulin Disodium	-6.95	111.1	0.240675	-4.03234	4.95367	9.73295e-12	11.0118	TrgMol-FDA-LOPAC	648	21	12	Fosbretabulin Disodium	sample
E13	E13-val-2	L22	22	12	80	Gatifloxacin	-6.95	111.1	0.908526	-0.148498	0.499934	0.829893	0.0809781	TrgMol-FDA-LOPAC	648	22	12	Gatifloxacin	sample
E13	E13-val-2	L23	23	12	0	DMSO	-10	0.1	1.04352	0.636533	0.681409	0.829893	0.0809781	TrgMol-FDA-LOPAC	648	23	12	DMSO	neg
E13	E13-val-2	M02	2	13	42	CCT137690	-7.43	37	0.9627	0.166547	0.509861	0.829893	0.0809781	TrgMol-FDA-LOPAC	648	2	13	CCT137690	sample
E13	E13-val-2	M03	3	13	44	Cephalomannine	-7.43	37.037	0.269982	-3.8619	4.53578	1.06179e-09	8.97396	TrgMol-FDA-LOPAC	648	3	13	Cephalomannine	sample
E13	E13-val-2	M04	4	13	46	Chloropyramine hydrochloride	-7.43	37	0.987567	0.311158	0.683161	0.829893	0.0809781	TrgMol-FDA-LOPAC	648	4	13	Chloropyramine hydrochloride	sample
E13	E13-val-2	M05	5	13	48	CID 11210285 hydrochloride	-7.43	37	0.487567	-2.59656	3.12548	0.000214497	3.66858	TrgMol-FDA-LOPAC	648	5	13	CID 11210285 hydrochloride	sample
E13	E13-val-2	M06	6	13	50	Ciprofibrate	-7.43	37	1.05151	0.683015	0.461876	0.829893	0.0809781	TrgMol-FDA-LOPAC	648	6	13	Ciprofibrate	sample
E13	E13-val-2	M07	7	13	52	Clofarabine	-7.43	37	0.85968	-0.432555	0.684206	0.829893	0.0809781	TrgMol-FDA-LOPAC	648	7	13	Clofarabine	sample
E13	E13-val-2	M08	8	13	54	dmso	-7.43	37	0.885435	-0.28278	0.956144	0.829893	0.0809781	TrgMol-FDA-LOPAC	648	8	13	dmso	sample
E13	E13-val-2	M09	9	13	56	Crizotinib	-7.43	37	0.972469	0.223359	0.935787	0.829893	0.0809781	TrgMol-FDA-LOPAC	648	9	13	Crizotinib	sample
E13	E13-val-2	M10	10	13	58	Cycloheximide	-7.43	37	0.643872	-1.68757	1.68544	0.22839	0.641323	TrgMol-FDA-LOPAC	648	10	13	Cycloheximide	sample
E13	E13-val-2	M11	11	13	60	Cytarabine	-7.43	37	0.673179	-1.51714	1.77176	0.174497	0.758212	TrgMol-FDA-LOPAC	648	11	13	Cytarabine	sample
E13	E13-val-2	M12	12	13	0	DMSO	-10	0.1	0.937833	0.0219364	0.412926	0.829893	0.0809781	TrgMol-FDA-LOPAC	648	12	13	DMSO	neg
E13	E13-val-2	M13	13	13	62	Digoxigenin	-7.43	37	0.961812	0.161383	0.5031	0.829893	0.0809781	TrgMol-FDA-LOPAC	648	13	13	Digoxigenin	sample
E13	E13-val-2	M14	14	13	64	Diphenyleneiodonium chloride	-7.43	37	0.463588	-2.736	1.9026	0.112096	0.95041	TrgMol-FDA-LOPAC	648	14	13	Diphenyleneiodonium chloride	sample
E13	E13-val-2	M15	15	13	66	Doxorubicin hydrochloride	-7.43	37	0.409414	-3.05105	5.40436	3.60824e-14	13.4427	TrgMol-FDA-LOPAC	648	15	13	Doxorubicin hydrochloride	sample
E13	E13-val-2	M16	16	13	68	Econazole nitrate	-7.43	37	0.999112	0.378299	0.567357	0.829893	0.0809781	TrgMol-FDA-LOPAC	648	16	13	Econazole nitrate	sample
E13	E13-val-2	M17	17	13	70	Emetine dihydrochloride hydrate	-7.43	37	0.769094	-0.959353	1.91162	0.108401	0.964965	TrgMol-FDA-LOPAC	648	17	13	Emetine dihydrochloride hydrate	sample
E13	E13-val-2	M18	18	13	72	Etoposide	-7.43	37.037	0.900533	-0.19498	0.735802	0.829893	0.0809781	TrgMol-FDA-LOPAC	648	18	13	Etoposide	sample
E13	E13-val-2	M19	19	13	74	Fendiline hydrochloride	-7.43	37	0.984014	0.2905	0.414568	0.829893	0.0809781	TrgMol-FDA-LOPAC	648	19	13	Fendiline hydrochloride	sample
E13	E13-val-2	M20	20	13	76	Fluphenazine dihydrochloride	-7.43	37	1.00444	0.409287	0.907475	0.829893	0.0809781	TrgMol-FDA-LOPAC	648	20	13	Fluphenazine dihydrochloride	sample
E13	E13-val-2	M21	21	13	78	Fosbretabulin Disodium	-7.43	37	0.361456	-3.32994	5.07547	2.26938e-12	11.6441	TrgMol-FDA-LOPAC	648	21	13	Fosbretabulin Disodium	sample
E13	E13-val-2	M22	22	13	80	Gatifloxacin	-7.43	37	0.945826	0.0684185	0.733716	0.829893	0.0809781	TrgMol-FDA-LOPAC	648	22	13	Gatifloxacin	sample
E13	E13-val-2	M23	23	13	0	DMSO	-10	0.1	0.975133	0.238853	0.535005	0.829893	0.0809781	TrgMol-FDA-LOPAC	648	23	13	DMSO	neg
E13	E13-val-2	N02	2	14	42	CCT137690	-7.91	12.3	0.966252	0.187206	0.336032	0.829893	0.0809781	TrgMol-FDA-LOPAC	648	2	14	CCT137690	sample
E13	E13-val-2	N03	3	14	44	Cephalomannine	-7.91	12.3457	0.245115	-4.00651	4.50604	1.45634e-09	8.83674	TrgMol-FDA-LOPAC	648	3	14	Cephalomannine	sample
E13	E13-val-2	N04	4	14	46	Chloropyramine hydrochloride	-7.91	12.3	0.933393	-0.00388701	0.44748	0.829893	0.0809781	TrgMol-FDA-LOPAC	648	4	14	Chloropyramine hydrochloride	sample
E13	E13-val-2	N05	5	14	48	CID 11210285 hydrochloride	-7.91	12.3	0.821492	-0.654637	1.40941	0.473924	0.324292	TrgMol-FDA-LOPAC	648	5	14	CID 11210285 hydrochloride	sample
E13	E13-val-2	N06	6	14	50	Ciprofibrate	-7.91	12.3	0.896092	-0.220804	0.44911	0.829893	0.0809781	TrgMol-FDA-LOPAC	648	6	14	Ciprofibrate	sample
E13	E13-val-2	N07	7	14	52	Clofarabine	-7.91	12.3	0.978686	0.259512	2.77631	0.00188565	2.72454	TrgMol-FDA-LOPAC	648	7	14	Clofarabine	sample
E13	E13-val-2	N08	8	14	54	dmso	-7.91	12.3	0.983126	0.285335	0.930188	0.829893	0.0809781	TrgMol-FDA-LOPAC	648	8	14	dmso	sample
E13	E13-val-2	N09	9	14	56	Crizotinib	-7.91	12.3	0.947602	0.0787479	0.452457	0.829893	0.0809781	TrgMol-FDA-LOPAC	648	9	14	Crizotinib	sample
E13	E13-val-2	N10	10	14	58	Cycloheximide	-7.91	12.3	0.713144	-1.28473	5.01683	4.58505e-12	11.3387	TrgMol-FDA-LOPAC	648	10	14	Cycloheximide	sample
E13	E13-val-2	N11	11	14	60	Cytarabine	-7.91	12.3	0.842806	-0.530684	1.36393	0.522145	0.282209	TrgMol-FDA-LOPAC	648	11	14	Cytarabine	sample
E13	E13-val-2	N12	12	14	0	DMSO	-10	0.1	1.02664	0.538404	0.479732	0.829893	0.0809781	TrgMol-FDA-LOPAC	648	12	14	DMSO	neg
E13	E13-val-2	N13	13	14	62	Digoxigenin	-7.91	12.3	1.05329	0.693345	0.571448	0.829893	0.0809781	TrgMol-FDA-LOPAC	648	13	14	Digoxigenin	sample
E13	E13-val-2	N14	14	14	64	Diphenyleneiodonium chloride	-7.91	12.3	0.604796	-1.91482	4.24394	2.08663e-08	7.68055	TrgMol-FDA-LOPAC	648	14	14	Diphenyleneiodonium chloride	sample
E13	E13-val-2	N15	15	14	66	Doxorubicin hydrochloride	-7.91	12.3	0.526643	-2.36931	3.8217	1.04033e-06	5.98283	TrgMol-FDA-LOPAC	648	15	14	Doxorubicin hydrochloride	sample
E13	E13-val-2	N16	16	14	68	Econazole nitrate	-7.91	12.3	1.0524	0.68818	0.584021	0.829893	0.0809781	TrgMol-FDA-LOPAC	648	16	14	Econazole nitrate	sample
E13	E13-val-2	N17	17	14	70	Emetine dihydrochloride hydrate	-7.91	12.3	0.922735	-0.0658632	0.881837	0.829893	0.0809781	TrgMol-FDA-LOPAC	648	17	14	Emetine dihydrochloride hydrate	sample
E13	E13-val-2	N18	18	14	72	Etoposide	-7.91	12.3457	0.806394	-0.742436	0.798678	0.829893	0.0809781	TrgMol-FDA-LOPAC	648	18	14	Etoposide	sample
E13	E13-val-2	N19	19	14	74	Fendiline hydrochloride	-7.91	12.3	0.992895	0.342147	0.565531	0.829893	0.0809781	TrgMol-FDA-LOPAC	648	19	14	Fendiline hydrochloride	sample
E13	E13-val-2	N20	20	14	76	Fluphenazine dihydrochloride	-7.91	12.3	1.0151	0.471264	0.337412	0.829893	0.0809781	TrgMol-FDA-LOPAC	648	20	14	Fluphenazine dihydrochloride	sample
E13	E13-val-2	N21	21	14	78	Fosbretabulin Disodium	-7.91	12.3	0.904973	-0.169157	2.08332	0.0565253	1.24776	TrgMol-FDA-LOPAC	648	21	14	Fosbretabulin Disodium	sample
E13	E13-val-2	N22	22	14	80	Gatifloxacin	-7.91	12.3	0.891652	-0.246627	0.638401	0.829893	0.0809781	TrgMol-FDA-LOPAC	648	22	14	Gatifloxacin	sample
E13	E13-val-2	N23	23	14	0	DMSO	-10	0.1	0.895204	-0.225968	0.567789	0.829893	0.0809781	TrgMol-FDA-LOPAC	648	23	14	DMSO	neg
E13	E13-val-2	O02	2	15	42	CCT137690	-8.39	4.1	0.994671	0.352476	0.330314	0.829893	0.0809781	TrgMol-FDA-LOPAC	648	2	15	CCT137690	sample
E13	E13-val-2	O03	3	15	44	Cephalomannine	-8.39	4.11523	0.308171	-3.63982	4.23452	2.29018e-08	7.64013	TrgMol-FDA-LOPAC	648	3	15	Cephalomannine	sample
E13	E13-val-2	O04	4	15	46	Chloropyramine hydrochloride	-8.39	4.1	0.918295	-0.0916866	0.600683	0.829893	0.0809781	TrgMol-FDA-LOPAC	648	4	15	Chloropyramine hydrochloride	sample
E13	E13-val-2	O05	5	15	48	CID 11210285 hydrochloride	-8.39	4.1	0.802842	-0.763095	1.12195	0.801152	0.0962852	TrgMol-FDA-LOPAC	648	5	15	CID 11210285 hydrochloride	sample
E13	E13-val-2	O06	6	15	50	Ciprofibrate	-8.39	4.1	0.884547	-0.287944	0.887988	0.829893	0.0809781	TrgMol-FDA-LOPAC	648	6	15	Ciprofibrate	sample
E13	E13-val-2	O07	7	15	52	Clofarabine	-8.39	4.1	0.851687	-0.479038	0.622994	0.829893	0.0809781	TrgMol-FDA-LOPAC	648	7	15	Clofarabine	sample
E13	E13-val-2	O08	8	15	54	dmso	-8.39	4.1	0.835702	-0.572002	1.73292	0.1976	0.704213	TrgMol-FDA-LOPAC	648	8	15	dmso	sample
E13	E13-val-2	O09	9	15	56	Crizotinib	-8.39	4.1	0.977798	0.254347	0.49943	0.829893	0.0809781	TrgMol-FDA-LOPAC	648	9	15	Crizotinib	sample
E13	E13-val-2	O10	10	15	58	Cycloheximide	-8.39	4.1	0.769094	-0.959353	1.32802	0.563042	0.249459	TrgMol-FDA-LOPAC	648	10	15	Cycloheximide	sample
E13	E13-val-2	O11	11	15	60	Cytarabine	-8.39	4.1	0.89254	-0.241462	0.949605	0.829893	0.0809781	TrgMol-FDA-LOPAC	648	11	15	Cytarabine	sample
E13	E13-val-2	O12	12	15	0	DMSO	-10	0.1	0.946714	0.0735832	0.552951	0.829893	0.0809781	TrgMol-FDA-LOPAC	648	12	15	DMSO	neg
E13	E13-val-2	O13	13	15	62	Digoxigenin	-8.39	4.1	0.965364	0.182041	0.193324	0.834777	0.0784293	TrgMol-FDA-LOPAC	648	13	15	Digoxigenin	sample
E13	E13-val-2	O14	14	15	64	Diphenyleneiodonium chloride	-8.39	4.1	0.616341	-1.84768	1.34178	0.547605	0.261533	TrgMol-FDA-LOPAC	648	14	15	Diphenyleneiodonium chloride	sample
E13	E13-val-2	O15	15	15	66	Doxorubicin hydrochloride	-8.39	4.1	0.638544	-1.71856	2.24598	0.0286379	1.54306	TrgMol-FDA-LOPAC	648	15	15	Doxorubicin hydrochloride	sample
E13	E13-val-2	O16	16	15	68	Econazole nitrate	-8.39	4.1	0.964476	0.176877	0.860096	0.829893	0.0809781	TrgMol-FDA-LOPAC	648	16	15	Econazole nitrate	sample
E13	E13-val-2	O17	17	15	70	Emetine dihydrochloride hydrate	-8.39	4.1	0.77087	-0.949023	1.3123	0.581663	0.235328	TrgMol-FDA-LOPAC	648	17	15	Emetine dihydrochloride hydrate	sample
E13	E13-val-2	O18	18	15	72	Etoposide	-8.39	4.11523	1.03375	0.579722	1.03897	0.829893	0.0809781	TrgMol-FDA-LOPAC	648	18	15	Etoposide	sample
E13	E13-val-2	O19	19	15	74	Fendiline hydrochloride	-8.39	4.1	0.853464	-0.468708	1.48548	0.395906	0.402408	TrgMol-FDA-LOPAC	648	19	15	Fendiline hydrochloride	sample
E13	E13-val-2	O20	20	15	76	Fluphenazine dihydrochloride	-8.39	4.1	0.959147	0.145889	0.431166	0.829893	0.0809781	TrgMol-FDA-LOPAC	648	20	15	Fluphenazine dihydrochloride	sample
E13	E13-val-2	O21	21	15	78	Fosbretabulin Disodium	-8.39	4.1	0.800178	-0.778589	1.22461	0.68623	0.16353	TrgMol-FDA-LOPAC	648	21	15	Fosbretabulin Disodium	sample
E13	E13-val-2	O22	22	15	80	Gatifloxacin	-8.39	4.1	0.801954	-0.76826	0.675207	0.829893	0.0809781	TrgMol-FDA-LOPAC	648	22	15	Gatifloxacin	sample
E13	E13-val-2	O23	23	15	0	DMSO	-10	0.1	0.888988	-0.262121	0.698251	0.829893	0.0809781	TrgMol-FDA-LOPAC	648	23	15	DMSO	neg
E13	e13-val-3	B02	2	2	81	Gemcitabine HCl	-5.52	3000	0.352278	-3.38332	5.73691	4.12189e-16	15.3849	TrgMol-FDA-LOPAC	655	2	2	Gemcitabine HCl	sample
E13	e13-val-3	B03	3	2	83	GSK1838705A	-5.52	3000	0.924946	-0.0530086	3.71927	2.48288e-06	5.60505	TrgMol-FDA-LOPAC	655	3	2	GSK1838705A	sample
E13	e13-val-3	B04	4	2	85	Hesperidin	-5.52	3000	0.959653	0.148828	0.43833	0.829893	0.0809781	TrgMol-FDA-LOPAC	655	4	2	Hesperidin	sample
E13	e13-val-3	B05	5	2	87	Homoharringtonine	-5.52	3000	0.0815618	-4.95765	8.62642	1.03269e-38	37.986	TrgMol-FDA-LOPAC	655	5	2	Homoharringtonine	sample
E13	e13-val-3	B06	6	2	89	Idarubicin	-5.52	3000	0.024295	-5.29068	6.58755	1.06919e-21	20.9709	TrgMol-FDA-LOPAC	655	6	2	Idarubicin	sample
E13	e13-val-3	B07	7	2	0	dmso	-5.52	3000	0.970065	0.20938	1.00967	0.829893	0.0809781	TrgMol-FDA-LOPAC	655	7	2	dmso	sample
E13	e13-val-3	B08	8	2	93	Irinotecan	-5.52	3000	0.418221	-2.99983	5.64842	1.39345e-15	14.8559	TrgMol-FDA-LOPAC	655	8	2	Irinotecan	sample
E13	e13-val-3	B09	9	2	95	Itraconazole	-5.52	3000	0.653362	-1.63238	4.61588	4.49885e-10	9.3469	TrgMol-FDA-LOPAC	655	9	2	Itraconazole	sample
E13	e13-val-3	B10	10	2	97	Ixazomib	-5.52	3000	0.00173536	-5.42187	11.2127	9.95217e-68	67.0021	TrgMol-FDA-LOPAC	655	10	2	Ixazomib	sample
E13	e13-val-3	B11	11	2	99	Levocabastine hydrochloride	-5.52	3000	0.918004	-0.093376	0.712247	0.829893	0.0809781	TrgMol-FDA-LOPAC	655	11	2	Levocabastine hydrochloride	sample
E13	e13-val-3	B12	12	2	0	DMSO			1.0256	0.532319	0.496148	0.829893	0.0809781	TrgMol-FDA-LOPAC	655	12	2	DMSO	neg
E13	e13-val-3	B13	13	2	101	Lorlatinib	-5.52	3000	1.01258	0.45663	0.94333	0.829893	0.0809781	TrgMol-FDA-LOPAC	655	13	2	Lorlatinib	sample
E13	e13-val-3	B14	14	2	103	Maprotiline hydrochloride	-5.52	3000	0.911063	-0.133743	0.392163	0.829893	0.0809781	TrgMol-FDA-LOPAC	655	14	2	Maprotiline hydrochloride	sample
E13	e13-val-3	B15	15	2	105	Mefloquine hydrochloride	-5.52	3000	0.841649	-0.537418	0.844799	0.829893	0.0809781	TrgMol-FDA-LOPAC	655	15	2	Mefloquine hydrochloride	sample
E13	e13-val-3	B16	16	2	107	Meropenem	-5.52	3000	1.17397	1.39517	0.692512	0.829893	0.0809781	TrgMol-FDA-LOPAC	655	16	2	Meropenem	sample
E13	e13-val-3	B17	17	2	109	Methyl benzethonium chloride	-5.52	3000	0.0607375	-5.07875	7.09157	1.98896e-25	24.7014	TrgMol-FDA-LOPAC	655	17	2	Methyl benzethonium chloride	sample
E13	e13-val-3	B18	18	2	111	Miconazole	-5.52	3000	0.538829	-2.29845	2.11785	0.0491597	1.30839	TrgMol-FDA-LOPAC	655	18	2	Miconazole	sample
E13	e13-val-3	B19	19	2	113	Mitoxantrone	-5.52	3000	0.218655	-4.16039	6.07866	2.9455e-18	17.5308	TrgMol-FDA-LOPAC	655	19	2	Mitoxantrone	sample
E13	e13-val-3	B20	20	2	115	ML240	-5.52	3000	0.00520607	-5.40169	10.2007	2.19587e-55	54.6584	TrgMol-FDA-LOPAC	655	20	2	ML240	sample
E13	e13-val-3	B21	21	2	117	Monobenzone	-5.52	3000	0.737527	-1.14293	1.62419	0.273776	0.562605	TrgMol-FDA-LOPAC	655	21	2	Monobenzone	sample
E13	e13-val-3	B22	22	2	119	Nemadipine-A	-5.52	3000	0.763557	-0.991551	0.902727	0.829893	0.0809781	TrgMol-FDA-LOPAC	655	22	2	Nemadipine-A	sample
E13	e13-val-3	B23	23	2	0	DMSO			0.791323	-0.830081	1.04337	0.829893	0.0809781	TrgMol-FDA-LOPAC	655	23	2	DMSO	neg
E13	e13-val-3	C02	2	3	81	Gemcitabine HCl	-6	1000	0.333189	-3.49433	5.6983	7.06526e-16	15.1509	TrgMol-FDA-LOPAC	655	2	3	Gemcitabine HCl	sample
E13	e13-val-3	C03	3	3	83	GSK1838705A	-6	1000	0.944902	0.0630477	0.681213	0.829893	0.0809781	TrgMol-FDA-LOPAC	655	3	3	GSK1838705A	sample
E13	e13-val-3	C04	4	3	85	Hesperidin	-6	1000	1.03861	0.608008	0.57218	0.829893	0.0809781	TrgMol-FDA-LOPAC	655	4	3	Hesperidin	sample
E13	e13-val-3	C05	5	3	87	Homoharringtonine	-6	1000	0.239479	-4.03929	7.50897	9.21715e-29	28.0354	TrgMol-FDA-LOPAC	655	5	3	Homoharringtonine	sample
E13	e13-val-3	C06	6	3	89	Idarubicin	-6	1000	0.0911063	-4.90214	6.10959	1.84417e-18	17.7342	TrgMol-FDA-LOPAC	655	6	3	Idarubicin	sample
E13	e13-val-3	C07	7	3	0	dmso	-6	1000	0.989154	0.32039	0.640311	0.829893	0.0809781	TrgMol-FDA-LOPAC	655	7	3	dmso	sample
E13	e13-val-3	C08	8	3	93	Irinotecan	-6	1000	0.783514	-0.875495	2.54716	0.00668814	2.17469	TrgMol-FDA-LOPAC	655	8	3	Irinotecan	sample
E13	e13-val-3	C09	9	3	95	Itraconazole	-6	1000	0.800868	-0.774576	2.73358	0.00240572	2.61876	TrgMol-FDA-LOPAC	655	9	3	Itraconazole	sample
E13	e13-val-3	C10	10	3	97	Ixazomib	-6	1000	0.0251627	-5.28563	8.10552	7.06862e-34	33.1507	TrgMol-FDA-LOPAC	655	10	3	Ixazomib	sample
E13	e13-val-3	C11	11	3	99	Levocabastine hydrochloride	-6	1000	0.984816	0.29516	0.354257	0.829893	0.0809781	TrgMol-FDA-LOPAC	655	11	3	Levocabastine hydrochloride	sample
E13	e13-val-3	C12	12	3	0	DMSO			1.05336	0.693788	0.327317	0.829893	0.0809781	TrgMol-FDA-LOPAC	655	12	3	DMSO	neg
E13	e13-val-3	C13	13	3	101	Lorlatinib	-6	1000	1.00217	0.396079	1.09375	0.829893	0.0809781	TrgMol-FDA-LOPAC	655	13	3	Lorlatinib	sample
E13	e13-val-3	C14	14	3	103	Maprotiline hydrochloride	-6	1000	1.05423	0.698834	0.471104	0.829893	0.0809781	TrgMol-FDA-LOPAC	655	14	3	Maprotiline hydrochloride	sample
E13	e13-val-3	C15	15	3	105	Mefloquine hydrochloride	-6	1000	0.991757	0.335528	0.65086	0.829893	0.0809781	TrgMol-FDA-LOPAC	655	15	3	Mefloquine hydrochloride	sample
E13	e13-val-3	C16	16	3	107	Meropenem	-6	1000	1.31367	2.20757	1.46941	0.412669	0.384398	TrgMol-FDA-LOPAC	655	16	3	Meropenem	sample
E13	e13-val-3	C17	17	3	109	Methyl benzethonium chloride	-6	1000	0.770499	-0.951183	2.26003	0.0268981	1.57028	TrgMol-FDA-LOPAC	655	17	3	Methyl benzethonium chloride	sample
E13	e13-val-3	C18	18	3	111	Miconazole	-6	1000	0.813883	-0.698887	1.10443	0.819557	0.086421	TrgMol-FDA-LOPAC	655	18	3	Miconazole	sample
E13	e13-val-3	C19	19	3	113	Mitoxantrone	-6	1000	0.229935	-4.0948	6.48547	5.53169e-21	20.2571	TrgMol-FDA-LOPAC	655	19	3	Mitoxantrone	sample
E13	e13-val-3	C20	20	3	115	ML240	-6	1000	0.146638	-4.5792	8.35119	4.0395e-36	35.3937	TrgMol-FDA-LOPAC	655	20	3	ML240	sample
E13	e13-val-3	C21	21	3	117	Monobenzone	-6	1000	1.0603	0.734156	0.693677	0.829893	0.0809781	TrgMol-FDA-LOPAC	655	21	3	Monobenzone	sample
E13	e13-val-3	C22	22	3	119	Nemadipine-A	-6	1000	1.08894	0.900671	0.691581	0.829893	0.0809781	TrgMol-FDA-LOPAC	655	22	3	Nemadipine-A	sample
E13	e13-val-3	C23	23	3	0	DMSO			1.18525	1.46077	0.693569	0.829893	0.0809781	TrgMol-FDA-LOPAC	655	23	3	DMSO	neg
E13	e13-val-3	D02	2	4	81	Gemcitabine HCl	-6.48	333.3	0.320174	-3.57002	6.21579	3.72201e-19	18.4292	TrgMol-FDA-LOPAC	655	2	4	Gemcitabine HCl	sample
E13	e13-val-3	D03	3	4	83	GSK1838705A	-6.48	333.3	1.02907	0.552503	0.740432	0.829893	0.0809781	TrgMol-FDA-LOPAC	655	3	4	GSK1838705A	sample
E13	e13-val-3	D04	4	4	85	Hesperidin	-6.48	333.3	0.941432	0.042864	0.681766	0.829893	0.0809781	TrgMol-FDA-LOPAC	655	4	4	Hesperidin	sample
E13	e13-val-3	D05	5	4	87	Homoharringtonine	-6.48	333.3	0.315835	-3.59525	5.67166	1.01571e-15	14.9932	TrgMol-FDA-LOPAC	655	5	4	Homoharringtonine	sample
E13	e13-val-3	D06	6	4	89	Idarubicin	-6.48	333.3	0.178742	-4.3925	6.31077	8.65777e-20	19.0626	TrgMol-FDA-LOPAC	655	6	4	Idarubicin	sample
E13	e13-val-3	D07	7	4	0	dmso	-6.48	333.3	0.916269	-0.103468	2.88897	0.000969094	3.01363	TrgMol-FDA-LOPAC	655	7	4	dmso	sample
E13	e13-val-3	D08	8	4	93	Irinotecan	-6.48	333.3	0.973536	0.229563	1.34806	0.539606	0.267923	TrgMol-FDA-LOPAC	655	8	4	Irinotecan	sample
E13	e13-val-3	D09	9	4	95	Itraconazole	-6.48	333.3	0.965727	0.18415	0.981416	0.829893	0.0809781	TrgMol-FDA-LOPAC	655	9	4	Itraconazole	sample
E13	e13-val-3	D10	10	4	97	Ixazomib	-6.48	333.3	0.0173536	-5.33105	11.8174	1.10187e-75	74.9579	TrgMol-FDA-LOPAC	655	10	4	Ixazomib	sample
E13	e13-val-3	D11	11	4	99	Levocabastine hydrochloride	-6.48	333.3	1.04902	0.668559	0.490809	0.829893	0.0809781	TrgMol-FDA-LOPAC	655	11	4	Levocabastine hydrochloride	sample
E13	e13-val-3	D12	12	4	0	DMSO			0.852928	-0.47182	0.379219	0.829893	0.0809781	TrgMol-FDA-LOPAC	655	12	4	DMSO	neg
E13	e13-val-3	D13	13	4	101	Lorlatinib	-6.48	333.3	1.11063	1.02682	0.953941	0.829893	0.0809781	TrgMol-FDA-LOPAC	655	13	4	Lorlatinib	sample
E13	e13-val-3	D14	14	4	103	Maprotiline hydrochloride	-6.48	333.3	1.09675	0.946085	0.607673	0.829893	0.0809781	TrgMol-FDA-LOPAC	655	14	4	Maprotiline hydrochloride	sample
E13	e13-val-3	D15	15	4	105	Mefloquine hydrochloride	-6.48	333.3	0.980477	0.269931	0.509856	0.829893	0.0809781	TrgMol-FDA-LOPAC	655	15	4	Mefloquine hydrochloride	sample
E13	e13-val-3	D16	16	4	107	Meropenem	-6.48	333.333	1.05423	0.698834	0.427635	0.829893	0.0809781	TrgMol-FDA-LOPAC	655	16	4	Meropenem	sample
E13	e13-val-3	D17	17	4	109	Methyl benzethonium chloride	-6.48	333.3	0.904989	-0.169065	1.45696	0.425289	0.371316	TrgMol-FDA-LOPAC	655	17	4	Methyl benzethonium chloride	sample
E13	e13-val-3	D18	18	4	111	Miconazole	-6.48	333.3	0.708894	-1.30944	1.05094	0.829893	0.0809781	TrgMol-FDA-LOPAC	655	18	4	Miconazole	sample
E13	e13-val-3	D19	19	4	113	Mitoxantrone	-6.48	333.3	0.278525	-3.81222	6.18366	6.05474e-19	18.2179	TrgMol-FDA-LOPAC	655	19	4	Mitoxantrone	sample
E13	e13-val-3	D20	20	4	115	ML240	-6.48	333.3	0.984816	0.29516	0.670337	0.829893	0.0809781	TrgMol-FDA-LOPAC	655	20	4	ML240	sample
E13	e13-val-3	D21	21	4	117	Monobenzone	-6.48	333.3	0.962256	0.163966	0.56301	0.829893	0.0809781	TrgMol-FDA-LOPAC	655	21	4	Monobenzone	sample
E13	e13-val-3	D22	22	4	119	Nemadipine-A	-6.48	333.3	0.947505	0.0781855	0.541786	0.829893	0.0809781	TrgMol-FDA-LOPAC	655	22	4	Nemadipine-A	sample
E13	e13-val-3	D23	23	4	0	DMSO			1.05423	0.698834	0.343425	0.829893	0.0809781	TrgMol-FDA-LOPAC	655	23	4	DMSO	neg
E13	e13-val-3	E02	2	5	81	Gemcitabine HCl	-6.95	111.1	0.350542	-3.39341	4.93523	1.20671e-11	10.9184	TrgMol-FDA-LOPAC	655	2	5	Gemcitabine HCl	sample
E13	e13-val-3	E03	3	5	83	GSK1838705A	-6.95	111.1	0.757484	-1.02687	1.07481	0.829893	0.0809781	TrgMol-FDA-LOPAC	655	3	5	GSK1838705A	sample
E13	e13-val-3	E04	4	5	85	Hesperidin	-6.95	111.1	0.963124	0.169012	0.461496	0.829893	0.0809781	TrgMol-FDA-LOPAC	655	4	5	Hesperidin	sample
E13	e13-val-3	E05	5	5	87	Homoharringtonine	-6.95	111.1	0.400868	-3.10075	3.97089	2.77191e-07	6.55722	TrgMol-FDA-LOPAC	655	5	5	Homoharringtonine	sample
E13	e13-val-3	E06	6	5	89	Idarubicin	-6.95	111.1	0.249892	-3.97874	5.37932	4.99331e-14	13.3016	TrgMol-FDA-LOPAC	655	6	5	Idarubicin	sample
E13	e13-val-3	E07	7	5	0	dmso	-6.95	111.1	0.946638	0.0731395	0.789913	0.829893	0.0809781	TrgMol-FDA-LOPAC	655	7	5	dmso	sample
E13	e13-val-3	E08	8	5	93	Irinotecan	-6.95	111.1	0.975271	0.239655	0.760379	0.829893	0.0809781	TrgMol-FDA-LOPAC	655	8	5	Irinotecan	sample
E13	e13-val-3	E09	9	5	95	Itraconazole	-6.95	111.1	1.01952	0.496997	0.70871	0.829893	0.0809781	TrgMol-FDA-LOPAC	655	9	5	Itraconazole	sample
E13	e13-val-3	E10	10	5	97	Ixazomib	-6.95	111.1	0.0130152	-5.35628	10.6083	3.25935e-60	59.4869	TrgMol-FDA-LOPAC	655	10	5	Ixazomib	sample
E13	e13-val-3	E11	11	5	99	Levocabastine hydrochloride	-6.95	111.1	0.913666	-0.118606	0.59627	0.829893	0.0809781	TrgMol-FDA-LOPAC	655	11	5	Levocabastine hydrochloride	sample
E13	e13-val-3	E12	12	5	0	DMSO			1.11236	1.03691	0.565116	0.829893	0.0809781	TrgMol-FDA-LOPAC	655	12	5	DMSO	neg
E13	e13-val-3	E13	13	5	101	Lorlatinib	-6.95	111.1	1.07592	0.824983	0.958222	0.829893	0.0809781	TrgMol-FDA-LOPAC	655	13	5	Lorlatinib	sample
E13	e13-val-3	E14	14	5	103	Maprotiline hydrochloride	-6.95	111.1	1.04816	0.663513	0.549638	0.829893	0.0809781	TrgMol-FDA-LOPAC	655	14	5	Maprotiline hydrochloride	sample
E13	e13-val-3	E15	15	5	105	Mefloquine hydrochloride	-6.95	111.1	1.02733	0.542411	1.42866	0.453569	0.343357	TrgMol-FDA-LOPAC	655	15	5	Mefloquine hydrochloride	sample
E13	e13-val-3	E16	16	5	107	Meropenem	-6.95	111.111	1.09414	0.930947	0.343408	0.829893	0.0809781	TrgMol-FDA-LOPAC	655	16	5	Meropenem	sample
E13	e13-val-3	E17	17	5	109	Methyl benzethonium chloride	-6.95	111.1	1.00304	0.401125	0.699944	0.829893	0.0809781	TrgMol-FDA-LOPAC	655	17	5	Methyl benzethonium chloride	sample
E13	e13-val-3	E18	18	5	111	Miconazole	-6.95	111.1	0.818221	-0.673658	0.695766	0.829893	0.0809781	TrgMol-FDA-LOPAC	655	18	5	Miconazole	sample
E13	e13-val-3	E19	19	5	113	Mitoxantrone	-6.95	111.1	0.337527	-3.4691	6.02193	6.81639e-18	17.1664	TrgMol-FDA-LOPAC	655	19	5	Mitoxantrone	sample
E13	e13-val-3	E20	20	5	115	ML240	-6.95	111.1	1.02126	0.507089	0.752556	0.829893	0.0809781	TrgMol-FDA-LOPAC	655	20	5	ML240	sample
E13	e13-val-3	E21	21	5	117	Monobenzone	-6.95	111.1	1.04208	0.628191	0.608098	0.829893	0.0809781	TrgMol-FDA-LOPAC	655	21	5	Monobenzone	sample
E13	e13-val-3	E22	22	5	119	Nemadipine-A	-6.95	111.1	0.840781	-0.542463	0.762343	0.829893	0.0809781	TrgMol-FDA-LOPAC	655	22	5	Nemadipine-A	sample
E13	e13-val-3	E23	23	5	0	DMSO			1.08113	0.855258	0.581504	0.829893	0.0809781	TrgMol-FDA-LOPAC	655	23	5	DMSO	neg
E13	e13-val-3	F02	2	6	81	Gemcitabine HCl	-7.43	37	0.330586	-3.50947	5.64269	1.50739e-15	14.8218	TrgMol-FDA-LOPAC	655	2	6	Gemcitabine HCl	sample
E13	e13-val-3	F03	3	6	83	GSK1838705A	-7.43	37	0.965727	0.18415	0.50983	0.829893	0.0809781	TrgMol-FDA-LOPAC	655	3	6	GSK1838705A	sample
E13	e13-val-3	F04	4	6	85	Hesperidin	-7.43	37	0.94577	0.0680936	0.507013	0.829893	0.0809781	TrgMol-FDA-LOPAC	655	4	6	Hesperidin	sample
E13	e13-val-3	F05	5	6	87	Homoharringtonine	-7.43	37	0.367028	-3.29754	4.34575	7.54603e-09	8.12228	TrgMol-FDA-LOPAC	655	5	6	Homoharringtonine	sample
E13	e13-val-3	F06	6	6	89	Idarubicin	-7.43	37	0.255098	-3.94846	6.26528	1.74953e-19	18.7571	TrgMol-FDA-LOPAC	655	6	6	Idarubicin	sample
E13	e13-val-3	F07	7	6	0	dmso	-7.43	37	0.899783	-0.19934	0.841999	0.829893	0.0809781	TrgMol-FDA-LOPAC	655	7	6	dmso	sample
E13	e13-val-3	F08	8	6	93	Irinotecan	-7.43	37	1.0039	0.406171	0.761028	0.829893	0.0809781	TrgMol-FDA-LOPAC	655	8	6	Irinotecan	sample
E13	e13-val-3	F09	9	6	95	Itraconazole	-7.43	37	0.889371	-0.259892	1.03026	0.829893	0.0809781	TrgMol-FDA-LOPAC	655	9	6	Itraconazole	sample
E13	e13-val-3	F10	10	6	97	Ixazomib	-7.43	37	0.0121475	-5.36132	17.3954	1.66318e-170	169.779	TrgMol-FDA-LOPAC	655	10	6	Ixazomib	sample
E13	e13-val-3	F11	11	6	99	Levocabastine hydrochloride	-7.43	37	1.05683	0.713972	0.563829	0.829893	0.0809781	TrgMol-FDA-LOPAC	655	11	6	Levocabastine hydrochloride	sample
E13	e13-val-3	F12	12	6	0	DMSO			0.927549	-0.0378708	0.547736	0.829893	0.0809781	TrgMol-FDA-LOPAC	655	12	6	DMSO	neg
E13	e13-val-3	F13	13	6	101	Lorlatinib	-7.43	37	1.07592	0.824983	1.1901	0.728344	0.137663	TrgMol-FDA-LOPAC	655	13	6	Lorlatinib	sample
E13	e13-val-3	F14	14	6	103	Maprotiline hydrochloride	-7.43	37	0.987419	0.310298	0.35573	0.829893	0.0809781	TrgMol-FDA-LOPAC	655	14	6	Maprotiline hydrochloride	sample
E13	e13-val-3	F15	15	6	105	Mefloquine hydrochloride	-7.43	37	1.09414	0.930947	0.500451	0.829893	0.0809781	TrgMol-FDA-LOPAC	655	15	6	Mefloquine hydrochloride	sample
E13	e13-val-3	F16	16	6	107	Meropenem	-7.43	37.037	0.950976	0.0983692	0.464836	0.829893	0.0809781	TrgMol-FDA-LOPAC	655	16	6	Meropenem	sample
E13	e13-val-3	F17	17	6	109	Methyl benzethonium chloride	-7.43	37	0.984816	0.29516	0.631392	0.829893	0.0809781	TrgMol-FDA-LOPAC	655	17	6	Methyl benzethonium chloride	sample
E13	e13-val-3	F18	18	6	111	Miconazole	-7.43	37	0.924946	-0.0530086	0.487478	0.829893	0.0809781	TrgMol-FDA-LOPAC	655	18	6	Miconazole	sample
E13	e13-val-3	F19	19	6	113	Mitoxantrone	-7.43	37	0.421692	-2.97965	6.07407	3.1559e-18	17.5009	TrgMol-FDA-LOPAC	655	19	6	Mitoxantrone	sample
E13	e13-val-3	F20	20	6	115	ML240	-7.43	37	1.10282	0.981406	0.786703	0.829893	0.0809781	TrgMol-FDA-LOPAC	655	20	6	ML240	sample
E13	e13-val-3	F21	21	6	117	Monobenzone	-7.43	37	0.916269	-0.103468	0.82861	0.829893	0.0809781	TrgMol-FDA-LOPAC	655	21	6	Monobenzone	sample
E13	e13-val-3	F22	22	6	119	Nemadipine-A	-7.43	37	0.914534	-0.11356	0.570986	0.829893	0.0809781	TrgMol-FDA-LOPAC	655	22	6	Nemadipine-A	sample
E13	e13-val-3	F23	23	6	0	DMSO			0.925813	-0.0479627	0.601592	0.829893	0.0809781	TrgMol-FDA-LOPAC	655	23	6	DMSO	neg
E13	e13-val-3	G02	2	7	81	Gemcitabine HCl	-7.91	12.3	0.326247	-3.5347	5.84496	8.96114e-17	16.0476	TrgMol-FDA-LOPAC	655	2	7	Gemcitabine HCl	sample
E13	e13-val-3	G03	3	7	83	GSK1838705A	-7.91	12.3	0.864208	-0.406223	0.420976	0.829893	0.0809781	TrgMol-FDA-LOPAC	655	3	7	GSK1838705A	sample
E13	e13-val-3	G04	4	7	85	Hesperidin	-7.91	12.3	0.950108	0.0933232	0.532195	0.829893	0.0809781	TrgMol-FDA-LOPAC	655	4	7	Hesperidin	sample
E13	e13-val-3	G05	5	7	87	Homoharringtonine	-7.91	12.3	0.701952	-1.34981	2.12665	0.0474501	1.32376	TrgMol-FDA-LOPAC	655	5	7	Homoharringtonine	sample
E13	e13-val-3	G06	6	7	89	Idarubicin	-7.91	12.3	0.404338	-3.08056	6.41178	1.77517e-20	19.7508	TrgMol-FDA-LOPAC	655	6	7	Idarubicin	sample
E13	e13-val-3	G07	7	7	0	dmso	-7.91	12.3	1.07766	0.835074	0.556698	0.829893	0.0809781	TrgMol-FDA-LOPAC	655	7	7	dmso	sample
E13	e13-val-3	G08	8	7	93	Irinotecan	-7.91	12.3	1.03427	0.582778	1.00804	0.829893	0.0809781	TrgMol-FDA-LOPAC	655	8	7	Irinotecan	sample
E13	e13-val-3	G09	9	7	95	Itraconazole	-7.91	12.3	1.07419	0.814891	0.503286	0.829893	0.0809781	TrgMol-FDA-LOPAC	655	9	7	Itraconazole	sample
E13	e13-val-3	G10	10	7	97	Ixazomib	-7.91	12.3	0.0451193	-5.16958	9.62265	6.5711e-49	48.1824	TrgMol-FDA-LOPAC	655	10	7	Ixazomib	sample
E13	e13-val-3	G11	11	7	99	Levocabastine hydrochloride	-7.91	12.3	1.04121	0.623145	0.599316	0.829893	0.0809781	TrgMol-FDA-LOPAC	655	11	7	Levocabastine hydrochloride	sample
E13	e13-val-3	G12	12	7	0	DMSO			0.978742	0.259839	0.334366	0.829893	0.0809781	TrgMol-FDA-LOPAC	655	12	7	DMSO	neg
E13	e13-val-3	G13	13	7	101	Lorlatinib	-7.91	12.3	0.960521	0.153874	0.748652	0.829893	0.0809781	TrgMol-FDA-LOPAC	655	13	7	Lorlatinib	sample
E13	e13-val-3	G14	14	7	103	Maprotiline hydrochloride	-7.91	12.3	1.04555	0.648375	0.29649	0.829893	0.0809781	TrgMol-FDA-LOPAC	655	14	7	Maprotiline hydrochloride	sample
E13	e13-val-3	G15	15	7	105	Mefloquine hydrochloride	-7.91	12.3	0.907592	-0.153927	0.508791	0.829893	0.0809781	TrgMol-FDA-LOPAC	655	15	7	Mefloquine hydrochloride	sample
E13	e13-val-3	G16	16	7	107	Meropenem	-7.91	12.3457	1.1115	1.03187	0.39073	0.829893	0.0809781	TrgMol-FDA-LOPAC	655	16	7	Meropenem	sample
E13	e13-val-3	G17	17	7	109	Methyl benzethonium chloride	-7.91	12.3	0.695011	-1.39018	2.02358	0.0716552	1.14475	TrgMol-FDA-LOPAC	655	17	7	Methyl benzethonium chloride	sample
E13	e13-val-3	G18	18	7	111	Miconazole	-7.91	12.3	1.01085	0.446538	0.529581	0.829893	0.0809781	TrgMol-FDA-LOPAC	655	18	7	Miconazole	sample
E13	e13-val-3	G19	19	7	113	Mitoxantrone	-7.91	12.3	0.451193	-2.80808	5.61621	2.15824e-15	14.6659	TrgMol-FDA-LOPAC	655	19	7	Mitoxantrone	sample
E13	e13-val-3	G20	20	7	115	ML240	-7.91	12.3	0.998698	0.375895	0.434516	0.829893	0.0809781	TrgMol-FDA-LOPAC	655	20	7	ML240	sample
E13	e13-val-3	G21	21	7	117	Monobenzone	-7.91	12.3	1.11497	1.05205	0.686492	0.829893	0.0809781	TrgMol-FDA-LOPAC	655	21	7	Monobenzone	sample
E13	e13-val-3	G22	22	7	119	Nemadipine-A	-7.91	12.3	0.944035	0.0580018	0.892006	0.829893	0.0809781	TrgMol-FDA-LOPAC	655	22	7	Nemadipine-A	sample
E13	e13-val-3	G23	23	7	0	DMSO			0.852061	-0.476866	0.879666	0.829893	0.0809781	TrgMol-FDA-LOPAC	655	23	7	DMSO	neg
E13	e13-val-3	H02	2	8	81	Gemcitabine HCl	-8.39	4.1	0.327115	-3.52965	5.82203	1.24441e-16	15.905	TrgMol-FDA-LOPAC	655	2	8	Gemcitabine HCl	sample
E13	e13-val-3	H03	3	8	83	GSK1838705A	-8.39	4.1	0.891106	-0.2498	0.771539	0.829893	0.0809781	TrgMol-FDA-LOPAC	655	3	8	GSK1838705A	sample
E13	e13-val-3	H04	4	8	85	Hesperidin	-8.39	4.1	0.863341	-0.411269	0.618628	0.829893	0.0809781	TrgMol-FDA-LOPAC	655	4	8	Hesperidin	sample
E13	e13-val-3	H05	5	8	87	Homoharringtonine	-8.39	4.1	0.729718	-1.18834	1.65805	0.248002	0.605545	TrgMol-FDA-LOPAC	655	5	8	Homoharringtonine	sample
E13	e13-val-3	H06	6	8	89	Idarubicin	-8.39	4.1	0.401735	-3.0957	7.01872	7.20118e-25	24.1426	TrgMol-FDA-LOPAC	655	6	8	Idarubicin	sample
E13	e13-val-3	H07	7	8	0	dmso	-8.39	4.1	0.972668	0.224517	0.499747	0.829893	0.0809781	TrgMol-FDA-LOPAC	655	7	8	dmso	sample
E13	e13-val-3	H08	8	8	93	Irinotecan	-8.39	4.1	0.965727	0.18415	0.394414	0.829893	0.0809781	TrgMol-FDA-LOPAC	655	8	8	Irinotecan	sample
E13	e13-val-3	H09	9	8	95	Itraconazole	-8.39	4.1	0.869414	-0.375948	0.693236	0.829893	0.0809781	TrgMol-FDA-LOPAC	655	9	8	Itraconazole	sample
E13	e13-val-3	H10	10	8	97	Ixazomib	-8.39	4.1	0.298482	-3.69617	4.63506	3.66031e-10	9.43648	TrgMol-FDA-LOPAC	655	10	8	Ixazomib	sample
E13	e13-val-3	H11	11	8	99	Levocabastine hydrochloride	-8.39	4.1	0.996963	0.365803	0.773989	0.829893	0.0809781	TrgMol-FDA-LOPAC	655	11	8	Levocabastine hydrochloride	sample
E13	e13-val-3	H12	12	8	0	DMSO			0.955315	0.123599	0.370594	0.829893	0.0809781	TrgMol-FDA-LOPAC	655	12	8	DMSO	neg
E13	e13-val-3	H13	13	8	101	Lorlatinib	-8.39	4.1	1.0256	0.532319	0.964155	0.829893	0.0809781	TrgMol-FDA-LOPAC	655	13	8	Lorlatinib	sample
E13	e13-val-3	H14	14	8	103	Maprotiline hydrochloride	-8.39	4.1	0.983948	0.290114	0.553457	0.829893	0.0809781	TrgMol-FDA-LOPAC	655	14	8	Maprotiline hydrochloride	sample
E13	e13-val-3	H15	15	8	105	Mefloquine hydrochloride	-8.39	4.1	0.952711	0.108461	0.360884	0.829893	0.0809781	TrgMol-FDA-LOPAC	655	15	8	Mefloquine hydrochloride	sample
E13	e13-val-3	H16	16	8	107	Meropenem	-8.39	4.11523	0.996095	0.360757	0.446942	0.829893	0.0809781	TrgMol-FDA-LOPAC	655	16	8	Meropenem	sample
E13	e13-val-3	H17	17	8	109	Methyl benzethonium chloride	-8.39	4.1	1.05683	0.713972	0.567476	0.829893	0.0809781	TrgMol-FDA-LOPAC	655	17	8	Methyl benzethonium chloride	sample
E13	e13-val-3	H18	18	8	111	Miconazole	-8.39	4.1	0.786985	-0.855311	0.853108	0.829893	0.0809781	TrgMol-FDA-LOPAC	655	18	8	Miconazole	sample
E13	e13-val-3	H19	19	8	113	Mitoxantrone	-8.39	4.1	0.525813	-2.37413	4.74415	1.08887e-10	9.96302	TrgMol-FDA-LOPAC	655	19	8	Mitoxantrone	sample
E13	e13-val-3	H20	20	8	115	ML240	-8.39	4.1	1.09675	0.946085	0.694474	0.829893	0.0809781	TrgMol-FDA-LOPAC	655	20	8	ML240	sample
E13	e13-val-3	H21	21	8	117	Monobenzone	-8.39	4.1	1.02126	0.507089	0.730154	0.829893	0.0809781	TrgMol-FDA-LOPAC	655	21	8	Monobenzone	sample
E13	e13-val-3	H22	22	8	119	Nemadipine-A	-8.39	4.1	0.796529	-0.799806	0.957129	0.829893	0.0809781	TrgMol-FDA-LOPAC	655	22	8	Nemadipine-A	sample
E13	e13-val-3	H23	23	8	0	DMSO			1.00304	0.401125	0.583497	0.829893	0.0809781	TrgMol-FDA-LOPAC	655	23	8	DMSO	neg
E13	e13-val-3	I02	2	9	82	GSK1210151A	-5.52	3000	0.472885	-2.68194	3.72121	2.44255e-06	5.61216	TrgMol-FDA-LOPAC	655	2	9	GSK1210151A	sample
E13	e13-val-3	I03	3	9	84	GSK-650394	-5.52	3000	0.413015	-3.0301	5.39289	4.181e-14	13.3787	TrgMol-FDA-LOPAC	655	3	9	GSK-650394	sample
E13	e13-val-3	I04	4	9	86	Hexachlorophene	-5.52	3000	0.367028	-3.29754	3.7684	1.64349e-06	5.78423	TrgMol-FDA-LOPAC	655	4	9	Hexachlorophene	sample
E13	e13-val-3	I05	5	9	88	Hydroxy Camptothecine	-5.52	3000	0.140564	-4.61453	6.54726	2.03884e-21	20.6906	TrgMol-FDA-LOPAC	655	5	9	Hydroxy Camptothecine	sample
E13	e13-val-3	I06	6	9	90	Idoxuridine	-5.52	3000	1.06464	0.759385	0.576282	0.829893	0.0809781	TrgMol-FDA-LOPAC	655	6	9	Idoxuridine	sample
E13	e13-val-3	I07	7	9	92	Iobenguane sulfate	-5.52	3000	1.08373	0.870396	0.795905	0.829893	0.0809781	TrgMol-FDA-LOPAC	655	7	9	Iobenguane sulfate	sample
E13	e13-val-3	I08	8	9	94	Isoproterenol hydrochloride	-5.52	3000	1.00217	0.396079	0.894933	0.829893	0.0809781	TrgMol-FDA-LOPAC	655	8	9	Isoproterenol hydrochloride	sample
E13	e13-val-3	I09	9	9	96	Ixabepilone	-5.52	3000	0.175271	-4.41269	6.86398	1.05273e-23	22.9777	TrgMol-FDA-LOPAC	655	9	9	Ixabepilone	sample
E13	e13-val-3	I10	10	9	98	Lanatoside C	-5.52	3000	0.244685	-4.00901	6.35026	4.69207e-20	19.3286	TrgMol-FDA-LOPAC	655	10	9	Lanatoside C	sample
E13	e13-val-3	I11	11	9	100	Lincomycin hydrochloride	-5.52	3000	0.893709	-0.234662	0.426611	0.829893	0.0809781	TrgMol-FDA-LOPAC	655	11	9	Lincomycin hydrochloride	sample
E13	e13-val-3	I12	12	9	0	DMSO			1.0872	0.89058	0.523041	0.829893	0.0809781	TrgMol-FDA-LOPAC	655	12	9	DMSO	neg
E13	e13-val-3	I13	13	9	102	Lynestrenol	-5.52	3000	0.879826	-0.315397	1.02572	0.829893	0.0809781	TrgMol-FDA-LOPAC	655	13	9	Lynestrenol	sample
E13	e13-val-3	I14	14	9	104	Mebendazole	-5.52	3000	0.221258	-4.14525	7.20326	2.69344e-26	25.5697	TrgMol-FDA-LOPAC	655	14	9	Mebendazole	sample
E13	e13-val-3	I15	15	9	106	Mercaptopurine	-5.52	3000	0.932755	-0.00759528	0.658379	0.829893	0.0809781	TrgMol-FDA-LOPAC	655	15	9	Mercaptopurine	sample
E13	e13-val-3	I16	16	9	108	Metaproterenol sulfate, orciprenaline sulfate	-5.52	3000	1.05857	0.724064	0.71972	0.829893	0.0809781	TrgMol-FDA-LOPAC	655	16	9	Metaproterenol sulfate, orciprenaline sulfate	sample
E13	e13-val-3	I17	17	9	110	MG 624	-5.52	3000	0.636009	-1.7333	2.89017	0.000962308	3.01669	TrgMol-FDA-LOPAC	655	17	9	MG 624	sample
E13	e13-val-3	I18	18	9	112	Miglitol	-5.52	3000	0.97961	0.264885	0.58448	0.829893	0.0809781	TrgMol-FDA-LOPAC	655	18	9	Miglitol	sample
E13	e13-val-3	I19	19	9	114	Mizolastine	-5.52	3000	0.956182	0.128645	0.589648	0.829893	0.0809781	TrgMol-FDA-LOPAC	655	19	9	Mizolastine	sample
E13	e13-val-3	I20	20	9	116	MLN9708	-5.52	3000	0.000867679	-5.42692	16.2495	6.83405e-148	147.165	TrgMol-FDA-LOPAC	655	20	9	MLN9708	sample
E13	e13-val-3	I21	21	9	118	Moxonidine	-5.52	3000	0.92321	-0.0631005	0.370142	0.829893	0.0809781	TrgMol-FDA-LOPAC	655	21	9	Moxonidine	sample
E13	e13-val-3	I22	22	9	120	Niclosamide	-5.52	3000	0.117137	-4.75077	8.05632	1.94069e-33	32.712	TrgMol-FDA-LOPAC	655	22	9	Niclosamide	sample
E13	e13-val-3	I23	23	9	0	DMSO			0.917137	-0.0984219	0.889589	0.829893	0.0809781	TrgMol-FDA-LOPAC	655	23	9	DMSO	neg
E13	e13-val-3	J02	2	10	82	GSK1210151A	-6	1000	0.562256	-2.16221	3.73768	2.12886e-06	5.67185	TrgMol-FDA-LOPAC	655	2	10	GSK1210151A	sample
E13	e13-val-3	J03	3	10	84	GSK-650394	-6	1000	0.588286	-2.01083	2.77354	0.00191479	2.71788	TrgMol-FDA-LOPAC	655	3	10	GSK-650394	sample
E13	e13-val-3	J04	4	10	86	Hexachlorophene	-6	1000	0.68026	-1.47596	1.79743	0.160306	0.795049	TrgMol-FDA-LOPAC	655	4	10	Hexachlorophene	sample
E13	e13-val-3	J05	5	10	88	Hydroxy Camptothecine	-6	1000	0.196963	-4.28654	6.56401	1.56163e-21	20.8064	TrgMol-FDA-LOPAC	655	5	10	Hydroxy Camptothecine	sample
E13	e13-val-3	J06	6	10	90	Idoxuridine	-6	1000	1.01605	0.476814	1.0557	0.829893	0.0809781	TrgMol-FDA-LOPAC	655	6	10	Idoxuridine	sample
E13	e13-val-3	J07	7	10	92	Iobenguane sulfate	-6	1000	0.922343	-0.0681464	0.541399	0.829893	0.0809781	TrgMol-FDA-LOPAC	655	7	10	Iobenguane sulfate	sample
E13	e13-val-3	J08	8	10	94	Isoproterenol hydrochloride	-6	1000	0.841649	-0.537418	0.656135	0.829893	0.0809781	TrgMol-FDA-LOPAC	655	8	10	Isoproterenol hydrochloride	sample
E13	e13-val-3	J09	9	10	96	Ixabepilone	-6	1000	0.193492	-4.30672	6.44095	1.12069e-20	19.9505	TrgMol-FDA-LOPAC	655	9	10	Ixabepilone	sample
E13	e13-val-3	J10	10	10	98	Lanatoside C	-6	1000	0.273319	-3.8425	6.53163	2.62259e-21	20.5813	TrgMol-FDA-LOPAC	655	10	10	Lanatoside C	sample
E13	e13-val-3	J11	11	10	100	Lincomycin hydrochloride	-6	1000	1.10108	0.971314	0.768186	0.829893	0.0809781	TrgMol-FDA-LOPAC	655	11	10	Lincomycin hydrochloride	sample
E13	e13-val-3	J12	12	10	0	DMSO			0.998698	0.375895	0.628755	0.829893	0.0809781	TrgMol-FDA-LOPAC	655	12	10	DMSO	neg
E13	e13-val-3	J13	13	10	102	Lynestrenol	-6	1000	1.03774	0.602962	0.590468	0.829893	0.0809781	TrgMol-FDA-LOPAC	655	13	10	Lynestrenol	sample
E13	e13-val-3	J14	14	10	104	Mebendazole	-6	1000	0.203037	-4.25122	6.92973	3.38196e-24	23.4708	TrgMol-FDA-LOPAC	655	14	10	Mebendazole	sample
E13	e13-val-3	J15	15	10	106	Mercaptopurine	-6	1000	1.07158	0.799753	0.517836	0.829893	0.0809781	TrgMol-FDA-LOPAC	655	15	10	Mercaptopurine	sample
E13	e13-val-3	J16	16	10	108	Metaproterenol sulfate, orciprenaline sulfate	-6	1000	0.995228	0.355711	0.439388	0.829893	0.0809781	TrgMol-FDA-LOPAC	655	16	10	Metaproterenol sulfate, orciprenaline sulfate	sample
E13	e13-val-3	J17	17	10	110	MG 624	-6	1000	0.957918	0.138737	2.20608	0.0341387	1.46675	TrgMol-FDA-LOPAC	655	17	10	MG 624	sample
E13	e13-val-3	J18	18	10	112	Miglitol	-6	1000	0.889371	-0.259892	0.440794	0.829893	0.0809781	TrgMol-FDA-LOPAC	655	18	10	Miglitol	sample
E13	e13-val-3	J19	19	10	114	Mizolastine	-6	1000	0.896312	-0.219524	0.555434	0.829893	0.0809781	TrgMol-FDA-LOPAC	655	19	10	Mizolastine	sample
E13	e13-val-3	J20	20	10	116	MLN9708	-6	1000	0.00607375	-5.39664	10.0858	4.52179e-54	53.3447	TrgMol-FDA-LOPAC	655	20	10	MLN9708	sample
E13	e13-val-3	J21	21	10	118	Moxonidine	-6	1000	0.948373	0.0832314	0.446334	0.829893	0.0809781	TrgMol-FDA-LOPAC	655	21	10	Moxonidine	sample
E13	e13-val-3	J22	22	10	120	Niclosamide	-6	1000	0.131887	-4.66498	8.6043	1.67187e-38	37.7768	TrgMol-FDA-LOPAC	655	22	10	Niclosamide	sample
E13	e13-val-3	J23	23	10	0	DMSO			1.05597	0.708926	0.512291	0.829893	0.0809781	TrgMol-FDA-LOPAC	655	23	10	DMSO	neg
E13	e13-val-3	K02	2	11	82	GSK1210151A	-6.48	333.3	0.790456	-0.835127	2.83722	0.00131936	2.87964	TrgMol-FDA-LOPAC	655	2	11	GSK1210151A	sample
E13	e13-val-3	K03	3	11	84	GSK-650394	-6.48	333.333	0.720174	-1.24385	1.00437	0.829893	0.0809781	TrgMol-FDA-LOPAC	655	3	11	GSK-650394	sample
E13	e13-val-3	K04	4	11	86	Hexachlorophene	-6.48	333.3	0.82603	-0.628244	3.3424	4.75319e-05	4.32301	TrgMol-FDA-LOPAC	655	4	11	Hexachlorophene	sample
E13	e13-val-3	K05	5	11	88	Hydroxy Camptothecine	-6.48	333.3	0.177874	-4.39755	6.25017	2.19423e-19	18.6587	TrgMol-FDA-LOPAC	655	5	11	Hydroxy Camptothecine	sample
E13	e13-val-3	K06	6	11	90	Idoxuridine	-6.48	333.3	0.952711	0.108461	0.741923	0.829893	0.0809781	TrgMol-FDA-LOPAC	655	6	11	Idoxuridine	sample
E13	e13-val-3	K07	7	11	92	Iobenguane sulfate	-6.48	333.3	0.989154	0.32039	0.643308	0.829893	0.0809781	TrgMol-FDA-LOPAC	655	7	11	Iobenguane sulfate	sample
E13	e13-val-3	K08	8	11	94	Isoproterenol hydrochloride	-6.48	333.3	0.974403	0.234609	0.863351	0.829893	0.0809781	TrgMol-FDA-LOPAC	655	8	11	Isoproterenol hydrochloride	sample
E13	e13-val-3	K09	9	11	96	Ixabepilone	-6.48	333.3	0.209978	-4.21085	5.89513	4.37391e-17	16.3591	TrgMol-FDA-LOPAC	655	9	11	Ixabepilone	sample
E13	e13-val-3	K10	10	11	98	Lanatoside C	-6.48	333.3	0.268113	-3.87277	6.28798	1.23325e-19	18.9089	TrgMol-FDA-LOPAC	655	10	11	Lanatoside C	sample
E13	e13-val-3	K11	11	11	100	Lincomycin hydrochloride	-6.48	333.3	1.06725	0.774523	0.441969	0.829893	0.0809781	TrgMol-FDA-LOPAC	655	11	11	Lincomycin hydrochloride	sample
E13	e13-val-3	K12	12	11	0	DMSO			0.933623	-0.00254935	0.485652	0.829893	0.0809781	TrgMol-FDA-LOPAC	655	12	11	DMSO	neg
E13	e13-val-3	K13	13	11	102	Lynestrenol	-6.48	333.3	1.02993	0.557548	0.697249	0.829893	0.0809781	TrgMol-FDA-LOPAC	655	13	11	Lynestrenol	sample
E13	e13-val-3	K14	14	11	104	Mebendazole	-6.48	333.3	0.22039	-4.1503	7.14547	7.64855e-26	25.1164	TrgMol-FDA-LOPAC	655	14	11	Mebendazole	sample
E13	e13-val-3	K15	15	11	106	Mercaptopurine	-6.48	333.3	0.898915	-0.204386	0.609401	0.829893	0.0809781	TrgMol-FDA-LOPAC	655	15	11	Mercaptopurine	sample
E13	e13-val-3	K16	16	11	108	Metaproterenol sulfate, orciprenaline sulfate	-6.48	333.3	1.05683	0.713972	0.743124	0.829893	0.0809781	TrgMol-FDA-LOPAC	655	16	11	Metaproterenol sulfate, orciprenaline sulfate	sample
E13	e13-val-3	K17	17	11	110	MG 624	-6.48	333.3	0.819089	-0.668612	1.65449	0.25066	0.600916	TrgMol-FDA-LOPAC	655	17	11	MG 624	sample
E13	e13-val-3	K18	18	11	112	Miglitol	-6.48	333.333	0.950976	0.0983692	0.700069	0.829893	0.0809781	TrgMol-FDA-LOPAC	655	18	11	Miglitol	sample
E13	e13-val-3	K19	19	11	114	Mizolastine	-6.48	333.3	0.989154	0.32039	0.597076	0.829893	0.0809781	TrgMol-FDA-LOPAC	655	19	11	Mizolastine	sample
E13	e13-val-3	K20	20	11	116	MLN9708	-6.48	333.3	0.00347072	-5.41178	10.8118	1.07662e-62	61.9679	TrgMol-FDA-LOPAC	655	20	11	MLN9708	sample
E13	e13-val-3	K21	21	11	118	Moxonidine	-6.48	333.3	0.90846	-0.148881	0.523374	0.829893	0.0809781	TrgMol-FDA-LOPAC	655	21	11	Moxonidine	sample
E13	e13-val-3	K22	22	11	120	Niclosamide	-6.48	333.3	0.148373	-4.56911	8.20889	8.17616e-35	34.0875	TrgMol-FDA-LOPAC	655	22	11	Niclosamide	sample
E13	e13-val-3	K23	23	11	0	DMSO			1.01432	0.466722	0.504797	0.829893	0.0809781	TrgMol-FDA-LOPAC	655	23	11	DMSO	neg
E13	e13-val-3	L02	2	12	82	GSK1210151A	-6.95	111.1	0.756616	-1.03192	1.73395	0.196992	0.705551	TrgMol-FDA-LOPAC	655	2	12	GSK1210151A	sample
E13	e13-val-3	L03	3	12	84	GSK-650394	-6.95	111.111	0.825163	-0.63329	0.749229	0.829893	0.0809781	TrgMol-FDA-LOPAC	655	3	12	GSK-650394	sample
E13	e13-val-3	L04	4	12	86	Hexachlorophene	-6.95	111.1	0.795662	-0.804852	0.903044	0.829893	0.0809781	TrgMol-FDA-LOPAC	655	4	12	Hexachlorophene	sample
E13	e13-val-3	L05	5	12	88	Hydroxy Camptothecine	-6.95	111.1	0.241215	-4.0292	6.9037	5.28527e-24	23.2769	TrgMol-FDA-LOPAC	655	5	12	Hydroxy Camptothecine	sample
E13	e13-val-3	L06	6	12	90	Idoxuridine	-6.95	111.1	0.967462	0.194242	0.918777	0.829893	0.0809781	TrgMol-FDA-LOPAC	655	6	12	Idoxuridine	sample
E13	e13-val-3	L07	7	12	92	Iobenguane sulfate	-6.95	111.1	0.90846	-0.148881	0.834575	0.829893	0.0809781	TrgMol-FDA-LOPAC	655	7	12	Iobenguane sulfate	sample
E13	e13-val-3	L08	8	12	94	Isoproterenol hydrochloride	-6.95	111.1	0.949241	0.0882773	0.927105	0.829893	0.0809781	TrgMol-FDA-LOPAC	655	8	12	Isoproterenol hydrochloride	sample
E13	e13-val-3	L09	9	12	96	Ixabepilone	-6.95	111.1	0.192625	-4.31177	5.86192	7.04147e-17	16.1523	TrgMol-FDA-LOPAC	655	9	12	Ixabepilone	sample
E13	e13-val-3	L10	10	12	98	Lanatoside C	-6.95	111.1	0.348807	-3.4035	5.9383	2.3312e-17	16.6324	TrgMol-FDA-LOPAC	655	10	12	Lanatoside C	sample
E13	e13-val-3	L11	11	12	100	Lincomycin hydrochloride	-6.95	111.1	0.966594	0.189196	0.641282	0.829893	0.0809781	TrgMol-FDA-LOPAC	655	11	12	Lincomycin hydrochloride	sample
E13	e13-val-3	L12	12	12	0	DMSO			1.0013	0.391033	0.499357	0.829893	0.0809781	TrgMol-FDA-LOPAC	655	12	12	DMSO	neg
E13	e13-val-3	L13	13	12	102	Lynestrenol	-6.95	111.1	1.04729	0.658467	0.820786	0.829893	0.0809781	TrgMol-FDA-LOPAC	655	13	12	Lynestrenol	sample
E13	e13-val-3	L14	14	12	104	Mebendazole	-6.95	111.1	0.465076	-2.72735	4.40386	4.16853e-09	8.38002	TrgMol-FDA-LOPAC	655	14	12	Mebendazole	sample
E13	e13-val-3	L15	15	12	106	Mercaptopurine	-6.95	111.1	1.03948	0.613054	0.8136	0.829893	0.0809781	TrgMol-FDA-LOPAC	655	15	12	Mercaptopurine	sample
E13	e13-val-3	L16	16	12	108	Metaproterenol sulfate, orciprenaline sulfate	-6.95	111.1	0.932755	-0.00759528	0.458139	0.829893	0.0809781	TrgMol-FDA-LOPAC	655	16	12	Metaproterenol sulfate, orciprenaline sulfate	sample
E13	e13-val-3	L17	17	12	110	MG 624	-6.95	111.1	0.898048	-0.209432	0.847939	0.829893	0.0809781	TrgMol-FDA-LOPAC	655	17	12	MG 624	sample
E13	e13-val-3	L18	18	12	112	Miglitol	-6.95	111.111	0.955315	0.123599	0.444748	0.829893	0.0809781	TrgMol-FDA-LOPAC	655	18	12	Miglitol	sample
E13	e13-val-3	L19	19	12	114	Mizolastine	-6.95	111.1	0.868547	-0.380994	0.783362	0.829893	0.0809781	TrgMol-FDA-LOPAC	655	19	12	Mizolastine	sample
E13	e13-val-3	L20	20	12	116	MLN9708	-6.95	111.1	0.00173536	-5.42187	12.2329	2.0872e-81	80.6804	TrgMol-FDA-LOPAC	655	20	12	MLN9708	sample
E13	e13-val-3	L21	21	12	118	Moxonidine	-6.95	111.1	0.914534	-0.11356	0.433216	0.829893	0.0809781	TrgMol-FDA-LOPAC	655	21	12	Moxonidine	sample
E13	e13-val-3	L22	22	12	120	Niclosamide	-6.95	111.1	0.163124	-4.48333	9.47307	2.66487e-47	46.5743	TrgMol-FDA-LOPAC	655	22	12	Niclosamide	sample
E13	e13-val-3	L23	23	12	0	DMSO			1.08026	0.850212	3.05313	0.000346092	3.46081	TrgMol-FDA-LOPAC	655	23	12	DMSO	neg
E13	e13-val-3	M02	2	13	82	GSK1210151A	-7.43	37	0.885033	-0.285121	3.50019	1.45209e-05	4.83801	TrgMol-FDA-LOPAC	655	2	13	GSK1210151A	sample
E13	e13-val-3	M03	3	13	84	GSK-650394	-7.43	37.037	0.898915	-0.204386	0.747134	0.829893	0.0809781	TrgMol-FDA-LOPAC	655	3	13	GSK-650394	sample
E13	e13-val-3	M04	4	13	86	Hexachlorophene	-7.43	37	0.95705	0.133691	2.99801	0.000492783	3.30734	TrgMol-FDA-LOPAC	655	4	13	Hexachlorophene	sample
E13	e13-val-3	M05	5	13	88	Hydroxy Camptothecine	-7.43	37	0.26898	-3.86773	5.69169	7.72439e-16	15.1121	TrgMol-FDA-LOPAC	655	5	13	Hydroxy Camptothecine	sample
E13	e13-val-3	M06	6	13	90	Idoxuridine	-7.43	37	0.892842	-0.239708	1.52782	0.355755	0.448849	TrgMol-FDA-LOPAC	655	6	13	Idoxuridine	sample
E13	e13-val-3	M07	7	13	92	Iobenguane sulfate	-7.43	37	0.916269	-0.103468	0.696167	0.829893	0.0809781	TrgMol-FDA-LOPAC	655	7	13	Iobenguane sulfate	sample
E13	e13-val-3	M08	8	13	94	Isoproterenol hydrochloride	-7.43	37	1.00911	0.436446	1.11087	0.81255	0.0901499	TrgMol-FDA-LOPAC	655	8	13	Isoproterenol hydrochloride	sample
E13	e13-val-3	M09	9	13	96	Ixabepilone	-7.43	37	0.270716	-3.85764	4.56141	8.07753e-10	9.09272	TrgMol-FDA-LOPAC	655	9	13	Ixabepilone	sample
E13	e13-val-3	M10	10	13	98	Lanatoside C	-7.43	37	0.343601	-3.43378	4.8017	5.70907e-11	10.2434	TrgMol-FDA-LOPAC	655	10	13	Lanatoside C	sample
E13	e13-val-3	M11	11	13	100	Lincomycin hydrochloride	-7.43	37	0.891106	-0.2498	0.423006	0.829893	0.0809781	TrgMol-FDA-LOPAC	655	11	13	Lincomycin hydrochloride	sample
E13	e13-val-3	M12	12	13	0	DMSO			0.898915	-0.204386	0.47432	0.829893	0.0809781	TrgMol-FDA-LOPAC	655	12	13	DMSO	neg
E13	e13-val-3	M13	13	13	102	Lynestrenol	-7.43	37	1.02907	0.552503	0.422424	0.829893	0.0809781	TrgMol-FDA-LOPAC	655	13	13	Lynestrenol	sample
E13	e13-val-3	M14	14	13	104	Mebendazole	-7.43	37	0.816486	-0.683749	2.04395	0.0661661	1.17936	TrgMol-FDA-LOPAC	655	14	13	Mebendazole	sample
E13	e13-val-3	M15	15	13	106	Mercaptopurine	-7.43	37	0.937093	0.0176344	0.482521	0.829893	0.0809781	TrgMol-FDA-LOPAC	655	15	13	Mercaptopurine	sample
E13	e13-val-3	M16	16	13	108	Metaproterenol sulfate, orciprenaline sulfate	-7.43	37	1.06117	0.739202	0.580841	0.829893	0.0809781	TrgMol-FDA-LOPAC	655	16	13	Metaproterenol sulfate, orciprenaline sulfate	sample
E13	e13-val-3	M17	17	13	110	MG 624	-7.43	37	0.904121	-0.174111	0.768811	0.829893	0.0809781	TrgMol-FDA-LOPAC	655	17	13	MG 624	sample
E13	e13-val-3	M18	18	13	112	Miglitol	-7.43	37.037	0.937961	0.0226803	0.296123	0.829893	0.0809781	TrgMol-FDA-LOPAC	655	18	13	Miglitol	sample
E13	e13-val-3	M19	19	13	114	Mizolastine	-7.43	37	0.849458	-0.492004	0.939084	0.829893	0.0809781	TrgMol-FDA-LOPAC	655	19	13	Mizolastine	sample
E13	e13-val-3	M20	20	13	116	MLN9708	-7.43	37	0.0104121	-5.37141	9.00359	1.96645e-42	41.7063	TrgMol-FDA-LOPAC	655	20	13	MLN9708	sample
E13	e13-val-3	M21	21	13	118	Moxonidine	-7.43	37	0.8859	-0.280075	0.646603	0.829893	0.0809781	TrgMol-FDA-LOPAC	655	21	13	Moxonidine	sample
E13	e13-val-3	M22	22	13	120	Niclosamide	-7.43	37	0.156182	-4.5237	6.85932	1.13677e-23	22.9443	TrgMol-FDA-LOPAC	655	22	13	Niclosamide	sample
E13	e13-val-3	M23	23	13	0	DMSO			0.94577	0.0680936	0.431806	0.829893	0.0809781	TrgMol-FDA-LOPAC	655	23	13	DMSO	neg
E13	e13-val-3	N02	2	14	82	GSK1210151A	-7.91	12.3	0.820824	-0.65852	0.922518	0.829893	0.0809781	TrgMol-FDA-LOPAC	655	2	14	GSK1210151A	sample
E13	e13-val-3	N03	3	14	84	GSK-650394	-7.91	12.3457	0.82603	-0.628244	2.38115	0.0154249	1.81178	TrgMol-FDA-LOPAC	655	3	14	GSK-650394	sample
E13	e13-val-3	N04	4	14	86	Hexachlorophene	-7.91	12.3	0.907592	-0.153927	0.794906	0.829893	0.0809781	TrgMol-FDA-LOPAC	655	4	14	Hexachlorophene	sample
E13	e13-val-3	N05	5	14	88	Hydroxy Camptothecine	-7.91	12.3	0.297614	-3.70121	6.40024	2.13206e-20	19.6712	TrgMol-FDA-LOPAC	655	5	14	Hydroxy Camptothecine	sample
E13	e13-val-3	N06	6	14	90	Idoxuridine	-7.91	12.3	0.846855	-0.507142	1.07873	0.829893	0.0809781	TrgMol-FDA-LOPAC	655	6	14	Idoxuridine	sample
E13	e13-val-3	N07	7	14	92	Iobenguane sulfate	-7.91	12.3	0.869414	-0.375948	0.965492	0.829893	0.0809781	TrgMol-FDA-LOPAC	655	7	14	Iobenguane sulfate	sample
E13	e13-val-3	N08	8	14	94	Isoproterenol hydrochloride	-7.91	12.3	0.961388	0.15892	1.33573	0.554406	0.256172	TrgMol-FDA-LOPAC	655	8	14	Isoproterenol hydrochloride	sample
E13	e13-val-3	N09	9	14	96	Ixabepilone	-7.91	12.3	0.286334	-3.76681	5.34588	7.6761e-14	13.1149	TrgMol-FDA-LOPAC	655	9	14	Ixabepilone	sample
E13	e13-val-3	N10	10	14	98	Lanatoside C	-7.91	12.3	0.373102	-3.26222	4.40097	4.29018e-09	8.36752	TrgMol-FDA-LOPAC	655	10	14	Lanatoside C	sample
E13	e13-val-3	N11	11	14	100	Lincomycin hydrochloride	-7.91	12.3	0.911931	-0.128698	0.533745	0.829893	0.0809781	TrgMol-FDA-LOPAC	655	11	14	Lincomycin hydrochloride	sample
E13	e13-val-3	N12	12	14	0	DMSO			0.993492	0.34562	0.551135	0.829893	0.0809781	TrgMol-FDA-LOPAC	655	12	14	DMSO	neg
E13	e13-val-3	N13	13	14	102	Lynestrenol	-7.91	12.3	0.900651	-0.194295	0.620546	0.829893	0.0809781	TrgMol-FDA-LOPAC	655	13	14	Lynestrenol	sample
E13	e13-val-3	N14	14	14	104	Mebendazole	-7.91	12.3	0.879826	-0.315397	1.2399	0.668476	0.174914	TrgMol-FDA-LOPAC	655	14	14	Mebendazole	sample
E13	e13-val-3	N15	15	14	106	Mercaptopurine	-7.91	12.3	0.917137	-0.0984219	0.626564	0.829893	0.0809781	TrgMol-FDA-LOPAC	655	15	14	Mercaptopurine	sample
E13	e13-val-3	N16	16	14	108	Metaproterenol sulfate, orciprenaline sulfate	-7.91	12.3	0.95705	0.133691	0.545927	0.829893	0.0809781	TrgMol-FDA-LOPAC	655	16	14	Metaproterenol sulfate, orciprenaline sulfate	sample
E13	e13-val-3	N17	17	14	110	MG 624	-7.91	12.3	1.00651	0.421308	1.1619	0.759829	0.119284	TrgMol-FDA-LOPAC	655	17	14	MG 624	sample
E13	e13-val-3	N18	18	14	112	Miglitol	-7.91	12.3457	0.888503	-0.264938	0.49935	0.829893	0.0809781	TrgMol-FDA-LOPAC	655	18	14	Miglitol	sample
E13	e13-val-3	N19	19	14	114	Mizolastine	-7.91	12.3	0.967462	0.194242	0.458853	0.829893	0.0809781	TrgMol-FDA-LOPAC	655	19	14	Mizolastine	sample
E13	e13-val-3	N20	20	14	116	MLN9708	-7.91	12.3	0.00954447	-5.37646	9.92931	2.6888e-52	51.5704	TrgMol-FDA-LOPAC	655	20	14	MLN9708	sample
E13	e13-val-3	N21	21	14	118	Moxonidine	-7.91	12.3	1.01952	0.496997	0.585265	0.829893	0.0809781	TrgMol-FDA-LOPAC	655	21	14	Moxonidine	sample
E13	e13-val-3	N22	22	14	120	Niclosamide	-7.91	12.3	0.191757	-4.31682	4.77398	7.78827e-11	10.1086	TrgMol-FDA-LOPAC	655	22	14	Niclosamide	sample
E13	e13-val-3	N23	23	14	0	DMSO			1.01605	0.476814	0.585797	0.829893	0.0809781	TrgMol-FDA-LOPAC	655	23	14	DMSO	neg
E13	e13-val-3	O02	2	15	82	GSK1210151A	-8.39	4.1	0.959653	0.148828	0.723456	0.829893	0.0809781	TrgMol-FDA-LOPAC	655	2	15	GSK1210151A	sample
E13	e13-val-3	O03	3	15	84	GSK-650394	-8.39	4.11523	0.996095	0.360757	3.8615	7.33424e-07	6.13464	TrgMol-FDA-LOPAC	655	3	15	GSK-650394	sample
E13	e13-val-3	O04	4	15	86	Hexachlorophene	-8.39	4.1	0.828633	-0.613106	0.809648	0.829893	0.0809781	TrgMol-FDA-LOPAC	655	4	15	Hexachlorophene	sample
E13	e13-val-3	O05	5	15	88	Hydroxy Camptothecine	-8.39	4.1	0.295011	-3.71635	5.76314	2.85411e-16	15.5445	TrgMol-FDA-LOPAC	655	5	15	Hydroxy Camptothecine	sample
E13	e13-val-3	O06	6	15	90	Idoxuridine	-8.39	4.1	0.990022	0.325436	1.19037	0.728058	0.137834	TrgMol-FDA-LOPAC	655	6	15	Idoxuridine	sample
E13	e13-val-3	O07	7	15	92	Iobenguane sulfate	-8.39	4.1	0.872885	-0.355764	0.572538	0.829893	0.0809781	TrgMol-FDA-LOPAC	655	7	15	Iobenguane sulfate	sample
E13	e13-val-3	O08	8	15	94	Isoproterenol hydrochloride	-8.39	4.1	0.935358	0.0075425	1.71075	0.211715	0.674247	TrgMol-FDA-LOPAC	655	8	15	Isoproterenol hydrochloride	sample
E13	e13-val-3	O09	9	15	96	Ixabepilone	-8.39	4.1	0.340998	-3.44892	4.32273	9.51243e-09	8.02171	TrgMol-FDA-LOPAC	655	9	15	Ixabepilone	sample
E13	e13-val-3	O10	10	15	98	Lanatoside C	-8.39	4.1	0.646421	-1.67275	3.22964	0.000106047	3.9745	TrgMol-FDA-LOPAC	655	10	15	Lanatoside C	sample
E13	e13-val-3	O11	11	15	100	Lincomycin hydrochloride	-8.39	4.1	0.937093	0.0176344	0.647909	0.829893	0.0809781	TrgMol-FDA-LOPAC	655	11	15	Lincomycin hydrochloride	sample
E13	e13-val-3	O12	12	15	0	DMSO			1.04469	0.643329	0.478336	0.829893	0.0809781	TrgMol-FDA-LOPAC	655	12	15	DMSO	neg
E13	e13-val-3	O13	13	15	102	Lynestrenol	-8.39	4.1	0.99436	0.350665	0.39936	0.829893	0.0809781	TrgMol-FDA-LOPAC	655	13	15	Lynestrenol	sample
E13	e13-val-3	O14	14	15	104	Mebendazole	-8.39	4.1	0.789588	-0.840173	1.43384	0.44797	0.348751	TrgMol-FDA-LOPAC	655	14	15	Mebendazole	sample
E13	e13-val-3	O15	15	15	106	Mercaptopurine	-8.39	4.1	0.921475	-0.0731923	0.544972	0.829893	0.0809781	TrgMol-FDA-LOPAC	655	15	15	Mercaptopurine	sample
E13	e13-val-3	O16	16	15	108	Metaproterenol sulfate, orciprenaline sulfate	-8.39	4.1	0.978742	0.259839	0.452154	0.829893	0.0809781	TrgMol-FDA-LOPAC	655	16	15	Metaproterenol sulfate, orciprenaline sulfate	sample
E13	e13-val-3	O17	17	15	110	MG 624	-8.39	4.1	0.872017	-0.36081	0.785228	0.829893	0.0809781	TrgMol-FDA-LOPAC	655	17	15	MG 624	sample
E13	e13-val-3	O18	18	15	112	Miglitol	-8.39	4.11523	0.8859	-0.280075	0.577878	0.829893	0.0809781	TrgMol-FDA-LOPAC	655	18	15	Miglitol	sample
E13	e13-val-3	O19	19	15	114	Mizolastine	-8.39	4.1	0.796529	-0.799806	0.868452	0.829893	0.0809781	TrgMol-FDA-LOPAC	655	19	15	Mizolastine	sample
E13	e13-val-3	O20	20	15	116	MLN9708	-8.39	4.1	0.0208243	-5.31086	9.35734	4.55263e-46	45.3417	TrgMol-FDA-LOPAC	655	20	15	MLN9708	sample
E13	e13-val-3	O21	21	15	118	Moxonidine	-8.39	4.1	0.843384	-0.527326	0.649912	0.829893	0.0809781	TrgMol-FDA-LOPAC	655	21	15	Moxonidine	sample
E13	e13-val-3	O22	22	15	120	Niclosamide	-8.39	4.1	0.397397	-3.12093	4.24744	2.01593e-08	7.69553	TrgMol-FDA-LOPAC	655	22	15	Niclosamide	sample
E13	e13-val-3	O23	23	15	0	DMSO			0.883297	-0.295213	0.885683	0.829893	0.0809781	TrgMol-FDA-LOPAC	655	23	15	DMSO	neg
E13	e13-val-4	B02	2	2	121	Niraparib	-5.52	3000	0.811169	-0.71467	1.33074	0.559753	0.252003	TrgMol-FDA-LOPAC	688	2	2	Niraparib	sample
E13	e13-val-4	B03	3	2	123	Nitidine chloride	-5.52	3000	0.396593	-3.12561	4.55728	8.4429e-10	9.07351	TrgMol-FDA-LOPAC	688	3	2	Nitidine chloride	sample
E13	e13-val-4	B04	4	2	125	Olmutinib	-5.52	3000	0.453384	-2.79534	1.92304	0.104149	0.982343	TrgMol-FDA-LOPAC	688	4	2	Olmutinib	sample
E13	e13-val-4	B05	5	2	127	Osimertinib mesylate	-5.52	3000	0.547089	-2.25041	2.95765	0.000634898	3.1973	TrgMol-FDA-LOPAC	688	5	2	Osimertinib mesylate	sample
E13	e13-val-4	B06	6	2	129	Oxyphenbutazone	-5.52	3000	0.977757	0.25411	0.404073	0.829893	0.0809781	TrgMol-FDA-LOPAC	688	6	2	Oxyphenbutazone	sample
E13	e13-val-4	B07	7	2	131	PD-407824	-5.52	3000	0.52248	-2.39352	4.02567	1.67862e-07	6.77505	TrgMol-FDA-LOPAC	688	7	2	PD-407824	sample
E13	e13-val-4	B08	8	2	133	Pepstatin A	-5.52	3000	0.973024	0.226588	1.04459	0.829893	0.0809781	TrgMol-FDA-LOPAC	688	8	2	Pepstatin A	sample
E13	e13-val-4	B09	9	2	135	PF-429242 dihydrochloride	-5.52	3000	0.250828	-3.97329	6.32801	6.64064e-20	19.1778	TrgMol-FDA-LOPAC	688	9	2	PF-429242 dihydrochloride	sample
E13	e13-val-4	B10	10	2	137	Phorbol 12-myristate 13-acetate	-5.52	3000	0.470421	-2.69626	2.5822	0.00555965	2.25495	TrgMol-FDA-LOPAC	688	10	2	Phorbol 12-myristate 13-acetate	sample
E13	e13-val-4	B11	11	2	139	Pinaverium bromide	-5.52	3000	0.775201	-0.923838	0.903043	0.829893	0.0809781	TrgMol-FDA-LOPAC	688	11	2	Pinaverium bromide	sample
E13	e13-val-4	B12	12	2		DMSO			1.05064	0.677951	0.230533	0.83266	0.0795323	TrgMol-FDA-LOPAC	688	12	2	DMSO	neg
E13	e13-val-4	B13	13	2	141	Pipobroman	-5.52	3000	0.97965	0.265119	0.74506	0.829893	0.0809781	TrgMol-FDA-LOPAC	688	13	2	Pipobroman	sample
E13	e13-val-4	B14	14	2	143	Pirenperone	-5.52	3000	1.02035	0.501809	2.41749	0.0129257	1.88855	TrgMol-FDA-LOPAC	688	14	2	Pirenperone	sample
E13	e13-val-4	B15	15	2	145	Podophyllotoxin	-5.52	3000	0.11169	-4.78244	9.24898	6.11629e-45	44.2135	TrgMol-FDA-LOPAC	688	15	2	Podophyllotoxin	sample
E13	e13-val-4	B16	16	2	147	Prazosin hydrochloride	-5.52	3000	0.814955	-0.692652	2.04261	0.0664902	1.17724	TrgMol-FDA-LOPAC	688	16	2	Prazosin hydrochloride	sample
E13	e13-val-4	B17	17	2	149	Pyridostigmine iodide	-5.52	3000	0.989115	0.320163	1.09692	0.829252	0.0813135	TrgMol-FDA-LOPAC	688	17	2	Pyridostigmine iodide	sample
E13	e13-val-4	B18	18	2	151	Pyrvinium pamoate	-5.52	3000	0.0823474	-4.95308	6.76819	5.31057e-23	22.2749	TrgMol-FDA-LOPAC	688	18	2	Pyrvinium pamoate	sample
E13	e13-val-4	B19	19	2	153	Quinestrol	-5.52	3000	0.347373	-3.41184	7.05011	4.14464e-25	24.3825	TrgMol-FDA-LOPAC	688	19	2	Quinestrol	sample
E13	e13-val-4	B20	20	2	155	Retinoic acid p-hydroxyanilide	-5.52	3000	0.00946522	-5.37692	9.84656	2.2315e-51	50.6514	TrgMol-FDA-LOPAC	688	20	2	Retinoic acid p-hydroxyanilide	sample
E13	e13-val-4	B21	21	2	157	Rotenone	-5.52	3000	0.212021	-4.19897	6.02367	6.6534e-18	17.177	TrgMol-FDA-LOPAC	688	21	2	Rotenone	sample
E13	e13-val-4	B22	22	2	159	SB743921 hydrochloride	-5.52	3000	0.104117	-4.82648	5.90652	3.70393e-17	16.4313	TrgMol-FDA-LOPAC	688	22	2	SB743921 hydrochloride	sample
E13	e13-val-4	B23	23	2		DMSO			0.942735	0.050446	0.590063	0.829893	0.0809781	TrgMol-FDA-LOPAC	688	23	2	DMSO	neg
E13	e13-val-4	C02	2	3	121	Niraparib	-6	1000	0.966398	0.188057	0.781984	0.829893	0.0809781	TrgMol-FDA-LOPAC	688	2	3	Niraparib	sample
E13	e13-val-4	C03	3	3	123	Nitidine chloride	-6	1000	0.751538	-1.06145	1.35025	0.537214	0.269852	TrgMol-FDA-LOPAC	688	3	3	Nitidine chloride	sample
E13	e13-val-4	C04	4	3	125	Olmutinib	-6	1000	0.800757	-0.775218	0.936832	0.829893	0.0809781	TrgMol-FDA-LOPAC	688	4	3	Olmutinib	sample
E13	e13-val-4	C05	5	3	127	Osimertinib mesylate	-6	1000	0.935163	0.00641057	1.28433	0.612746	0.212719	TrgMol-FDA-LOPAC	688	5	3	Osimertinib mesylate	sample
E13	e13-val-4	C06	6	3	129	Oxyphenbutazone	-6	1000	1.04496	0.644924	0.707651	0.829893	0.0809781	TrgMol-FDA-LOPAC	688	6	3	Oxyphenbutazone	sample
E13	e13-val-4	C07	7	3	131	PD-407824	-6	1000	0.834832	-0.577059	3.8621	7.30293e-07	6.1365	TrgMol-FDA-LOPAC	688	7	3	PD-407824	sample
E13	e13-val-4	C08	8	3	133	Pepstatin A	-6	1000	1.06957	0.78804	1.06265	0.829893	0.0809781	TrgMol-FDA-LOPAC	688	8	3	Pepstatin A	sample
E13	e13-val-4	C09	9	3	135	PF-429242 dihydrochloride	-6	1000	0.865121	-0.400917	0.586419	0.829893	0.0809781	TrgMol-FDA-LOPAC	688	9	3	PF-429242 dihydrochloride	sample
E13	e13-val-4	C10	10	3	137	Phorbol 12-myristate 13-acetate	-6	1000	0.576432	-2.07977	2.25506	0.0274886	1.56085	TrgMol-FDA-LOPAC	688	10	3	Phorbol 12-myristate 13-acetate	sample
E13	e13-val-4	C11	11	3	139	Pinaverium bromide	-6	1000	0.920019	-0.0816603	1.035	0.829893	0.0809781	TrgMol-FDA-LOPAC	688	11	3	Pinaverium bromide	sample
E13	e13-val-4	C12	12	3		DMSO			1.00615	0.419243	0.577575	0.829893	0.0809781	TrgMol-FDA-LOPAC	688	12	3	DMSO	neg
E13	e13-val-4	C13	13	3	141	Pipobroman	-6	1000	0.982489	0.281632	0.63846	0.829893	0.0809781	TrgMol-FDA-LOPAC	688	13	3	Pipobroman	sample
E13	e13-val-4	C14	14	3	143	Pirenperone	-6	1000	1.01656	0.479792	0.709233	0.829893	0.0809781	TrgMol-FDA-LOPAC	688	14	3	Pirenperone	sample
E13	e13-val-4	C15	15	3	145	Podophyllotoxin	-6	1000	0.196876	-4.28704	9.3651	3.77642e-46	45.4229	TrgMol-FDA-LOPAC	688	15	3	Podophyllotoxin	sample
E13	e13-val-4	C16	16	3	147	Prazosin hydrochloride	-6	1000	1.0336	0.578871	0.512349	0.829893	0.0809781	TrgMol-FDA-LOPAC	688	16	3	Prazosin hydrochloride	sample
E13	e13-val-4	C17	17	3	149	Pyridostigmine iodide	-6	1000	1.03171	0.567862	0.893831	0.829893	0.0809781	TrgMol-FDA-LOPAC	688	17	3	Pyridostigmine iodide	sample
E13	e13-val-4	C18	18	3	151	Pyrvinium pamoate	-6	1000	0.26408	-3.89623	4.48714	1.76705e-09	8.75275	TrgMol-FDA-LOPAC	688	18	3	Pyrvinium pamoate	sample
E13	e13-val-4	C19	19	3	153	Quinestrol	-6	1000	0.945575	0.0669593	1.17823	0.741824	0.129699	TrgMol-FDA-LOPAC	688	19	3	Quinestrol	sample
E13	e13-val-4	C20	20	3	155	Retinoic acid p-hydroxyanilide	-6	1000	0.733554	-1.16603	4.24009	2.1658e-08	7.66438	TrgMol-FDA-LOPAC	688	20	3	Retinoic acid p-hydroxyanilide	sample
E13	e13-val-4	C21	21	3	157	Rotenone	-6	1000	0.56602	-2.14032	3.76539	1.68614e-06	5.77311	TrgMol-FDA-LOPAC	688	21	3	Rotenone	sample
E13	e13-val-4	C22	22	3	159	SB743921 hydrochloride	-6	1000	0.399432	-3.1091	3.0187	0.000433584	3.36293	TrgMol-FDA-LOPAC	688	22	3	SB743921 hydrochloride	sample
E13	e13-val-4	C23	23	3		DMSO			1.11311	1.04124	0.30905	0.829893	0.0809781	TrgMol-FDA-LOPAC	688	23	3	DMSO	neg
E13	e13-val-4	D02	2	4	121	Niraparib	-6.48	333.3	0.967345	0.193561	1.62035	0.276563	0.558205	TrgMol-FDA-LOPAC	688	2	4	Niraparib	sample
E13	e13-val-4	D03	3	4	123	Nitidine chloride	-6.48	333.3	0.835779	-0.571555	1.36261	0.523481	0.281099	TrgMol-FDA-LOPAC	688	3	4	Nitidine chloride	sample
E13	e13-val-4	D04	4	4	125	Olmutinib	-6.48	333.3	0.965452	0.182552	0.827	0.829893	0.0809781	TrgMol-FDA-LOPAC	688	4	4	Olmutinib	sample
E13	e13-val-4	D05	5	4	127	Osimertinib mesylate	-6.48	333.3	1.02887	0.551349	1.83693	0.140669	0.851802	TrgMol-FDA-LOPAC	688	5	4	Osimertinib mesylate	sample
E13	e13-val-4	D06	6	4	129	Oxyphenbutazone	-6.48	333.3	1.11216	1.03574	1.33604	0.554092	0.256418	TrgMol-FDA-LOPAC	688	6	4	Oxyphenbutazone	sample
E13	e13-val-4	D07	7	4	131	PD-407824	-6.48	333.3	1.06484	0.760517	3.00551	0.000470388	3.32754	TrgMol-FDA-LOPAC	688	7	4	PD-407824	sample
E13	e13-val-4	D08	8	4	133	Pepstatin A	-6.48	333.3	0.938949	0.0284283	0.565151	0.829893	0.0809781	TrgMol-FDA-LOPAC	688	8	4	Pepstatin A	sample
E13	e13-val-4	D09	9	4	135	PF-429242 dihydrochloride	-6.48	333.3	0.929484	-0.026616	0.975076	0.829893	0.0809781	TrgMol-FDA-LOPAC	688	9	4	PF-429242 dihydrochloride	sample
E13	e13-val-4	D10	10	4	137	Phorbol 12-myristate 13-acetate	-6.48	333.3	0.707998	-1.31465	1.861	0.12946	0.887865	TrgMol-FDA-LOPAC	688	10	4	Phorbol 12-myristate 13-acetate	sample
E13	e13-val-4	D11	11	4	139	Pinaverium bromide	-6.48	333.3	0.931377	-0.0156071	0.690377	0.829893	0.0809781	TrgMol-FDA-LOPAC	688	11	4	Pinaverium bromide	sample
E13	e13-val-4	D12	12	4		DMSO			0.91434	-0.114687	2.14058	0.0448142	1.34858	TrgMol-FDA-LOPAC	688	12	4	DMSO	neg
E13	e13-val-4	D13	13	4	141	Pipobroman	-6.48	333.3	0.97681	0.248605	0.763972	0.829893	0.0809781	TrgMol-FDA-LOPAC	688	13	4	Pipobroman	sample
E13	e13-val-4	D14	14	4	143	Pirenperone	-6.48	333.3	1.05726	0.716482	0.944238	0.829893	0.0809781	TrgMol-FDA-LOPAC	688	14	4	Pirenperone	sample
E13	e13-val-4	D15	15	4	145	Podophyllotoxin	-6.48	333.3	0.123048	-4.71639	7.55623	3.7625e-29	28.4245	TrgMol-FDA-LOPAC	688	15	4	Podophyllotoxin	sample
E13	e13-val-4	D16	16	4	147	Prazosin hydrochloride	-6.48	333.333	1.04401	0.63942	0.666187	0.829893	0.0809781	TrgMol-FDA-LOPAC	688	16	4	Prazosin hydrochloride	sample
E13	e13-val-4	D17	17	4	149	Pyridostigmine iodide	-6.48	333.3	1.06389	0.755013	0.667255	0.829893	0.0809781	TrgMol-FDA-LOPAC	688	17	4	Pyridostigmine iodide	sample
E13	e13-val-4	D18	18	4	151	Pyrvinium pamoate	-6.48	333.3	0.47894	-2.64672	4.15387	5.02792e-08	7.29861	TrgMol-FDA-LOPAC	688	18	4	Pyrvinium pamoate	sample
E13	e13-val-4	D19	19	4	153	Quinestrol	-6.48	333.3	1.0213	0.507314	0.688894	0.829893	0.0809781	TrgMol-FDA-LOPAC	688	19	4	Quinestrol	sample
E13	e13-val-4	D20	20	4	155	Retinoic acid p-hydroxyanilide	-6.48	333.3	1.0743	0.815562	3.32048	5.57202e-05	4.25399	TrgMol-FDA-LOPAC	688	20	4	Retinoic acid p-hydroxyanilide	sample
E13	e13-val-4	D21	21	4	157	Rotenone	-6.48	333.3	0.632276	-1.75501	2.49158	0.00892001	2.04963	TrgMol-FDA-LOPAC	688	21	4	Rotenone	sample
E13	e13-val-4	D22	22	4	159	SB743921 hydrochloride	-6.48	333.3	0.492191	-2.56966	2.90941	0.000855405	3.06783	TrgMol-FDA-LOPAC	688	22	4	SB743921 hydrochloride	sample
E13	e13-val-4	D23	23	4		DMSO			1.10175	0.97519	0.756692	0.829893	0.0809781	TrgMol-FDA-LOPAC	688	23	4	DMSO	neg
E13	e13-val-4	E02	2	5	121	Niraparib	-6.95	111.1	0.856602	-0.450457	1.64618	0.256691	0.59059	TrgMol-FDA-LOPAC	688	2	5	Niraparib	sample
E13	e13-val-4	E03	3	5	123	Nitidine chloride	-6.95	111.1	1.00899	0.435756	0.430671	0.829893	0.0809781	TrgMol-FDA-LOPAC	688	3	5	Nitidine chloride	sample
E13	e13-val-4	E04	4	5	125	Olmutinib	-6.95	111.1	0.967345	0.193561	1.09959	0.826192	0.0829189	TrgMol-FDA-LOPAC	688	4	5	Olmutinib	sample
E13	e13-val-4	E05	5	5	127	Osimertinib mesylate	-6.95	111.1	0.951254	0.0999859	0.647009	0.829893	0.0809781	TrgMol-FDA-LOPAC	688	5	5	Osimertinib mesylate	sample
E13	e13-val-4	E06	6	5	129	Oxyphenbutazone	-6.95	111.1	1.09891	0.958677	0.835414	0.829893	0.0809781	TrgMol-FDA-LOPAC	688	6	5	Oxyphenbutazone	sample
E13	e13-val-4	E07	7	5	131	PD-407824	-6.95	111.1	0.959773	0.149526	2.68917	0.00309182	2.50979	TrgMol-FDA-LOPAC	688	7	5	PD-407824	sample
E13	e13-val-4	E08	8	5	133	Pepstatin A	-6.95	111.1	0.969238	0.20457	2.54878	0.00663265	2.17831	TrgMol-FDA-LOPAC	688	8	5	Pepstatin A	sample
E13	e13-val-4	E09	9	5	135	PF-429242 dihydrochloride	-6.95	111.1	0.916233	-0.103678	0.746306	0.829893	0.0809781	TrgMol-FDA-LOPAC	688	9	5	PF-429242 dihydrochloride	sample
E13	e13-val-4	E10	10	5	137	Phorbol 12-myristate 13-acetate	-6.95	111.1	0.596309	-1.96418	2.81951	0.00146591	2.83389	TrgMol-FDA-LOPAC	688	10	5	Phorbol 12-myristate 13-acetate	sample
E13	e13-val-4	E11	11	5	139	Pinaverium bromide	-6.95	111.1	1.08187	0.859597	0.680641	0.829893	0.0809781	TrgMol-FDA-LOPAC	688	11	5	Pinaverium bromide	sample
E13	e13-val-4	E12	12	5		DMSO			1.04212	0.628411	0.531103	0.829893	0.0809781	TrgMol-FDA-LOPAC	688	12	5	DMSO	neg
E13	e13-val-4	E13	13	5	141	Pipobroman	-6.95	111.1	0.920965	-0.0761559	0.406716	0.829893	0.0809781	TrgMol-FDA-LOPAC	688	13	5	Pipobroman	sample
E13	e13-val-4	E14	14	5	143	Pirenperone	-6.95	111.1	1.14434	1.22289	0.859958	0.829893	0.0809781	TrgMol-FDA-LOPAC	688	14	5	Pirenperone	sample
E13	e13-val-4	E15	15	5	145	Podophyllotoxin	-6.95	111.1	0.181732	-4.37512	8.14195	3.30982e-34	33.4802	TrgMol-FDA-LOPAC	688	15	5	Podophyllotoxin	sample
E13	e13-val-4	E16	16	5	147	Prazosin hydrochloride	-6.95	111.111	0.95504	0.122004	0.549561	0.829893	0.0809781	TrgMol-FDA-LOPAC	688	16	5	Prazosin hydrochloride	sample
E13	e13-val-4	E17	17	5	149	Pyridostigmine iodide	-6.95	111.1	0.974917	0.237597	0.340214	0.829893	0.0809781	TrgMol-FDA-LOPAC	688	17	5	Pyridostigmine iodide	sample
E13	e13-val-4	E18	18	5	151	Pyrvinium pamoate	-6.95	111.1	0.407951	-3.05956	4.62603	4.02615e-10	9.39511	TrgMol-FDA-LOPAC	688	18	5	Pyrvinium pamoate	sample
E13	e13-val-4	E19	19	5	153	Quinestrol	-6.95	111.1	1.06768	0.777031	0.696556	0.829893	0.0809781	TrgMol-FDA-LOPAC	688	19	5	Quinestrol	sample
E13	e13-val-4	E20	20	5	155	Retinoic acid p-hydroxyanilide	-6.95	111.1	0.622811	-1.81005	2.30554	0.0220627	1.65634	TrgMol-FDA-LOPAC	688	20	5	Retinoic acid p-hydroxyanilide	sample
E13	e13-val-4	E21	21	5	157	Rotenone	-6.95	111.1	0.771415	-0.945856	1.22257	0.68859	0.16204	TrgMol-FDA-LOPAC	688	21	5	Rotenone	sample
E13	e13-val-4	E22	22	5	159	SB743921 hydrochloride	-6.95	111.1	0.399432	-3.1091	3.42333	2.59528e-05	4.58582	TrgMol-FDA-LOPAC	688	22	5	SB743921 hydrochloride	sample
E13	e13-val-4	E23	23	5		DMSO			0.993848	0.347685	0.412582	0.829893	0.0809781	TrgMol-FDA-LOPAC	688	23	5	DMSO	neg
E13	e13-val-4	F02	2	6	121	Niraparib	-7.43	37	0.941789	0.0449416	0.646823	0.829893	0.0809781	TrgMol-FDA-LOPAC	688	2	6	Niraparib	sample
E13	e13-val-4	F03	3	6	123	Nitidine chloride	-7.43	37	1.00521	0.413738	0.779543	0.829893	0.0809781	TrgMol-FDA-LOPAC	688	3	6	Nitidine chloride	sample
E13	e13-val-4	F04	4	6	125	Olmutinib	-7.43	37	0.962612	0.166039	2.12998	0.0467778	1.32996	TrgMol-FDA-LOPAC	688	4	6	Olmutinib	sample
E13	e13-val-4	F05	5	6	127	Osimertinib mesylate	-7.43	37	0.977757	0.25411	0.825621	0.829893	0.0809781	TrgMol-FDA-LOPAC	688	5	6	Osimertinib mesylate	sample
E13	e13-val-4	F06	6	6	129	Oxyphenbutazone	-7.43	37	0.991008	0.331172	0.705894	0.829893	0.0809781	TrgMol-FDA-LOPAC	688	6	6	Oxyphenbutazone	sample
E13	e13-val-4	F07	7	6	131	PD-407824	-7.43	37	1.17937	1.42655	2.22171	0.0318729	1.49658	TrgMol-FDA-LOPAC	688	7	6	PD-407824	sample
E13	e13-val-4	F08	8	6	133	Pepstatin A	-7.43	37	0.987222	0.309154	0.540164	0.829893	0.0809781	TrgMol-FDA-LOPAC	688	8	6	Pepstatin A	sample
E13	e13-val-4	F09	9	6	135	PF-429242 dihydrochloride	-7.43	37	0.938949	0.0284283	0.731968	0.829893	0.0809781	TrgMol-FDA-LOPAC	688	9	6	PF-429242 dihydrochloride	sample
E13	e13-val-4	F10	10	6	137	Phorbol 12-myristate 13-acetate	-7.43	37	0.727875	-1.19906	2.60793	0.00483205	2.31587	TrgMol-FDA-LOPAC	688	10	6	Phorbol 12-myristate 13-acetate	sample
E13	e13-val-4	F11	11	6	139	Pinaverium bromide	-7.43	37	1.05537	0.705473	0.694681	0.829893	0.0809781	TrgMol-FDA-LOPAC	688	11	6	Pinaverium bromide	sample
E13	e13-val-4	F12	12	6		DMSO			1.06768	0.777031	0.536709	0.829893	0.0809781	TrgMol-FDA-LOPAC	688	12	6	DMSO	neg
E13	e13-val-4	F13	13	6	141	Pipobroman	-7.43	37	1.02319	0.518323	0.54125	0.829893	0.0809781	TrgMol-FDA-LOPAC	688	13	6	Pipobroman	sample
E13	e13-val-4	F14	14	6	143	Pirenperone	-7.43	37	1.12636	1.11831	0.709495	0.829893	0.0809781	TrgMol-FDA-LOPAC	688	14	6	Pirenperone	sample
E13	e13-val-4	F15	15	6	145	Podophyllotoxin	-7.43	37	0.139139	-4.62281	6.29629	1.08351e-19	18.9652	TrgMol-FDA-LOPAC	688	15	6	Podophyllotoxin	sample
E13	e13-val-4	F16	16	6	147	Prazosin hydrochloride	-7.43	37.037	1.06957	0.78804	2.09789	0.0532854	1.27339	TrgMol-FDA-LOPAC	688	16	6	Prazosin hydrochloride	sample
E13	e13-val-4	F17	17	6	149	Pyridostigmine iodide	-7.43	37	1.03928	0.611898	0.526671	0.829893	0.0809781	TrgMol-FDA-LOPAC	688	17	6	Pyridostigmine iodide	sample
E13	e13-val-4	F18	18	6	151	Pyrvinium pamoate	-7.43	37	0.569806	-2.1183	2.18152	0.0378692	1.42171	TrgMol-FDA-LOPAC	688	18	6	Pyrvinium pamoate	sample
E13	e13-val-4	F19	19	6	153	Quinestrol	-7.43	37	1.11185	1.0339	0.836633	0.829893	0.0809781	TrgMol-FDA-LOPAC	688	19	6	Quinestrol	sample
E13	e13-val-4	F20	20	6	155	Retinoic acid p-hydroxyanilide	-7.43	37	1.09323	0.92565	0.640873	0.829893	0.0809781	TrgMol-FDA-LOPAC	688	20	6	Retinoic acid p-hydroxyanilide	sample
E13	e13-val-4	F21	21	6	157	Rotenone	-7.43	37	0.830099	-0.604581	1.04316	0.829893	0.0809781	TrgMol-FDA-LOPAC	688	21	6	Rotenone	sample
E13	e13-val-4	F22	22	6	159	SB743921 hydrochloride	-7.43	37	0.460956	-2.75131	2.77723	0.00187575	2.72682	TrgMol-FDA-LOPAC	688	22	6	SB743921 hydrochloride	sample
E13	e13-val-4	F23	23	6		DMSO			1.03833	0.606393	0.580221	0.829893	0.0809781	TrgMol-FDA-LOPAC	688	23	6	DMSO	neg
E13	e13-val-4	G02	2	7	121	Niraparib	-7.91	12.3	0.91434	-0.114687	0.843075	0.829893	0.0809781	TrgMol-FDA-LOPAC	688	2	7	Niraparib	sample
E13	e13-val-4	G03	3	7	123	Nitidine chloride	-7.91	12.3	0.937056	0.0174194	2.3596	0.0170877	1.76732	TrgMol-FDA-LOPAC	688	3	7	Nitidine chloride	sample
E13	e13-val-4	G04	4	7	125	Olmutinib	-7.91	12.3	0.915286	-0.109182	0.808853	0.829893	0.0809781	TrgMol-FDA-LOPAC	688	4	7	Olmutinib	sample
E13	e13-val-4	G05	5	7	127	Osimertinib mesylate	-7.91	12.3	1.00237	0.397225	0.59832	0.829893	0.0809781	TrgMol-FDA-LOPAC	688	5	7	Osimertinib mesylate	sample
E13	e13-val-4	G06	6	7	129	Oxyphenbutazone	-7.91	12.3	1.12257	1.09629	0.781532	0.829893	0.0809781	TrgMol-FDA-LOPAC	688	6	7	Oxyphenbutazone	sample
E13	e13-val-4	G07	7	7	131	PD-407824	-7.91	12.3	1.01562	0.474287	1.23274	0.676305	0.169857	TrgMol-FDA-LOPAC	688	7	7	PD-407824	sample
E13	e13-val-4	G08	8	7	133	Pepstatin A	-7.91	12.3	1.07525	0.821066	0.4184	0.829893	0.0809781	TrgMol-FDA-LOPAC	688	8	7	Pepstatin A	sample
E13	e13-val-4	G09	9	7	135	PF-429242 dihydrochloride	-7.91	12.3	0.86796	-0.384404	0.664126	0.829893	0.0809781	TrgMol-FDA-LOPAC	688	9	7	PF-429242 dihydrochloride	sample
E13	e13-val-4	G10	10	7	137	Phorbol 12-myristate 13-acetate	-7.91	12.3	0.639849	-1.71097	2.49726	0.00866694	2.06213	TrgMol-FDA-LOPAC	688	10	7	Phorbol 12-myristate 13-acetate	sample
E13	e13-val-4	G11	11	7	139	Pinaverium bromide	-7.91	12.3	0.964505	0.177048	0.312645	0.829893	0.0809781	TrgMol-FDA-LOPAC	688	11	7	Pinaverium bromide	sample
E13	e13-val-4	G12	12	7		DMSO			1.00615	0.419243	0.30094	0.829893	0.0809781	TrgMol-FDA-LOPAC	688	12	7	DMSO	neg
E13	e13-val-4	G13	13	7	141	Pipobroman	-7.91	12.3	0.984382	0.292641	0.699653	0.829893	0.0809781	TrgMol-FDA-LOPAC	688	13	7	Pipobroman	sample
E13	e13-val-4	G14	14	7	143	Pirenperone	-7.91	12.3	1.07241	0.804553	0.420186	0.829893	0.0809781	TrgMol-FDA-LOPAC	688	14	7	Pirenperone	sample
E13	e13-val-4	G15	15	7	145	Podophyllotoxin	-7.91	12.3	0.181732	-4.37512	7.75705	7.82537e-31	30.1065	TrgMol-FDA-LOPAC	688	15	7	Podophyllotoxin	sample
E13	e13-val-4	G16	16	7	147	Prazosin hydrochloride	-7.91	12.3457	0.995741	0.358694	3.49203	1.54423e-05	4.81129	TrgMol-FDA-LOPAC	688	16	7	Prazosin hydrochloride	sample
E13	e13-val-4	G17	17	7	149	Pyridostigmine iodide	-7.91	12.3	1.15192	1.26692	0.43556	0.829893	0.0809781	TrgMol-FDA-LOPAC	688	17	7	Pyridostigmine iodide	sample
E13	e13-val-4	G18	18	7	151	Pyrvinium pamoate	-7.91	12.3	0.742073	-1.11649	1.31802	0.574917	0.240395	TrgMol-FDA-LOPAC	688	18	7	Pyrvinium pamoate	sample
E13	e13-val-4	G19	19	7	153	Quinestrol	-7.91	12.3	1.04307	0.633916	0.526362	0.829893	0.0809781	TrgMol-FDA-LOPAC	688	19	7	Quinestrol	sample
E13	e13-val-4	G20	20	7	155	Retinoic acid p-hydroxyanilide	-7.91	12.3	0.967345	0.193561	0.332593	0.829893	0.0809781	TrgMol-FDA-LOPAC	688	20	7	Retinoic acid p-hydroxyanilide	sample
E13	e13-val-4	G21	21	7	157	Rotenone	-7.91	12.3	0.893516	-0.235784	0.571648	0.829893	0.0809781	TrgMol-FDA-LOPAC	688	21	7	Rotenone	sample
E13	e13-val-4	G22	22	7	159	SB743921 hydrochloride	-7.91	12.3	0.442972	-2.85589	3.34965	4.50509e-05	4.3463	TrgMol-FDA-LOPAC	688	22	7	SB743921 hydrochloride	sample
E13	e13-val-4	G23	23	7		DMSO			0.960719	0.15503	1.89814	0.113905	0.943458	TrgMol-FDA-LOPAC	688	23	7	DMSO	neg
E13	e13-val-4	H02	2	8	121	Niraparib	-8.39	4.1	0.922858	-0.065147	6.40266	2.05249e-20	19.6877	TrgMol-FDA-LOPAC	688	2	8	Niraparib	sample
E13	e13-val-4	H03	3	8	123	Nitidine chloride	-8.39	4.1	1.01751	0.485296	0.679398	0.829893	0.0809781	TrgMol-FDA-LOPAC	688	3	8	Nitidine chloride	sample
E13	e13-val-4	H04	4	8	125	Olmutinib	-8.39	4.1	0.943682	0.0559504	0.907692	0.829893	0.0809781	TrgMol-FDA-LOPAC	688	4	8	Olmutinib	sample
E13	e13-val-4	H05	5	8	127	Osimertinib mesylate	-8.39	4.1	0.883105	-0.296333	0.973509	0.829893	0.0809781	TrgMol-FDA-LOPAC	688	5	8	Osimertinib mesylate	sample
E13	e13-val-4	H06	6	8	129	Oxyphenbutazone	-8.39	4.1	1.05821	0.721986	0.561634	0.829893	0.0809781	TrgMol-FDA-LOPAC	688	6	8	Oxyphenbutazone	sample
E13	e13-val-4	H07	7	8	131	PD-407824	-8.39	4.1	1.05159	0.683455	1.1244	0.798809	0.097557	TrgMol-FDA-LOPAC	688	7	8	PD-407824	sample
E13	e13-val-4	H08	8	8	133	Pepstatin A	-8.39	4.1	1.05821	0.721986	3.06534	0.000320309	3.49443	TrgMol-FDA-LOPAC	688	8	8	Pepstatin A	sample
E13	e13-val-4	H09	9	8	135	PF-429242 dihydrochloride	-8.39	4.1	1.07619	0.826571	0.885655	0.829893	0.0809781	TrgMol-FDA-LOPAC	688	9	8	PF-429242 dihydrochloride	sample
E13	e13-val-4	H10	10	8	137	Phorbol 12-myristate 13-acetate	-8.39	4.1	0.681496	-1.46878	2.61968	0.00452835	2.34406	TrgMol-FDA-LOPAC	688	10	8	Phorbol 12-myristate 13-acetate	sample
E13	e13-val-4	H11	11	8	139	Pinaverium bromide	-8.39	4.1	0.943682	0.0559504	0.639866	0.829893	0.0809781	TrgMol-FDA-LOPAC	688	11	8	Pinaverium bromide	sample
E13	e13-val-4	H12	12	8		DMSO			1.01183	0.452269	2.98162	0.000547093	3.26194	TrgMol-FDA-LOPAC	688	12	8	DMSO	neg
E13	e13-val-4	H13	13	8	141	Pipobroman	-8.39	4.1	0.929484	-0.026616	0.472343	0.829893	0.0809781	TrgMol-FDA-LOPAC	688	13	8	Pipobroman	sample
E13	e13-val-4	H14	14	8	143	Pirenperone	-8.39	4.1	0.987222	0.309154	0.486068	0.829893	0.0809781	TrgMol-FDA-LOPAC	688	14	8	Pirenperone	sample
E13	e13-val-4	H15	15	8	145	Podophyllotoxin	-8.39	4.1	0.153336	-4.54025	6.8078	2.72783e-23	22.5642	TrgMol-FDA-LOPAC	688	15	8	Podophyllotoxin	sample
E13	e13-val-4	H16	16	8	147	Prazosin hydrochloride	-8.39	4.11523	1.11406	1.04675	0.601474	0.829893	0.0809781	TrgMol-FDA-LOPAC	688	16	8	Prazosin hydrochloride	sample
E13	e13-val-4	H17	17	8	149	Pyridostigmine iodide	-8.39	4.1	1.01846	0.4908	0.652923	0.829893	0.0809781	TrgMol-FDA-LOPAC	688	17	8	Pyridostigmine iodide	sample
E13	e13-val-4	H18	18	8	151	Pyrvinium pamoate	-8.39	4.1	0.768575	-0.962369	4.28858	1.3405e-08	7.87273	TrgMol-FDA-LOPAC	688	18	8	Pyrvinium pamoate	sample
E13	e13-val-4	H19	19	8	153	Quinestrol	-8.39	4.1	1.06294	0.749509	0.478356	0.829893	0.0809781	TrgMol-FDA-LOPAC	688	19	8	Quinestrol	sample
E13	e13-val-4	H20	20	8	155	Retinoic acid p-hydroxyanilide	-8.39	4.1	0.962612	0.166039	0.544607	0.829893	0.0809781	TrgMol-FDA-LOPAC	688	20	8	Retinoic acid p-hydroxyanilide	sample
E13	e13-val-4	H21	21	8	157	Rotenone	-8.39	4.1	1.02035	0.501809	0.547951	0.829893	0.0809781	TrgMol-FDA-LOPAC	688	21	8	Rotenone	sample
E13	e13-val-4	H22	22	8	159	SB743921 hydrochloride	-8.39	4.1	0.450544	-2.81186	3.01112	0.000453714	3.34322	TrgMol-FDA-LOPAC	688	22	8	SB743921 hydrochloride	sample
E13	e13-val-4	H23	23	8		DMSO			0.989115	0.320163	2.36451	0.0166889	1.77757	TrgMol-FDA-LOPAC	688	23	8	DMSO	neg
E13	e13-val-4	I02	2	9	122	Nisoldipine	-5.52	3000	0.883105	-0.296333	1.19899	0.717	0.144481	TrgMol-FDA-LOPAC	688	2	9	Nisoldipine	sample
E13	e13-val-4	I03	3	9	124	Nocodazole	-5.52	3000	0.177946	-4.39713	9.87222	1.16585e-51	50.9334	TrgMol-FDA-LOPAC	688	3	9	Nocodazole	sample
E13	e13-val-4	I04	4	9	126	Omeprazole	-5.52	3000	0.867014	-0.389908	2.51699	0.00782514	2.10651	TrgMol-FDA-LOPAC	688	4	9	Omeprazole	sample
E13	e13-val-4	I05	5	9	128	Oxethazaine	-5.52	3000	0.951254	0.0999859	0.501361	0.829893	0.0809781	TrgMol-FDA-LOPAC	688	5	9	Oxethazaine	sample
E13	e13-val-4	I06	6	9	130	PD153035 hydrochloride	-5.52	3000	0.902982	-0.18074	1.26999	0.630376	0.2004	TrgMol-FDA-LOPAC	688	6	9	PD153035 hydrochloride	sample
E13	e13-val-4	I07	7	9	132	Pemirolast potassium	-5.52	3000	1.18221	1.44307	0.783963	0.829893	0.0809781	TrgMol-FDA-LOPAC	688	7	9	Pemirolast potassium	sample
E13	e13-val-4	I08	8	9	134	Perphenazine	-5.52	3000	0.836725	-0.56605	3.60906	6.15198e-06	5.21099	TrgMol-FDA-LOPAC	688	8	9	Perphenazine	sample
E13	e13-val-4	I09	9	9	136	Phensuximide	-5.52	3000	0.926645	-0.0431293	0.597325	0.829893	0.0809781	TrgMol-FDA-LOPAC	688	9	9	Phensuximide	sample
E13	e13-val-4	I10	10	9	138	Pidotimod	-5.52	3000	0.913393	-0.120191	0.493437	0.829893	0.0809781	TrgMol-FDA-LOPAC	688	10	9	Pidotimod	sample
E13	e13-val-4	I11	11	9	140	Piperlongumine	-5.52	3000	0.766682	-0.973378	1.87201	0.124936	0.903313	TrgMol-FDA-LOPAC	688	11	9	Piperlongumine	sample
E13	e13-val-4	I12	12	9		DMSO			1.08471	0.87611	0.616281	0.829893	0.0809781	TrgMol-FDA-LOPAC	688	12	9	DMSO	neg
E13	e13-val-4	I13	13	9	142	Pirarubicin	-5.52	3000	0.02177	-5.30536	6.06844	3.435e-18	17.4641	TrgMol-FDA-LOPAC	688	13	9	Pirarubicin	sample
E13	e13-val-4	I14	14	9	144	Pixantrone dimaleate	-5.52	3000	0.383341	-3.20267	4.98716	6.55642e-12	11.1833	TrgMol-FDA-LOPAC	688	14	9	Pixantrone dimaleate	sample
E13	e13-val-4	I15	15	9	146	Ponatinib	-5.52	3000	0.271652	-3.85219	5.53806	6.16602e-15	14.21	TrgMol-FDA-LOPAC	688	15	9	Ponatinib	sample
E13	e13-val-4	I16	16	9	148	Propranolol hydrochloride	-5.52	3000	0.991008	0.331172	0.515863	0.829893	0.0809781	TrgMol-FDA-LOPAC	688	16	9	Propranolol hydrochloride	sample
E13	e13-val-4	I17	17	9	150	Pyridoxine hydrochloride	-5.52	3000	1.07619	0.826571	1.54711	0.338076	0.470985	TrgMol-FDA-LOPAC	688	17	9	Pyridoxine hydrochloride	sample
E13	e13-val-4	I18	18	9	152	Quinacrine dihydrochloride hydrate	-5.52	3000	0.708945	-1.30915	1.42319	0.459477	0.337737	TrgMol-FDA-LOPAC	688	18	9	Quinacrine dihydrochloride hydrate	sample
E13	e13-val-4	I19	19	9	154	Quinidine hydrochloride monohydrate	-5.52	3000	1.00615	0.419243	0.497989	0.829893	0.0809781	TrgMol-FDA-LOPAC	688	19	9	Quinidine hydrochloride monohydrate	sample
E13	e13-val-4	I20	20	9	156	Romidepsin	-5.52	3000	0.00946522	-5.37692	8.31469	8.78062e-36	35.0565	TrgMol-FDA-LOPAC	688	20	9	Romidepsin	sample
E13	e13-val-4	I21	21	9	158	RS504393	-5.52	3000	0.942735	0.050446	0.710786	0.829893	0.0809781	TrgMol-FDA-LOPAC	688	21	9	RS504393	sample
E13	e13-val-4	I22	22	9	160	Selinexor	-5.52	3000	0.24231	-4.02283	4.73123	1.25748e-10	9.9005	TrgMol-FDA-LOPAC	688	22	9	Selinexor	sample
E13	e13-val-4	I23	23	9		DMSO			0.989115	0.320163	0.43835	0.829893	0.0809781	TrgMol-FDA-LOPAC	688	23	9	DMSO	neg
E13	e13-val-4	J02	2	10	122	Nisoldipine	-6	1000	0.945575	0.0669593	1.21169	0.701802	0.153785	TrgMol-FDA-LOPAC	688	2	10	Nisoldipine	sample
E13	e13-val-4	J03	3	10	124	Nocodazole	-6	1000	0.186465	-4.34759	6.5574	1.74074e-21	20.7593	TrgMol-FDA-LOPAC	688	3	10	Nocodazole	sample
E13	e13-val-4	J04	4	10	126	Omeprazole	-6	1000	0.999527	0.380712	2.00661	0.0763512	1.11718	TrgMol-FDA-LOPAC	688	4	10	Omeprazole	sample
E13	e13-val-4	J05	5	10	128	Oxethazaine	-6	1000	0.990062	0.325667	3.58692	7.34524e-06	5.13399	TrgMol-FDA-LOPAC	688	5	10	Oxethazaine	sample
E13	e13-val-4	J06	6	10	130	PD153035 hydrochloride	-6	1000	1.04212	0.628411	1.71884	0.206454	0.685178	TrgMol-FDA-LOPAC	688	6	10	PD153035 hydrochloride	sample
E13	e13-val-4	J07	7	10	132	Pemirolast potassium	-6	1000	0.973971	0.232092	0.450579	0.829893	0.0809781	TrgMol-FDA-LOPAC	688	7	10	Pemirolast potassium	sample
E13	e13-val-4	J08	8	10	134	Perphenazine	-6	1000	1.05348	0.694464	3.07253	0.000305442	3.51507	TrgMol-FDA-LOPAC	688	8	10	Perphenazine	sample
E13	e13-val-4	J09	9	10	136	Phensuximide	-6	1000	1.05916	0.727491	0.543821	0.829893	0.0809781	TrgMol-FDA-LOPAC	688	9	10	Phensuximide	sample
E13	e13-val-4	J10	10	10	138	Pidotimod	-6	1000	1.01467	0.468783	0.44855	0.829893	0.0809781	TrgMol-FDA-LOPAC	688	10	10	Pidotimod	sample
E13	e13-val-4	J11	11	10	140	Piperlongumine	-6	1000	0.880265	-0.312846	0.903245	0.829893	0.0809781	TrgMol-FDA-LOPAC	688	11	10	Piperlongumine	sample
E13	e13-val-4	J12	12	10		DMSO			0.924752	-0.0541382	0.677516	0.829893	0.0809781	TrgMol-FDA-LOPAC	688	12	10	DMSO	neg
E13	e13-val-4	J13	13	10	142	Pirarubicin	-6	1000	0.0785613	-4.9751	5.06159	2.6847e-12	11.5711	TrgMol-FDA-LOPAC	688	13	10	Pirarubicin	sample
E13	e13-val-4	J14	14	10	144	Pixantrone dimaleate	-6	1000	0.399432	-3.1091	5.24106	2.9118e-13	12.5358	TrgMol-FDA-LOPAC	688	14	10	Pixantrone dimaleate	sample
E13	e13-val-4	J15	15	10	146	Ponatinib	-6	1000	0.727875	-1.19906	3.0175	0.000436145	3.36037	TrgMol-FDA-LOPAC	688	15	10	Ponatinib	sample
E13	e13-val-4	J16	16	10	148	Propranolol hydrochloride	-6	1000	1.02982	0.556854	0.546638	0.829893	0.0809781	TrgMol-FDA-LOPAC	688	16	10	Propranolol hydrochloride	sample
E13	e13-val-4	J17	17	10	150	Pyridoxine hydrochloride	-6	1000	0.904875	-0.169731	0.715114	0.829893	0.0809781	TrgMol-FDA-LOPAC	688	17	10	Pyridoxine hydrochloride	sample
E13	e13-val-4	J18	18	10	152	Quinacrine dihydrochloride hydrate	-6	1000	0.910554	-0.136705	3.44796	2.16364e-05	4.66481	TrgMol-FDA-LOPAC	688	18	10	Quinacrine dihydrochloride hydrate	sample
E13	e13-val-4	J19	19	10	154	Quinidine hydrochloride monohydrate	-6	1000	1.09229	0.920146	0.414764	0.829893	0.0809781	TrgMol-FDA-LOPAC	688	19	10	Quinidine hydrochloride monohydrate	sample
E13	e13-val-4	J20	20	10	156	Romidepsin	-6	1000	0.0814009	-4.95858	6.30876	8.91774e-20	19.0497	TrgMol-FDA-LOPAC	688	20	10	Romidepsin	sample
E13	e13-val-4	J21	21	10	158	RS504393	-6	1000	1.11122	1.03023	0.818968	0.829893	0.0809781	TrgMol-FDA-LOPAC	688	21	10	RS504393	sample
E13	e13-val-4	J22	22	10	160	Selinexor	-6	1000	0.310459	-3.62651	3.22654	0.000108359	3.96513	TrgMol-FDA-LOPAC	688	22	10	Selinexor	sample
E13	e13-val-4	J23	23	10		DMSO			1.01656	0.479792	0.510234	0.829893	0.0809781	TrgMol-FDA-LOPAC	688	23	10	DMSO	neg
E13	e13-val-4	K02	2	11	122	Nisoldipine	-6.48	333.3	0.946522	0.0724637	1.31011	0.584204	0.233435	TrgMol-FDA-LOPAC	688	2	11	Nisoldipine	sample
E13	e13-val-4	K03	3	11	124	Nocodazole	-6.48	333.333	0.228112	-4.1054	6.41943	1.57614e-20	19.8024	TrgMol-FDA-LOPAC	688	3	11	Nocodazole	sample
E13	e13-val-4	K04	4	11	126	Omeprazole	-6.48	333.3	0.868907	-0.378899	0.654493	0.829893	0.0809781	TrgMol-FDA-LOPAC	688	4	11	Omeprazole	sample
E13	e13-val-4	K05	5	11	128	Oxethazaine	-6.48	333.3	1.06673	0.771526	0.640906	0.829893	0.0809781	TrgMol-FDA-LOPAC	688	5	11	Oxethazaine	sample
E13	e13-val-4	K06	6	11	130	PD153035 hydrochloride	-6.48	333.3	1.14245	1.21188	3.33293	5.09323e-05	4.29301	TrgMol-FDA-LOPAC	688	6	11	PD153035 hydrochloride	sample
E13	e13-val-4	K07	7	11	132	Pemirolast potassium	-6.48	333.3	0.947468	0.0779682	3.2363	0.000101384	3.99403	TrgMol-FDA-LOPAC	688	7	11	Pemirolast potassium	sample
E13	e13-val-4	K08	8	11	134	Perphenazine	-6.48	333.3	0.963559	0.171543	1.143	0.778713	0.108623	TrgMol-FDA-LOPAC	688	8	11	Perphenazine	sample
E13	e13-val-4	K09	9	11	136	Phensuximide	-6.48	333.3	1.00331	0.402729	0.274318	0.829893	0.0809781	TrgMol-FDA-LOPAC	688	9	11	Phensuximide	sample
E13	e13-val-4	K10	10	11	138	Pidotimod	-6.48	333.3	1.062	0.744004	3.33128	5.15549e-05	4.28773	TrgMol-FDA-LOPAC	688	10	11	Pidotimod	sample
E13	e13-val-4	K11	11	11	140	Piperlongumine	-6.48	333.3	0.823474	-0.643112	0.882765	0.829893	0.0809781	TrgMol-FDA-LOPAC	688	11	11	Piperlongumine	sample
E13	e13-val-4	K12	12	11		DMSO			0.983436	0.287136	0.696516	0.829893	0.0809781	TrgMol-FDA-LOPAC	688	12	11	DMSO	neg
E13	e13-val-4	K13	13	11	142	Pirarubicin	-6.48	333.3	0.100331	-4.8485	5.59332	2.93939e-15	14.5317	TrgMol-FDA-LOPAC	688	13	11	Pirarubicin	sample
E13	e13-val-4	K14	14	11	144	Pixantrone dimaleate	-6.48	333.3	0.479886	-2.64122	4.40455	4.14097e-09	8.3829	TrgMol-FDA-LOPAC	688	14	11	Pixantrone dimaleate	sample
E13	e13-val-4	K15	15	11	146	Ponatinib	-6.48	333.3	0.904875	-0.169731	2.70663	0.00280138	2.55263	TrgMol-FDA-LOPAC	688	15	11	Ponatinib	sample
E13	e13-val-4	K16	16	11	148	Propranolol hydrochloride	-6.48	333.3	1.1027	0.980695	0.521933	0.829893	0.0809781	TrgMol-FDA-LOPAC	688	16	11	Propranolol hydrochloride	sample
E13	e13-val-4	K17	17	11	150	Pyridoxine hydrochloride	-6.48	333.3	1.02319	0.518323	0.676643	0.829893	0.0809781	TrgMol-FDA-LOPAC	688	17	11	Pyridoxine hydrochloride	sample
E13	e13-val-4	K18	18	11	152	Quinacrine dihydrochloride hydrate	-6.48	333.333	0.992586	0.340346	2.11441	0.0498564	1.30228	TrgMol-FDA-LOPAC	688	18	11	Quinacrine dihydrochloride hydrate	sample
E13	e13-val-4	K19	19	11	154	Quinidine hydrochloride monohydrate	-6.48	333.3	0.954094	0.116499	3.29192	6.83304e-05	4.16539	TrgMol-FDA-LOPAC	688	19	11	Quinidine hydrochloride monohydrate	sample
E13	e13-val-4	K20	20	11	156	Romidepsin	-6.48	333.3	0.169427	-4.44667	4.50844	1.42125e-09	8.84733	TrgMol-FDA-LOPAC	688	20	11	Romidepsin	sample
E13	e13-val-4	K21	21	11	158	RS504393	-6.48	333.3	1.11595	1.05776	0.54724	0.829893	0.0809781	TrgMol-FDA-LOPAC	688	21	11	RS504393	sample
E13	e13-val-4	K22	22	11	160	Selinexor	-6.48	333.3	0.384288	-3.19717	3.48742	1.59618e-05	4.79692	TrgMol-FDA-LOPAC	688	22	11	Selinexor	sample
E13	e13-val-4	K23	23	11		DMSO			1.1434	1.21739	0.666796	0.829893	0.0809781	TrgMol-FDA-LOPAC	688	23	11	DMSO	neg
E13	e13-val-4	L02	2	12	122	Nisoldipine	-6.95	111.1	0.973971	0.232092	3.01789	0.000435484	3.36103	TrgMol-FDA-LOPAC	688	2	12	Nisoldipine	sample
E13	e13-val-4	L03	3	12	124	Nocodazole	-6.95	111.111	0.19309	-4.30906	6.89242	6.43506e-24	23.1914	TrgMol-FDA-LOPAC	688	3	12	Nocodazole	sample
E13	e13-val-4	L04	4	12	126	Omeprazole	-6.95	111.1	1.02982	0.556854	0.567047	0.829893	0.0809781	TrgMol-FDA-LOPAC	688	4	12	Omeprazole	sample
E13	e13-val-4	L05	5	12	128	Oxethazaine	-6.95	111.1	1.04023	0.617402	0.761619	0.829893	0.0809781	TrgMol-FDA-LOPAC	688	5	12	Oxethazaine	sample
E13	e13-val-4	L06	6	12	130	PD153035 hydrochloride	-6.95	111.1	0.952201	0.10549	4.69736	1.8398e-10	9.73523	TrgMol-FDA-LOPAC	688	6	12	PD153035 hydrochloride	sample
E13	e13-val-4	L07	7	12	132	Pemirolast potassium	-6.95	111.1	1.03928	0.611898	0.669122	0.829893	0.0809781	TrgMol-FDA-LOPAC	688	7	12	Pemirolast potassium	sample
E13	e13-val-4	L08	8	12	134	Perphenazine	-6.95	111.1	0.97965	0.265119	0.779654	0.829893	0.0809781	TrgMol-FDA-LOPAC	688	8	12	Perphenazine	sample
E13	e13-val-4	L09	9	12	136	Phensuximide	-6.95	111.1	1.00426	0.408234	0.681842	0.829893	0.0809781	TrgMol-FDA-LOPAC	688	9	12	Phensuximide	sample
E13	e13-val-4	L10	10	12	138	Pidotimod	-6.95	111.1	0.999527	0.380712	0.455706	0.829893	0.0809781	TrgMol-FDA-LOPAC	688	10	12	Pidotimod	sample
E13	e13-val-4	L11	11	12	140	Piperlongumine	-6.95	111.1	0.817795	-0.676139	2.5866	0.00542864	2.26531	TrgMol-FDA-LOPAC	688	11	12	Piperlongumine	sample
E13	e13-val-4	L12	12	12		DMSO			0.985329	0.298145	0.474952	0.829893	0.0809781	TrgMol-FDA-LOPAC	688	12	12	DMSO	neg
E13	e13-val-4	L13	13	12	142	Pirarubicin	-6.95	111.1	0.0804543	-4.96409	5.2749	1.89539e-13	12.7223	TrgMol-FDA-LOPAC	688	13	12	Pirarubicin	sample
E13	e13-val-4	L14	14	12	144	Pixantrone dimaleate	-6.95	111.1	0.797918	-0.791732	1.76463	0.17835	0.748728	TrgMol-FDA-LOPAC	688	14	12	Pixantrone dimaleate	sample
E13	e13-val-4	L15	15	12	146	Ponatinib	-6.95	111.1	1.15665	1.29445	2.37637	0.0157857	1.80174	TrgMol-FDA-LOPAC	688	15	12	Ponatinib	sample
E13	e13-val-4	L16	16	12	148	Propranolol hydrochloride	-6.95	111.1	1.07052	0.793544	0.582335	0.829893	0.0809781	TrgMol-FDA-LOPAC	688	16	12	Propranolol hydrochloride	sample
E13	e13-val-4	L17	17	12	150	Pyridoxine hydrochloride	-6.95	111.1	1.04401	0.63942	0.757108	0.829893	0.0809781	TrgMol-FDA-LOPAC	688	17	12	Pyridoxine hydrochloride	sample
E13	e13-val-4	L18	18	12	152	Quinacrine dihydrochloride hydrate	-6.95	111.111	0.985329	0.298145	0.59544	0.829893	0.0809781	TrgMol-FDA-LOPAC	688	18	12	Quinacrine dihydrochloride hydrate	sample
E13	e13-val-4	L19	19	12	154	Quinidine hydrochloride monohydrate	-6.95	111.1	1.03171	0.567862	0.429643	0.829893	0.0809781	TrgMol-FDA-LOPAC	688	19	12	Quinidine hydrochloride monohydrate	sample
E13	e13-val-4	L20	20	12	156	Romidepsin	-6.95	111.1	0.211074	-4.20448	5.02659	4.09015e-12	11.3883	TrgMol-FDA-LOPAC	688	20	12	Romidepsin	sample
E13	e13-val-4	L21	21	12	158	RS504393	-6.95	111.1	1.07052	0.793544	0.520183	0.829893	0.0809781	TrgMol-FDA-LOPAC	688	21	12	RS504393	sample
E13	e13-val-4	L22	22	12	160	Selinexor	-6.95	111.1	0.354946	-3.3678	3.34645	4.61357e-05	4.33596	TrgMol-FDA-LOPAC	688	22	12	Selinexor	sample
E13	e13-val-4	L23	23	12		DMSO			1.0885	0.898128	0.488032	0.829893	0.0809781	TrgMol-FDA-LOPAC	688	23	12	DMSO	neg
E13	e13-val-4	M02	2	13	122	Nisoldipine	-7.43	37	0.923805	-0.0596426	0.490511	0.829893	0.0809781	TrgMol-FDA-LOPAC	688	2	13	Nisoldipine	sample
E13	e13-val-4	M03	3	13	124	Nocodazole	-7.43	37.037	0.237577	-4.05035	5.55759	4.75794e-15	14.3226	TrgMol-FDA-LOPAC	688	3	13	Nocodazole	sample
E13	e13-val-4	M04	4	13	126	Omeprazole	-7.43	37	0.904875	-0.169731	3.51441	1.30268e-05	4.88516	TrgMol-FDA-LOPAC	688	4	13	Omeprazole	sample
E13	e13-val-4	M05	5	13	128	Oxethazaine	-7.43	37	0.927591	-0.0376249	3.22551	0.000109141	3.96201	TrgMol-FDA-LOPAC	688	5	13	Oxethazaine	sample
E13	e13-val-4	M06	6	13	130	PD153035 hydrochloride	-7.43	37	0.972078	0.221083	1.05201	0.829893	0.0809781	TrgMol-FDA-LOPAC	688	6	13	PD153035 hydrochloride	sample
E13	e13-val-4	M07	7	13	132	Pemirolast potassium	-7.43	37	1.00142	0.391721	2.29555	0.0230439	1.63744	TrgMol-FDA-LOPAC	688	7	13	Pemirolast potassium	sample
E13	e13-val-4	M08	8	13	134	Perphenazine	-7.43	37	0.84903	-0.494493	3.22246	0.000111522	3.95264	TrgMol-FDA-LOPAC	688	8	13	Perphenazine	sample
E13	e13-val-4	M09	9	13	136	Phensuximide	-7.43	37	1.01088	0.446765	2.62678	0.00435905	2.36061	TrgMol-FDA-LOPAC	688	9	13	Phensuximide	sample
E13	e13-val-4	M10	10	13	138	Pidotimod	-7.43	37	0.970185	0.210074	0.67189	0.829893	0.0809781	TrgMol-FDA-LOPAC	688	10	13	Pidotimod	sample
E13	e13-val-4	M11	11	13	140	Piperlongumine	-7.43	37	1.05064	0.677951	0.516268	0.829893	0.0809781	TrgMol-FDA-LOPAC	688	11	13	Piperlongumine	sample
E13	e13-val-4	M12	12	13		DMSO			0.890677	-0.252298	0.513132	0.829893	0.0809781	TrgMol-FDA-LOPAC	688	12	13	DMSO	neg
E13	e13-val-4	M13	13	13	142	Pirarubicin	-7.43	37	0.263133	-3.90173	4.18871	3.58757e-08	7.4452	TrgMol-FDA-LOPAC	688	13	13	Pirarubicin	sample
E13	e13-val-4	M14	14	13	144	Pixantrone dimaleate	-7.43	37	0.916233	-0.103678	0.772083	0.829893	0.0809781	TrgMol-FDA-LOPAC	688	14	13	Pixantrone dimaleate	sample
E13	e13-val-4	M15	15	13	146	Ponatinib	-7.43	37	1.06957	0.78804	1.74569	0.189727	0.721871	TrgMol-FDA-LOPAC	688	15	13	Ponatinib	sample
E13	e13-val-4	M16	16	13	148	Propranolol hydrochloride	-7.43	37	0.922858	-0.065147	0.661269	0.829893	0.0809781	TrgMol-FDA-LOPAC	688	16	13	Propranolol hydrochloride	sample
E13	e13-val-4	M17	17	13	150	Pyridoxine hydrochloride	-7.43	37	0.968292	0.199066	0.476022	0.829893	0.0809781	TrgMol-FDA-LOPAC	688	17	13	Pyridoxine hydrochloride	sample
E13	e13-val-4	M18	18	13	152	Quinacrine dihydrochloride hydrate	-7.43	37.037	0.789399	-0.841272	0.777284	0.829893	0.0809781	TrgMol-FDA-LOPAC	688	18	13	Quinacrine dihydrochloride hydrate	sample
E13	e13-val-4	M19	19	13	154	Quinidine hydrochloride monohydrate	-7.43	37	1.06105	0.7385	0.288295	0.829893	0.0809781	TrgMol-FDA-LOPAC	688	19	13	Quinidine hydrochloride monohydrate	sample
E13	e13-val-4	M20	20	13	156	Romidepsin	-7.43	37	0.191197	-4.32007	4.78826	6.6514e-11	10.1771	TrgMol-FDA-LOPAC	688	20	13	Romidepsin	sample
E13	e13-val-4	M21	21	13	158	RS504393	-7.43	37	1.12447	1.1073	1.41906	0.463647	0.333813	TrgMol-FDA-LOPAC	688	21	13	RS504393	sample
E13	e13-val-4	M22	22	13	160	Selinexor	-7.43	37	0.418363	-2.99901	3.0601	0.000330728	3.48053	TrgMol-FDA-LOPAC	688	22	13	Selinexor	sample
E13	e13-val-4	M23	23	13		DMSO			0.901088	-0.191749	0.716189	0.829893	0.0809781	TrgMol-FDA-LOPAC	688	23	13	DMSO	neg
E13	e13-val-4	N02	2	14	122	Nisoldipine	-7.91	12.3	1.08471	0.87611	0.435452	0.829893	0.0809781	TrgMol-FDA-LOPAC	688	2	14	Nisoldipine	sample
E13	e13-val-4	N03	3	14	124	Nocodazole	-7.91	12.3457	0.308566	-3.63752	4.73231	1.24289e-10	9.90557	TrgMol-FDA-LOPAC	688	3	14	Nocodazole	sample
E13	e13-val-4	N04	4	14	126	Omeprazole	-7.91	12.3	0.938003	0.0229239	0.754573	0.829893	0.0809781	TrgMol-FDA-LOPAC	688	4	14	Omeprazole	sample
E13	e13-val-4	N05	5	14	128	Oxethazaine	-7.91	12.3	0.968292	0.199066	0.79884	0.829893	0.0809781	TrgMol-FDA-LOPAC	688	5	14	Oxethazaine	sample
E13	e13-val-4	N06	6	14	130	PD153035 hydrochloride	-7.91	12.3	1.02414	0.523827	0.603208	0.829893	0.0809781	TrgMol-FDA-LOPAC	688	6	14	PD153035 hydrochloride	sample
E13	e13-val-4	N07	7	14	132	Pemirolast potassium	-7.91	12.3	0.971131	0.215579	0.648604	0.829893	0.0809781	TrgMol-FDA-LOPAC	688	7	14	Pemirolast potassium	sample
E13	e13-val-4	N08	8	14	134	Perphenazine	-7.91	12.3	0.939896	0.0339327	2.33202	0.0194846	1.71031	TrgMol-FDA-LOPAC	688	8	14	Perphenazine	sample
E13	e13-val-4	N09	9	14	136	Phensuximide	-7.91	12.3	0.916233	-0.103678	4.29921	1.20524e-08	7.91893	TrgMol-FDA-LOPAC	688	9	14	Phensuximide	sample
E13	e13-val-4	N10	10	14	138	Pidotimod	-7.91	12.3	1.00521	0.413738	0.460147	0.829893	0.0809781	TrgMol-FDA-LOPAC	688	10	14	Pidotimod	sample
E13	e13-val-4	N11	11	14	140	Piperlongumine	-7.91	12.3	0.883105	-0.296333	0.674914	0.829893	0.0809781	TrgMol-FDA-LOPAC	688	11	14	Piperlongumine	sample
E13	e13-val-4	N12	12	14		DMSO			0.913393	-0.120191	0.39265	0.829893	0.0809781	TrgMol-FDA-LOPAC	688	12	14	DMSO	neg
E13	e13-val-4	N13	13	14	142	Pirarubicin	-7.91	12.3	0.324657	-3.54395	5.10479	1.5874e-12	11.7993	TrgMol-FDA-LOPAC	688	13	14	Pirarubicin	sample
E13	e13-val-4	N14	14	14	144	Pixantrone dimaleate	-7.91	12.3	0.939896	0.0339327	0.616362	0.829893	0.0809781	TrgMol-FDA-LOPAC	688	14	14	Pixantrone dimaleate	sample
E13	e13-val-4	N15	15	14	146	Ponatinib	-7.91	12.3	0.962612	0.166039	1.37119	0.514305	0.288779	TrgMol-FDA-LOPAC	688	15	14	Ponatinib	sample
E13	e13-val-4	N16	16	14	148	Propranolol hydrochloride	-7.91	12.3	1.07809	0.837579	1.81737	0.149869	0.824289	TrgMol-FDA-LOPAC	688	16	14	Propranolol hydrochloride	sample
E13	e13-val-4	N17	17	14	150	Pyridoxine hydrochloride	-7.91	12.3	0.973024	0.226588	0.627279	0.829893	0.0809781	TrgMol-FDA-LOPAC	688	17	14	Pyridoxine hydrochloride	sample
E13	e13-val-4	N18	18	14	152	Quinacrine dihydrochloride hydrate	-7.91	12.3457	0.901088	-0.191749	0.492393	0.829893	0.0809781	TrgMol-FDA-LOPAC	688	18	14	Quinacrine dihydrochloride hydrate	sample
E13	e13-val-4	N19	19	14	154	Quinidine hydrochloride monohydrate	-7.91	12.3	1.03549	0.58988	2.73847	0.00234202	2.63041	TrgMol-FDA-LOPAC	688	19	14	Quinidine hydrochloride monohydrate	sample
E13	e13-val-4	N20	20	14	156	Romidepsin	-7.91	12.3	0.212021	-4.19897	4.79493	6.17082e-11	10.2097	TrgMol-FDA-LOPAC	688	20	14	Romidepsin	sample
E13	e13-val-4	N21	21	14	158	RS504393	-7.91	12.3	1.08661	0.887119	2.97163	0.000582603	3.23463	TrgMol-FDA-LOPAC	688	21	14	RS504393	sample
E13	e13-val-4	N22	22	14	160	Selinexor	-7.91	12.3	0.571699	-2.10729	2.08739	0.0556121	1.25483	TrgMol-FDA-LOPAC	688	22	14	Selinexor	sample
E13	e13-val-4	N23	23	14		DMSO			0.955987	0.127508	0.660241	0.829893	0.0809781	TrgMol-FDA-LOPAC	688	23	14	DMSO	neg
E13	e13-val-4	O02	2	15	122	Nisoldipine	-8.39	4.1	0.893516	-0.235784	0.597199	0.829893	0.0809781	TrgMol-FDA-LOPAC	688	2	15	Nisoldipine	sample
E13	e13-val-4	O03	3	15	124	Nocodazole	-8.39	4.11523	0.28585	-3.76963	6.12975	1.35841e-18	17.867	TrgMol-FDA-LOPAC	688	3	15	Nocodazole	sample
E13	e13-val-4	O04	4	15	126	Omeprazole	-8.39	4.1	1.05348	0.694464	1.10066	0.824723	0.0836921	TrgMol-FDA-LOPAC	688	4	15	Omeprazole	sample
E13	e13-val-4	O05	5	15	128	Oxethazaine	-8.39	4.1	1.09323	0.92565	0.674532	0.829893	0.0809781	TrgMol-FDA-LOPAC	688	5	15	Oxethazaine	sample
E13	e13-val-4	O06	6	15	130	PD153035 hydrochloride	-8.39	4.1	0.967345	0.193561	3.14119	0.000193583	3.71313	TrgMol-FDA-LOPAC	688	6	15	PD153035 hydrochloride	sample
E13	e13-val-4	O07	7	15	132	Pemirolast potassium	-8.39	4.1	0.924752	-0.0541382	0.849359	0.829893	0.0809781	TrgMol-FDA-LOPAC	688	7	15	Pemirolast potassium	sample
E13	e13-val-4	O08	8	15	134	Perphenazine	-8.39	4.1	0.930431	-0.0211116	2.63531	0.00416887	2.37998	TrgMol-FDA-LOPAC	688	8	15	Perphenazine	sample
E13	e13-val-4	O09	9	15	136	Phensuximide	-8.39	4.1	0.920965	-0.0761559	1.82007	0.148464	0.828378	TrgMol-FDA-LOPAC	688	9	15	Phensuximide	sample
E13	e13-val-4	O10	10	15	138	Pidotimod	-8.39	4.1	0.924752	-0.0541382	0.802478	0.829893	0.0809781	TrgMol-FDA-LOPAC	688	10	15	Pidotimod	sample
E13	e13-val-4	O11	11	15	140	Piperlongumine	-8.39	4.1	0.95788	0.138517	0.433011	0.829893	0.0809781	TrgMol-FDA-LOPAC	688	11	15	Piperlongumine	sample
E13	e13-val-4	O12	12	15		DMSO			0.848083	-0.499997	1.08539	0.829893	0.0809781	TrgMol-FDA-LOPAC	688	12	15	DMSO	neg
E13	e13-val-4	O13	13	15	142	Pirarubicin	-8.39	4.1	0.384288	-3.19717	5.19291	5.34389e-13	12.2721	TrgMol-FDA-LOPAC	688	13	15	Pirarubicin	sample
E13	e13-val-4	O14	14	15	144	Pixantrone dimaleate	-8.39	4.1	0.883105	-0.296333	2.19311	0.0360144	1.44352	TrgMol-FDA-LOPAC	688	14	15	Pixantrone dimaleate	sample
E13	e13-val-4	O15	15	15	146	Ponatinib	-8.39	4.1	1.14434	1.22289	1.34005	0.549615	0.259941	TrgMol-FDA-LOPAC	688	15	15	Ponatinib	sample
E13	e13-val-4	O16	16	15	148	Propranolol hydrochloride	-8.39	4.1	0.971131	0.215579	0.571594	0.829893	0.0809781	TrgMol-FDA-LOPAC	688	16	15	Propranolol hydrochloride	sample
E13	e13-val-4	O17	17	15	150	Pyridoxine hydrochloride	-8.39	4.1	0.906768	-0.158722	1.82648	0.145548	0.836993	TrgMol-FDA-LOPAC	688	17	15	Pyridoxine hydrochloride	sample
E13	e13-val-4	O18	18	15	152	Quinacrine dihydrochloride hydrate	-8.39	4.11523	0.934217	0.000906139	0.636019	0.829893	0.0809781	TrgMol-FDA-LOPAC	688	18	15	Quinacrine dihydrochloride hydrate	sample
E13	e13-val-4	O19	19	15	154	Quinidine hydrochloride monohydrate	-8.39	4.1	0.964505	0.177048	2.05594	0.0630842	1.20008	TrgMol-FDA-LOPAC	688	19	15	Quinidine hydrochloride monohydrate	sample
E13	e13-val-4	O20	20	15	156	Romidepsin	-8.39	4.1	0.218646	-4.16044	4.99369	6.07199e-12	11.2167	TrgMol-FDA-LOPAC	688	20	15	Romidepsin	sample
E13	e13-val-4	O21	21	15	158	RS504393	-8.39	4.1	0.988168	0.314659	2.7201	0.00259933	2.58514	TrgMol-FDA-LOPAC	688	21	15	RS504393	sample
E13	e13-val-4	O22	22	15	160	Selinexor	-8.39	4.1	0.654046	-1.6284	1.60412	0.289675	0.538089	TrgMol-FDA-LOPAC	688	22	15	Selinexor	sample
E13	e13-val-4	O23	23	15		DMSO			1.00994	0.44126	1.39653	0.487232	0.312264	TrgMol-FDA-LOPAC	688	23	15	DMSO	neg
E13	e13-val-5	B02	2	2	161	Silodosin	-5.52	3000	0.929513	-0.0264458	0.640536	0.829893	0.0809781	TrgMol-FDA-LOPAC	663	2	2	Silodosin	sample
E13	e13-val-5	B03	3	2	163	Sisomicin sulfate	-5.52	3000	0.958618	0.142807	0.644927	0.829893	0.0809781	TrgMol-FDA-LOPAC	663	3	2	Sisomicin sulfate	sample
E13	e13-val-5	B04	4	2	165	Sulconazole nitrate	-5.52	3000	0.798545	-0.788085	0.957031	0.829893	0.0809781	TrgMol-FDA-LOPAC	663	4	2	Sulconazole nitrate	sample
E13	e13-val-5	B05	5	2	167	Talazoparib	-5.52	3000	0.510232	-2.46475	4.29973	1.19952e-08	7.92099	TrgMol-FDA-LOPAC	663	5	2	Talazoparib	sample
E13	e13-val-5	B06	6	2	169	Teniposide	-5.52	3000	0.173715	-4.42174	6.24156	2.50697e-19	18.6009	TrgMol-FDA-LOPAC	663	6	2	Teniposide	sample
E13	e13-val-5	B07	7	2	171	Thiocolchicine	-5.52	3000	0.139154	-4.62272	8.80977	1.68298e-40	39.7739	TrgMol-FDA-LOPAC	663	7	2	Thiocolchicine	sample
E13	e13-val-5	B08	8	2	173	Thonzonium bromide	-5.52	3000	0.190086	-4.32653	5.25829	2.34282e-13	12.6303	TrgMol-FDA-LOPAC	663	8	2	Thonzonium bromide	sample
E13	e13-val-5	B09	9	2	175	Tioconazole	-5.52	3000	0.856753	-0.449578	0.891644	0.829893	0.0809781	TrgMol-FDA-LOPAC	663	9	2	Tioconazole	sample
E13	e13-val-5	B10	10	2	177	Torin2	-5.52	3000	0.387449	-3.17878	4.72188	1.39631e-10	9.85502	TrgMol-FDA-LOPAC	663	10	2	Torin2	sample
E13	e13-val-5	B11	11	2	179	Tosufloxacin hydrochloride	-5.52	3000	1.0432	0.634699	0.7043	0.829893	0.0809781	TrgMol-FDA-LOPAC	663	11	2	Tosufloxacin hydrochloride	sample
E13	e13-val-5	B12	12	2		DMSO			1.06867	0.782795	0.422392	0.829893	0.0809781	TrgMol-FDA-LOPAC	663	12	2	DMSO	neg
E13	e13-val-5	B13	13	2	181	Trimethadione	-5.52	3000	0.900409	-0.195699	0.509445	0.829893	0.0809781	TrgMol-FDA-LOPAC	663	13	2	Trimethadione	sample
E13	e13-val-5	B14	14	2	183	Vinblastine sulfate	-5.52	3000	0.193724	-4.30537	9.73316	4.05104e-50	49.3924	TrgMol-FDA-LOPAC	663	14	2	Vinblastine sulfate	sample
E13	e13-val-5	B15	15	2	185	Vinorelbine Tartrate	-5.52	3000	0.245566	-4.00389	6.32972	6.47012e-20	19.1891	TrgMol-FDA-LOPAC	663	15	2	Vinorelbine Tartrate	sample
E13	e13-val-5	B16	16	2	187	Yohimbine hydrochloride	-5.52	3000	0.985903	0.301482	0.730031	0.829893	0.0809781	TrgMol-FDA-LOPAC	663	16	2	Yohimbine hydrochloride	sample
E13	e13-val-5	B17	17	2	C3L-189	ML211	-5.52	3000	0.925875	-0.0476024	1.20728	0.70666	0.15079	C3L	663	17	2	ML211	sample
E13	e13-val-5	B18	18	2	C3L-190	AZD3965	-5.52	3000	0.995907	0.359663	1.67164	0.238117	0.62321	C3L	663	18	2	AZD3965	sample
E13	e13-val-5	B19	19	2	C3L-191	1-Deoxynojirimycin	-5.52	3000	1.01228	0.454868	0.692081	0.829893	0.0809781	C3L	663	19	2	1-Deoxynojirimycin	sample
E13	e13-val-5	B20	20	2	AURK	alisatib	-5.52	3000	0.451114	-2.80854	4.29084	1.31214e-08	7.88202	Fonso	663	20	2	alisatib	sample
E13	e13-val-5	B21	21	2	MELK	OTSSP167	-6.52	300	0.141883	-4.60686	8.8169	1.43705e-40	39.8425	Fonso	663	21	2	OTSSP167	sample
E13	e13-val-5	B22	22	2	MSK	APIO-EE-07	-5.7	2000	0.777626	-0.909735	1.05913	0.829893	0.0809781	Fonso	663	22	2	APIO-EE-07	sample
E13	e13-val-5	B23	23	2	VRK	VRK1-IN-1	-5	10000	0.745794	-1.09486	2.25871	0.0270611	1.56765	Mitch	663	23	2	VRK1-IN-1	sample
E13	e13-val-5	C02	2	3	161	Silodosin	-6	1000	0.900409	-0.195699	0.684475	0.829893	0.0809781	TrgMol-FDA-LOPAC	663	2	3	Silodosin	sample
E13	e13-val-5	C03	3	3	163	Sisomicin sulfate	-6	1000	1.09777	0.952049	0.501058	0.829893	0.0809781	TrgMol-FDA-LOPAC	663	3	3	Sisomicin sulfate	sample
E13	e13-val-5	C04	4	3	165	Sulconazole nitrate	-6	1000	0.820373	-0.661145	1.17351	0.746686	0.126862	TrgMol-FDA-LOPAC	663	4	3	Sulconazole nitrate	sample
E13	e13-val-5	C05	5	3	167	Talazoparib	-6	1000	0.461119	-2.75036	4.69713	1.8433e-10	9.7344	TrgMol-FDA-LOPAC	663	5	3	Talazoparib	sample
E13	e13-val-5	C06	6	3	169	Teniposide	-6	1000	0.304684	-3.6601	5.12271	1.27915e-12	11.8931	TrgMol-FDA-LOPAC	663	6	3	Teniposide	sample
E13	e13-val-5	C07	7	3	171	Thiocolchicine	-6	1000	0.154616	-4.53281	9.31028	1.41806e-45	44.8483	TrgMol-FDA-LOPAC	663	7	3	Thiocolchicine	sample
E13	e13-val-5	C08	8	3	173	Thonzonium bromide	-6	1000	0.554798	-2.20558	1.9662	0.0889023	1.05109	TrgMol-FDA-LOPAC	663	8	3	Thonzonium bromide	sample
E13	e13-val-5	C09	9	3	175	Tioconazole	-6	1000	1.00591	0.417844	0.710198	0.829893	0.0809781	TrgMol-FDA-LOPAC	663	9	3	Tioconazole	sample
E13	e13-val-5	C10	10	3	177	Torin2	-6	1000	0.433834	-2.90904	4.27193	1.58078e-08	7.80113	TrgMol-FDA-LOPAC	663	10	3	Torin2	sample
E13	e13-val-5	C11	11	3	179	Tosufloxacin hydrochloride	-6	1000	0.999545	0.380819	0.501886	0.829893	0.0809781	TrgMol-FDA-LOPAC	663	11	3	Tosufloxacin hydrochloride	sample
E13	e13-val-5	C12	12	3		DMSO			1.08959	0.904446	0.48194	0.829893	0.0809781	TrgMol-FDA-LOPAC	663	12	3	DMSO	neg
E13	e13-val-5	C13	13	3	181	Trimethadione	-6	1000	1.07322	0.809241	0.395135	0.829893	0.0809781	TrgMol-FDA-LOPAC	663	13	3	Trimethadione	sample
E13	e13-val-5	C14	14	3	183	Vinblastine sulfate	-6	1000	0.161892	-4.4905	8.92761	1.14635e-41	40.9407	TrgMol-FDA-LOPAC	663	14	3	Vinblastine sulfate	sample
E13	e13-val-5	C15	15	3	185	Vinorelbine Tartrate	-6	1000	0.371078	-3.27399	4.59909	5.39722e-10	9.26783	TrgMol-FDA-LOPAC	663	15	3	Vinorelbine Tartrate	sample
E13	e13-val-5	C16	16	3	187	Yohimbine hydrochloride	-6	1000	0.875853	-0.338506	0.621913	0.829893	0.0809781	TrgMol-FDA-LOPAC	663	16	3	Yohimbine hydrochloride	sample
E13	e13-val-5	C17	17	3	C3L-189	ML211	-6	1000	1.02228	0.513048	0.808869	0.829893	0.0809781	C3L	663	17	3	ML211	sample
E13	e13-val-5	C18	18	3	C3L-190	AZD3965	-6	1000	0.884948	-0.285615	1.6208	0.276228	0.558733	C3L	663	18	3	AZD3965	sample
E13	e13-val-5	C19	19	3	C3L-191	1-Deoxynojirimycin	-6	1000	1.09686	0.946759	0.406368	0.829893	0.0809781	C3L	663	19	3	1-Deoxynojirimycin	sample
E13	e13-val-5	C20	20	3	AURK	alisatib	-6	1000	0.388358	-3.1735	4.26516	1.69005e-08	7.7721	Fonso	663	20	3	alisatib	sample
E13	e13-val-5	C21	21	3	MELK	OTSSP167	-7	100	0.214643	-4.18372	7.88992	5.7031e-32	31.2439	Fonso	663	21	3	OTSSP167	sample
E13	e13-val-5	C22	22	3	MSK	APIO-EE-07	-6.18	666.7	0.970441	0.211566	0.53089	0.829893	0.0809781	Fonso	663	22	3	APIO-EE-07	sample
E13	e13-val-5	C23	23	3	VRK	VRK1-IN-1	-5.48	3333.33	0.974989	0.238012	1.93913	0.0981188	1.00825	Mitch	663	23	3	VRK1-IN-1	sample
E13	e13-val-5	D02	2	4	161	Silodosin	-6.48	333.3	0.859482	-0.433711	0.914509	0.829893	0.0809781	TrgMol-FDA-LOPAC	663	2	4	Silodosin	sample
E13	e13-val-5	D03	3	4	163	Sisomicin sulfate	-6.48	333.3	0.983174	0.285615	0.393016	0.829893	0.0809781	TrgMol-FDA-LOPAC	663	3	4	Sisomicin sulfate	sample
E13	e13-val-5	D04	4	4	165	Sulconazole nitrate	-6.48	333.3	0.841291	-0.539494	1.01685	0.829893	0.0809781	TrgMol-FDA-LOPAC	663	4	4	Sulconazole nitrate	sample
E13	e13-val-5	D05	5	4	167	Talazoparib	-6.48	333.3	0.548431	-2.2426	3.54943	9.92665e-06	5.0032	TrgMol-FDA-LOPAC	663	5	4	Talazoparib	sample
E13	e13-val-5	D06	6	4	169	Teniposide	-6.48	333.3	0.351069	-3.39035	5.76801	2.66593e-16	15.5742	TrgMol-FDA-LOPAC	663	6	4	Teniposide	sample
E13	e13-val-5	D07	7	4	171	Thiocolchicine	-6.48	333.3	0.112779	-4.77611	9.12195	1.23503e-43	42.9083	TrgMol-FDA-LOPAC	663	7	4	Thiocolchicine	sample
E13	e13-val-5	D08	8	4	173	Thonzonium bromide	-6.48	333.3	0.60573	-1.90939	1.87194	0.124938	0.903304	TrgMol-FDA-LOPAC	663	8	4	Thonzonium bromide	sample
E13	e13-val-5	D09	9	4	175	Tioconazole	-6.48	333.3	0.992269	0.338506	0.80669	0.829893	0.0809781	TrgMol-FDA-LOPAC	663	9	4	Tioconazole	sample
E13	e13-val-5	D10	10	4	177	Torin2	-6.48	333.3	0.467485	-2.71334	4.19869	3.25386e-08	7.4876	TrgMol-FDA-LOPAC	663	10	4	Torin2	sample
E13	e13-val-5	D11	11	4	179	Tosufloxacin hydrochloride	-6.48	333.3	1.01501	0.470735	0.882994	0.829893	0.0809781	TrgMol-FDA-LOPAC	663	11	4	Tosufloxacin hydrochloride	sample
E13	e13-val-5	D12	12	4		DMSO			0.987722	0.31206	0.54455	0.829893	0.0809781	TrgMol-FDA-LOPAC	663	12	4	DMSO	neg
E13	e13-val-5	D13	13	4	181	Trimethadione	-6.48	333.3	0.940427	0.0370241	0.418606	0.829893	0.0809781	TrgMol-FDA-LOPAC	663	13	4	Trimethadione	sample
E13	e13-val-5	D14	14	4	183	Vinblastine sulfate	-6.48	333.3	0.170987	-4.4376	9.21511	1.3721e-44	43.8626	TrgMol-FDA-LOPAC	663	14	4	Vinblastine sulfate	sample
E13	e13-val-5	D15	15	4	185	Vinorelbine Tartrate	-6.48	333.3	0.820373	-0.661145	2.70772	0.00278498	2.55518	TrgMol-FDA-LOPAC	663	15	4	Vinorelbine Tartrate	sample
E13	e13-val-5	D16	16	4	187	Yohimbine hydrochloride	-6.48	333.333	1.01501	0.470735	0.53928	0.829893	0.0809781	TrgMol-FDA-LOPAC	663	16	4	Yohimbine hydrochloride	sample
E13	e13-val-5	D17	17	4	C3L-189	ML211	-6.48	333.3	1.05957	0.729904	0.868665	0.829893	0.0809781	C3L	663	17	4	ML211	sample
E13	e13-val-5	D18	18	4	C3L-190	AZD3965	-6.48	333.3	0.797635	-0.793374	1.60739	0.28708	0.541998	C3L	663	18	4	AZD3965	sample
E13	e13-val-5	D19	19	4	C3L-191	1-Deoxynojirimycin	-6.48	333.3	1.13779	1.18477	0.600277	0.829893	0.0809781	C3L	663	19	4	1-Deoxynojirimycin	sample
E13	e13-val-5	D20	20	4	AURK	alisatib	-6.48	333.3	0.400182	-3.10474	4.17579	4.06989e-08	7.39042	Fonso	663	20	4	alisatib	sample
E13	e13-val-5	D21	21	4	MELK	OTSSP167	-7.48	33.3	0.404729	-3.07829	6.66614	2.93273e-22	21.5327	Fonso	663	21	4	OTSSP167	sample
E13	e13-val-5	D22	22	4	MSK	APIO-EE-07	-6.65	222.2	1.03593	0.592386	0.281774	0.829893	0.0809781	Fonso	663	22	4	APIO-EE-07	sample
E13	e13-val-5	D23	23	4	VRK	VRK1-IN-1	-5.95	1111.11	0.927694	-0.0370241	1.35652	0.530159	0.275594	Mitch	663	23	4	VRK1-IN-1	sample
E13	e13-val-5	E02	2	5	161	Silodosin	-6.95	111.1	0.8995	-0.200988	0.965902	0.829893	0.0809781	TrgMol-FDA-LOPAC	663	2	5	Silodosin	sample
E13	e13-val-5	E03	3	5	163	Sisomicin sulfate	-6.95	111.1	0.948613	0.0846265	0.485808	0.829893	0.0809781	TrgMol-FDA-LOPAC	663	3	5	Sisomicin sulfate	sample
E13	e13-val-5	E04	4	5	165	Sulconazole nitrate	-6.95	111.1	0.886767	-0.275036	0.821684	0.829893	0.0809781	TrgMol-FDA-LOPAC	663	4	5	Sulconazole nitrate	sample
E13	e13-val-5	E05	5	5	167	Talazoparib	-6.95	111.1	0.592997	-1.98343	2.45026	0.0110108	1.95818	TrgMol-FDA-LOPAC	663	5	5	Talazoparib	sample
E13	e13-val-5	E06	6	5	169	Teniposide	-6.95	111.1	0.412005	-3.03598	5.68378	8.60506e-16	15.0652	TrgMol-FDA-LOPAC	663	6	5	Teniposide	sample
E13	e13-val-5	E07	7	5	171	Thiocolchicine	-6.95	111.1	0.14643	-4.58041	8.84387	7.7931e-41	40.1083	TrgMol-FDA-LOPAC	663	7	5	Thiocolchicine	sample
E13	e13-val-5	E08	8	5	173	Thonzonium bromide	-6.95	111.1	0.815825	-0.687591	1.0206	0.829893	0.0809781	TrgMol-FDA-LOPAC	663	8	5	Thonzonium bromide	sample
E13	e13-val-5	E09	9	5	175	Tioconazole	-6.95	111.1	0.980446	0.269747	0.719445	0.829893	0.0809781	TrgMol-FDA-LOPAC	663	9	5	Tioconazole	sample
E13	e13-val-5	E10	10	5	177	Torin2	-6.95	111.1	0.536608	-2.31136	3.25467	8.91066e-05	4.05009	TrgMol-FDA-LOPAC	663	10	5	Torin2	sample
E13	e13-val-5	E11	11	5	179	Tosufloxacin hydrochloride	-6.95	111.1	1.05503	0.703458	0.592626	0.829893	0.0809781	TrgMol-FDA-LOPAC	663	11	5	Tosufloxacin hydrochloride	sample
E13	e13-val-5	E12	12	5		DMSO			1.06139	0.740482	0.73917	0.829893	0.0809781	TrgMol-FDA-LOPAC	663	12	5	DMSO	neg
E13	e13-val-5	E13	13	5	181	Trimethadione	-6.95	111.1	0.943156	0.0528916	0.332328	0.829893	0.0809781	TrgMol-FDA-LOPAC	663	13	5	Trimethadione	sample
E13	e13-val-5	E14	14	5	183	Vinblastine sulfate	-6.95	111.1	0.159163	-4.50636	7.57391	2.69333e-29	28.5697	TrgMol-FDA-LOPAC	663	14	5	Vinblastine sulfate	sample
E13	e13-val-5	E15	15	5	185	Vinorelbine Tartrate	-6.95	111.1	0.906776	-0.158675	1.70402	0.216034	0.665477	TrgMol-FDA-LOPAC	663	15	5	Vinorelbine Tartrate	sample
E13	e13-val-5	E16	16	5	187	Yohimbine hydrochloride	-6.95	111.111	0.984084	0.290904	0.516683	0.829893	0.0809781	TrgMol-FDA-LOPAC	663	16	5	Yohimbine hydrochloride	sample
E13	e13-val-5	E17	17	5	C3L-189	ML211	-6.95	111.1	1.00409	0.407265	0.38639	0.829893	0.0809781	C3L	663	17	5	ML211	sample
E13	e13-val-5	E18	18	5	C3L-190	AZD3965	-6.95	111.1	0.874943	-0.343795	1.13503	0.787317	0.10385	C3L	663	18	5	AZD3965	sample
E13	e13-val-5	E19	19	5	C3L-191	1-Deoxynojirimycin	-6.95	111.1	1.07049	0.793374	0.400536	0.829893	0.0809781	C3L	663	19	5	1-Deoxynojirimycin	sample
E13	e13-val-5	E20	20	5	AURK	alisatib	-6.95	111.1	0.396544	-3.12589	4.40202	4.24563e-09	8.37206	Fonso	663	20	5	alisatib	sample
E13	e13-val-5	E21	21	5	MELK	OTSSP167	-7.95	11.1	0.647567	-1.66608	3.77898	1.50339e-06	5.82293	Fonso	663	21	5	OTSSP167	sample
E13	e13-val-5	E22	22	5	MSK	APIO-EE-07	-7.13	74.1	1.06776	0.777506	0.509323	0.829893	0.0809781	Fonso	663	22	5	APIO-EE-07	sample
E13	e13-val-5	E23	23	5	VRK	VRK1-IN-1	-6.43	370.37	1.01228	0.454868	0.934611	0.829893	0.0809781	Mitch	663	23	5	VRK1-IN-1	sample
E13	e13-val-5	F02	2	6	161	Silodosin	-7.43	37	0.914052	-0.116361	0.86259	0.829893	0.0809781	TrgMol-FDA-LOPAC	663	2	6	Silodosin	sample
E13	e13-val-5	F03	3	6	163	Sisomicin sulfate	-7.43	37	0.923147	-0.0634699	0.471613	0.829893	0.0809781	TrgMol-FDA-LOPAC	663	3	6	Sisomicin sulfate	sample
E13	e13-val-5	F04	4	6	165	Sulconazole nitrate	-7.43	37	0.964075	0.174542	0.680414	0.829893	0.0809781	TrgMol-FDA-LOPAC	663	4	6	Sulconazole nitrate	sample
E13	e13-val-5	F05	5	6	167	Talazoparib	-7.43	37	0.629377	-1.77187	2.0834	0.0565202	1.2478	TrgMol-FDA-LOPAC	663	5	6	Talazoparib	sample
E13	e13-val-5	F06	6	6	169	Teniposide	-7.43	37	0.450205	-2.81383	4.9552	9.57493e-12	11.0189	TrgMol-FDA-LOPAC	663	6	6	Teniposide	sample
E13	e13-val-5	F07	7	6	171	Thiocolchicine	-7.43	37	0.125512	-4.70206	8.57376	3.27106e-38	37.4853	TrgMol-FDA-LOPAC	663	7	6	Thiocolchicine	sample
E13	e13-val-5	F08	8	6	173	Thonzonium bromide	-7.43	37	0.905866	-0.163964	0.65656	0.829893	0.0809781	TrgMol-FDA-LOPAC	663	8	6	Thonzonium bromide	sample
E13	e13-val-5	F09	9	6	175	Tioconazole	-7.43	37	1.02137	0.507759	0.952216	0.829893	0.0809781	TrgMol-FDA-LOPAC	663	9	6	Tioconazole	sample
E13	e13-val-5	F10	10	6	177	Torin2	-7.43	37	0.628467	-1.77716	2.6865	0.00313784	2.50337	TrgMol-FDA-LOPAC	663	10	6	Torin2	sample
E13	e13-val-5	F11	11	6	179	Tosufloxacin hydrochloride	-7.43	37	0.976808	0.24859	0.471105	0.829893	0.0809781	TrgMol-FDA-LOPAC	663	11	6	Tosufloxacin hydrochloride	sample
E13	e13-val-5	F12	12	6		DMSO			0.864029	-0.407265	0.667127	0.829893	0.0809781	TrgMol-FDA-LOPAC	663	12	6	DMSO	neg
E13	e13-val-5	F13	13	6	181	Trimethadione	-7.43	37	0.904047	-0.174542	0.498155	0.829893	0.0809781	TrgMol-FDA-LOPAC	663	13	6	Trimethadione	sample
E13	e13-val-5	F14	14	6	183	Vinblastine sulfate	-7.43	37	0.174625	-4.41645	8.76044	5.13089e-40	39.2898	TrgMol-FDA-LOPAC	663	14	6	Vinblastine sulfate	sample
E13	e13-val-5	F15	15	6	185	Vinorelbine Tartrate	-7.43	37	0.915871	-0.105783	1.25827	0.644637	0.190685	TrgMol-FDA-LOPAC	663	15	6	Vinorelbine Tartrate	sample
E13	e13-val-5	F16	16	6	187	Yohimbine hydrochloride	-7.43	37.037	1.0332	0.576518	0.623712	0.829893	0.0809781	TrgMol-FDA-LOPAC	663	16	6	Yohimbine hydrochloride	sample
E13	e13-val-5	F17	17	6	C3L-189	ML211	-7.43	37	0.984084	0.290904	0.459719	0.829893	0.0809781	C3L	663	17	6	ML211	sample
E13	e13-val-5	F18	18	6	C3L-190	AZD3965	-7.43	37	0.902228	-0.185121	1.12475	0.798672	0.0976315	C3L	663	18	6	AZD3965	sample
E13	e13-val-5	F19	19	6	C3L-191	1-Deoxynojirimycin	-7.43	37	0.854934	-0.460157	0.835947	0.829893	0.0809781	C3L	663	19	6	1-Deoxynojirimycin	sample
E13	e13-val-5	F20	20	6	AURK	alisatib	-7.43	37	0.396544	-3.12589	3.88144	6.15921e-07	6.21047	Fonso	663	20	6	alisatib	sample
E13	e13-val-5	F21	21	6	MELK	OTSSP167	-8.43	3.7	0.895862	-0.222145	2.44782	0.0111504	1.95271	Fonso	663	21	6	OTSSP167	sample
E13	e13-val-5	F22	22	6	MSK	APIO-EE-07	-7.61	24.7	0.989541	0.322639	0.580149	0.829893	0.0809781	Fonso	663	22	6	APIO-EE-07	sample
E13	e13-val-5	F23	23	6	VRK	VRK1-IN-1	-6.91	123.457	1.02592	0.534205	1.53779	0.346398	0.460424	Mitch	663	23	6	VRK1-IN-1	sample
E13	e13-val-5	G02	2	7	161	Silodosin	-7.91	12.3	0.889495	-0.259169	0.872071	0.829893	0.0809781	TrgMol-FDA-LOPAC	663	2	7	Silodosin	sample
E13	e13-val-5	G03	3	7	163	Sisomicin sulfate	-7.91	12.3	0.994088	0.349084	0.461923	0.829893	0.0809781	TrgMol-FDA-LOPAC	663	3	7	Sisomicin sulfate	sample
E13	e13-val-5	G04	4	7	165	Sulconazole nitrate	-7.91	12.3	0.833106	-0.587097	0.658544	0.829893	0.0809781	TrgMol-FDA-LOPAC	663	4	7	Sulconazole nitrate	sample
E13	e13-val-5	G05	5	7	167	Talazoparib	-7.91	12.3	0.673033	-1.51799	1.97239	0.086793	1.06152	TrgMol-FDA-LOPAC	663	5	7	Talazoparib	sample
E13	e13-val-5	G06	6	7	169	Teniposide	-7.91	12.3	0.527513	-2.36425	3.26978	8.00802e-05	4.09648	TrgMol-FDA-LOPAC	663	6	7	Teniposide	sample
E13	e13-val-5	G07	7	7	171	Thiocolchicine	-7.91	12.3	0.16462	-4.47463	9.2675	3.93058e-45	44.4055	TrgMol-FDA-LOPAC	663	7	7	Thiocolchicine	sample
E13	e13-val-5	G08	8	7	173	Thonzonium bromide	-7.91	12.3	0.968622	0.200988	0.581265	0.829893	0.0809781	TrgMol-FDA-LOPAC	663	8	7	Thonzonium bromide	sample
E13	e13-val-5	G09	9	7	175	Tioconazole	-7.91	12.3	0.958618	0.142807	0.590632	0.829893	0.0809781	TrgMol-FDA-LOPAC	663	9	7	Tioconazole	sample
E13	e13-val-5	G10	10	7	177	Torin2	-7.91	12.3	0.727603	-1.20064	2.10179	0.0524554	1.28021	TrgMol-FDA-LOPAC	663	10	7	Torin2	sample
E13	e13-val-5	G11	11	7	179	Tosufloxacin hydrochloride	-7.91	12.3	1.12869	1.13188	0.689368	0.829893	0.0809781	TrgMol-FDA-LOPAC	663	11	7	Tosufloxacin hydrochloride	sample
E13	e13-val-5	G12	12	7		DMSO			1.00227	0.396687	0.469009	0.829893	0.0809781	TrgMol-FDA-LOPAC	663	12	7	DMSO	neg
E13	e13-val-5	G13	13	7	181	Trimethadione	-7.91	12.3	1.05321	0.69288	0.484755	0.829893	0.0809781	TrgMol-FDA-LOPAC	663	13	7	Trimethadione	sample
E13	e13-val-5	G14	14	7	183	Vinblastine sulfate	-7.91	12.3	0.177353	-4.40058	7.11031	1.42277e-25	24.8469	TrgMol-FDA-LOPAC	663	14	7	Vinblastine sulfate	sample
E13	e13-val-5	G15	15	7	185	Vinorelbine Tartrate	-7.91	12.3	0.903138	-0.179831	1.17898	0.740753	0.130327	TrgMol-FDA-LOPAC	663	15	7	Vinorelbine Tartrate	sample
E13	e13-val-5	G16	16	7	187	Yohimbine hydrochloride	-7.91	12.3457	0.940427	0.0370241	0.559559	0.829893	0.0809781	TrgMol-FDA-LOPAC	663	16	7	Yohimbine hydrochloride	sample
E13	e13-val-5	G17	17	7	C3L-189	ML211	-7.91	12.3	0.902228	-0.185121	0.80155	0.829893	0.0809781	C3L	663	17	7	ML211	sample
E13	e13-val-5	G18	18	7	C3L-190	AZD3965	-7.91	12.3	0.877672	-0.327928	1.37532	0.509414	0.292929	C3L	663	18	7	AZD3965	sample
E13	e13-val-5	G19	19	7	C3L-191	1-Deoxynojirimycin	-7.91	12.3	0.95498	0.121651	0.634221	0.829893	0.0809781	C3L	663	19	7	1-Deoxynojirimycin	sample
E13	e13-val-5	G20	20	7	AURK	alisatib	-7.91	12.3	0.792178	-0.825109	1.42791	0.454307	0.342651	Fonso	663	20	7	alisatib	sample
E13	e13-val-5	G21	21	7	MELK	OTSSP167	-8.92	1.2	1.01046	0.444289	1.53904	0.345331	0.461764	Fonso	663	21	7	OTSSP167	sample
E13	e13-val-5	G22	22	7	MSK	APIO-EE-07	-8.09	8.2	0.86312	-0.412554	0.741565	0.829893	0.0809781	Fonso	663	22	7	APIO-EE-07	sample
E13	e13-val-5	G23	23	7	VRK	VRK1-IN-1	-7.39	41.1523	0.894043	-0.232723	0.542818	0.829893	0.0809781	Mitch	663	23	7	VRK1-IN-1	sample
E13	e13-val-5	H02	2	8	161	Silodosin	-8.39	4.1	0.879491	-0.31735	0.444551	0.829893	0.0809781	TrgMol-FDA-LOPAC	663	2	8	Silodosin	sample
E13	e13-val-5	H03	3	8	163	Sisomicin sulfate	-8.39	4.1	1.01319	0.460157	0.369332	0.829893	0.0809781	TrgMol-FDA-LOPAC	663	3	8	Sisomicin sulfate	sample
E13	e13-val-5	H04	4	8	165	Sulconazole nitrate	-8.39	4.1	0.896771	-0.216855	0.507038	0.829893	0.0809781	TrgMol-FDA-LOPAC	663	4	8	Sulconazole nitrate	sample
E13	e13-val-5	H05	5	8	167	Talazoparib	-8.39	4.1	0.704866	-1.33287	1.43504	0.446983	0.349709	TrgMol-FDA-LOPAC	663	5	8	Talazoparib	sample
E13	e13-val-5	H06	6	8	169	Teniposide	-8.39	4.1	0.713051	-1.28527	1.42967	0.452421	0.344457	TrgMol-FDA-LOPAC	663	6	8	Teniposide	sample
E13	e13-val-5	H07	7	8	171	Thiocolchicine	-8.39	4.1	0.16553	-4.46934	6.19943	4.76801e-19	18.3217	TrgMol-FDA-LOPAC	663	7	8	Thiocolchicine	sample
E13	e13-val-5	H08	8	8	173	Thonzonium bromide	-8.39	4.1	1.03865	0.608253	0.515937	0.829893	0.0809781	TrgMol-FDA-LOPAC	663	8	8	Thonzonium bromide	sample
E13	e13-val-5	H09	9	8	175	Tioconazole	-8.39	4.1	0.995907	0.359663	0.434354	0.829893	0.0809781	TrgMol-FDA-LOPAC	663	9	8	Tioconazole	sample
E13	e13-val-5	H10	10	8	177	Torin2	-8.39	4.1	0.815825	-0.687591	1.33482	0.555555	0.255273	TrgMol-FDA-LOPAC	663	10	8	Torin2	sample
E13	e13-val-5	H11	11	8	179	Tosufloxacin hydrochloride	-8.39	4.1	0.946794	0.0740482	0.747077	0.829893	0.0809781	TrgMol-FDA-LOPAC	663	11	8	Tosufloxacin hydrochloride	sample
E13	e13-val-5	H12	12	8		DMSO			0.987722	0.31206	1.82693	0.145345	0.8376	TrgMol-FDA-LOPAC	663	12	8	DMSO	neg
E13	e13-val-5	H13	13	8	181	Trimethadione	-8.39	4.1	0.872215	-0.359663	0.619244	0.829893	0.0809781	TrgMol-FDA-LOPAC	663	13	8	Trimethadione	sample
E13	e13-val-5	H14	14	8	183	Vinblastine sulfate	-8.39	4.1	0.2201	-4.15199	7.96316	1.30244e-32	31.8852	TrgMol-FDA-LOPAC	663	14	8	Vinblastine sulfate	sample
E13	e13-val-5	H15	15	8	185	Vinorelbine Tartrate	-8.39	4.1	0.86312	-0.412554	1.10486	0.819211	0.0866042	TrgMol-FDA-LOPAC	663	15	8	Vinorelbine Tartrate	sample
E13	e13-val-5	H16	16	8	187	Yohimbine hydrochloride	-8.39	4.11523	0.8804	-0.31206	0.924385	0.829893	0.0809781	TrgMol-FDA-LOPAC	663	16	8	Yohimbine hydrochloride	sample
E13	e13-val-5	H17	17	8	C3L-189	ML211	-8.39	4.1	0.877672	-0.327928	0.518084	0.829893	0.0809781	C3L	663	17	8	ML211	sample
E13	e13-val-5	H18	18	8	C3L-190	AZD3965	-8.39	4.1	0.892224	-0.243301	2.37621	0.0157942	1.8015	C3L	663	18	8	AZD3965	sample
E13	e13-val-5	H19	19	8	C3L-191	1-Deoxynojirimycin	-8.39	4.1	1.05048	0.677012	0.530444	0.829893	0.0809781	C3L	663	19	8	1-Deoxynojirimycin	sample
E13	e13-val-5	H20	20	8	AURK	alisatib	-8.39	4.1	0.877672	-0.327928	0.769712	0.829893	0.0809781	Fonso	663	20	8	alisatib	sample
E13	e13-val-5	H21	21	8	MELK	OTSSP167	-9.4	0.4	0.91678	-0.100494	0.942419	0.829893	0.0809781	Fonso	663	21	8	OTSSP167	sample
E13	e13-val-5	H22	22	8	MSK	APIO-EE-07	-8.57	2.7	1.14052	1.20064	0.618585	0.829893	0.0809781	Fonso	663	22	8	APIO-EE-07	sample
E13	e13-val-5	H23	23	8	VRK	VRK1-IN-1	-7.86	13.7174	0.920418	-0.0793374	0.641504	0.829893	0.0809781	Mitch	663	23	8	VRK1-IN-1	sample
E13	e13-val-5	I02	2	9	162	Simvastatin	-5.52	3000	0.618463	-1.83534	4.01797	1.80156e-07	6.74435	TrgMol-FDA-LOPAC	663	2	9	Simvastatin	sample
E13	e13-val-5	I03	3	9	164	Stattic	-5.52	3000	0.0209186	-5.31032	12.1411	3.99265e-80	79.3987	TrgMol-FDA-LOPAC	663	3	9	Stattic	sample
E13	e13-val-5	I04	4	9	166	Suprafenacine	-5.52	3000	0.100045	-4.85016	5.88394	5.13672e-17	16.2893	TrgMol-FDA-LOPAC	663	4	9	Suprafenacine	sample
E13	e13-val-5	I05	5	9	168	Temozolomide	-5.52	3000	1.03865	0.608253	0.66611	0.829893	0.0809781	TrgMol-FDA-LOPAC	663	5	9	Temozolomide	sample
E13	e13-val-5	I06	6	9	170	Terconazole	-5.52	3000	0.957708	0.137518	0.901145	0.829893	0.0809781	TrgMol-FDA-LOPAC	663	6	9	Terconazole	sample
E13	e13-val-5	I07	7	9	172	Thioridazine hydrochloride	-5.52	3000	0.861301	-0.423133	1.20042	0.715143	0.145607	TrgMol-FDA-LOPAC	663	7	9	Thioridazine hydrochloride	sample
E13	e13-val-5	I08	8	9	174	TIC10 angular	-5.52	3000	0.60573	-1.90939	1.99021	0.0811649	1.09063	TrgMol-FDA-LOPAC	663	8	9	TIC10 angular	sample
E13	e13-val-5	I09	9	9	176	Topotecan	-5.52	3000	0.175534	-4.41116	7.15194	6.81809e-26	25.1663	TrgMol-FDA-LOPAC	663	9	9	Topotecan	sample
E13	e13-val-5	I10	10	9	178	Tosedostat	-5.52	3000	0.934061	0	1.29913	0.597037	0.223999	TrgMol-FDA-LOPAC	663	10	9	Tosedostat	sample
E13	e13-val-5	I11	11	9	180	Tozasertib	-5.52	3000	0.412915	-3.03069	4.41083	3.88592e-09	8.41051	TrgMol-FDA-LOPAC	663	11	9	Tozasertib	sample
E13	e13-val-5	I12	12	9		DMSO			0.911323	-0.132229	0.573411	0.829893	0.0809781	TrgMol-FDA-LOPAC	663	12	9	DMSO	neg
E13	e13-val-5	I13	13	9	182	U-73343	-5.52	3000	0.520236	-2.40657	3.7175	2.51764e-06	5.59901	TrgMol-FDA-LOPAC	663	13	9	U-73343	sample
E13	e13-val-5	I14	14	9	184	Vincristine sulfate	-5.52	3000	0.841291	-0.539494	1.44726	0.43502	0.361491	TrgMol-FDA-LOPAC	663	14	9	Vincristine sulfate	sample
E13	e13-val-5	I15	15	9	186	Volasertib	-5.52	3000	0.321965	-3.5596	5.6946	7.42416e-16	15.1294	TrgMol-FDA-LOPAC	663	15	9	Volasertib	sample
E13	e13-val-5	I16	16	9	188	Zalcitabine	-5.52	3000	0.913142	-0.121651	0.728885	0.829893	0.0809781	TrgMol-FDA-LOPAC	663	16	9	Zalcitabine	sample
E13	e13-val-5	I17	17	9	C3L-189	ML211	-5.52	3000	0.905866	-0.163964	0.615235	0.829893	0.0809781	C3L	663	17	9	ML211	sample
E13	e13-val-5	I18	18	9	C3L-190	AZD3965	-5.52	3000	0.790359	-0.835687	1.29964	0.596425	0.224444	C3L	663	18	9	AZD3965	sample
E13	e13-val-5	I19	19	9	C3L-191	1-Deoxynojirimycin	-5.52	3000	0.913142	-0.121651	0.56726	0.829893	0.0809781	C3L	663	19	9	1-Deoxynojirimycin	sample
E13	e13-val-5	I20	20	9	AURK	alisatib	-5.52	3000	0.414734	-3.02011	4.61046	4.76723e-10	9.32173	Fonso	663	20	9	alisatib	sample
E13	e13-val-5	I21	21	9	MELK	OTSSP167	-6.52	300	0.142792	-4.60157	8.46176	3.75012e-37	36.426	Fonso	663	21	9	OTSSP167	sample
E13	e13-val-5	I22	22	9	MSK	APIO-EE-07	-5.7	2000	0.904957	-0.169253	0.716195	0.829893	0.0809781	Fonso	663	22	9	APIO-EE-07	sample
E13	e13-val-5	I23	23	9	VRK	VRK1-IN-1	-5	10000	0.808549	-0.729904	2.00342	0.0772411	1.11215	Mitch	663	23	9	VRK1-IN-1	sample
E13	e13-val-5	J02	2	10	162	Simvastatin	-6	1000	0.724875	-1.21651	2.58138	0.00558187	2.25322	TrgMol-FDA-LOPAC	663	2	10	Simvastatin	sample
E13	e13-val-5	J03	3	10	164	Stattic	-6	1000	0.0609368	-5.07759	8.56783	3.71309e-38	37.4303	TrgMol-FDA-LOPAC	663	3	10	Stattic	sample
E13	e13-val-5	J04	4	10	166	Suprafenacine	-6	1000	0.234652	-4.06736	7.8551	1.14222e-31	30.9423	TrgMol-FDA-LOPAC	663	4	10	Suprafenacine	sample
E13	e13-val-5	J05	5	10	168	Temozolomide	-6	1000	0.93588	0.0105783	0.525247	0.829893	0.0809781	TrgMol-FDA-LOPAC	663	5	10	Temozolomide	sample
E13	e13-val-5	J06	6	10	170	Terconazole	-6	1000	1.02046	0.50247	0.490388	0.829893	0.0809781	TrgMol-FDA-LOPAC	663	6	10	Terconazole	sample
E13	e13-val-5	J07	7	10	172	Thioridazine hydrochloride	-6	1000	0.930423	-0.0211566	0.685641	0.829893	0.0809781	TrgMol-FDA-LOPAC	663	7	10	Thioridazine hydrochloride	sample
E13	e13-val-5	J08	8	10	174	TIC10 angular	-6	1000	1.01046	0.444289	0.455416	0.829893	0.0809781	TrgMol-FDA-LOPAC	663	8	10	TIC10 angular	sample
E13	e13-val-5	J09	9	10	176	Topotecan	-6	1000	0.205548	-4.23662	6.68348	2.19821e-22	21.6579	TrgMol-FDA-LOPAC	663	9	10	Topotecan	sample
E13	e13-val-5	J10	10	10	178	Tosedostat	-6	1000	0.894043	-0.232723	1.41165	0.471579	0.326445	TrgMol-FDA-LOPAC	663	10	10	Tosedostat	sample
E13	e13-val-5	J11	11	10	180	Tozasertib	-6	1000	0.391087	-3.15763	4.52224	1.22742e-09	8.91101	TrgMol-FDA-LOPAC	663	11	10	Tozasertib	sample
E13	e13-val-5	J12	12	10		DMSO			1.08322	0.867422	0.454341	0.829893	0.0809781	TrgMol-FDA-LOPAC	663	12	10	DMSO	neg
E13	e13-val-5	J13	13	10	182	U-73343	-6	1000	0.804002	-0.75635	2.28939	0.0236977	1.62529	TrgMol-FDA-LOPAC	663	13	10	U-73343	sample
E13	e13-val-5	J14	14	10	184	Vincristine sulfate	-6	1000	0.943156	0.0528916	0.470956	0.829893	0.0809781	TrgMol-FDA-LOPAC	663	14	10	Vincristine sulfate	sample
E13	e13-val-5	J15	15	10	186	Volasertib	-6	1000	0.301046	-3.68125	5.8159	1.35909e-16	15.8668	TrgMol-FDA-LOPAC	663	15	10	Volasertib	sample
E13	e13-val-5	J16	16	10	188	Zalcitabine	-6	1000	1.00773	0.428422	0.498195	0.829893	0.0809781	TrgMol-FDA-LOPAC	663	16	10	Zalcitabine	sample
E13	e13-val-5	J17	17	10	C3L-189	ML211	-6	1000	0.928604	-0.031735	0.589455	0.829893	0.0809781	C3L	663	17	10	ML211	sample
E13	e13-val-5	J18	18	10	C3L-190	AZD3965	-6	1000	0.889495	-0.259169	1.2149	0.697849	0.156239	C3L	663	18	10	AZD3965	sample
E13	e13-val-5	J19	19	10	C3L-191	1-Deoxynojirimycin	-6	1000	0.918599	-0.0899157	0.596542	0.829893	0.0809781	C3L	663	19	10	1-Deoxynojirimycin	sample
E13	e13-val-5	J20	20	10	AURK	alisatib	-6	1000	0.378354	-3.23168	4.46596	2.19731e-09	8.65811	Fonso	663	20	10	alisatib	sample
E13	e13-val-5	J21	21	10	MELK	OTSSP167	-7	100	0.194634	-4.30009	7.62995	9.17916e-30	29.0372	Fonso	663	21	10	OTSSP167	sample
E13	e13-val-5	J22	22	10	MSK	APIO-EE-07	-6.18	666.7	0.977717	0.25388	0.756621	0.829893	0.0809781	Fonso	663	22	10	APIO-EE-07	sample
E13	e13-val-5	J23	23	10	VRK	VRK1-IN-1	-5.48	3333.33	0.89859	-0.206277	2.06011	0.0620048	1.20757	Mitch	663	23	10	VRK1-IN-1	sample
E13	e13-val-5	K02	2	11	162	Simvastatin	-6.48	333.3	0.724875	-1.21651	2.26568	0.0263022	1.58001	TrgMol-FDA-LOPAC	663	2	11	Simvastatin	sample
E13	e13-val-5	K03	3	11	164	Stattic	-6.48	333.333	0.472033	-2.68689	3.32526	5.38405e-05	4.26889	TrgMol-FDA-LOPAC	663	3	11	Stattic	sample
E13	e13-val-5	K04	4	11	166	Suprafenacine	-6.48	333.3	0.143702	-4.59628	7.09692	1.81128e-25	24.742	TrgMol-FDA-LOPAC	663	4	11	Suprafenacine	sample
E13	e13-val-5	K05	5	11	168	Temozolomide	-6.48	333.3	0.909504	-0.142807	0.799708	0.829893	0.0809781	TrgMol-FDA-LOPAC	663	5	11	Temozolomide	sample
E13	e13-val-5	K06	6	11	170	Terconazole	-6.48	333.3	0.987722	0.31206	0.667462	0.829893	0.0809781	TrgMol-FDA-LOPAC	663	6	11	Terconazole	sample
E13	e13-val-5	K07	7	11	172	Thioridazine hydrochloride	-6.48	333.3	0.938608	0.0264458	0.477409	0.829893	0.0809781	TrgMol-FDA-LOPAC	663	7	11	Thioridazine hydrochloride	sample
E13	e13-val-5	K08	8	11	174	TIC10 angular	-6.48	333.3	0.883129	-0.296193	0.729701	0.829893	0.0809781	TrgMol-FDA-LOPAC	663	8	11	TIC10 angular	sample
E13	e13-val-5	K09	9	11	176	Topotecan	-6.48	333.3	0.251023	-3.97216	6.45041	9.64132e-21	20.0159	TrgMol-FDA-LOPAC	663	9	11	Topotecan	sample
E13	e13-val-5	K10	10	11	178	Tosedostat	-6.48	333.3	0.894043	-0.232723	1.38573	0.498138	0.30265	TrgMol-FDA-LOPAC	663	10	11	Tosedostat	sample
E13	e13-val-5	K11	11	11	180	Tozasertib	-6.48	333.3	0.466576	-2.71863	4.49296	1.66755e-09	8.77792	TrgMol-FDA-LOPAC	663	11	11	Tozasertib	sample
E13	e13-val-5	K12	12	11		DMSO			0.998636	0.37553	0.616582	0.829893	0.0809781	TrgMol-FDA-LOPAC	663	12	11	DMSO	neg
E13	e13-val-5	K13	13	11	182	U-73343	-6.48	333.3	0.981355	0.275036	1.3051	0.589608	0.229437	TrgMol-FDA-LOPAC	663	13	11	U-73343	sample
E13	e13-val-5	K14	14	11	184	Vincristine sulfate	-6.48	333.3	0.99136	0.333217	0.621138	0.829893	0.0809781	TrgMol-FDA-LOPAC	663	14	11	Vincristine sulfate	sample
E13	e13-val-5	K15	15	11	186	Volasertib	-6.48	333.3	0.34834	-3.40622	4.79443	6.20254e-11	10.2074	TrgMol-FDA-LOPAC	663	15	11	Volasertib	sample
E13	e13-val-5	K16	16	11	188	Zalcitabine	-6.48	333.3	0.940427	0.0370241	0.482705	0.829893	0.0809781	TrgMol-FDA-LOPAC	663	16	11	Zalcitabine	sample
E13	e13-val-5	K17	17	11	C3L-189	ML211	-6.48	333.3	0.907685	-0.153386	0.536572	0.829893	0.0809781	C3L	663	17	11	ML211	sample
E13	e13-val-5	K18	18	11	C3L-190	AZD3965	-6.48	333.333	0.794907	-0.809241	1.44076	0.441544	0.355026	C3L	663	18	11	AZD3965	sample
E13	e13-val-5	K19	19	11	C3L-191	1-Deoxynojirimycin	-6.48	333.3	0.887676	-0.269747	0.883339	0.829893	0.0809781	C3L	663	19	11	1-Deoxynojirimycin	sample
E13	e13-val-5	K20	20	11	AURK	alisatib	-6.48	333.3	0.391996	-3.15234	4.54035	1.01122e-09	8.99515	Fonso	663	20	11	alisatib	sample
E13	e13-val-5	K21	21	11	MELK	OTSSP167	-7.48	33.3	0.438381	-2.88259	6.50769	3.85336e-21	20.4142	Fonso	663	21	11	OTSSP167	sample
E13	e13-val-5	K22	22	11	MSK	APIO-EE-07	-6.65	222.2	0.951342	0.100494	0.699376	0.829893	0.0809781	Fonso	663	22	11	APIO-EE-07	sample
E13	e13-val-5	K23	23	11	VRK	VRK1-IN-1	-5.95	1111.11	1.0814	0.856844	1.62261	0.274772	0.561028	Mitch	663	23	11	VRK1-IN-1	sample
E13	e13-val-5	L02	2	12	162	Simvastatin	-6.95	111.1	0.80673	-0.740482	1.23329	0.675987	0.170062	TrgMol-FDA-LOPAC	663	2	12	Simvastatin	sample
E13	e13-val-5	L03	3	12	164	Stattic	-6.95	111.111	0.75307	-1.05254	1.68331	0.229886	0.638487	TrgMol-FDA-LOPAC	663	3	12	Stattic	sample
E13	e13-val-5	L04	4	12	166	Suprafenacine	-6.95	111.1	0.535698	-2.31665	3.22109	0.000112564	3.9486	TrgMol-FDA-LOPAC	663	4	12	Suprafenacine	sample
E13	e13-val-5	L05	5	12	168	Temozolomide	-6.95	111.1	0.981355	0.275036	0.575754	0.829893	0.0809781	TrgMol-FDA-LOPAC	663	5	12	Temozolomide	sample
E13	e13-val-5	L06	6	12	170	Terconazole	-6.95	111.1	0.855844	-0.454868	0.619265	0.829893	0.0809781	TrgMol-FDA-LOPAC	663	6	12	Terconazole	sample
E13	e13-val-5	L07	7	12	172	Thioridazine hydrochloride	-6.95	111.1	0.928604	-0.031735	3.09846	0.000257074	3.58994	TrgMol-FDA-LOPAC	663	7	12	Thioridazine hydrochloride	sample
E13	e13-val-5	L08	8	12	174	TIC10 angular	-6.95	111.1	0.939518	0.031735	0.793989	0.829893	0.0809781	TrgMol-FDA-LOPAC	663	8	12	TIC10 angular	sample
E13	e13-val-5	L09	9	12	176	Topotecan	-6.95	111.1	0.279218	-3.80819	6.68195	2.25301e-22	21.6472	TrgMol-FDA-LOPAC	663	9	12	Topotecan	sample
E13	e13-val-5	L10	10	12	178	Tosedostat	-6.95	111.1	1.00955	0.439	1.01438	0.829893	0.0809781	TrgMol-FDA-LOPAC	663	10	12	Tosedostat	sample
E13	e13-val-5	L11	11	12	180	Tozasertib	-6.95	111.1	0.519327	-2.41186	4.34448	7.64205e-09	8.11679	TrgMol-FDA-LOPAC	663	11	12	Tozasertib	sample
E13	e13-val-5	L12	12	12		DMSO			1.005	0.412554	0.293147	0.829893	0.0809781	TrgMol-FDA-LOPAC	663	12	12	DMSO	neg
E13	e13-val-5	L13	13	12	182	U-73343	-6.95	111.1	0.928604	-0.031735	1.11097	0.81255	0.0901499	TrgMol-FDA-LOPAC	663	13	12	U-73343	sample
E13	e13-val-5	L14	14	12	184	Vincristine sulfate	-6.95	111.1	0.897681	-0.211566	1.00337	0.829893	0.0809781	TrgMol-FDA-LOPAC	663	14	12	Vincristine sulfate	sample
E13	e13-val-5	L15	15	12	186	Volasertib	-6.95	111.1	0.386539	-3.18407	4.96796	8.24314e-12	11.0839	TrgMol-FDA-LOPAC	663	15	12	Volasertib	sample
E13	e13-val-5	L16	16	12	188	Zalcitabine	-6.95	111.1	0.953161	0.111072	0.721757	0.829893	0.0809781	TrgMol-FDA-LOPAC	663	16	12	Zalcitabine	sample
E13	e13-val-5	L17	17	12	C3L-189	ML211	-6.95	111.1	0.964984	0.179831	0.535214	0.829893	0.0809781	C3L	663	17	12	ML211	sample
E13	e13-val-5	L18	18	12	C3L-190	AZD3965	-6.95	111.111	0.852206	-0.476024	1.41795	0.464745	0.332785	C3L	663	18	12	AZD3965	sample
E13	e13-val-5	L19	19	12	C3L-191	1-Deoxynojirimycin	-6.95	111.1	0.910414	-0.137518	0.573389	0.829893	0.0809781	C3L	663	19	12	1-Deoxynojirimycin	sample
E13	e13-val-5	L20	20	12	AURK	alisatib	-6.95	111.1	0.42201	-2.9778	4.04103	1.4531e-07	6.8377	Fonso	663	20	12	alisatib	sample
E13	e13-val-5	L21	21	12	MELK	OTSSP167	-7.95	11.1	0.723056	-1.22708	2.87704	0.00104041	2.98279	Fonso	663	21	12	OTSSP167	sample
E13	e13-val-5	L22	22	12	MSK	APIO-EE-07	-7.13	74.1	1.06685	0.772217	0.478044	0.829893	0.0809781	Fonso	663	22	12	APIO-EE-07	sample
E13	e13-val-5	L23	23	12	VRK	VRK1-IN-1	-6.43	370.37	0.890405	-0.25388	4.21594	2.74542e-08	7.56139	Mitch	663	23	12	VRK1-IN-1	sample
E13	e13-val-5	M02	2	13	162	Simvastatin	-7.43	37	0.861301	-0.423133	1.13103	0.792	0.101275	TrgMol-FDA-LOPAC	663	2	13	Simvastatin	sample
E13	e13-val-5	M03	3	13	164	Stattic	-7.43	37.037	0.891314	-0.24859	0.84881	0.829893	0.0809781	TrgMol-FDA-LOPAC	663	3	13	Stattic	sample
E13	e13-val-5	M04	4	13	166	Suprafenacine	-7.43	37	0.860391	-0.428422	1.12532	0.798036	0.0979774	TrgMol-FDA-LOPAC	663	4	13	Suprafenacine	sample
E13	e13-val-5	M05	5	13	168	Temozolomide	-7.43	37	0.932242	-0.0105783	0.786399	0.829893	0.0809781	TrgMol-FDA-LOPAC	663	5	13	Temozolomide	sample
E13	e13-val-5	M06	6	13	170	Terconazole	-7.43	37	0.998636	0.37553	0.523284	0.829893	0.0809781	TrgMol-FDA-LOPAC	663	6	13	Terconazole	sample
E13	e13-val-5	M07	7	13	172	Thioridazine hydrochloride	-7.43	37	0.934061	0	0.774942	0.829893	0.0809781	TrgMol-FDA-LOPAC	663	7	13	Thioridazine hydrochloride	sample
E13	e13-val-5	M08	8	13	174	TIC10 angular	-7.43	37	0.882219	-0.301482	0.832301	0.829893	0.0809781	TrgMol-FDA-LOPAC	663	8	13	TIC10 angular	sample
E13	e13-val-5	M09	9	13	176	Topotecan	-7.43	37	0.36744	-3.29515	5.83273	1.06915e-16	15.971	TrgMol-FDA-LOPAC	663	9	13	Topotecan	sample
E13	e13-val-5	M10	10	13	178	Tosedostat	-7.43	37	0.86312	-0.412554	1.05885	0.829893	0.0809781	TrgMol-FDA-LOPAC	663	10	13	Tosedostat	sample
E13	e13-val-5	M11	11	13	180	Tozasertib	-7.43	37	0.796726	-0.798663	1.66298	0.244489	0.61174	TrgMol-FDA-LOPAC	663	11	13	Tozasertib	sample
E13	e13-val-5	M12	12	13		DMSO			0.797635	-0.793374	0.82631	0.829893	0.0809781	TrgMol-FDA-LOPAC	663	12	13	DMSO	neg
E13	e13-val-5	M13	13	13	182	U-73343	-7.43	37	0.875853	-0.338506	0.929811	0.829893	0.0809781	TrgMol-FDA-LOPAC	663	13	13	U-73343	sample
E13	e13-val-5	M14	14	13	184	Vincristine sulfate	-7.43	37	0.8804	-0.31206	0.586035	0.829893	0.0809781	TrgMol-FDA-LOPAC	663	14	13	Vincristine sulfate	sample
E13	e13-val-5	M15	15	13	186	Volasertib	-7.43	37	0.386539	-3.18407	5.15823	8.24092e-13	12.084	TrgMol-FDA-LOPAC	663	15	13	Volasertib	sample
E13	e13-val-5	M16	16	13	188	Zalcitabine	-7.43	37	1.01319	0.460157	0.578283	0.829893	0.0809781	TrgMol-FDA-LOPAC	663	16	13	Zalcitabine	sample
E13	e13-val-5	M17	17	13	C3L-189	ML211	-7.43	37	0.851296	-0.481313	1.05353	0.829893	0.0809781	C3L	663	17	13	ML211	sample
E13	e13-val-5	M18	18	13	C3L-190	AZD3965	-7.43	37.037	0.887676	-0.269747	1.28163	0.615853	0.210523	C3L	663	18	13	AZD3965	sample
E13	e13-val-5	M19	19	13	C3L-191	1-Deoxynojirimycin	-7.43	37	0.847658	-0.50247	0.893756	0.829893	0.0809781	C3L	663	19	13	1-Deoxynojirimycin	sample
E13	e13-val-5	M20	20	13	AURK	alisatib	-7.43	37	0.411096	-3.04127	3.50324	1.41988e-05	4.84775	Fonso	663	20	13	alisatib	sample
E13	e13-val-5	M21	21	13	MELK	OTSSP167	-8.43	3.7	0.919509	-0.0846265	2.46294	0.0103371	1.9856	Fonso	663	21	13	OTSSP167	sample
E13	e13-val-5	M22	22	13	MSK	APIO-EE-07	-7.61	24.7	0.937699	0.0211566	0.359943	0.829893	0.0809781	Fonso	663	22	13	APIO-EE-07	sample
E13	e13-val-5	M23	23	13	VRK	VRK1-IN-1	-6.91	123.457	0.887676	-0.269747	0.961633	0.829893	0.0809781	Mitch	663	23	13	VRK1-IN-1	sample
E13	e13-val-5	N02	2	14	162	Simvastatin	-7.91	12.3	0.842201	-0.534205	0.654413	0.829893	0.0809781	TrgMol-FDA-LOPAC	663	2	14	Simvastatin	sample
E13	e13-val-5	N03	3	14	164	Stattic	-7.91	12.3457	0.78945	-0.840976	0.957293	0.829893	0.0809781	TrgMol-FDA-LOPAC	663	3	14	Stattic	sample
E13	e13-val-5	N04	4	14	166	Suprafenacine	-7.91	12.3	0.853115	-0.470735	0.752025	0.829893	0.0809781	TrgMol-FDA-LOPAC	663	4	14	Suprafenacine	sample
E13	e13-val-5	N05	5	14	168	Temozolomide	-7.91	12.3	0.86221	-0.417844	0.796954	0.829893	0.0809781	TrgMol-FDA-LOPAC	663	5	14	Temozolomide	sample
E13	e13-val-5	N06	6	14	170	Terconazole	-7.91	12.3	0.91769	-0.0952049	5.29636	1.44424e-13	12.8404	TrgMol-FDA-LOPAC	663	6	14	Terconazole	sample
E13	e13-val-5	N07	7	14	172	Thioridazine hydrochloride	-7.91	12.3	0.885857	-0.280325	0.607513	0.829893	0.0809781	TrgMol-FDA-LOPAC	663	7	14	Thioridazine hydrochloride	sample
E13	e13-val-5	N08	8	14	174	TIC10 angular	-7.91	12.3	0.953161	0.111072	1.00595	0.829893	0.0809781	TrgMol-FDA-LOPAC	663	8	14	TIC10 angular	sample
E13	e13-val-5	N09	9	14	176	Topotecan	-7.91	12.3	0.381082	-3.21581	5.51876	7.99332e-15	14.0973	TrgMol-FDA-LOPAC	663	9	14	Topotecan	sample
E13	e13-val-5	N10	10	14	178	Tosedostat	-7.91	12.3	0.853115	-0.470735	0.630537	0.829893	0.0809781	TrgMol-FDA-LOPAC	663	10	14	Tosedostat	sample
E13	e13-val-5	N11	11	14	180	Tozasertib	-7.91	12.3	0.951342	0.100494	0.667303	0.829893	0.0809781	TrgMol-FDA-LOPAC	663	11	14	Tozasertib	sample
E13	e13-val-5	N12	12	14		DMSO			1.00136	0.391398	0.679323	0.829893	0.0809781	TrgMol-FDA-LOPAC	663	12	14	DMSO	neg
E13	e13-val-5	N13	13	14	182	U-73343	-7.91	12.3	0.950432	0.0952049	0.713795	0.829893	0.0809781	TrgMol-FDA-LOPAC	663	13	14	U-73343	sample
E13	e13-val-5	N14	14	14	184	Vincristine sulfate	-7.91	12.3	1.03683	0.597675	0.633653	0.829893	0.0809781	TrgMol-FDA-LOPAC	663	14	14	Vincristine sulfate	sample
E13	e13-val-5	N15	15	14	186	Volasertib	-7.91	12.3	0.418372	-2.99895	4.85863	2.96548e-11	10.5279	TrgMol-FDA-LOPAC	663	15	14	Volasertib	sample
E13	e13-val-5	N16	16	14	188	Zalcitabine	-7.91	12.3	1.01592	0.476024	0.719456	0.829893	0.0809781	TrgMol-FDA-LOPAC	663	16	14	Zalcitabine	sample
E13	e13-val-5	N17	17	14	C3L-189	ML211	-7.91	12.3	0.86312	-0.412554	0.660618	0.829893	0.0809781	C3L	663	17	14	ML211	sample
E13	e13-val-5	N18	18	14	C3L-190	AZD3965	-7.91	12.3457	0.853115	-0.470735	1.24802	0.658668	0.181334	C3L	663	18	14	AZD3965	sample
E13	e13-val-5	N19	19	14	C3L-191	1-Deoxynojirimycin	-7.91	12.3	0.93588	0.0105783	0.577194	0.829893	0.0809781	C3L	663	19	14	1-Deoxynojirimycin	sample
E13	e13-val-5	N20	20	14	AURK	alisatib	-7.91	12.3	0.654843	-1.62377	2.19031	0.0364527	1.43827	Fonso	663	20	14	alisatib	sample
E13	e13-val-5	N21	21	14	MELK	OTSSP167	-8.92	1.2	0.838563	-0.555362	1.80066	0.158604	0.799687	Fonso	663	21	14	OTSSP167	sample
E13	e13-val-5	N22	22	14	MSK	APIO-EE-07	-8.09	8.2	1.04684	0.655856	0.605729	0.829893	0.0809781	Fonso	663	22	14	APIO-EE-07	sample
E13	e13-val-5	N23	23	14	VRK	VRK1-IN-1	-7.39	41.1523	0.992269	0.338506	0.606063	0.829893	0.0809781	Mitch	663	23	14	VRK1-IN-1	sample
E13	e13-val-5	O02	2	15	162	Simvastatin	-8.39	4.1	0.817644	-0.677012	0.99006	0.829893	0.0809781	TrgMol-FDA-LOPAC	663	2	15	Simvastatin	sample
E13	e13-val-5	O03	3	15	164	Stattic	-8.39	4.11523	0.86221	-0.417844	0.97899	0.829893	0.0809781	TrgMol-FDA-LOPAC	663	3	15	Stattic	sample
E13	e13-val-5	O04	4	15	166	Suprafenacine	-8.39	4.1	0.909504	-0.142807	0.782155	0.829893	0.0809781	TrgMol-FDA-LOPAC	663	4	15	Suprafenacine	sample
E13	e13-val-5	O05	5	15	168	Temozolomide	-8.39	4.1	0.934061	0	0.920483	0.829893	0.0809781	TrgMol-FDA-LOPAC	663	5	15	Temozolomide	sample
E13	e13-val-5	O06	6	15	170	Terconazole	-8.39	4.1	0.892224	-0.243301	0.686907	0.829893	0.0809781	TrgMol-FDA-LOPAC	663	6	15	Terconazole	sample
E13	e13-val-5	O07	7	15	172	Thioridazine hydrochloride	-8.39	4.1	0.922237	-0.0687591	0.450023	0.829893	0.0809781	TrgMol-FDA-LOPAC	663	7	15	Thioridazine hydrochloride	sample
E13	e13-val-5	O08	8	15	174	TIC10 angular	-8.39	4.1	0.989541	0.322639	0.802042	0.829893	0.0809781	TrgMol-FDA-LOPAC	663	8	15	TIC10 angular	sample
E13	e13-val-5	O09	9	15	176	Topotecan	-8.39	4.1	0.413824	-3.0254	5.02583	4.12274e-12	11.3848	TrgMol-FDA-LOPAC	663	9	15	Topotecan	sample
E13	e13-val-5	O10	10	15	178	Tosedostat	-8.39	4.1	0.889495	-0.259169	0.7382	0.829893	0.0809781	TrgMol-FDA-LOPAC	663	10	15	Tosedostat	sample
E13	e13-val-5	O11	11	15	180	Tozasertib	-8.39	4.1	0.865848	-0.396687	1.1209	0.802017	0.0958167	TrgMol-FDA-LOPAC	663	11	15	Tozasertib	sample
E13	e13-val-5	O12	12	15		DMSO			0.974079	0.232723	0.436621	0.829893	0.0809781	TrgMol-FDA-LOPAC	663	12	15	DMSO	neg
E13	e13-val-5	O13	13	15	182	U-73343	-8.39	4.1	0.82583	-0.62941	1.07354	0.829893	0.0809781	TrgMol-FDA-LOPAC	663	13	15	U-73343	sample
E13	e13-val-5	O14	14	15	184	Vincristine sulfate	-8.39	4.1	0.942246	0.0476024	0.353029	0.829893	0.0809781	TrgMol-FDA-LOPAC	663	14	15	Vincristine sulfate	sample
E13	e13-val-5	O15	15	15	186	Volasertib	-8.39	4.1	0.449295	-2.81912	4.52894	1.14294e-09	8.94197	TrgMol-FDA-LOPAC	663	15	15	Volasertib	sample
E13	e13-val-5	O16	16	15	188	Zalcitabine	-8.39	4.1	0.8804	-0.31206	0.723003	0.829893	0.0809781	TrgMol-FDA-LOPAC	663	16	15	Zalcitabine	sample
E13	e13-val-5	O17	17	15	C3L-189	ML211	-8.39	4.1	0.941337	0.0423133	1.16916	0.751549	0.124043	C3L	663	17	15	ML211	sample
E13	e13-val-5	O18	18	15	C3L-190	AZD3965	-8.39	4.11523	0.874034	-0.349084	3.35609	4.30024e-05	4.36651	C3L	663	18	15	AZD3965	sample
E13	e13-val-5	O19	19	15	C3L-191	1-Deoxynojirimycin	-8.39	4.1	0.888586	-0.264458	0.735244	0.829893	0.0809781	C3L	663	19	15	1-Deoxynojirimycin	sample
E13	e13-val-5	O20	20	15	AURK	alisatib	-8.39	4.1	0.600273	-1.94112	2.31815	0.0207781	1.68239	Fonso	663	20	15	alisatib	sample
E13	e13-val-5	O21	21	15	MELK	OTSSP167	-9.4	0.4	1.00227	0.396687	2.37086	0.0161949	1.79062	Fonso	663	21	15	OTSSP167	sample
E13	e13-val-5	O22	22	15	MSK	APIO-EE-07	-8.57	2.7	0.815825	-0.687591	0.657003	0.829893	0.0809781	Fonso	663	22	15	APIO-EE-07	sample
E13	e13-val-5	O23	23	15	VRK	VRK1-IN-1	-7.86	13.7174	0.905866	-0.163964	1.40916	0.47413	0.324103	Mitch	663	23	15	VRK1-IN-1	sample
E13	e13-val-6	B02	2	2	4	NVP-2 -CDK9-	-5.52	3000	0.164449	-4.47563	3.75118	1.9024e-06	5.7207	C3L	678	2	2	NVP-2 (CDK9)	sample
E13	e13-val-6	B03	3	2	5	PF-06726304 -EZH2	-5.52	3000	0.845057	-0.517596	1.05104	0.829893	0.0809781	C3L	678	3	2	PF-06726304 (EZH2	sample
E13	e13-val-6	B04	4	2	6	NMS-E973 -HSP90AA1-	-5.52	3000	0.220532	-4.14948	5.47732	1.37849e-14	13.8606	C3L	678	4	2	NMS-E973 (HSP90AA1)	sample
E13	e13-val-6	B05	5	2	7	dmso	-5.52	3000	1.02567	0.532719	0.385682	0.829893	0.0809781	C3L	678	5	2	dmso	neg
E13	e13-val-6	B06	6	2	8	Chaetocin -SUV39H1 EHMT2-	-5.52	3000	0.0152091	-5.34352	11.1463	6.97906e-67	66.1562	C3L	678	6	2	Chaetocin (SUV39H1, EHMT2)	sample
E13	e13-val-6	B07	7	2	9	AZD5582 -BIRC3-	-5.52	3000	0.786122	-0.86033	1.68885	0.226049	0.645797	C3L	678	7	2	AZD5582 (BIRC3)	sample
E13	e13-val-6	B08	8	2	10	dmso	-5.52	3000	0.987643	0.3116	1.24866	0.658203	0.18164	C3L	678	8	2	dmso	neg
E13	e13-val-6	B09	9	2	11	Daporinad -NAMPT-	-5.52	3000	0.749049	-1.07592	2.06758	0.0601828	1.22053	C3L	678	9	2	Daporinad (NAMPT)	sample
E13	e13-val-6	B10	10	2	12	Gandotinib -JAK2-	-5.52	3000	0.612167	-1.87195	2.67027	0.00343876	2.4636	C3L	678	10	2	Gandotinib (JAK2)	sample
E13	e13-val-6	B11	11	2	13	dmso	-5.52	3000	0.9173	-0.0974698	2.16726	0.0401432	1.39639	C3L	678	11	2	dmso	sample
E13	e13-val-6	B12	12	2	xx	DMSO			1.05608	0.709615	0.448819	0.829893	0.0809781	C3L	678	12	2	DMSO	neg
E13	e13-val-6	B13	13	2	14	GSK-269962 -PRKCI-	-5.52	3000	0.625475	-1.79456	2.88164	0.00101195	2.99484	C3L	678	13	2	GSK-269962 (PRKCI)	sample
E13	e13-val-6	B14	14	2	15	GSK-1070916 -SIK1 AURK-	-5.52	3000	0.470532	-2.69562	3.26312	8.39128e-05	4.07617	C3L	678	14	2	GSK-1070916 (SIK1, AURK)	sample
E13	e13-val-6	B15	15	2	16	GSK-2194069 -FASN-	-5.52	3000	0.670152	-1.53474	2.91328	0.0008347	3.07847	C3L	678	15	2	GSK-2194069 (FASN)	sample
E13	e13-val-6	B16	16	2	17	L-685 458 -PSENEN-	-5.52	3000	0.993346	0.344768	0.803918	0.829893	0.0809781	C3L	678	16	2	L-685,458 (PSENEN)	sample
E13	e13-val-6	B17	17	2	18	LY-411575 -PSEN-	-5.52	3000	0.954373	0.118121	1.06862	0.829893	0.0809781	C3L	678	17	2	LY-411575 (PSEN)	sample
E13	e13-val-6	B18	18	2	19	CCT251236 -PIR-	-5.52	3000	0.262357	-3.90624	5.06501	2.5789e-12	11.5886	C3L	678	18	2	CCT251236 (PIR)	sample
E13	e13-val-6	B19	19	2	20	dmso	-5.52	3000	1.01901	0.494023	0.631872	0.829893	0.0809781	C3L	678	19	2	dmso	sample
E13	e13-val-6	B20	20	2	21	dmso	-5.52	3000	1.06939	0.787006	0.511033	0.829893	0.0809781	C3L	678	20	2	dmso	sample
E13	e13-val-6	B21	21	2	22	SB-743921 -KIF11-	-5.52	3000	0.435361	-2.90015	2.41048	0.0133675	1.87395	C3L	678	21	2	SB-743921 (KIF11)	sample
E13	e13-val-6	B22	22	2	23	UNC0638 -EHMT2-	-5.52	3000	0.930608	-0.0200782	0.50976	0.829893	0.0809781	C3L	678	22	2	UNC0638 (EHMT2)	sample
E13	e13-val-6	B23	23	2		DMSO			0.955323	0.123649	1.2103	0.703567	0.152695	C3L	678	23	2	DMSO	neg
E13	e13-val-6	C02	2	3	4	NVP-2 -CDK9-	-6	1000	0.16635	-4.46457	4.18652	3.66509e-08	7.43592	C3L	678	2	3	NVP-2 (CDK9)	sample
E13	e13-val-6	C03	3	3	5	PF-06726304 -EZH2	-6	1000	1.03422	0.582471	0.530146	0.829893	0.0809781	C3L	678	3	3	PF-06726304 (EZH2	sample
E13	e13-val-6	C04	4	3	6	NMS-E973 -HSP90AA1-	-6	1000	0.18346	-4.36507	4.60456	5.08859e-10	9.2934	C3L	678	4	3	NMS-E973 (HSP90AA1)	sample
E13	e13-val-6	C05	5	3	7	dmso	-6	1000	1.06654	0.770422	1.88136	0.12084	0.917789	C3L	678	5	3	dmso	neg
E13	e13-val-6	C06	6	3	8	Chaetocin -SUV39H1 EHMT2-	-6	1000	0.0095057	-5.37669	9.30299	1.68795e-45	44.7726	C3L	678	6	3	Chaetocin (SUV39H1, EHMT2)	sample
E13	e13-val-6	C07	7	3	9	AZD5582 -BIRC3-	-6	1000	0.727186	-1.20306	1.77842	0.170623	0.767963	C3L	678	7	3	AZD5582 (BIRC3)	sample
E13	e13-val-6	C08	8	3	10	dmso	-6	1000	0.954373	0.118121	0.880281	0.829893	0.0809781	C3L	678	8	3	dmso	neg
E13	e13-val-6	C09	9	3	11	Daporinad -NAMPT-	-6	1000	0.763308	-0.993002	2.24109	0.0292668	1.53363	C3L	678	9	3	Daporinad (NAMPT)	sample
E13	e13-val-6	C10	10	3	12	Gandotinib -JAK2-	-6	1000	0.759506	-1.01511	2.04157	0.066763	1.17546	C3L	678	10	3	Gandotinib (JAK2)	sample
E13	e13-val-6	C11	11	3	13	dmso	-6	1000	1.02471	0.527191	0.464253	0.829893	0.0809781	C3L	678	11	3	dmso	sample
E13	e13-val-6	C12	12	3	xx	DMSO			1.05418	0.698559	1.53469	0.349241	0.456875	C3L	678	12	3	DMSO	neg
E13	e13-val-6	C13	13	3	14	GSK-269962 -PRKCI-	-6	1000	0.78327	-0.876914	2.27998	0.0247013	1.60728	C3L	678	13	3	GSK-269962 (PRKCI)	sample
E13	e13-val-6	C14	14	3	15	GSK-1070916 -SIK1 AURK-	-6	1000	0.410646	-3.04388	5.11978	1.32412e-12	11.8781	C3L	678	14	3	GSK-1070916 (SIK1, AURK)	sample
E13	e13-val-6	C15	15	3	16	GSK-2194069 -FASN-	-6	1000	0.780418	-0.893498	3.1683	0.000160938	3.79334	C3L	678	15	3	GSK-2194069 (FASN)	sample
E13	e13-val-6	C16	16	3	17	L-685 458 -PSENEN-	-6	1000	1.21673	1.64384	2.5508	0.00656505	2.18276	C3L	678	16	3	L-685,458 (PSENEN)	sample
E13	e13-val-6	C17	17	3	18	LY-411575 -PSEN-	-6	1000	1.10741	1.00813	0.68002	0.829893	0.0809781	C3L	678	17	3	LY-411575 (PSEN)	sample
E13	e13-val-6	C18	18	3	19	CCT251236 -PIR-	-6	1000	0.270913	-3.85649	4.0104	1.9319e-07	6.71402	C3L	678	18	3	CCT251236 (PIR)	sample
E13	e13-val-6	C19	19	3	20	dmso	-6	1000	1.03992	0.615639	0.235576	0.830501	0.0806598	C3L	678	19	3	dmso	sample
E13	e13-val-6	C20	20	3	21	dmso	-6	1000	1.11312	1.04129	0.51092	0.829893	0.0809781	C3L	678	20	3	dmso	sample
E13	e13-val-6	C21	21	3	22	SB-743921 -KIF11-	-6	1000	0.491445	-2.574	2.17241	0.0393081	1.40552	C3L	678	21	3	SB-743921 (KIF11)	sample
E13	e13-val-6	C22	22	3	23	UNC0638 -EHMT2-	-6	1000	0.991445	0.333712	0.448593	0.829893	0.0809781	C3L	678	22	3	UNC0638 (EHMT2)	sample
E13	e13-val-6	C23	23	3		DMSO			1.11977	1.07999	0.881298	0.829893	0.0809781	C3L	678	23	3	DMSO	neg
E13	e13-val-6	D02	2	4	4	NVP-2 -CDK9-	-6.48	333.3	0.173954	-4.42035	4.22899	2.41648e-08	7.61682	C3L	678	2	4	NVP-2 (CDK9)	sample
E13	e13-val-6	D03	3	4	5	PF-06726304 -EZH2	-6.48	333.3	0.890684	-0.252253	0.545509	0.829893	0.0809781	C3L	678	3	4	PF-06726304 (EZH2	sample
E13	e13-val-6	D04	4	4	6	NMS-E973 -HSP90AA1-	-6.48	333.3	0.261407	-3.91177	4.48026	1.89631e-09	8.72209	C3L	678	4	4	NMS-E973 (HSP90AA1)	sample
E13	e13-val-6	D05	5	4	7	dmso	-6.48	333.3	0.896388	-0.219085	0.521277	0.829893	0.0809781	C3L	678	5	4	dmso	neg
E13	e13-val-6	D06	6	4	8	Chaetocin -SUV39H1 EHMT2-	-6.48	333.3	0.0095057	-5.37669	10.9947	5.75874e-65	64.2397	C3L	678	6	4	Chaetocin (SUV39H1, EHMT2)	sample
E13	e13-val-6	D07	7	4	9	AZD5582 -BIRC3-	-6.48	333.3	0.793726	-0.816107	1.50233	0.379499	0.420789	C3L	678	7	4	AZD5582 (BIRC3)	sample
E13	e13-val-6	D08	8	4	10	dmso	-6.48	333.3	1.02091	0.505079	0.815701	0.829893	0.0809781	C3L	678	8	4	dmso	neg
E13	e13-val-6	D09	9	4	11	Daporinad -NAMPT-	-6.48	333.3	0.794677	-0.810579	2.24877	0.0282682	1.5487	C3L	678	9	4	Daporinad (NAMPT)	sample
E13	e13-val-6	D10	10	4	12	Gandotinib -JAK2-	-6.48	333.3	0.839354	-0.550764	1.6296	0.269517	0.569414	C3L	678	10	4	Gandotinib (JAK2)	sample
E13	e13-val-6	D11	11	4	13	dmso	-6.48	333.3	0.959125	0.145761	0.489625	0.829893	0.0809781	C3L	678	11	4	dmso	sample
E13	e13-val-6	D12	12	4	xx	DMSO			1.16255	1.32875	0.707247	0.829893	0.0809781	C3L	678	12	4	DMSO	neg
E13	e13-val-6	D13	13	4	14	GSK-269962 -PRKCI-	-6.48	333.3	1.06844	0.781478	2.11061	0.0506149	1.29572	C3L	678	13	4	GSK-269962 (PRKCI)	sample
E13	e13-val-6	D14	14	4	15	GSK-1070916 -SIK1 AURK-	-6.48	333.3	0.480038	-2.64034	4.68665	2.07304e-10	9.68339	C3L	678	14	4	GSK-1070916 (SIK1, AURK)	sample
E13	e13-val-6	D15	15	4	16	GSK-2194069 -FASN-	-6.48	333.3	0.715779	-1.2694	3.26325	8.3868e-05	4.0764	C3L	678	15	4	GSK-2194069 (FASN)	sample
E13	e13-val-6	D16	16	4	17	L-685 458 -PSENEN-	-6.48	333.333	1.08555	0.880982	0.92881	0.829893	0.0809781	C3L	678	16	4	L-685,458 (PSENEN)	sample
E13	e13-val-6	D17	17	4	18	LY-411575 -PSEN-	-6.48	333.3	1.13308	1.15738	0.794474	0.829893	0.0809781	C3L	678	17	4	LY-411575 (PSEN)	sample
E13	e13-val-6	D18	18	4	19	CCT251236 -PIR-	-6.48	333.3	0.331749	-3.5027	3.19124	0.000138049	3.85997	C3L	678	18	4	CCT251236 (PIR)	sample
E13	e13-val-6	D19	19	4	20	dmso	-6.48	333.3	1.03137	0.565887	0.390681	0.829893	0.0809781	C3L	678	19	4	dmso	sample
E13	e13-val-6	D20	20	4	21	dmso	-6.48	333.3	1.13688	1.17949	0.492518	0.829893	0.0809781	C3L	678	20	4	dmso	sample
E13	e13-val-6	D21	21	4	22	SB-743921 -KIF11-	-6.48	333.3	0.40019	-3.10469	3.07517	0.000300118	3.52271	C3L	678	21	4	SB-743921 (KIF11)	sample
E13	e13-val-6	D22	22	4	23	UNC0638 -EHMT2-	-6.48	333.3	1.05418	0.698559	0.554195	0.829893	0.0809781	C3L	678	22	4	UNC0638 (EHMT2)	sample
E13	e13-val-6	D23	23	4		DMSO			1.03422	0.582471	3.13157	0.000206323	3.68545	C3L	678	23	4	DMSO	neg
E13	e13-val-6	E02	2	5	4	NVP-2 -CDK9-	-6.95	111.1	0.190114	-4.32637	4.5018	1.52082e-09	8.81792	C3L	678	2	5	NVP-2 (CDK9)	sample
E13	e13-val-6	E03	3	5	5	PF-06726304 -EZH2	-6.95	111.1	1.12167	1.09104	0.598928	0.829893	0.0809781	C3L	678	3	5	PF-06726304 (EZH2	sample
E13	e13-val-6	E04	4	5	6	NMS-E973 -HSP90AA1-	-6.95	111.1	0.937262	0.0186176	0.894481	0.829893	0.0809781	C3L	678	4	5	NMS-E973 (HSP90AA1)	sample
E13	e13-val-6	E05	5	5	7	dmso	-6.95	111.1	1.04658	0.654335	0.532743	0.829893	0.0809781	C3L	678	5	5	dmso	neg
E13	e13-val-6	E06	6	5	8	Chaetocin -SUV39H1 EHMT2-	-6.95	111.1	0.0285171	-5.26613	6.9085	4.87267e-24	23.3122	C3L	678	6	5	Chaetocin (SUV39H1, EHMT2)	sample
E13	e13-val-6	E07	7	5	9	AZD5582 -BIRC3-	-6.95	111.1	0.825095	-0.633683	1.37783	0.506622	0.295316	C3L	678	7	5	AZD5582 (BIRC3)	sample
E13	e13-val-6	E08	8	5	10	dmso	-6.95	111.1	1.01331	0.460856	0.447084	0.829893	0.0809781	C3L	678	8	5	dmso	neg
E13	e13-val-6	E09	9	5	11	Daporinad -NAMPT-	-6.95	111.1	0.770913	-0.948778	2.10372	0.0520713	1.2834	C3L	678	9	5	Daporinad (NAMPT)	sample
E13	e13-val-6	E10	10	5	12	Gandotinib -JAK2-	-6.95	111.1	0.919202	-0.0864139	1.75364	0.184699	0.733535	C3L	678	10	5	Gandotinib (JAK2)	sample
E13	e13-val-6	E11	11	5	13	dmso	-6.95	111.1	0.944867	0.0628414	0.331877	0.829893	0.0809781	C3L	678	11	5	dmso	sample
E13	e13-val-6	E12	12	5	xx	DMSO			1	0.383464	0.592167	0.829893	0.0809781	C3L	678	12	5	DMSO	neg
E13	e13-val-6	E13	13	5	14	GSK-269962 -PRKCI-	-6.95	111.1	1.00285	0.400048	2.02386	0.0715982	1.1451	C3L	678	13	5	GSK-269962 (PRKCI)	sample
E13	e13-val-6	E14	14	5	15	GSK-1070916 -SIK1 AURK-	-6.95	111.1	0.427757	-2.94438	5.03609	3.65167e-12	11.4375	C3L	678	14	5	GSK-1070916 (SIK1, AURK)	sample
E13	e13-val-6	E15	15	5	16	GSK-2194069 -FASN-	-6.95	111.1	0.739544	-1.1312	3.11995	0.000222451	3.65277	C3L	678	15	5	GSK-2194069 (FASN)	sample
E13	e13-val-6	E16	16	5	17	L-685 458 -PSENEN-	-6.95	111.111	1.01046	0.444272	2.2635	0.0265167	1.57648	C3L	678	16	5	L-685,458 (PSENEN)	sample
E13	e13-val-6	E17	17	5	18	LY-411575 -PSEN-	-6.95	111.1	1.04848	0.665391	0.777504	0.829893	0.0809781	C3L	678	17	5	LY-411575 (PSEN)	sample
E13	e13-val-6	E18	18	5	19	CCT251236 -PIR-	-6.95	111.1	0.346958	-3.41425	2.96678	0.000599636	3.22211	C3L	678	18	5	CCT251236 (PIR)	sample
E13	e13-val-6	E19	19	5	20	dmso	-6.95	111.1	1.03042	0.560359	0.508146	0.829893	0.0809781	C3L	678	19	5	dmso	sample
E13	e13-val-6	E20	20	5	21	dmso	-6.95	111.1	0.965779	0.184457	0.557818	0.829893	0.0809781	C3L	678	20	5	dmso	sample
E13	e13-val-6	E21	21	5	22	SB-743921 -KIF11-	-6.95	111.1	0.441065	-2.86699	2.90532	0.000876535	3.05723	C3L	678	21	5	SB-743921 (KIF11)	sample
E13	e13-val-6	E22	22	5	23	UNC0638 -EHMT2-	-6.95	111.1	0.923954	-0.058774	0.571709	0.829893	0.0809781	C3L	678	22	5	UNC0638 (EHMT2)	sample
E13	e13-val-6	E23	23	5		DMSO			0.863118	-0.412564	0.594185	0.829893	0.0809781	C3L	678	23	5	DMSO	neg
E13	e13-val-6	F02	2	6	4	NVP-2 -CDK9-	-7.43	37	0.254753	-3.95047	3.70371	2.81836e-06	5.55	C3L	678	2	6	NVP-2 (CDK9)	sample
E13	e13-val-6	F03	3	6	5	PF-06726304 -EZH2	-7.43	37	0.831749	-0.594988	0.635841	0.829893	0.0809781	C3L	678	3	6	PF-06726304 (EZH2	sample
E13	e13-val-6	F04	4	6	6	NMS-E973 -HSP90AA1-	-7.43	37	1.03327	0.576943	0.678581	0.829893	0.0809781	C3L	678	4	6	NMS-E973 (HSP90AA1)	sample
E13	e13-val-6	F05	5	6	7	dmso	-7.43	37	0.915399	-0.108526	0.546812	0.829893	0.0809781	C3L	678	5	6	dmso	neg
E13	e13-val-6	F06	6	6	8	Chaetocin -SUV39H1 EHMT2-	-7.43	37	0.0513308	-5.13346	6.16953	7.47299e-19	18.1265	C3L	678	6	6	Chaetocin (SUV39H1, EHMT2)	sample
E13	e13-val-6	F07	7	6	9	AZD5582 -BIRC3-	-7.43	37	0.730038	-1.18648	1.39071	0.493119	0.307048	C3L	678	7	6	AZD5582 (BIRC3)	sample
E13	e13-val-6	F08	8	6	10	dmso	-7.43	37	1.05228	0.687503	0.533553	0.829893	0.0809781	C3L	678	8	6	dmso	neg
E13	e13-val-6	F09	9	6	11	Daporinad -NAMPT-	-7.43	37	0.765209	-0.981946	2.22379	0.0316006	1.5003	C3L	678	9	6	Daporinad (NAMPT)	sample
E13	e13-val-6	F10	10	6	12	Gandotinib -JAK2-	-7.43	37	0.946768	0.0738974	1.14705	0.773434	0.111577	C3L	678	10	6	Gandotinib (JAK2)	sample
E13	e13-val-6	F11	11	6	13	dmso	-7.43	37	1.06749	0.77595	0.34005	0.829893	0.0809781	C3L	678	11	6	dmso	sample
E13	e13-val-6	F12	12	6	xx	DMSO			1.07034	0.792534	0.622254	0.829893	0.0809781	C3L	678	12	6	DMSO	neg
E13	e13-val-6	F13	13	6	14	GSK-269962 -PRKCI-	-7.43	37	0.988593	0.317128	2.2128	0.033144	1.4796	C3L	678	13	6	GSK-269962 (PRKCI)	sample
E13	e13-val-6	F14	14	6	15	GSK-1070916 -SIK1 AURK-	-7.43	37	0.480989	-2.63481	4.62878	3.91197e-10	9.4076	C3L	678	14	6	GSK-1070916 (SIK1, AURK)	sample
E13	e13-val-6	F15	15	6	16	GSK-2194069 -FASN-	-7.43	37	0.737643	-1.14226	3.14891	0.000183564	3.73621	C3L	678	15	6	GSK-2194069 (FASN)	sample
E13	e13-val-6	F16	16	6	17	L-685 458 -PSENEN-	-7.43	37.037	0.999049	0.377936	0.99112	0.829893	0.0809781	C3L	678	16	6	L-685,458 (PSENEN)	sample
E13	e13-val-6	F17	17	6	18	LY-411575 -PSEN-	-7.43	37	0.969582	0.206569	0.658628	0.829893	0.0809781	C3L	678	17	6	LY-411575 (PSEN)	sample
E13	e13-val-6	F18	18	6	19	CCT251236 -PIR-	-7.43	37	0.421103	-2.98307	2.97058	0.000586156	3.23199	C3L	678	18	6	CCT251236 (PIR)	sample
E13	e13-val-6	F19	19	6	20	dmso	-7.43	37	1.0846	0.875454	0.311313	0.829893	0.0809781	C3L	678	19	6	dmso	sample
E13	e13-val-6	F20	20	6	21	dmso	-7.43	37	1.20437	1.57198	0.649951	0.829893	0.0809781	C3L	678	20	6	dmso	sample
E13	e13-val-6	F21	21	6	22	SB-743921 -KIF11-	-7.43	37	0.455323	-2.78407	2.82635	0.00140687	2.85175	C3L	678	21	6	SB-743921 (KIF11)	sample
E13	e13-val-6	F22	22	6	23	UNC0638 -EHMT2-	-7.43	37	0.956274	0.129177	0.606098	0.829893	0.0809781	C3L	678	22	6	UNC0638 (EHMT2)	sample
E13	e13-val-6	F23	23	6		DMSO			1.0019	0.39452	0.414357	0.829893	0.0809781	C3L	678	23	6	DMSO	neg
E13	e13-val-6	G02	2	7	4	NVP-2 -CDK9-	-7.91	12.3	0.661597	-1.5845	2.7802	0.0018436	2.73433	C3L	678	2	7	NVP-2 (CDK9)	sample
E13	e13-val-6	G03	3	7	5	PF-06726304 -EZH2	-7.91	12.3	1.13688	1.17949	0.52836	0.829893	0.0809781	C3L	678	3	7	PF-06726304 (EZH2	sample
E13	e13-val-6	G04	4	7	6	NMS-E973 -HSP90AA1-	-7.91	12.3	0.888783	-0.263309	0.475973	0.829893	0.0809781	C3L	678	4	7	NMS-E973 (HSP90AA1)	sample
E13	e13-val-6	G05	5	7	7	dmso	-7.91	12.3	1.05038	0.676447	0.42827	0.829893	0.0809781	C3L	678	5	7	dmso	neg
E13	e13-val-6	G06	6	7	8	Chaetocin -SUV39H1 EHMT2-	-7.91	12.3	0.227186	-4.11078	3.92726	4.09746e-07	6.38749	C3L	678	6	7	Chaetocin (SUV39H1, EHMT2)	sample
E13	e13-val-6	G07	7	7	9	AZD5582 -BIRC3-	-7.91	12.3	0.911597	-0.130638	1.08588	0.829893	0.0809781	C3L	678	7	7	AZD5582 (BIRC3)	sample
E13	e13-val-6	G08	8	7	10	dmso	-7.91	12.3	0.986692	0.306072	0.413855	0.829893	0.0809781	C3L	678	8	7	dmso	neg
E13	e13-val-6	G09	9	7	11	Daporinad -NAMPT-	-7.91	12.3	0.835551	-0.572876	2.12336	0.0480547	1.31826	C3L	678	9	7	Daporinad (NAMPT)	sample
E13	e13-val-6	G10	10	7	12	Gandotinib -JAK2-	-7.91	12.3	0.931559	-0.0145502	1.16898	0.751691	0.12396	C3L	678	10	7	Gandotinib (JAK2)	sample
E13	e13-val-6	G11	11	7	13	dmso	-7.91	12.3	0.895437	-0.224613	0.671477	0.829893	0.0809781	C3L	678	11	7	dmso	sample
E13	e13-val-6	G12	12	7	xx	DMSO			1.0884	0.897566	0.454903	0.829893	0.0809781	C3L	678	12	7	DMSO	neg
E13	e13-val-6	G13	13	7	14	GSK-269962 -PRKCI-	-7.91	12.3	0.970532	0.212097	2.19427	0.0358528	1.44548	C3L	678	13	7	GSK-269962 (PRKCI)	sample
E13	e13-val-6	G14	14	7	15	GSK-1070916 -SIK1 AURK-	-7.91	12.3	0.484791	-2.6127	4.40254	4.22463e-09	8.37421	C3L	678	14	7	GSK-1070916 (SIK1, AURK)	sample
E13	e13-val-6	G15	15	7	16	GSK-2194069 -FASN-	-7.91	12.3	0.814639	-0.694491	3.01515	0.000442663	3.35393	C3L	678	15	7	GSK-2194069 (FASN)	sample
E13	e13-val-6	G16	16	7	17	L-685 458 -PSENEN-	-7.91	12.3457	1.09601	0.941789	0.726497	0.829893	0.0809781	C3L	678	16	7	L-685,458 (PSENEN)	sample
E13	e13-val-6	G17	17	7	18	LY-411575 -PSEN-	-7.91	12.3	1.06939	0.787006	0.696451	0.829893	0.0809781	C3L	678	17	7	LY-411575 (PSEN)	sample
E13	e13-val-6	G18	18	7	19	CCT251236 -PIR-	-7.91	12.3	0.474335	-2.67351	2.74827	0.00221899	2.65384	C3L	678	18	7	CCT251236 (PIR)	sample
E13	e13-val-6	G19	19	7	20	dmso	-7.91	12.3	1.0057	0.416632	0.490971	0.829893	0.0809781	C3L	678	19	7	dmso	sample
E13	e13-val-6	G20	20	7	21	dmso	-7.91	12.3	1.05989	0.731726	0.403267	0.829893	0.0809781	C3L	678	20	7	dmso	sample
E13	e13-val-6	G21	21	7	22	SB-743921 -KIF11-	-7.91	12.3	0.464829	-2.72879	3.11918	0.000223478	3.65076	C3L	678	21	7	SB-743921 (KIF11)	sample
E13	e13-val-6	G22	22	7	23	UNC0638 -EHMT2-	-7.91	12.3	0.935361	0.00756169	0.489516	0.829893	0.0809781	C3L	678	22	7	UNC0638 (EHMT2)	sample
E13	e13-val-6	G23	23	7		DMSO			0.986692	0.306072	0.377073	0.829893	0.0809781	C3L	678	23	7	DMSO	neg
E13	e13-val-6	H02	2	8	4	NVP-2 -CDK9-	-8.39	4.1	0.737643	-1.14226	2.59206	0.00526716	2.27842	C3L	678	2	8	NVP-2 (CDK9)	sample
E13	e13-val-6	H03	3	8	5	PF-06726304 -EZH2	-8.39	4.1	1.05894	0.726198	0.549996	0.829893	0.0809781	C3L	678	3	8	PF-06726304 (EZH2	sample
E13	e13-val-6	H04	4	8	6	NMS-E973 -HSP90AA1-	-8.39	4.1	1.06464	0.759366	0.559921	0.829893	0.0809781	C3L	678	4	8	NMS-E973 (HSP90AA1)	sample
E13	e13-val-6	H05	5	8	7	dmso	-8.39	4.1	1.08935	0.903094	0.551856	0.829893	0.0809781	C3L	678	5	8	dmso	neg
E13	e13-val-6	H06	6	8	8	Chaetocin -SUV39H1 EHMT2-	-8.39	4.1	0.310837	-3.62432	3.34541	4.64642e-05	4.33288	C3L	678	6	8	Chaetocin (SUV39H1, EHMT2)	sample
E13	e13-val-6	H07	7	8	9	AZD5582 -BIRC3-	-8.39	4.1	0.807985	-0.733187	1.51742	0.365271	0.437384	C3L	678	7	8	AZD5582 (BIRC3)	sample
E13	e13-val-6	H08	8	8	10	dmso	-8.39	4.1	0.901141	-0.191445	0.697996	0.829893	0.0809781	C3L	678	8	8	dmso	neg
E13	e13-val-6	H09	9	8	11	Daporinad -NAMPT-	-8.39	4.1	0.805133	-0.749771	2.078	0.0577317	1.23859	C3L	678	9	8	Daporinad (NAMPT)	sample
E13	e13-val-6	H10	10	8	12	Gandotinib -JAK2-	-8.39	4.1	1.08175	0.85887	0.7131	0.829893	0.0809781	C3L	678	10	8	Gandotinib (JAK2)	sample
E13	e13-val-6	H11	11	8	13	dmso	-8.39	4.1	0.925856	-0.0477181	0.291441	0.829893	0.0809781	C3L	678	11	8	dmso	sample
E13	e13-val-6	H12	12	8	xx	DMSO			1.09411	0.930734	0.642044	0.829893	0.0809781	C3L	678	12	8	DMSO	neg
E13	e13-val-6	H13	13	8	14	GSK-269962 -PRKCI-	-8.39	4.1	0.958175	0.140233	2.14643	0.0437746	1.35878	C3L	678	13	8	GSK-269962 (PRKCI)	sample
E13	e13-val-6	H14	14	8	15	GSK-1070916 -SIK1 AURK-	-8.39	4.1	0.441065	-2.86699	4.632	3.78334e-10	9.42212	C3L	678	14	8	GSK-1070916 (SIK1, AURK)	sample
E13	e13-val-6	H15	15	8	16	GSK-2194069 -FASN-	-8.39	4.1	0.721483	-1.23623	3.11956	0.000222976	3.65174	C3L	678	15	8	GSK-2194069 (FASN)	sample
E13	e13-val-6	H16	16	8	17	L-685 458 -PSENEN-	-8.39	4.11523	1.15875	1.30664	0.912979	0.829893	0.0809781	C3L	678	16	8	L-685,458 (PSENEN)	sample
E13	e13-val-6	H17	17	8	18	LY-411575 -PSEN-	-8.39	4.1	1.12548	1.11316	0.606846	0.829893	0.0809781	C3L	678	17	8	LY-411575 (PSEN)	sample
E13	e13-val-6	H18	18	8	19	CCT251236 -PIR-	-8.39	4.1	0.56654	-2.13729	2.32746	0.0198958	1.70124	C3L	678	18	8	CCT251236 (PIR)	sample
E13	e13-val-6	H19	19	8	20	dmso	-8.39	4.1	1.01521	0.471912	0.401821	0.829893	0.0809781	C3L	678	19	8	dmso	sample
E13	e13-val-6	H20	20	8	21	dmso	-8.39	4.1	0.962928	0.167873	0.62463	0.829893	0.0809781	C3L	678	20	8	dmso	sample
E13	e13-val-6	H21	21	8	22	SB-743921 -KIF11-	-8.39	4.1	0.513308	-2.44686	2.56292	0.00615491	2.21078	C3L	678	21	8	SB-743921 (KIF11)	sample
E13	e13-val-6	H22	22	8	23	UNC0638 -EHMT2-	-8.39	4.1	1.01046	0.444272	0.527579	0.829893	0.0809781	C3L	678	22	8	UNC0638 (EHMT2)	sample
E13	e13-val-6	H23	23	8		DMSO			0.981939	0.278432	0.354158	0.829893	0.0809781	C3L	678	23	8	DMSO	neg
E13	e13-val-6	I02	2	9	4	NVP-2 -CDK9-	-5.52	3000	0.188213	-4.33743	4.06744	1.13745e-07	6.94407	C3L	678	2	9	NVP-2 (CDK9)	sample
E13	e13-val-6	I03	3	9	5	PF-06726304 -EZH2	-5.52	3000	0.934411	0.00203371	2.28261	0.0244175	1.6123	C3L	678	3	9	PF-06726304 (EZH2	sample
E13	e13-val-6	I04	4	9	6	NMS-E973 -HSP90AA1-	-5.52	3000	0.198669	-4.27662	5.75902	3.02233e-16	15.5197	C3L	678	4	9	NMS-E973 (HSP90AA1)	sample
E13	e13-val-6	I05	5	9	7	dmso	-5.52	3000	0.98384	0.289488	0.305893	0.829893	0.0809781	C3L	678	5	9	dmso	neg
E13	e13-val-6	I06	6	9	8	Chaetocin -SUV39H1 EHMT2-	-5.52	3000	0.0095057	-5.37669	10.1619	6.10772e-55	54.2141	C3L	678	6	9	Chaetocin (SUV39H1, EHMT2)	sample
E13	e13-val-6	I07	7	9	9	AZD5582 -BIRC3-	-5.52	3000	0.723384	-1.22518	1.88206	0.12058	0.918723	C3L	678	7	9	AZD5582 (BIRC3)	sample
E13	e13-val-6	I08	8	9	10	dmso	-5.52	3000	0.936312	0.0130897	0.603052	0.829893	0.0809781	C3L	678	8	9	dmso	neg
E13	e13-val-6	I09	9	9	11	Daporinad -NAMPT-	-5.52	3000	0.706274	-1.32468	2.0112	0.0751122	1.12429	C3L	678	9	9	Daporinad (NAMPT)	sample
E13	e13-val-6	I10	10	9	12	Gandotinib -JAK2-	-5.52	3000	0.640684	-1.70611	2.73263	0.00241788	2.61657	C3L	678	10	9	Gandotinib (JAK2)	sample
E13	e13-val-6	I11	11	9	13	dmso	-5.52	3000	0.920152	-0.0808859	0.574902	0.829893	0.0809781	C3L	678	11	9	dmso	sample
E13	e13-val-6	I12	12	9	xx	DMSO			0.992395	0.33924	0.654806	0.829893	0.0809781	C3L	678	12	9	DMSO	neg
E13	e13-val-6	I13	13	9	14	GSK-269962 -PRKCI-	-5.52	3000	0.640684	-1.70611	3.27964	7.47207e-05	4.12656	C3L	678	13	9	GSK-269962 (PRKCI)	sample
E13	e13-val-6	I14	14	9	15	GSK-1070916 -SIK1 AURK-	-5.52	3000	0.407795	-3.06046	4.22516	2.50752e-08	7.60076	C3L	678	14	9	GSK-1070916 (SIK1, AURK)	sample
E13	e13-val-6	I15	15	9	16	GSK-2194069 -FASN-	-5.52	3000	0.64924	-1.65636	3.06251	0.000325652	3.48725	C3L	678	15	9	GSK-2194069 (FASN)	sample
E13	e13-val-6	I16	16	9	17	L-685 458 -PSENEN-	-5.52	3000	1.01901	0.494023	0.958327	0.829893	0.0809781	C3L	678	16	9	L-685,458 (PSENEN)	sample
E13	e13-val-6	I17	17	9	18	LY-411575 -PSEN-	-5.52	3000	1.03612	0.593527	0.654543	0.829893	0.0809781	C3L	678	17	9	LY-411575 (PSEN)	sample
E13	e13-val-6	I18	18	9	19	CCT251236 -PIR-	-5.52	3000	0.227186	-4.11078	4.7861	6.80739e-11	10.167	C3L	678	18	9	CCT251236 (PIR)	sample
E13	e13-val-6	I19	19	9	20	dmso	-5.52	3000	0.96673	0.189985	0.373059	0.829893	0.0809781	C3L	678	19	9	dmso	sample
E13	e13-val-6	I20	20	9	21	dmso	-5.52	3000	1.06464	0.759366	0.643307	0.829893	0.0809781	C3L	678	20	9	dmso	sample
E13	e13-val-6	I21	21	9	22	SB-743921 -KIF11-	-5.52	3000	0.41635	-3.01071	2.64745	0.00390777	2.40807	C3L	678	21	9	SB-743921 (KIF11)	sample
E13	e13-val-6	I22	22	9	23	UNC0638 -EHMT2-	-5.52	3000	0.857414	-0.445732	2.63861	0.0040943	2.38782	C3L	678	22	9	UNC0638 (EHMT2)	sample
E13	e13-val-6	I23	23	9		DMSO			0.953422	0.112593	0.486393	0.829893	0.0809781	C3L	678	23	9	DMSO	neg
E13	e13-val-6	J02	2	10	4	NVP-2 -CDK9-	-6	1000	0.169202	-4.44799	4.05229	1.30771e-07	6.88349	C3L	678	2	10	NVP-2 (CDK9)	sample
E13	e13-val-6	J03	3	10	5	PF-06726304 -EZH2	-6	1000	0.980989	0.272904	0.529002	0.829893	0.0809781	C3L	678	3	10	PF-06726304 (EZH2	sample
E13	e13-val-6	J04	4	10	6	NMS-E973 -HSP90AA1-	-6	1000	0.201521	-4.26004	6.0791	2.92884e-18	17.5333	C3L	678	4	10	NMS-E973 (HSP90AA1)	sample
E13	e13-val-6	J05	5	10	7	dmso	-6	1000	0.996198	0.361352	1.01639	0.829893	0.0809781	C3L	678	5	10	dmso	neg
E13	e13-val-6	J06	6	10	8	Chaetocin -SUV39H1 EHMT2-	-6	1000	0.0142586	-5.34905	10.3519	3.72148e-57	56.4293	C3L	678	6	10	Chaetocin (SUV39H1, EHMT2)	sample
E13	e13-val-6	J07	7	10	9	AZD5582 -BIRC3-	-6	1000	0.851711	-0.4789	1.48335	0.397906	0.400219	C3L	678	7	10	AZD5582 (BIRC3)	sample
E13	e13-val-6	J08	8	10	10	dmso	-6	1000	0.944867	0.0628414	0.697235	0.829893	0.0809781	C3L	678	8	10	dmso	neg
E13	e13-val-6	J09	9	10	11	Daporinad -NAMPT-	-6	1000	0.711977	-1.29151	2.29786	0.0228134	1.64181	C3L	678	9	10	Daporinad (NAMPT)	sample
E13	e13-val-6	J10	10	10	12	Gandotinib -JAK2-	-6	1000	0.823194	-0.644739	1.7682	0.176324	0.753688	C3L	678	10	10	Gandotinib (JAK2)	sample
E13	e13-val-6	J11	11	10	13	dmso	-6	1000	1.01521	0.471912	0.398434	0.829893	0.0809781	C3L	678	11	10	dmso	sample
E13	e13-val-6	J12	12	10	xx	DMSO			1.04563	0.648807	0.647988	0.829893	0.0809781	C3L	678	12	10	DMSO	neg
E13	e13-val-6	J13	13	10	14	GSK-269962 -PRKCI-	-6	1000	0.673954	-1.51263	2.73571	0.00237817	2.62376	C3L	678	13	10	GSK-269962 (PRKCI)	sample
E13	e13-val-6	J14	14	10	15	GSK-1070916 -SIK1 AURK-	-6	1000	0.501901	-2.51319	4.56851	7.49334e-10	9.12532	C3L	678	14	10	GSK-1070916 (SIK1, AURK)	sample
E13	e13-val-6	J15	15	10	16	GSK-2194069 -FASN-	-6	1000	0.707224	-1.31915	3.25806	8.70289e-05	4.06034	C3L	678	15	10	GSK-2194069 (FASN)	sample
E13	e13-val-6	J16	16	10	17	L-685 458 -PSENEN-	-6	1000	1.06369	0.753838	0.772337	0.829893	0.0809781	C3L	678	16	10	L-685,458 (PSENEN)	sample
E13	e13-val-6	J17	17	10	18	LY-411575 -PSEN-	-6	1000	1.04183	0.626695	0.766169	0.829893	0.0809781	C3L	678	17	10	LY-411575 (PSEN)	sample
E13	e13-val-6	J18	18	10	19	CCT251236 -PIR-	-6	1000	0.274715	-3.83438	4.27862	1.47863e-08	7.83014	C3L	678	18	10	CCT251236 (PIR)	sample
E13	e13-val-6	J19	19	10	20	dmso	-6	1000	1.14734	1.2403	0.317688	0.829893	0.0809781	C3L	678	19	10	dmso	sample
E13	e13-val-6	J20	20	10	21	dmso	-6	1000	1.05418	0.698559	0.47917	0.829893	0.0809781	C3L	678	20	10	dmso	sample
E13	e13-val-6	J21	21	10	22	SB-743921 -KIF11-	-6	1000	0.39924	-3.11022	3.4426	2.25286e-05	4.64727	C3L	678	21	10	SB-743921 (KIF11)	sample
E13	e13-val-6	J22	22	10	23	UNC0638 -EHMT2-	-6	1000	0.884981	-0.285421	0.715853	0.829893	0.0809781	C3L	678	22	10	UNC0638 (EHMT2)	sample
E13	e13-val-6	J23	23	10		DMSO			0.98289	0.28396	0.463623	0.829893	0.0809781	C3L	678	23	10	DMSO	neg
E13	e13-val-6	K02	2	11	4	NVP-2 -CDK9-	-6.48	333.3	0.146388	-4.58066	4.52939	1.13797e-09	8.94387	C3L	678	2	11	NVP-2 (CDK9)	sample
E13	e13-val-6	K03	3	11	5	PF-06726304 -EZH2	-6.48	333.333	1.05989	0.731726	2.2728	0.025498	1.59349	C3L	678	3	11	PF-06726304 (EZH2	sample
E13	e13-val-6	K04	4	11	6	NMS-E973 -HSP90AA1-	-6.48	333.3	0.175856	-4.40929	4.49852	1.57284e-09	8.80331	C3L	678	4	11	NMS-E973 (HSP90AA1)	sample
E13	e13-val-6	K05	5	11	7	dmso	-6.48	333.3	1.01711	0.482968	0.379952	0.829893	0.0809781	C3L	678	5	11	dmso	neg
E13	e13-val-6	K06	6	11	8	Chaetocin -SUV39H1 EHMT2-	-6.48	333.3	0.0104563	-5.37116	9.96659	1.02577e-52	51.9889	C3L	678	6	11	Chaetocin (SUV39H1, EHMT2)	sample
E13	e13-val-6	K07	7	11	9	AZD5582 -BIRC3-	-6.48	333.3	0.83365	-0.583932	1.2696	0.630831	0.200087	C3L	678	7	11	AZD5582 (BIRC3)	sample
E13	e13-val-6	K08	8	11	10	dmso	-6.48	333.3	1.05323	0.693031	0.619161	0.829893	0.0809781	C3L	678	8	11	dmso	neg
E13	e13-val-6	K09	9	11	11	Daporinad -NAMPT-	-6.48	333.3	0.764259	-0.987474	2.08671	0.055761	1.25367	C3L	678	9	11	Daporinad (NAMPT)	sample
E13	e13-val-6	K10	10	11	12	Gandotinib -JAK2-	-6.48	333.3	0.796578	-0.799523	1.51239	0.370109	0.431671	C3L	678	10	11	Gandotinib (JAK2)	sample
E13	e13-val-6	K11	11	11	13	dmso	-6.48	333.3	0.935361	0.00756169	0.493313	0.829893	0.0809781	C3L	678	11	11	dmso	sample
E13	e13-val-6	K12	12	11	xx	DMSO			1.08935	0.903094	0.605816	0.829893	0.0809781	C3L	678	12	11	DMSO	neg
E13	e13-val-6	K13	13	11	14	GSK-269962 -PRKCI-	-6.48	333.3	0.992395	0.33924	2.14087	0.0447671	1.34904	C3L	678	13	11	GSK-269962 (PRKCI)	sample
E13	e13-val-6	K14	14	11	15	GSK-1070916 -SIK1 AURK-	-6.48	333.3	0.5	-2.52425	4.58794	6.08199e-10	9.21595	C3L	678	14	11	GSK-1070916 (SIK1, AURK)	sample
E13	e13-val-6	K15	15	11	16	GSK-2194069 -FASN-	-6.48	333.3	0.565589	-2.14282	3.71909	2.48552e-06	5.60458	C3L	678	15	11	GSK-2194069 (FASN)	sample
E13	e13-val-6	K16	16	11	17	L-685 458 -PSENEN-	-6.48	333.3	1.02091	0.505079	0.793996	0.829893	0.0809781	C3L	678	16	11	L-685,458 (PSENEN)	sample
E13	e13-val-6	K17	17	11	18	LY-411575 -PSEN-	-6.48	333.3	1.01901	0.494023	0.774687	0.829893	0.0809781	C3L	678	17	11	LY-411575 (PSEN)	sample
E13	e13-val-6	K18	18	11	19	CCT251236 -PIR-	-6.48	333.333	0.346958	-3.41425	3.19109	0.000138146	3.85966	C3L	678	18	11	CCT251236 (PIR)	sample
E13	e13-val-6	K19	19	11	20	dmso	-6.48	333.3	1.13783	1.18502	0.599383	0.829893	0.0809781	C3L	678	19	11	dmso	sample
E13	e13-val-6	K20	20	11	21	dmso	-6.48	333.3	1.04468	0.643279	0.382769	0.829893	0.0809781	C3L	678	20	11	dmso	sample
E13	e13-val-6	K21	21	11	22	SB-743921 -KIF11-	-6.48	333.3	0.455323	-2.78407	2.49122	0.00893456	2.04893	C3L	678	21	11	SB-743921 (KIF11)	sample
E13	e13-val-6	K22	22	11	23	UNC0638 -EHMT2-	-6.48	333.3	0.969582	0.206569	0.398242	0.829893	0.0809781	C3L	678	22	11	UNC0638 (EHMT2)	sample
E13	e13-val-6	K23	23	11		DMSO			1.05228	0.687503	0.628905	0.829893	0.0809781	C3L	678	23	11	DMSO	neg
E13	e13-val-6	L02	2	12	4	NVP-2 -CDK9-	-6.95	111.1	0.141635	-4.6083	4.4278	3.26406e-09	8.48624	C3L	678	2	12	NVP-2 (CDK9)	sample
E13	e13-val-6	L03	3	12	5	PF-06726304 -EZH2	-6.95	111.111	1.02186	0.510607	0.585786	0.829893	0.0809781	C3L	678	3	12	PF-06726304 (EZH2	sample
E13	e13-val-6	L04	4	12	6	NMS-E973 -HSP90AA1-	-6.95	111.1	0.923004	-0.064302	1.72359	0.203467	0.691507	C3L	678	4	12	NMS-E973 (HSP90AA1)	sample
E13	e13-val-6	L05	5	12	7	dmso	-6.95	111.1	0.956274	0.129177	0.234459	0.830963	0.0804185	C3L	678	5	12	dmso	neg
E13	e13-val-6	L06	6	12	8	Chaetocin -SUV39H1 EHMT2-	-6.95	111.1	0.0361217	-5.2219	7.29931	4.65379e-27	26.3322	C3L	678	6	12	Chaetocin (SUV39H1, EHMT2)	sample
E13	e13-val-6	L07	7	12	9	AZD5582 -BIRC3-	-6.95	111.1	0.818441	-0.672379	1.24856	0.658203	0.18164	C3L	678	7	12	AZD5582 (BIRC3)	sample
E13	e13-val-6	L08	8	12	10	dmso	-6.95	111.1	1.03422	0.582471	1.02352	0.829893	0.0809781	C3L	678	8	12	dmso	neg
E13	e13-val-6	L09	9	12	11	Daporinad -NAMPT-	-6.95	111.1	0.693916	-1.39654	2.26874	0.0259644	1.58562	C3L	678	9	12	Daporinad (NAMPT)	sample
E13	e13-val-6	L10	10	12	12	Gandotinib -JAK2-	-6.95	111.1	0.973384	0.228681	1.1769	0.743246	0.128867	C3L	678	10	12	Gandotinib (JAK2)	sample
E13	e13-val-6	L11	11	12	13	dmso	-6.95	111.1	0.923004	-0.064302	0.381976	0.829893	0.0809781	C3L	678	11	12	dmso	sample
E13	e13-val-6	L12	12	12	xx	DMSO			1.03232	0.571415	0.747038	0.829893	0.0809781	C3L	678	12	12	DMSO	neg
E13	e13-val-6	L13	13	12	14	GSK-269962 -PRKCI-	-6.95	111.1	1.0038	0.405576	2.21532	0.0327935	1.48421	C3L	678	13	12	GSK-269962 (PRKCI)	sample
E13	e13-val-6	L14	14	12	15	GSK-1070916 -SIK1 AURK-	-6.95	111.1	0.492395	-2.56847	5.03479	3.70786e-12	11.4309	C3L	678	14	12	GSK-1070916 (SIK1, AURK)	sample
E13	e13-val-6	L15	15	12	16	GSK-2194069 -FASN-	-6.95	111.1	0.602662	-1.92723	3.46861	1.84357e-05	4.73434	C3L	678	15	12	GSK-2194069 (FASN)	sample
E13	e13-val-6	L16	16	12	17	L-685 458 -PSENEN-	-6.95	111.1	1.18251	1.44484	0.891196	0.829893	0.0809781	C3L	678	16	12	L-685,458 (PSENEN)	sample
E13	e13-val-6	L17	17	12	18	LY-411575 -PSEN-	-6.95	111.1	1.01426	0.466384	0.781547	0.829893	0.0809781	C3L	678	17	12	LY-411575 (PSEN)	sample
E13	e13-val-6	L18	18	12	19	CCT251236 -PIR-	-6.95	111.111	0.456274	-2.77854	2.53081	0.00728022	2.13786	C3L	678	18	12	CCT251236 (PIR)	sample
E13	e13-val-6	L19	19	12	20	dmso	-6.95	111.1	1.17871	1.42272	0.599889	0.829893	0.0809781	C3L	678	19	12	dmso	sample
E13	e13-val-6	L20	20	12	21	dmso	-6.95	111.1	0.980989	0.272904	0.725011	0.829893	0.0809781	C3L	678	20	12	dmso	sample
E13	e13-val-6	L21	21	12	22	SB-743921 -KIF11-	-6.95	111.1	0.419202	-2.99413	3.23246	0.000104123	3.98245	C3L	678	21	12	SB-743921 (KIF11)	sample
E13	e13-val-6	L22	22	12	23	UNC0638 -EHMT2-	-6.95	111.1	0.989544	0.322656	0.601835	0.829893	0.0809781	C3L	678	22	12	UNC0638 (EHMT2)	sample
E13	e13-val-6	L23	23	12		DMSO			0.913498	-0.119582	0.314931	0.829893	0.0809781	C3L	678	23	12	DMSO	neg
E13	e13-val-6	M02	2	13	4	NVP-2 -CDK9-	-7.43	37	0.228137	-4.10525	3.86716	6.99848e-07	6.155	C3L	678	2	13	NVP-2 (CDK9)	sample
E13	e13-val-6	M03	3	13	5	PF-06726304 -EZH2	-7.43	37.037	1.0038	0.405576	0.554837	0.829893	0.0809781	C3L	678	3	13	PF-06726304 (EZH2	sample
E13	e13-val-6	M04	4	13	6	NMS-E973 -HSP90AA1-	-7.43	37	0.855513	-0.456788	0.599622	0.829893	0.0809781	C3L	678	4	13	NMS-E973 (HSP90AA1)	sample
E13	e13-val-6	M05	5	13	7	dmso	-7.43	37	1.03992	0.615639	0.42652	0.829893	0.0809781	C3L	678	5	13	dmso	neg
E13	e13-val-6	M06	6	13	8	Chaetocin -SUV39H1 EHMT2-	-7.43	37	0.0617871	-5.07265	5.57185	3.93105e-15	14.4055	C3L	678	6	13	Chaetocin (SUV39H1, EHMT2)	sample
E13	e13-val-6	M07	7	13	9	AZD5582 -BIRC3-	-7.43	37	0.798479	-0.788467	1.60408	0.289675	0.538089	C3L	678	7	13	AZD5582 (BIRC3)	sample
E13	e13-val-6	M08	8	13	10	dmso	-7.43	37	0.930608	-0.0200782	0.498156	0.829893	0.0809781	C3L	678	8	13	dmso	neg
E13	e13-val-6	M09	9	13	11	Daporinad -NAMPT-	-7.43	37	0.658745	-1.60108	2.16268	0.0408955	1.38832	C3L	678	9	13	Daporinad (NAMPT)	sample
E13	e13-val-6	M10	10	13	12	Gandotinib -JAK2-	-7.43	37	0.918251	-0.0919419	0.826079	0.829893	0.0809781	C3L	678	10	13	Gandotinib (JAK2)	sample
E13	e13-val-6	M11	11	13	13	dmso	-7.43	37	0.999049	0.377936	0.534245	0.829893	0.0809781	C3L	678	11	13	dmso	sample
E13	e13-val-6	M12	12	13	xx	DMSO			1	0.383464	0.3077	0.829893	0.0809781	C3L	678	12	13	DMSO	neg
E13	e13-val-6	M13	13	13	14	GSK-269962 -PRKCI-	-7.43	37	0.996198	0.361352	3.51443	1.30268e-05	4.88516	C3L	678	13	13	GSK-269962 (PRKCI)	sample
E13	e13-val-6	M14	14	13	15	GSK-1070916 -SIK1 AURK-	-7.43	37	0.434411	-2.90568	4.50043	1.54262e-09	8.81174	C3L	678	14	13	GSK-1070916 (SIK1, AURK)	sample
E13	e13-val-6	M15	15	13	16	GSK-2194069 -FASN-	-7.43	37	0.714829	-1.27493	4.74754	1.04852e-10	9.97942	C3L	678	15	13	GSK-2194069 (FASN)	sample
E13	e13-val-6	M16	16	13	17	L-685 458 -PSENEN-	-7.43	37	1.0076	0.427688	0.594216	0.829893	0.0809781	C3L	678	16	13	L-685,458 (PSENEN)	sample
E13	e13-val-6	M17	17	13	18	LY-411575 -PSEN-	-7.43	37	1.06084	0.737254	0.584861	0.829893	0.0809781	C3L	678	17	13	LY-411575 (PSEN)	sample
E13	e13-val-6	M18	18	13	19	CCT251236 -PIR-	-7.43	37.037	0.402091	-3.09363	2.95576	0.000642309	3.19226	C3L	678	18	13	CCT251236 (PIR)	sample
E13	e13-val-6	M19	19	13	20	dmso	-7.43	37	0.990494	0.328184	0.385289	0.829893	0.0809781	C3L	678	19	13	dmso	sample
E13	e13-val-6	M20	20	13	21	dmso	-7.43	37	0.93251	-0.00902224	0.405988	0.829893	0.0809781	C3L	678	20	13	dmso	sample
E13	e13-val-6	M21	21	13	22	SB-743921 -KIF11-	-7.43	37	0.480038	-2.64034	2.7372	0.00235932	2.62721	C3L	678	21	13	SB-743921 (KIF11)	sample
E13	e13-val-6	M22	22	13	23	UNC0638 -EHMT2-	-7.43	37	1.01806	0.488496	0.354069	0.829893	0.0809781	C3L	678	22	13	UNC0638 (EHMT2)	sample
E13	e13-val-6	M23	23	13		DMSO			0.955323	0.123649	0.345862	0.829893	0.0809781	C3L	678	23	13	DMSO	neg
E13	e13-val-6	N02	2	14	4	NVP-2 -CDK9-	-7.91	12.3	0.555133	-2.20363	2.82662	0.00140543	2.85219	C3L	678	2	14	NVP-2 (CDK9)	sample
E13	e13-val-6	N03	3	14	5	PF-06726304 -EZH2	-7.91	12.3457	0.964829	0.178929	0.464285	0.829893	0.0809781	C3L	678	3	14	PF-06726304 (EZH2	sample
E13	e13-val-6	N04	4	14	6	NMS-E973 -HSP90AA1-	-7.91	12.3	1.01711	0.482968	0.647275	0.829893	0.0809781	C3L	678	4	14	NMS-E973 (HSP90AA1)	sample
E13	e13-val-6	N05	5	14	7	dmso	-7.91	12.3	1.01331	0.460856	0.573561	0.829893	0.0809781	C3L	678	5	14	dmso	neg
E13	e13-val-6	N06	6	14	8	Chaetocin -SUV39H1 EHMT2-	-7.91	12.3	0.573194	-2.0986	2.4229	0.0125901	1.89997	C3L	678	6	14	Chaetocin (SUV39H1, EHMT2)	sample
E13	e13-val-6	N07	7	14	9	AZD5582 -BIRC3-	-7.91	12.3	0.903042	-0.180389	1.12028	0.80289	0.0953442	C3L	678	7	14	AZD5582 (BIRC3)	sample
E13	e13-val-6	N08	8	14	10	dmso	-7.91	12.3	0.88308	-0.296477	0.863833	0.829893	0.0809781	C3L	678	8	14	dmso	neg
E13	e13-val-6	N09	9	14	11	Daporinad -NAMPT-	-7.91	12.3	0.681559	-1.46841	1.94634	0.0955702	1.01968	C3L	678	9	14	Daporinad (NAMPT)	sample
E13	e13-val-6	N10	10	14	12	Gandotinib -JAK2-	-7.91	12.3	0.914449	-0.114054	0.570673	0.829893	0.0809781	C3L	678	10	14	Gandotinib (JAK2)	sample
E13	e13-val-6	N11	11	14	13	dmso	-7.91	12.3	1.01141	0.4498	0.453798	0.829893	0.0809781	C3L	678	11	14	dmso	sample
E13	e13-val-6	N12	12	14	xx	DMSO			0.89924	-0.202501	0.84159	0.829893	0.0809781	C3L	678	12	14	DMSO	neg
E13	e13-val-6	N13	13	14	14	GSK-269962 -PRKCI-	-7.91	12.3	1.01996	0.499551	2.24238	0.029098	1.53614	C3L	678	13	14	GSK-269962 (PRKCI)	sample
E13	e13-val-6	N14	14	14	15	GSK-1070916 -SIK1 AURK-	-7.91	12.3	0.388783	-3.17102	5.18844	5.64452e-13	12.2484	C3L	678	14	14	GSK-1070916 (SIK1, AURK)	sample
E13	e13-val-6	N15	15	14	16	GSK-2194069 -FASN-	-7.91	12.3	0.727186	-1.20306	3.02141	0.000426628	3.36995	C3L	678	15	14	GSK-2194069 (FASN)	sample
E13	e13-val-6	N16	16	14	17	L-685 458 -PSENEN-	-7.91	12.3	1.03992	0.615639	0.877012	0.829893	0.0809781	C3L	678	16	14	L-685,458 (PSENEN)	sample
E13	e13-val-6	N17	17	14	18	LY-411575 -PSEN-	-7.91	12.3	1.0808	0.853342	0.724747	0.829893	0.0809781	C3L	678	17	14	LY-411575 (PSEN)	sample
E13	e13-val-6	N18	18	14	19	CCT251236 -PIR-	-7.91	12.3457	0.506654	-2.48556	2.90607	0.000872591	3.05919	C3L	678	18	14	CCT251236 (PIR)	sample
E13	e13-val-6	N19	19	14	20	dmso	-7.91	12.3	1.06654	0.770422	0.286038	0.829893	0.0809781	C3L	678	19	14	dmso	sample
E13	e13-val-6	N20	20	14	21	dmso	-7.91	12.3	1.04753	0.659863	0.491966	0.829893	0.0809781	C3L	678	20	14	dmso	sample
E13	e13-val-6	N21	21	14	22	SB-743921 -KIF11-	-7.91	12.3	0.513308	-2.44686	2.2844	0.0242351	1.61556	C3L	678	21	14	SB-743921 (KIF11)	sample
E13	e13-val-6	N22	22	14	23	UNC0638 -EHMT2-	-7.91	12.3	1.03707	0.599055	0.555602	0.829893	0.0809781	C3L	678	22	14	UNC0638 (EHMT2)	sample
E13	e13-val-6	N23	23	14		DMSO			1.03422	0.582471	0.35654	0.829893	0.0809781	C3L	678	23	14	DMSO	neg
E13	e13-val-6	O02	2	15	4	NVP-2 -CDK9-	-8.39	4.1	0.778517	-0.904554	1.53793	0.346394	0.46043	C3L	678	2	15	NVP-2 (CDK9)	sample
E13	e13-val-6	O03	3	15	5	PF-06726304 -EZH2	-8.39	4.11523	0.855513	-0.456788	0.761904	0.829893	0.0809781	C3L	678	3	15	PF-06726304 (EZH2	sample
E13	e13-val-6	O04	4	15	6	NMS-E973 -HSP90AA1-	-8.39	4.1	0.863118	-0.412564	0.593936	0.829893	0.0809781	C3L	678	4	15	NMS-E973 (HSP90AA1)	sample
E13	e13-val-6	O05	5	15	7	dmso	-8.39	4.1	0.937262	0.0186176	0.267242	0.829893	0.0809781	C3L	678	5	15	dmso	neg
E13	e13-val-6	O06	6	15	8	Chaetocin -SUV39H1 EHMT2-	-8.39	4.1	0.793726	-0.816107	2.17852	0.038338	1.41637	C3L	678	6	15	Chaetocin (SUV39H1, EHMT2)	sample
E13	e13-val-6	O07	7	15	9	AZD5582 -BIRC3-	-8.39	4.1	0.985741	0.300544	1.32643	0.564765	0.248132	C3L	678	7	15	AZD5582 (BIRC3)	sample
E13	e13-val-6	O08	8	15	10	dmso	-8.39	4.1	0.853612	-0.467844	1.06986	0.829893	0.0809781	C3L	678	8	15	dmso	neg
E13	e13-val-6	O09	9	15	11	Daporinad -NAMPT-	-8.39	4.1	0.989544	0.322656	0.487947	0.829893	0.0809781	C3L	678	9	15	Daporinad (NAMPT)	sample
E13	e13-val-6	O10	10	15	12	Gandotinib -JAK2-	-8.39	4.1	0.95057	0.0960093	0.63991	0.829893	0.0809781	C3L	678	10	15	Gandotinib (JAK2)	sample
E13	e13-val-6	O11	11	15	13	dmso	-8.39	4.1	0.93346	-0.00349426	0.485781	0.829893	0.0809781	C3L	678	11	15	dmso	sample
E13	e13-val-6	O12	12	15	xx	DMSO			0.985741	0.300544	0.74844	0.829893	0.0809781	C3L	678	12	15	DMSO	neg
E13	e13-val-6	O13	13	15	14	GSK-269962 -PRKCI-	-8.39	4.1	1.02567	0.532719	1.98417	0.0830858	1.08047	C3L	678	13	15	GSK-269962 (PRKCI)	sample
E13	e13-val-6	O14	14	15	15	GSK-1070916 -SIK1 AURK-	-8.39	4.1	0.495247	-2.55189	4.41016	3.9112e-09	8.40769	C3L	678	14	15	GSK-1070916 (SIK1, AURK)	sample
E13	e13-val-6	O15	15	15	16	GSK-2194069 -FASN-	-8.39	4.1	0.727186	-1.20306	3.01195	0.000451695	3.34515	C3L	678	15	15	GSK-2194069 (FASN)	sample
E13	e13-val-6	O16	16	15	17	L-685 458 -PSENEN-	-8.39	4.1	1.05894	0.726198	0.561794	0.829893	0.0809781	C3L	678	16	15	L-685,458 (PSENEN)	sample
E13	e13-val-6	O17	17	15	18	LY-411575 -PSEN-	-8.39	4.1	0.907795	-0.15275	0.933459	0.829893	0.0809781	C3L	678	17	15	LY-411575 (PSEN)	sample
E13	e13-val-6	O18	18	15	19	CCT251236 -PIR-	-8.39	4.11523	0.578897	-2.06543	2.30326	0.0222845	1.652	C3L	678	18	15	CCT251236 (PIR)	sample
E13	e13-val-6	O19	19	15	20	dmso	-8.39	4.1	1.00285	0.400048	1.16929	0.751476	0.124085	C3L	678	19	15	dmso	sample
E13	e13-val-6	O20	20	15	21	dmso	-8.39	4.1	0.940114	0.0352016	0.506959	0.829893	0.0809781	C3L	678	20	15	dmso	sample
E13	e13-val-6	O21	21	15	22	SB-743921 -KIF11-	-8.39	4.1	0.46673	-2.71773	2.33742	0.0189961	1.72134	C3L	678	21	15	SB-743921 (KIF11)	sample
E13	e13-val-6	O22	22	15	23	UNC0638 -EHMT2-	-8.39	4.1	0.936312	0.0130897	0.332147	0.829893	0.0809781	C3L	678	22	15	UNC0638 (EHMT2)	sample
E13	e13-val-6	O23	23	15		DMSO			0.915399	-0.108526	0.454198	0.829893	0.0809781	C3L	678	23	15	DMSO	neg
E21	e21-val-1	B02	2	2	1	2-methoxyestradiol	-5.52	3000	0.25669	-3.9392	6.05477	4.20159e-18	17.3766	TrgMol-FDA-LOPAC	642	2	2	2-methoxyestradiol	sample
E21	e21-val-1	B03	3	2	3	3-Tropanyl-indole-3-carboxylate hydrochloride	-5.52	3000	0.820614	-0.65974	1.32799	0.563042	0.249459	TrgMol-FDA-LOPAC	642	3	2	3-Tropanyl-indole-3-carboxylate hydrochloride	sample
E21	e21-val-1	B04	4	2	5	7-Cyclopentyl-5-(4-phenoxy)phenyl-7H-pyrrolo[2,3-d]pyrimidin-4-ylamine	-5.52	3000	0.850347	-0.486833	0.949119	0.829893	0.0809781	TrgMol-FDA-LOPAC	642	4	2	7-Cyclopentyl-5-(4-phenoxy)phenyl-7H-pyrrolo[2,3-d]pyrimidin-4-ylamine	sample
E21	e21-val-1	B05	5	2	7	Acenocoumarol	-5.52	3000	0.852329	-0.475306	1.11236	0.81114	0.0909043	TrgMol-FDA-LOPAC	642	5	2	Acenocoumarol	sample
E21	e21-val-1	B06	6	2	9	Alclometasone dipropionate	-5.52	3000	1.09812	0.954056	2.26521	0.0263481	1.57925	TrgMol-FDA-LOPAC	642	6	2	Alclometasone dipropionate	sample
E21	e21-val-1	B07	7	2	11	Amorolfine hydrochloride	-5.52	3000	0.815659	-0.688558	1.96522	0.0891827	1.04972	TrgMol-FDA-LOPAC	642	7	2	Amorolfine hydrochloride	sample
E21	e21-val-1	B08	8	2	13	Amsacrine	-5.52	3000	0.0812686	-4.95935	7.87283	8.02341e-32	31.0956	TrgMol-FDA-LOPAC	642	8	2	Amsacrine	sample
E21	e21-val-1	B09	9	2	15	Antimycin A	-5.52	3000	0.493558	-2.56171	3.70772	2.72485e-06	5.56466	TrgMol-FDA-LOPAC	642	9	2	Antimycin A	sample
E21	e21-val-1	B10	10	2	17	Arbutin	-5.52	3000	0.967294	0.193267	0.49128	0.829893	0.0809781	TrgMol-FDA-LOPAC	642	10	2	Arbutin	sample
E21	e21-val-1	B11	11	2	19	Auranofin	-5.52	3000	0.254708	-3.95073	5.53839	6.14311e-15	14.2116	TrgMol-FDA-LOPAC	642	11	2	Auranofin	sample
E21	e21-val-1	B12	12	2	0	DMSO			0.89891	-0.204419	0.890673	0.829893	0.0809781	TrgMol-FDA-LOPAC	642	12	2	DMSO	neg
E21	e21-val-1	B13	13	2	21	Avobenzone	-5.52	3000	0.819623	-0.665504	1.59344	0.297958	0.525845	TrgMol-FDA-LOPAC	642	13	2	Avobenzone	sample
E21	e21-val-1	B14	14	2	23	Azaguanine-8	-5.52	3000	0.296333	-3.70866	7.14559	7.6449e-26	25.1166	TrgMol-FDA-LOPAC	642	14	2	Azaguanine-8	sample
E21	e21-val-1	B15	15	2	25	Bay 11-7082	-5.52	3000	0.00099108	-5.4262	18.7338	7.32114e-199	198.135	TrgMol-FDA-LOPAC	642	15	2	Bay 11-7082	sample
E21	e21-val-1	B16	16	2	27	Benzethonium chloride	-5.52	3000	0.35778	-3.35132	3.85823	7.52792e-07	6.12332	TrgMol-FDA-LOPAC	642	16	2	Benzethonium chloride	sample
E21	e21-val-1	B17	17	2	29	Benzylpenicillin sodium	-5.52	3000	0.993062	0.343119	0.857551	0.829893	0.0809781	TrgMol-FDA-LOPAC	642	17	2	Benzylpenicillin sodium	sample
E21	e21-val-1	B18	18	2	31	BIO (GSK3 Inhibitor IX)	-5.52	3000	0.109019	-4.79797	11.4258	1.75706e-70	69.7552	TrgMol-FDA-LOPAC	642	18	2	BIO (GSK3 Inhibitor IX)	sample
E21	e21-val-1	B19	19	2	33	Brequinar sodium salt hydrate	-5.52	3000	0.444004	-2.84989	3.67745	3.51264e-06	5.45437	TrgMol-FDA-LOPAC	642	19	2	Brequinar sodium salt hydrate	sample
E21	e21-val-1	B20	20	2	35	Buflomedil hydrochloride	-5.52	3000	0.92666	-0.0430393	0.56714	0.829893	0.0809781	TrgMol-FDA-LOPAC	642	20	2	Buflomedil hydrochloride	sample
E21	e21-val-1	B21	21	2	37	Calcimycin	-5.52	3000	0.00891972	-5.38009	12.7299	1.58605e-88	87.7997	TrgMol-FDA-LOPAC	642	21	2	Calcimycin	sample
E21	e21-val-1	B22	22	2	39	Cantharidin	-5.52	3000	0.00297324	-5.41468	19.8455	4.25593e-224	223.371	TrgMol-FDA-LOPAC	642	22	2	Cantharidin	sample
E21	e21-val-1	B23	23	2	0	DMSO			0.818632	-0.671267	1.3161	0.577107	0.238744	TrgMol-FDA-LOPAC	642	23	2	DMSO	neg
E21	e21-val-1	C02	2	3	1	2-methoxyestradiol	-6	1000	0.802775	-0.763484	1.82314	0.147132	0.832294	TrgMol-FDA-LOPAC	642	2	3	2-methoxyestradiol	sample
E21	e21-val-1	C03	3	3	3	3-Tropanyl-indole-3-carboxylate hydrochloride	-6	1000	0.928642	-0.0315122	0.85339	0.829893	0.0809781	TrgMol-FDA-LOPAC	642	3	3	3-Tropanyl-indole-3-carboxylate hydrochloride	sample
E21	e21-val-1	C04	4	3	5	7-Cyclopentyl-5-(4-phenoxy)phenyl-7H-pyrrolo[2,3-d]pyrimidin-4-ylamine	-6	1000	1.00991	0.4411	1.31715	0.57604	0.239547	TrgMol-FDA-LOPAC	642	4	3	7-Cyclopentyl-5-(4-phenoxy)phenyl-7H-pyrrolo[2,3-d]pyrimidin-4-ylamine	sample
E21	e21-val-1	C05	5	3	7	Acenocoumarol	-6	1000	0.95441	0.11834	0.683572	0.829893	0.0809781	TrgMol-FDA-LOPAC	642	5	3	Acenocoumarol	sample
E21	e21-val-1	C06	6	3	9	Alclometasone dipropionate	-6	1000	1.20119	1.55347	2.23321	0.030309	1.51843	TrgMol-FDA-LOPAC	642	6	3	Alclometasone dipropionate	sample
E21	e21-val-1	C07	7	3	11	Amorolfine hydrochloride	-6	1000	1.07235	0.804204	1.17434	0.746077	0.127216	TrgMol-FDA-LOPAC	642	7	3	Amorolfine hydrochloride	sample
E21	e21-val-1	C08	8	3	13	Amsacrine	-6	1000	0.197225	-4.28502	5.67993	9.06198e-16	15.0428	TrgMol-FDA-LOPAC	642	8	3	Amsacrine	sample
E21	e21-val-1	C09	9	3	15	Antimycin A	-6	1000	0.584737	-2.03147	3.78214	1.46406e-06	5.83444	TrgMol-FDA-LOPAC	642	9	3	Antimycin A	sample
E21	e21-val-1	C10	10	3	17	Arbutin	-6	1000	0.971259	0.216321	0.567871	0.829893	0.0809781	TrgMol-FDA-LOPAC	642	10	3	Arbutin	sample
E21	e21-val-1	C11	11	3	19	Auranofin	-6	1000	0.840436	-0.544469	2.26519	0.0263481	1.57925	TrgMol-FDA-LOPAC	642	11	3	Auranofin	sample
E21	e21-val-1	C12	12	3	0	DMSO			1.09514	0.936766	0.575589	0.829893	0.0809781	TrgMol-FDA-LOPAC	642	12	3	DMSO	neg
E21	e21-val-1	C13	13	3	21	Avobenzone	-6	1000	1.06541	0.763859	0.700593	0.829893	0.0809781	TrgMol-FDA-LOPAC	642	13	3	Avobenzone	sample
E21	e21-val-1	C14	14	3	23	Azaguanine-8	-6	1000	0.429138	-2.93635	4.90192	1.79217e-11	10.7466	TrgMol-FDA-LOPAC	642	14	3	Azaguanine-8	sample
E21	e21-val-1	C15	15	3	25	Bay 11-7082	-6	1000	0.66997	-1.5358	2.09205	0.0545411	1.26328	TrgMol-FDA-LOPAC	642	15	3	Bay 11-7082	sample
E21	e21-val-1	C16	16	3	27	Benzethonium chloride	-6	1000	1.07136	0.79844	1.30381	0.591355	0.228152	TrgMol-FDA-LOPAC	642	16	3	Benzethonium chloride	sample
E21	e21-val-1	C17	17	3	29	Benzylpenicillin sodium	-6	1000	1.14172	1.20765	1.31032	0.584026	0.233568	TrgMol-FDA-LOPAC	642	17	3	Benzylpenicillin sodium	sample
E21	e21-val-1	C18	18	3	31	BIO (GSK3 Inhibitor IX)	-6	1000	0.708622	-1.31102	6.82955	1.88133e-23	22.7255	TrgMol-FDA-LOPAC	642	18	3	BIO (GSK3 Inhibitor IX)	sample
E21	e21-val-1	C19	19	3	33	Brequinar sodium salt hydrate	-6	1000	0.649158	-1.65684	2.4991	0.00858397	2.06631	TrgMol-FDA-LOPAC	642	19	3	Brequinar sodium salt hydrate	sample
E21	e21-val-1	C20	20	3	35	Buflomedil hydrochloride	-6	1000	1.12488	1.10967	0.913065	0.829893	0.0809781	TrgMol-FDA-LOPAC	642	20	3	Buflomedil hydrochloride	sample
E21	e21-val-1	C21	21	3	37	Calcimycin	-6	1000	0.0683845	-5.03428	8.7328	9.60273e-40	39.0176	TrgMol-FDA-LOPAC	642	21	3	Calcimycin	sample
E21	e21-val-1	C22	22	3	39	Cantharidin	-6	1000	0.00198216	-5.42044	24.2186	0	#NUM!	TrgMol-FDA-LOPAC	642	22	3	Cantharidin	sample
E21	e21-val-1	C23	23	3	0	DMSO			1.06046	0.735041	0.661446	0.829893	0.0809781	TrgMol-FDA-LOPAC	642	23	3	DMSO	neg
E21	e21-val-1	D02	2	4	1	2-methoxyestradiol	-6.48	333.3	0.927651	-0.0372757	1.00746	0.829893	0.0809781	TrgMol-FDA-LOPAC	642	2	4	2-methoxyestradiol	sample
E21	e21-val-1	D03	3	4	3	3-Tropanyl-indole-3-carboxylate hydrochloride	-6.48	333.3	0.934589	0.00306918	0.780592	0.829893	0.0809781	TrgMol-FDA-LOPAC	642	3	4	3-Tropanyl-indole-3-carboxylate hydrochloride	sample
E21	e21-val-1	D04	4	4	5	7-Cyclopentyl-5-(4-phenoxy)phenyl-7H-pyrrolo[2,3-d]pyrimidin-4-ylamine	-6.48	333.3	0.967294	0.193267	0.934151	0.829893	0.0809781	TrgMol-FDA-LOPAC	642	4	4	7-Cyclopentyl-5-(4-phenoxy)phenyl-7H-pyrrolo[2,3-d]pyrimidin-4-ylamine	sample
E21	e21-val-1	D05	5	4	7	Acenocoumarol	-6.48	333.3	0.865213	-0.40038	0.94634	0.829893	0.0809781	TrgMol-FDA-LOPAC	642	5	4	Acenocoumarol	sample
E21	e21-val-1	D06	6	4	9	Alclometasone dipropionate	-6.48	333.3	1.2002	1.5477	2.12683	0.0474253	1.32399	TrgMol-FDA-LOPAC	642	6	4	Alclometasone dipropionate	sample
E21	e21-val-1	D07	7	4	11	Amorolfine hydrochloride	-6.48	333.3	1.03072	0.562134	1.11406	0.808938	0.0920847	TrgMol-FDA-LOPAC	642	7	4	Amorolfine hydrochloride	sample
E21	e21-val-1	D08	8	4	13	Amsacrine	-6.48	333.3	0.387512	-3.17841	6.67863	2.38008e-22	21.6234	TrgMol-FDA-LOPAC	642	8	4	Amsacrine	sample
E21	e21-val-1	D09	9	4	15	Antimycin A	-6.48	333.3	0.593657	-1.97959	3.3908	3.32382e-05	4.47836	TrgMol-FDA-LOPAC	642	9	4	Antimycin A	sample
E21	e21-val-1	D10	10	4	17	Arbutin	-6.48	333.3	1.05154	0.683169	0.483724	0.829893	0.0809781	TrgMol-FDA-LOPAC	642	10	4	Arbutin	sample
E21	e21-val-1	D11	11	4	19	Auranofin	-6.48	333.3	0.979187	0.262429	1.14862	0.771871	0.112455	TrgMol-FDA-LOPAC	642	11	4	Auranofin	sample
E21	e21-val-1	D12	12	4	0	DMSO			0.964321	0.175976	0.728985	0.829893	0.0809781	TrgMol-FDA-LOPAC	642	12	4	DMSO	neg
E21	e21-val-1	D13	13	4	21	Avobenzone	-6.48	333.3	1.12785	1.12696	0.929417	0.829893	0.0809781	TrgMol-FDA-LOPAC	642	13	4	Avobenzone	sample
E21	e21-val-1	D14	14	4	23	Azaguanine-8	-6.48	333.3	0.488603	-2.59053	3.30186	6.36609e-05	4.19613	TrgMol-FDA-LOPAC	642	14	4	Azaguanine-8	sample
E21	e21-val-1	D15	15	4	25	Bay 11-7082	-6.48	333.3	0.952428	0.106813	0.802684	0.829893	0.0809781	TrgMol-FDA-LOPAC	642	15	4	Bay 11-7082	sample
E21	e21-val-1	D16	16	4	27	Benzethonium chloride	-6.48	333.333	1.09613	0.942529	0.93858	0.829893	0.0809781	TrgMol-FDA-LOPAC	642	16	4	Benzethonium chloride	sample
E21	e21-val-1	D17	17	4	29	Benzylpenicillin sodium	-6.48	333.3	0.968285	0.19903	4.42768	3.2664e-09	8.48593	TrgMol-FDA-LOPAC	642	17	4	Benzylpenicillin sodium	sample
E21	e21-val-1	D18	18	4	31	BIO (GSK3 Inhibitor IX)	-6.48	333.3	0.927651	-0.0372757	1.59315	0.298164	0.525544	TrgMol-FDA-LOPAC	642	18	4	BIO (GSK3 Inhibitor IX)	sample
E21	e21-val-1	D19	19	4	33	Brequinar sodium salt hydrate	-6.48	333.3	0.698712	-1.36866	1.4765	0.405279	0.392246	TrgMol-FDA-LOPAC	642	19	4	Brequinar sodium salt hydrate	sample
E21	e21-val-1	D20	20	4	35	Buflomedil hydrochloride	-6.48	333.3	1.12686	1.1212	0.706325	0.829893	0.0809781	TrgMol-FDA-LOPAC	642	20	4	Buflomedil hydrochloride	sample
E21	e21-val-1	D21	21	4	37	Calcimycin	-6.48	333.3	0.438057	-2.88447	7.08391	2.27729e-25	24.6426	TrgMol-FDA-LOPAC	642	21	4	Calcimycin	sample
E21	e21-val-1	D22	22	4	39	Cantharidin	-6.48	333.3	0.147671	-4.5732	7.76031	7.34968e-31	30.1337	TrgMol-FDA-LOPAC	642	22	4	Cantharidin	sample
E21	e21-val-1	D23	23	4	0	DMSO			0.965312	0.181739	1.02479	0.829893	0.0809781	TrgMol-FDA-LOPAC	642	23	4	DMSO	neg
E21	e21-val-1	E02	2	5	1	2-methoxyestradiol	-6.95	111.1	0.885035	-0.285109	1.4217	0.461036	0.336265	TrgMol-FDA-LOPAC	642	2	5	2-methoxyestradiol	sample
E21	e21-val-1	E03	3	5	3	3-Tropanyl-indole-3-carboxylate hydrochloride	-6.95	111.1	1.00297	0.400755	0.815125	0.829893	0.0809781	TrgMol-FDA-LOPAC	642	3	5	3-Tropanyl-indole-3-carboxylate hydrochloride	sample
E21	e21-val-1	E04	4	5	5	7-Cyclopentyl-5-(4-phenoxy)phenyl-7H-pyrrolo[2,3-d]pyrimidin-4-ylamine	-6.95	111.1	0.984143	0.291247	0.772847	0.829893	0.0809781	TrgMol-FDA-LOPAC	642	4	5	7-Cyclopentyl-5-(4-phenoxy)phenyl-7H-pyrrolo[2,3-d]pyrimidin-4-ylamine	sample
E21	e21-val-1	E05	5	5	7	Acenocoumarol	-6.95	111.1	0.930624	-0.0199851	0.771563	0.829893	0.0809781	TrgMol-FDA-LOPAC	642	5	5	Acenocoumarol	sample
E21	e21-val-1	E06	6	5	9	Alclometasone dipropionate	-6.95	111.1	1.39247	2.66583	3.03798	0.000382745	3.41709	TrgMol-FDA-LOPAC	642	6	5	Alclometasone dipropionate	sample
E21	e21-val-1	E07	7	5	11	Amorolfine hydrochloride	-6.95	111.1	1.08622	0.884894	0.989397	0.829893	0.0809781	TrgMol-FDA-LOPAC	642	7	5	Amorolfine hydrochloride	sample
E21	e21-val-1	E08	8	5	13	Amsacrine	-6.95	111.1	0.44995	-2.81531	6.56955	1.43183e-21	20.8441	TrgMol-FDA-LOPAC	642	8	5	Amsacrine	sample
E21	e21-val-1	E09	9	5	15	Antimycin A	-6.95	111.1	0.55005	-2.23319	3.93422	3.85142e-07	6.41438	TrgMol-FDA-LOPAC	642	9	5	Antimycin A	sample
E21	e21-val-1	E10	10	5	17	Arbutin	-6.95	111.1	0.915758	-0.106438	0.857383	0.829893	0.0809781	TrgMol-FDA-LOPAC	642	10	5	Arbutin	sample
E21	e21-val-1	E11	11	5	19	Auranofin	-6.95	111.1	0.947473	0.0779954	0.631867	0.829893	0.0809781	TrgMol-FDA-LOPAC	642	11	5	Auranofin	sample
E21	e21-val-1	E12	12	5	0	DMSO			1.00496	0.412282	1.18149	0.738016	0.131934	TrgMol-FDA-LOPAC	642	12	5	DMSO	neg
E21	e21-val-1	E13	13	5	21	Avobenzone	-6.95	111.1	1.13082	1.14425	0.8176	0.829893	0.0809781	TrgMol-FDA-LOPAC	642	13	5	Avobenzone	sample
E21	e21-val-1	E14	14	5	23	Azaguanine-8	-6.95	111.1	0.679881	-1.47817	1.8693	0.126035	0.899508	TrgMol-FDA-LOPAC	642	14	5	Azaguanine-8	sample
E21	e21-val-1	E15	15	5	25	Bay 11-7082	-6.95	111.1	1.00496	0.412282	0.48205	0.829893	0.0809781	TrgMol-FDA-LOPAC	642	15	5	Bay 11-7082	sample
E21	e21-val-1	E16	16	5	27	Benzethonium chloride	-6.95	111.111	1.11893	1.07509	0.99958	0.829893	0.0809781	TrgMol-FDA-LOPAC	642	16	5	Benzethonium chloride	sample
E21	e21-val-1	E17	17	5	29	Benzylpenicillin sodium	-6.95	111.1	1.03766	0.602479	0.688053	0.829893	0.0809781	TrgMol-FDA-LOPAC	642	17	5	Benzylpenicillin sodium	sample
E21	e21-val-1	E18	18	5	31	BIO (GSK3 Inhibitor IX)	-6.95	111.1	0.955401	0.124104	0.859302	0.829893	0.0809781	TrgMol-FDA-LOPAC	642	18	5	BIO (GSK3 Inhibitor IX)	sample
E21	e21-val-1	E19	19	5	33	Brequinar sodium salt hydrate	-6.95	111.1	0.81665	-0.682794	0.60685	0.829893	0.0809781	TrgMol-FDA-LOPAC	642	19	5	Brequinar sodium salt hydrate	sample
E21	e21-val-1	E20	20	5	35	Buflomedil hydrochloride	-6.95	111.1	1.1219	1.09238	0.71213	0.829893	0.0809781	TrgMol-FDA-LOPAC	642	20	5	Buflomedil hydrochloride	sample
E21	e21-val-1	E21	21	5	37	Calcimycin	-6.95	111.1	0.887017	-0.273582	1.95514	0.0924843	1.03393	TrgMol-FDA-LOPAC	642	21	5	Calcimycin	sample
E21	e21-val-1	E22	22	5	39	Cantharidin	-6.95	111.1	0.818632	-0.671267	2.07117	0.0593268	1.22675	TrgMol-FDA-LOPAC	642	22	5	Cantharidin	sample
E21	e21-val-1	E23	23	5	0	DMSO			1.00297	0.400755	0.840143	0.829893	0.0809781	TrgMol-FDA-LOPAC	642	23	5	DMSO	neg
E21	e21-val-1	F02	2	6	1	2-methoxyestradiol	-7.43	37	0.918731	-0.0891477	0.858001	0.829893	0.0809781	TrgMol-FDA-LOPAC	642	2	6	2-methoxyestradiol	sample
E21	e21-val-1	F03	3	6	3	3-Tropanyl-indole-3-carboxylate hydrochloride	-7.43	37	0.911794	-0.129493	0.739707	0.829893	0.0809781	TrgMol-FDA-LOPAC	642	3	6	3-Tropanyl-indole-3-carboxylate hydrochloride	sample
E21	e21-val-1	F04	4	6	5	7-Cyclopentyl-5-(4-phenoxy)phenyl-7H-pyrrolo[2,3-d]pyrimidin-4-ylamine	-7.43	37	1.02676	0.53908	0.721143	0.829893	0.0809781	TrgMol-FDA-LOPAC	642	4	6	7-Cyclopentyl-5-(4-phenoxy)phenyl-7H-pyrrolo[2,3-d]pyrimidin-4-ylamine	sample
E21	e21-val-1	F05	5	6	7	Acenocoumarol	-7.43	37	0.896928	-0.215946	0.962753	0.829893	0.0809781	TrgMol-FDA-LOPAC	642	5	6	Acenocoumarol	sample
E21	e21-val-1	F06	6	6	9	Alclometasone dipropionate	-7.43	37	1.21209	1.61687	2.45386	0.0108168	1.9659	TrgMol-FDA-LOPAC	642	6	6	Alclometasone dipropionate	sample
E21	e21-val-1	F07	7	6	11	Amorolfine hydrochloride	-7.43	37	0.982161	0.27972	0.732034	0.829893	0.0809781	TrgMol-FDA-LOPAC	642	7	6	Amorolfine hydrochloride	sample
E21	e21-val-1	F08	8	6	13	Amsacrine	-7.43	37	0.719524	-1.24762	2.4996	0.00856351	2.06735	TrgMol-FDA-LOPAC	642	8	6	Amsacrine	sample
E21	e21-val-1	F09	9	6	15	Antimycin A	-7.43	37	0.542121	-2.2793	4.08511	9.65435e-08	7.01528	TrgMol-FDA-LOPAC	642	9	6	Antimycin A	sample
E21	e21-val-1	F10	10	6	17	Arbutin	-7.43	37	1.07136	0.79844	0.902415	0.829893	0.0809781	TrgMol-FDA-LOPAC	642	10	6	Arbutin	sample
E21	e21-val-1	F11	11	6	19	Auranofin	-7.43	37	1.02478	0.527553	1.07044	0.829893	0.0809781	TrgMol-FDA-LOPAC	642	11	6	Auranofin	sample
E21	e21-val-1	F12	12	6	0	DMSO			0.989098	0.320065	1.06287	0.829893	0.0809781	TrgMol-FDA-LOPAC	642	12	6	DMSO	neg
E21	e21-val-1	F13	13	6	21	Avobenzone	-7.43	37	1.04856	0.665878	0.669934	0.829893	0.0809781	TrgMol-FDA-LOPAC	642	13	6	Avobenzone	sample
E21	e21-val-1	F14	14	6	23	Azaguanine-8	-7.43	37	0.787909	-0.849937	1.03871	0.829893	0.0809781	TrgMol-FDA-LOPAC	642	14	6	Azaguanine-8	sample
E21	e21-val-1	F15	15	6	25	Bay 11-7082	-7.43	37	0.901883	-0.187128	0.460751	0.829893	0.0809781	TrgMol-FDA-LOPAC	642	15	6	Bay 11-7082	sample
E21	e21-val-1	F16	16	6	27	Benzethonium chloride	-7.43	37.037	1.01982	0.498735	0.653882	0.829893	0.0809781	TrgMol-FDA-LOPAC	642	16	6	Benzethonium chloride	sample
E21	e21-val-1	F17	17	6	29	Benzylpenicillin sodium	-7.43	37	1.03171	0.567898	0.790699	0.829893	0.0809781	TrgMol-FDA-LOPAC	642	17	6	Benzylpenicillin sodium	sample
E21	e21-val-1	F18	18	6	31	BIO (GSK3 Inhibitor IX)	-7.43	37	0.912785	-0.123729	1.15367	0.766482	0.115498	TrgMol-FDA-LOPAC	642	18	6	BIO (GSK3 Inhibitor IX)	sample
E21	e21-val-1	F19	19	6	33	Brequinar sodium salt hydrate	-7.43	37	0.91774	-0.0949113	1.21813	0.694294	0.158457	TrgMol-FDA-LOPAC	642	19	6	Brequinar sodium salt hydrate	sample
E21	e21-val-1	F20	20	6	35	Buflomedil hydrochloride	-7.43	37	1.02478	0.527553	0.582211	0.829893	0.0809781	TrgMol-FDA-LOPAC	642	20	6	Buflomedil hydrochloride	sample
E21	e21-val-1	F21	21	6	37	Calcimycin	-7.43	37	0.951437	0.10105	0.538464	0.829893	0.0809781	TrgMol-FDA-LOPAC	642	21	6	Calcimycin	sample
E21	e21-val-1	F22	22	6	39	Cantharidin	-7.43	37	0.984143	0.291247	0.821655	0.829893	0.0809781	TrgMol-FDA-LOPAC	642	22	6	Cantharidin	sample
E21	e21-val-1	F23	23	6	0	DMSO			0.970268	0.210557	0.608738	0.829893	0.0809781	TrgMol-FDA-LOPAC	642	23	6	DMSO	neg
E21	e21-val-1	G02	2	7	1	2-methoxyestradiol	-7.91	12.3	0.931615	-0.0142215	1.01492	0.829893	0.0809781	TrgMol-FDA-LOPAC	642	2	7	2-methoxyestradiol	sample
E21	e21-val-1	G03	3	7	3	3-Tropanyl-indole-3-carboxylate hydrochloride	-7.91	12.3	0.965312	0.181739	0.870856	0.829893	0.0809781	TrgMol-FDA-LOPAC	642	3	7	3-Tropanyl-indole-3-carboxylate hydrochloride	sample
E21	e21-val-1	G04	4	7	5	7-Cyclopentyl-5-(4-phenoxy)phenyl-7H-pyrrolo[2,3-d]pyrimidin-4-ylamine	-7.91	12.3	1.05451	0.70046	0.599583	0.829893	0.0809781	TrgMol-FDA-LOPAC	642	4	7	7-Cyclopentyl-5-(4-phenoxy)phenyl-7H-pyrrolo[2,3-d]pyrimidin-4-ylamine	sample
E21	e21-val-1	G05	5	7	7	Acenocoumarol	-7.91	12.3	1.08821	0.896421	0.655221	0.829893	0.0809781	TrgMol-FDA-LOPAC	642	5	7	Acenocoumarol	sample
E21	e21-val-1	G06	6	7	9	Alclometasone dipropionate	-7.91	12.3	1.25669	1.87623	2.13502	0.0458278	1.33887	TrgMol-FDA-LOPAC	642	6	7	Alclometasone dipropionate	sample
E21	e21-val-1	G07	7	7	11	Amorolfine hydrochloride	-7.91	12.3	1.01685	0.481444	0.483498	0.829893	0.0809781	TrgMol-FDA-LOPAC	642	7	7	Amorolfine hydrochloride	sample
E21	e21-val-1	G08	8	7	13	Amsacrine	-7.91	12.3	1.07532	0.821494	1.83131	0.143266	0.843856	TrgMol-FDA-LOPAC	642	8	7	Amsacrine	sample
E21	e21-val-1	G09	9	7	15	Antimycin A	-7.91	12.3	0.629336	-1.77211	3.44392	2.23122e-05	4.65146	TrgMol-FDA-LOPAC	642	9	7	Antimycin A	sample
E21	e21-val-1	G10	10	7	17	Arbutin	-7.91	12.3	0.989098	0.320065	1.06042	0.829893	0.0809781	TrgMol-FDA-LOPAC	642	10	7	Arbutin	sample
E21	e21-val-1	G11	11	7	19	Auranofin	-7.91	12.3	1	0.383464	0.511721	0.829893	0.0809781	TrgMol-FDA-LOPAC	642	11	7	Auranofin	sample
E21	e21-val-1	G12	12	7	0	DMSO			1.11298	1.04051	1.24896	0.658028	0.181756	TrgMol-FDA-LOPAC	642	12	7	DMSO	neg
E21	e21-val-1	G13	13	7	21	Avobenzone	-7.91	12.3	1.16749	1.35751	0.781561	0.829893	0.0809781	TrgMol-FDA-LOPAC	642	13	7	Avobenzone	sample
E21	e21-val-1	G14	14	7	23	Azaguanine-8	-7.91	12.3	1.06046	0.735041	1.27845	0.61942	0.208015	TrgMol-FDA-LOPAC	642	14	7	Azaguanine-8	sample
E21	e21-val-1	G15	15	7	25	Bay 11-7082	-7.91	12.3	1.06343	0.752332	0.689213	0.829893	0.0809781	TrgMol-FDA-LOPAC	642	15	7	Bay 11-7082	sample
E21	e21-val-1	G16	16	7	27	Benzethonium chloride	-7.91	12.3457	1.12884	1.13273	1.02886	0.829893	0.0809781	TrgMol-FDA-LOPAC	642	16	7	Benzethonium chloride	sample
E21	e21-val-1	G17	17	7	29	Benzylpenicillin sodium	-7.91	12.3	1.10505	0.994401	0.821137	0.829893	0.0809781	TrgMol-FDA-LOPAC	642	17	7	Benzylpenicillin sodium	sample
E21	e21-val-1	G18	18	7	31	BIO (GSK3 Inhibitor IX)	-7.91	12.3	1.10505	0.994401	1.18496	0.733295	0.134721	TrgMol-FDA-LOPAC	642	18	7	BIO (GSK3 Inhibitor IX)	sample
E21	e21-val-1	G19	19	7	33	Brequinar sodium salt hydrate	-7.91	12.3	1.03568	0.590952	0.391014	0.829893	0.0809781	TrgMol-FDA-LOPAC	642	19	7	Brequinar sodium salt hydrate	sample
E21	e21-val-1	G20	20	7	35	Buflomedil hydrochloride	-7.91	12.3	1.06145	0.740805	0.740625	0.829893	0.0809781	TrgMol-FDA-LOPAC	642	20	7	Buflomedil hydrochloride	sample
E21	e21-val-1	G21	21	7	37	Calcimycin	-7.91	12.3	0.993062	0.343119	0.698775	0.829893	0.0809781	TrgMol-FDA-LOPAC	642	21	7	Calcimycin	sample
E21	e21-val-1	G22	22	7	39	Cantharidin	-7.91	12.3	1.04559	0.648588	0.67909	0.829893	0.0809781	TrgMol-FDA-LOPAC	642	22	7	Cantharidin	sample
E21	e21-val-1	G23	23	7	0	DMSO			1.10902	1.01746	0.616197	0.829893	0.0809781	TrgMol-FDA-LOPAC	642	23	7	DMSO	neg
E21	e21-val-1	H02	2	8	1	2-methoxyestradiol	-8.39	4.1	0.888008	-0.267818	1.00124	0.829893	0.0809781	TrgMol-FDA-LOPAC	642	2	8	2-methoxyestradiol	sample
E21	e21-val-1	H03	3	8	3	3-Tropanyl-indole-3-carboxylate hydrochloride	-8.39	4.1	0.945491	0.0664683	0.866363	0.829893	0.0809781	TrgMol-FDA-LOPAC	642	3	8	3-Tropanyl-indole-3-carboxylate hydrochloride	sample
E21	e21-val-1	H04	4	8	5	7-Cyclopentyl-5-(4-phenoxy)phenyl-7H-pyrrolo[2,3-d]pyrimidin-4-ylamine	-8.39	4.1	0.864222	-0.406143	0.616847	0.829893	0.0809781	TrgMol-FDA-LOPAC	642	4	8	7-Cyclopentyl-5-(4-phenoxy)phenyl-7H-pyrrolo[2,3-d]pyrimidin-4-ylamine	sample
E21	e21-val-1	H05	5	8	7	Acenocoumarol	-8.39	4.1	0.925669	-0.0488028	1.0122	0.829893	0.0809781	TrgMol-FDA-LOPAC	642	5	8	Acenocoumarol	sample
E21	e21-val-1	H06	6	8	9	Alclometasone dipropionate	-8.39	4.1	1.31516	2.21628	1.94156	0.0972508	1.01211	TrgMol-FDA-LOPAC	642	6	8	Alclometasone dipropionate	sample
E21	e21-val-1	H07	7	8	11	Amorolfine hydrochloride	-8.39	4.1	0.939544	0.031887	0.884784	0.829893	0.0809781	TrgMol-FDA-LOPAC	642	7	8	Amorolfine hydrochloride	sample
E21	e21-val-1	H08	8	8	13	Amsacrine	-8.39	4.1	0.90783	-0.152547	0.892875	0.829893	0.0809781	TrgMol-FDA-LOPAC	642	8	8	Amsacrine	sample
E21	e21-val-1	H09	9	8	15	Antimycin A	-8.39	4.1	0.587711	-2.01418	3.65486	4.23522e-06	5.37312	TrgMol-FDA-LOPAC	642	9	8	Antimycin A	sample
E21	e21-val-1	H10	10	8	17	Arbutin	-8.39	4.1	1.02577	0.533316	0.434144	0.829893	0.0809781	TrgMol-FDA-LOPAC	642	10	8	Arbutin	sample
E21	e21-val-1	H11	11	8	19	Auranofin	-8.39	4.1	0.997027	0.366173	0.69238	0.829893	0.0809781	TrgMol-FDA-LOPAC	642	11	8	Auranofin	sample
E21	e21-val-1	H12	12	8	0	DMSO			0.964321	0.175976	0.551788	0.829893	0.0809781	TrgMol-FDA-LOPAC	642	12	8	DMSO	neg
E21	e21-val-1	H13	13	8	21	Avobenzone	-8.39	4.1	1.09911	0.95982	0.84464	0.829893	0.0809781	TrgMol-FDA-LOPAC	642	13	8	Avobenzone	sample
E21	e21-val-1	H14	14	8	23	Azaguanine-8	-8.39	4.1	0.916749	-0.100675	0.646057	0.829893	0.0809781	TrgMol-FDA-LOPAC	642	14	8	Azaguanine-8	sample
E21	e21-val-1	H15	15	8	25	Bay 11-7082	-8.39	4.1	1.00694	0.423809	0.362616	0.829893	0.0809781	TrgMol-FDA-LOPAC	642	15	8	Bay 11-7082	sample
E21	e21-val-1	H16	16	8	27	Benzethonium chloride	-8.39	4.11523	1.1001	0.965583	0.772524	0.829893	0.0809781	TrgMol-FDA-LOPAC	642	16	8	Benzethonium chloride	sample
E21	e21-val-1	H17	17	8	29	Benzylpenicillin sodium	-8.39	4.1	1.06046	0.735041	0.888998	0.829893	0.0809781	TrgMol-FDA-LOPAC	642	17	8	Benzylpenicillin sodium	sample
E21	e21-val-1	H18	18	8	31	BIO (GSK3 Inhibitor IX)	-8.39	4.1	0.996036	0.36041	0.808599	0.829893	0.0809781	TrgMol-FDA-LOPAC	642	18	8	BIO (GSK3 Inhibitor IX)	sample
E21	e21-val-1	H19	19	8	33	Brequinar sodium salt hydrate	-8.39	4.1	0.951437	0.10105	0.971525	0.829893	0.0809781	TrgMol-FDA-LOPAC	642	19	8	Brequinar sodium salt hydrate	sample
[truncated: 10,610 more rows]

## Sheet: 2.VAL>5 -LOGpvalue
Validation set: filtered by -LOG[p-value] >5
	[smallest -Log[p-value] across 6 cell lines]	[smallest Phenotypic distance across 6 cell lines]	[smallest effective concentration across 6 cell lines]	[smallest effective concentration across 6 cell lines]
Compound ID	Min of NegLOG[pValue]	Min of Phenotypic Distance	Min of LOG[M]	Min of META_Conc[nM]
2-methoxyestradiol	6.5434	3.96733	-5.52	3000
E13	11.3867	5.02624	-5.52	3000
E21	17.3766	6.05477	-5.52	3000
E28	6.5434	3.96733	-5.52	3000
E31	12.9392	5.31423	-5.52	3000
E34	11.0406	4.95945	-5.52	3000
E57	27.2177	7.40884	-5.52	3000
3-Aminopropylphosphonic acid	7.84424	4.2819	-7.91	12.3
E21	12.8197	5.2926	-7.91	12.3
E34	7.84424	4.2819	-6	1000
5-azacytidine	12.9036	5.30779	-7.91	12.3457
E13	20.8296	6.56745	-5.52	3000
E21	12.9036	5.30779	-7.91	12.3457
E57	15.1957	5.70583	-5.52	3000
AC-93253 iodide	5.57369	3.71034	-6.48	333.3
E13	5.57369	3.71034	-6.48	333.3
E21	6.39174	3.92845	-6.48	333.3
E28	11.4549	5.03958	-5.52	3000
E31	6.13826	3.86268	-6	1000
E57	15.1375	5.69606	-6.48	333.3
FT3469	5.8106	3.77561	-6	1000
Albendazole	5.76202	3.76227	-6.48	333.3
E13	8.51004	4.43317	-6.48	333.3
E21	24.9173	7.1195	-6	1000
E28	6.10793	3.85422	-5.52	3000
E31	12.3953	5.2154	-6	1000
E34	5.76202	3.76227	-6	1000
E57	9.81105	4.71287	-6	1000
FT3469	6.59985	3.98166	-5.52	3000
Alclometasone dipropionate	6.05799	3.84135	-7.91	12.3
E31	6.05799	3.84135	-7.91	12.3
Alexidine dihydrochloride	6.72424	4.01294	-6	1000
E13	53.5557	10.1042	-5.52	3000
E21	11.1268	4.97626	-6	1000
E28	90.227	12.8941	-5.52	3000
E31	14.3746	5.56631	-6	1000
E34	6.72424	4.01294	-6	1000
E57	19.2614	6.34044	-6	1000
FT3469	73.6351	11.7187	-5.52	3000
alisertib	6.21047	3.88144	-7.43	37
E13	6.21047	3.88144	-7.43	37
E21	8.50407	4.43177	-7.43	37
E31	6.49208	3.9542	-6.95	111.1
E57	7.62231	4.23036	-6.95	111.1
FT3469	6.67521	4.00076	-7.43	37
Amsacrine	5.54175	3.70134	-7.43	37
E13	8.83872	4.50656	-7.43	37
E21	15.0428	5.67993	-6.95	111.1
E28	6.95631	4.07059	-5.52	3000
E31	5.54175	3.70134	-7.43	37
E34	5.94027	3.81038	-6.95	111.1
E57	9.97195	4.74599	-7.43	37
Ancitabine hydrochloride	5.67736	3.73919	-8.39	4.1
E13	13.5935	5.4308	-5.52	3000
E21	6.47038	3.94857	-6.48	333.3
E31	6.15309	3.86662	-5.52	3000
E34	5.81402	3.77661	-6	1000
E57	5.67736	3.73919	-8.39	4.1
Antimycin A	5.04191	3.5606	-8.39	4.1
E21	5.37312	3.65486	-8.39	4.1
E57	5.04191	3.5606	-7.91	12.3
APIO-EE-07	5.27147	3.62609	-7.13	74.1
E21	11.2641	5.00266	-7.13	74.1
E28	5.27147	3.62609	-5.7	2000
Argatroban	5.978	3.8204	-8.39	4.1
FT3469	5.978	3.8204	-8.39	4.1
Auranofin	14.2116	5.53839	-5.52	3000
E13	15.794	5.80414	-5.52	3000
E21	14.2116	5.53839	-5.52	3000
E28	69.1607	11.3802	-5.52	3000
E31	36.9872	8.52129	-5.52	3000
E34	14.9513	5.66435	-5.52	3000
E57	47.883	9.59517	-5.52	3000
FT3469	14.2713	5.54863	-5.52	3000
Aurora-A Inhibitor I	6.05665	3.84096	-6	1000
E21	6.05665	3.84096	-6	1000
E28	13.1458	5.3514	-6	1000
E31	19.4581	6.36936	-6	1000
E34	44.4892	9.27558	-5.52	3000
E57	72.6035	11.641	-5.52	3000
FT3469	94.8213	13.1988	-5.52	3000
Azacytidine-5	6.1365	3.86208	-6.48	333.3
E13	8.33009	4.39242	-5.52	3000
E28	6.1365	3.86208	-6.48	333.3
E57	6.13826	3.86264	-5.52	3000
Azaguanine-8	5.65333	3.73253	-6	1000
E13	11.3471	5.01846	-5.52	3000
E21	10.7466	4.90192	-6	1000
E28	5.65333	3.73253	-5.52	3000
E31	12.3376	5.20486	-5.52	3000
E57	14.2523	5.54533	-6	1000
AZD3965	6.5578	3.97109	-6	1000
E28	6.5578	3.97109	-6	1000
Bay 11-7082	38.7096	8.70131	-5.52	3000
E13	94.1547	13.155	-5.52	3000
E21	198.135	18.7338	-5.52	3000
E28	151.014	16.4504	-5.52	3000
E31	127.561	15.184	-5.52	3000
E34	46.0077	9.4201	-5.52	3000
E57	38.7096	8.70131	-5.52	3000
FT3469	173.937	17.5977	-5.52	3000
Benzethonium chloride	6.12332	3.85823	-5.52	3000
E13	10.8481	4.92161	-5.52	3000
E21	6.12332	3.85823	-5.52	3000
E28	10.7111	4.89491	-5.52	3000
E31	90.4727	12.9107	-5.52	3000
E57	10.0471	4.76131	-5.52	3000
Benzoxiquine	101.864	13.6527	-5.52	3000
E13	206.368	19.1038	-5.52	3000
E21	300	23.8513	-5.52	3000
E28	174.092	17.6058	-5.52	3000
E31	133.834	15.5332	-5.52	3000
E34	222.956	19.8267	-5.52	3000
E57	101.864	13.6527	-5.52	3000
FT3469	112.958	14.3361	-5.52	3000
Benzylpenicillin sodium	8.48593	4.42768	-6.48	333.3
E21	8.48593	4.42768	-6.48	333.3
Betahistine mesylate	8.85988	4.51121	-8.39	4.1
E57	8.85988	4.51121	-8.39	4.1
BIO (GSK3 Inhibitor IX)	5.22584	3.61335	-6	1000
E13	5.22584	3.61335	-6	1000
E21	22.7255	6.82955	-6	1000
E28	11.0512	4.96164	-5.52	3000
E31	5.93191	3.808	-6	1000
E34	13.1461	5.35151	-6	1000
E57	15.0473	5.68079	-6	1000
FT3469	14.3857	5.5683	-5.52	3000
Bortezomib	10.6593	4.88455	-8.39	4.11523
E13	77.8233	12.0276	-8.39	4.11523
E21	60.8646	10.7214	-8.39	4.11523
E28	10.6593	4.88455	-8.39	4.11523
E31	37.1085	8.53402	-8.39	4.11523
E34	47.7393	9.58188	-8.39	4.11523
E57	51.0136	9.87948	-8.39	4.11523
FT3469	16.3869	5.89952	-8.39	4.11523
Brequinar sodium salt hydrate	5.45437	3.67745	-6.48	333.3
E13	8.41087	4.41097	-6.48	333.3
E21	5.45437	3.67745	-5.52	3000
E57	12.4676	5.22877	-6.48	333.3
Bromocryptine mesylate	13.2087	5.36271	-6.95	111.1
E57	13.2087	5.36271	-6.95	111.1
Buflomedil hydrochloride	6.74927	4.01922	-7.91	12.3
E57	6.74927	4.01922	-7.43	37
FT3469	10.9219	4.93596	-7.91	12.3
Cabazitaxel	5.18317	3.6008	-8.39	4.1
E13	18.3593	6.20534	-8.39	4.1
E21	20.5888	6.53276	-8.39	4.1
E28	5.18317	3.6008	-8.39	4.1
E31	6.63009	3.98921	-8.39	4.1
E34	9.05385	4.553	-8.39	4.1
E57	15.9405	5.82778	-8.39	4.1
FT3469	6.34726	3.91692	-8.39	4.1
Calcimycin	5.65663	3.73345	-6.95	111.1
E13	22.4682	6.79467	-6.48	333.3
E21	24.6426	7.08391	-6.48	333.3
E28	14.5667	5.59938	-6	1000
E31	31.4152	7.9097	-6.48	333.3
E34	11.7155	5.08896	-6.48	333.3
E57	6.05494	3.84046	-6.95	111.1
FT3469	5.65663	3.73345	-6.48	333.3
Cantharidin	7.303	4.15495	-8.39	4.1
E13	28.1094	7.518	-6.48	333.3
E21	30.1337	7.76031	-6.48	333.3
E28	23.9379	6.99172	-6.48	333.3
E31	61.8663	10.8034	-6.48	333.3
E34	36.472	8.4667	-6.48	333.3
E57	7.303	4.15495	-8.39	4.1
FT3469	15.8177	5.80805	-6.48	333.3
Carfilzomib	11.8852	5.12114	-8.39	4.1
E13	30.7639	7.83377	-8.39	4.1
E21	19.1342	6.32143	-8.39	4.1
E28	11.8852	5.12114	-7.91	12.3
E31	36.2987	8.44806	-8.39	4.1
E34	13.8151	5.4694	-8.39	4.1
E57	37.8504	8.61224	-8.39	4.1
FT3469	12.9531	5.31674	-8.39	4.1
CCT137690	9.23254	4.59149	-6.48	333.3
E13	9.23254	4.59149	-6	1000
E21	15.5793	5.76891	-6	1000
E28	14.5968	5.60461	-5.52	3000
E31	54.5258	10.1892	-5.52	3000
E34	37.6312	8.58919	-5.52	3000
E57	14.8172	5.64188	-6.48	333.3
FT3469	47.3846	9.54904	-5.52	3000
CCT251236 -PIR-	5.13007	3.58578	-7.43	37
E13	6.71402	4.0104	-6	1000
E21	5.71785	3.75038	-7.43	37
E34	5.88372	3.79535	-6.48	333.333
E57	5.20739	3.60796	-6.48	333.3
FT3469	5.13007	3.58578	-7.43	37.037
Cephalomannine	5.02027	3.5544	-8.39	4.11523
E13	7.64013	4.23452	-8.39	4.11523
E21	11.2073	4.99187	-8.39	4.11523
E28	5.36575	3.65275	-7.43	37.037
E31	5.19195	3.60344	-8.39	4.11523
E34	5.02027	3.5544	-8.39	4.11523
E57	11.7705	5.09925	-8.39	4.11523
FT3469	5.43824	3.67301	-6.95	111.111
Chaetocin -SUV39H1 EHMT2-	5.23733	3.61655	-8.39	4.1
E13	6.38749	3.92726	-7.91	12.3
E21	7.4105	4.1806	-8.39	4.1
E28	6.33944	3.91492	-7.43	37
E34	8.66088	4.46661	-7.91	12.3
E57	5.23733	3.61655	-7.91	12.3
FT3469	5.81323	3.77635	-8.39	4.1
Chlorhexidine	10.4612	4.84518	-5.52	3000
E21	19.3286	6.35026	-5.52	3000
E57	10.4612	4.84518	-5.52	3000
CID 11210285 hydrochloride	6.1186	3.85698	-6.95	111.1
E13	7.30842	4.15627	-6.95	111.1
E21	15.7748	5.80104	-6.48	333.3
E28	6.1186	3.85698	-6	1000
E31	8.72899	4.48191	-6.48	333.3
E34	16.1201	5.85672	-6	1000
E57	7.46638	4.19376	-6.48	333.3
FT3469	8.11534	4.3441	-5.52	3000
Ciprofibrate	14.5963	5.60447	-6	1000
E57	14.5963	5.60447	-6	1000
Clofarabine	6.44483	3.94198	-6.95	111.1
E13	16.4677	5.91225	-5.52	3000
E21	8.14227	4.35021	-6.48	333.3
E34	6.44483	3.94198	-6.48	333.3
E57	13.89	5.48282	-6.95	111.1
Colchicine	5.95759	3.81494	-8.39	4.1
E13	11.8557	5.11543	-8.39	4.1
E21	11.0437	4.96014	-8.39	4.1
E28	5.95759	3.81494	-7.91	12.3
E31	8.54984	4.44198	-8.39	4.1
E34	26.5894	7.33119	-7.91	12.3
E57	7.74168	4.25817	-8.39	4.1
FT3469	7.40169	4.17845	-7.91	12.3
Crizotinib	5.72523	3.75248	-5.52	3000
E13	5.72523	3.75248	-5.52	3000
E57	7.05432	4.09458	-5.52	3000
Cyclocytidine hydrochloride	6.76936	4.02418	-6	1000
E13	7.30858	4.15636	-5.52	3000
E21	8.57822	4.44837	-6	1000
E28	12.0517	5.15231	-6	1000
E34	6.76936	4.02418	-5.52	3000
E57	23.6726	6.95668	-6	1000
Cycloheximide	8.36551	4.40042	-7.91	12.3
E13	8.71363	4.47828	-7.91	12.3
E21	9.48774	4.64567	-6.48	333.3
E57	8.36551	4.40042	-6.48	333.3
FT3469	12.2369	5.18631	-6.48	333.3
Cytarabine	5.25002	3.62013	-7.43	37
E13	8.76115	4.48904	-6.48	333.3
E21	9.01051	4.54368	-6.48	333.3
E31	5.54043	3.70094	-6	1000
E34	5.25002	3.62013	-5.52	3000
E57	9.84142	4.71909	-7.43	37
Daporinad -NAMPT-	5.11828	3.58229	-7.91	12.3
E28	5.11828	3.58229	-7.91	12.3
E57	5.59547	3.71645	-6	1000
Daunorubicin hydrochloride	5.05813	3.56517	-7.91	12.3
E13	8.19437	4.36197	-7.91	12.3
E21	8.07471	4.33466	-7.91	12.3
E28	5.82619	3.77988	-6.48	333.3
E31	8.58297	4.44945	-6.95	111.1
E34	5.05813	3.56517	-7.91	12.3
E57	18.3409	6.20256	-7.91	12.3
FT3469	6.99806	4.08074	-6	1000
Digoxigenin	5.29518	3.63289	-6	1000
E13	5.65812	3.7339	-6	1000
E21	6.49418	3.95478	-6	1000
E31	5.29518	3.63289	-6	1000
E34	8.91818	4.52381	-5.52	3000
E57	9.39814	4.62672	-6	1000
FT3469	8.26517	4.37772	-6	1000
Digoxin	5.33568	3.64439	-7.91	12.3
E13	5.33568	3.64439	-7.91	12.3
E21	5.80774	3.77475	-7.43	37
E28	5.68283	3.74074	-6	1000
E31	8.29578	4.38458	-7.43	37
E34	5.53804	3.70019	-7.43	37
E57	5.75214	3.75958	-7.91	12.3
FT3469	5.66767	3.73647	-7.43	37
Diphenyleneiodonium chloride	5.1272	3.58487	-7.91	12.3
E13	7.68055	4.24394	-7.91	12.3
E21	5.1272	3.58487	-6	1000
E31	8.09361	4.33889	-5.52	3000
E34	9.66986	4.68379	-5.52	3000
E57	7.15506	4.1193	-6.95	111.1
Docetaxel	5.22441	3.6129	-8.39	4.1
E13	11.5453	5.05669	-8.39	4.1
E21	15.8078	5.80641	-8.39	4.1
E28	5.57302	3.7101	-7.43	37
E31	5.22441	3.6129	-8.39	4.1
E34	5.70233	3.74603	-8.39	4.1
E57	12.4412	5.22398	-8.39	4.1
FT3469	6.38944	3.92781	-8.39	4.1
Doxorubicin hydrochloride	5.98283	3.8217	-7.91	12.3
E13	5.98283	3.8217	-7.91	12.3
E21	8.36	4.39916	-7.91	12.3
E28	12.6231	5.25694	-5.52	3000
E31	10.1125	4.77482	-6.48	333.3
E34	7.52653	4.20779	-7.43	37
E57	9.2885	4.60348	-7.91	12.3
FT3469	7.50893	4.20364	-6.48	333.3
Ebselen	8.44201	4.41789	-5.52	3000
E57	8.44201	4.41789	-5.52	3000
FT3469	8.66635	4.4679	-5.52	3000
Ellipticine	8.66545	4.46765	-5.52	3000
E13	8.66545	4.46765	-5.52	3000
E57	9.16858	4.57775	-5.52	3000
Emetine dihydrochloride hydrate	5.37467	3.65533	-6.95	111.1
E13	8.10127	4.34076	-6.95	111.1
E21	5.37467	3.65533	-6.95	111.1
E28	5.4379	3.67286	-5.52	3000
E31	8.975	4.53606	-6.95	111.1
E34	6.31483	3.90855	-6.48	333.3
E57	12.0197	5.14643	-6.95	111.1
FT3469	5.86145	3.78948	-6.95	111.1
Etoposide	5.6258	3.72498	-7.43	37.037
E13	9.06633	4.55567	-6	1000
E21	15.4535	5.74814	-6	1000
E31	6.78768	4.02877	-6.48	333.333
E34	7.36702	4.17009	-5.52	3000
E57	7.69173	4.24653	-6.48	333.333
FT3469	5.6258	3.72498	-7.43	37.037
Fenbendazole	5.27995	3.62852	-6	1000
E13	17.8382	6.12538	-6	1000
E21	16.6197	5.93626	-6	1000
E28	5.27995	3.62852	-5.52	3000
E31	16.1573	5.86276	-6	1000
E34	8.56767	4.44599	-6	1000
E57	9.54287	4.65734	-6	1000
Flubendazol	5.59842	3.71729	-6.48	333.3
E13	5.59842	3.71729	-6.48	333.3
E21	26.0743	7.26721	-6	1000
E28	5.93668	3.8094	-5.52	3000
E31	12.4138	5.2189	-6	1000
E34	10.1949	4.7919	-5.52	3000
E57	10.9945	4.95026	-6	1000
Fosbretabulin Disodium	6.12601	3.85909	-7.43	37
E13	11.0118	4.95367	-7.43	37
E21	14.9549	5.66506	-6.95	111.1
E28	6.12601	3.85909	-5.52	3000
E31	8.46015	4.42199	-6	1000
E34	28.4836	7.56343	-5.52	3000
E57	11.6583	5.07821	-6	1000
Furamidine dihydrochloride	6.52131	3.96168	-5.52	3000
E34	6.52131	3.96168	-5.52	3000
Gandotinib -JAK2-	6.27497	3.89808	-7.43	37
E21	9.89266	4.7296	-6	1000
E28	6.27497	3.89808	-5.52	3000
E34	7.14365	4.11644	-7.43	37
E57	9.93699	4.73883	-5.52	3000
Gemcitabine HCl	5.30821	3.63666	-8.39	4.1
E13	10.9184	4.93523	-8.39	4.1
E21	6.83551	4.04039	-8.39	4.1
E28	5.68929	3.74249	-8.39	4.1
E31	5.30821	3.63666	-5.52	3000
E34	9.94278	4.74005	-6.95	111.1
E57	21.5122	6.66318	-8.39	4.1
GSK-1070916 -SIK1 AURK-	6.36552	3.92158	-8.39	4.1
E13	7.60076	4.22516	-8.39	4.1
E21	8.83674	4.50602	-8.39	4.1
E57	8.76579	4.49015	-8.39	4.1
FT3469	6.36552	3.92158	-6	1000
GSK1210151A	5.61216	3.72121	-8.39	4.1
E13	5.61216	3.72121	-6	1000
E21	8.52812	4.43719	-6	1000
E57	6.93347	4.0648	-8.39	4.1
GSK1838705A	5.58581	3.71361	-8.39	4.1
E13	5.60505	3.71927	-5.52	3000
E31	6.12421	3.85857	-5.52	3000
FT3469	5.58581	3.71361	-8.39	4.1
GSK-2194069 -FASN-	5.01352	3.55246	-8.39	4.1
E13	5.60458	3.71909	-7.43	37
E28	5.04169	3.56048	-7.43	37
E57	5.38377	3.6579	-8.39	4.1
FT3469	5.01352	3.55246	-5.52	3000
GSK-269962 -PRKCI-	5.46	3.67901	-8.39	4.1
E57	6.1295	3.86008	-5.52	3000
FT3469	5.46	3.67901	-8.39	4.1
GSK-650394	6.13464	3.8615	-8.39	4.11523
E13	6.13464	3.8615	-8.39	4.11523
E21	8.77458	4.49219	-5.52	3000
E34	10.2263	4.79827	-5.52	3000
E57	8.25328	4.37506	-5.52	3000
Hexachlorophene	5.78423	3.7684	-5.52	3000
E13	5.78423	3.7684	-5.52	3000
E21	10.082	4.76854	-5.52	3000
E31	5.8709	3.79198	-5.52	3000
E57	18.194	6.17997	-5.52	3000
Homoharringtonine	5.29287	3.6322	-7.43	37
E13	6.55722	3.97089	-7.43	37
E21	5.29287	3.6322	-7.43	37
E28	7.35377	4.16696	-5.52	3000
E31	7.23619	4.13858	-6.95	111.1
E34	6.13464	3.86151	-6.95	111.1
E57	8.63402	4.46057	-7.43	37
Hydroxy Camptothecine	5.38626	3.65863	-8.39	4.1
E13	15.1121	5.69169	-8.39	4.1
E21	8.89103	4.5179	-8.39	4.1
E28	6.42229	3.93623	-7.43	37
E31	5.49032	3.6873	-7.43	37
E34	5.38626	3.65863	-6	1000
E57	16.3274	5.89003	-8.39	4.1
Idarubicin	6.44068	3.94089	-8.39	4.1
E13	13.3016	5.37932	-8.39	4.1
E21	11.5189	5.05161	-8.39	4.1
E28	9.92503	4.73632	-6	1000
E31	7.29608	4.15317	-6.95	111.1
E34	6.67778	4.00144	-8.39	4.1
E57	15.1121	5.69167	-8.39	4.1
FT3469	6.44068	3.94089	-6	1000
Irinotecan	5.13511	3.58728	-6	1000
E13	14.8559	5.64842	-5.52	3000
E21	6.55453	3.97017	-6	1000
E28	5.19886	3.60556	-6	1000
E34	5.62102	3.72361	-6	1000
E57	5.13511	3.58728	-6	1000
Itraconazole	5.39572	3.66123	-6.95	111.1
E13	9.3469	4.61588	-5.52	3000
E21	5.76054	3.76183	-6	1000
E31	11.2656	5.00302	-5.52	3000
E34	6.6735	4.00029	-5.52	3000
E57	19.8377	6.42475	-5.52	3000
FT3469	5.39572	3.66123	-6.95	111.1
Ixabepilone	5.09747	3.57637	-8.39	4.1
E13	8.02171	4.32273	-8.39	4.1
E21	14.5048	5.58867	-8.39	4.1
E28	5.18685	3.60192	-7.43	37
E31	6.01134	3.82917	-7.43	37
E34	8.06821	4.33316	-5.52	3000
E57	13.8698	5.47908	-8.39	4.1
FT3469	5.09747	3.57637	-7.43	37
Ixazomib	5.18335	3.60091	-8.39	4.1
E13	9.43648	4.63506	-8.39	4.1
E21	22.6468	6.81902	-8.39	4.1
E28	6.32823	3.91199	-7.91	12.3
E31	5.18335	3.60091	-8.39	4.1
E34	7.87255	4.28848	-7.91	12.3
E57	30.1065	7.75696	-8.39	4.1
FT3469	10.5749	4.86788	-7.43	37
Lanatoside C	5.55058	3.70392	-7.91	12.3
E13	8.36752	4.40097	-7.91	12.3
E21	6.39174	3.92843	-7.91	12.3
E28	5.64779	3.73101	-5.52	3000
E31	9.37477	4.62174	-7.43	37
E34	5.97672	3.82002	-6.95	111.1
E57	11.1807	4.98661	-7.91	12.3
FT3469	5.55058	3.70392	-7.43	37
Levocabastine hydrochloride	5.70412	3.74656	-6.48	333.3
E57	7.51966	4.20616	-6.48	333.3
FT3469	5.70412	3.74656	-6.48	333.3
LY-411575 -PSEN-	22.9152	6.8553	-6.48	333.3
E21	22.9152	6.8553	-6.48	333.3
Mebendazole	5.02775	3.55654	-6.95	111.1
E13	8.38002	4.40386	-6.95	111.1
E21	22.642	6.81831	-6.48	333.3
E28	5.90504	3.80102	-6.48	333.3
E31	8.83337	4.50525	-6.48	333.3
E34	5.02775	3.55654	-6.48	333.3
E57	9.43831	4.63549	-6.48	333.3
Meropenem	5.08264	3.57214	-6.95	111.111
E21	5.08264	3.57214	-6.95	111.111
Methyl benzethonium chloride	5.31609	3.63885	-7.91	12.3
E13	24.7014	7.09157	-5.52	3000
E21	27.583	7.45351	-5.52	3000
E28	16.9785	5.99257	-5.52	3000
E31	5.31609	3.63885	-7.91	12.3
E34	5.71587	3.74981	-6.95	111.1
E57	8.16383	4.35502	-7.91	12.3
FT3469	14.5776	5.60131	-5.52	3000
MG 624	6.56162	3.97214	-5.52	3000
E31	6.56162	3.97214	-5.52	3000
Miconazole	6.22969	3.88644	-5.52	3000
E57	6.22969	3.88644	-5.52	3000
Mitoxantrone	5.54654	3.70273	-8.39	4.1
E13	9.96302	4.74415	-8.39	4.1
E21	7.80869	4.27374	-7.91	12.3
E28	5.54654	3.70273	-6.95	111.1
E31	6.94054	4.06654	-6	1000
E34	8.03623	4.32601	-8.39	4.1
E57	21.4592	6.6557	-8.39	4.1
Mizolastine	5.40011	3.66247	-7.91	12.3
E28	13.8614	5.47752	-7.91	12.3
E57	5.40011	3.66247	-7.43	37
ML240	10.479	4.8487	-6	1000
E13	35.3937	8.35119	-6	1000
E21	99.4621	13.5004	-5.52	3000
E28	13.0197	5.32857	-6	1000
E31	22.018	6.73297	-6	1000
E34	110.559	14.1908	-5.52	3000
E57	10.479	4.8487	-6	1000
FT3469	73.3833	11.6997	-5.52	3000
MLN9708	5.07743	3.57064	-8.39	4.1
E13	41.7063	9.00359	-8.39	4.1
E21	29.1174	7.63975	-8.39	4.1
E28	6.04291	3.83728	-8.39	4.1
E31	14.9932	5.67158	-8.39	4.1
E34	13.4772	5.41043	-8.39	4.1
E57	35.5835	8.37169	-8.39	4.1
FT3469	5.07743	3.57064	-7.91	12.3
Monobenzone	6.32823	3.91195	-5.52	3000
E57	6.32823	3.91195	-5.52	3000
Niclosamide	7.60887	4.22706	-8.39	4.1
E13	7.69553	4.24744	-8.39	4.1
E21	9.86183	4.72337	-8.39	4.1
E28	17.2725	6.03863	-7.43	37
E31	10.1451	4.78151	-7.91	12.3
E34	13.6306	5.43742	-7.43	37
E57	7.60887	4.22706	-8.39	4.1
FT3469	30.0153	7.74614	-7.43	37
Niraparib	19.6877	6.40266	-8.39	4.1
E13	19.6877	6.40266	-8.39	4.1
Nitidine chloride	6.14808	3.86524	-6.48	333.3
E13	9.07351	4.55728	-5.52	3000
E21	6.14808	3.86524	-6.48	333.3
E31	6.28923	3.90187	-5.52	3000
E57	23.9836	6.99772	-5.52	3000
NMS-E973 -HSP90AA1-	5.19519	3.60444	-6.48	333.3
E13	8.72209	4.48026	-6.48	333.3
E21	7.25038	4.14206	-6.48	333.3
E28	10.2921	4.81164	-6	1000
E34	5.19519	3.60444	-6	1000
E57	5.32471	3.6413	-6	1000
FT3469	6.28117	3.8998	-5.52	3000
Nocodazole	5.15266	3.59229	-8.39	4.11523
E13	9.90557	4.73231	-8.39	4.11523
E21	10.0596	4.7639	-8.39	4.11523
E28	5.15266	3.59229	-6.95	111.111
E31	6.64525	3.99319	-8.39	4.11523
E34	8.4838	4.42716	-7.43	37.037
E57	12.6346	5.25912	-8.39	4.11523
FT3469	6.04577	3.83807	-6.48	333.333
NVP-2 -CDK9-	5.09316	3.57512	-7.91	12.3
E13	5.55	3.70371	-7.43	37
E21	5.85686	3.78812	-7.91	12.3
E28	5.09316	3.57512	-7.91	12.3
E57	5.57081	3.7094	-6.95	111.1
FT3469	5.34549	3.6471	-6.95	111.1
Olmutinib	6.22735	3.88579	-5.52	3000
E21	12.4053	5.2173	-5.52	3000
E31	6.88493	4.05269	-5.52	3000
E57	6.22735	3.88579	-5.52	3000
Osimertinib mesylate	9.24887	4.59511	-5.52	3000
E21	9.24887	4.59511	-5.52	3000
OTSSP167	5.1456	3.59023	-8.43	3.7
E13	5.82293	3.77898	-7.95	11.1
E21	6.56287	3.97251	-7.48	33.3
E28	6.30672	3.90641	-7.48	33.3
E31	10.1143	4.77525	-7	100
E34	5.83482	3.78229	-7.48	33.3
E57	5.93399	3.80859	-7.95	11.1
FT3469	5.1456	3.59023	-8.43	3.7
Oxethazaine	5.13399	3.58692	-6	1000
E13	5.13399	3.58692	-6	1000
PD153035 hydrochloride	9.73523	4.69736	-6.95	111.1
E13	9.73523	4.69736	-6.95	111.1
E21	13.5883	5.42979	-5.52	3000
PD-407824	5.31687	3.63912	-6.95	111.1
E13	6.1365	3.8621	-6	1000
E21	6.55387	3.96996	-6.95	111.1
E28	6.38496	3.92652	-6.48	333.3
E31	5.31687	3.63912	-6.95	111.1
E34	6.47735	3.95046	-6.48	333.3
E57	11.7778	5.10072	-6.95	111.1
FT3469	7.15105	4.11824	-6.95	111.1
Pemirolast potassium	5.67119	3.73745	-7.43	37
E21	5.67119	3.73745	-7.43	37
Perphenazine	5.21099	3.60906	-5.52	3000
E13	5.21099	3.60906	-5.52	3000
PF-06726304 -EZH2	5.38237	3.65747	-7.43	37
FT3469	5.38237	3.65747	-7.43	37
PF-429242 dihydrochloride	8.718	4.47933	-6.48	333.3
E13	19.1778	6.32801	-5.52	3000
E21	8.718	4.47933	-6.48	333.3
E28	10.447	4.84228	-5.52	3000
E31	13.1079	5.3446	-5.52	3000
E57	31.9503	7.97054	-5.52	3000
Phensuximide	7.91893	4.29921	-7.91	12.3
E13	7.91893	4.29921	-7.91	12.3
Phorbol 12-myristate 13-acetate	6.29045	3.90224	-8.39	4.1
E21	22.3099	6.77322	-5.52	3000
E28	8.74733	4.48593	-5.52	3000
E31	17.8854	6.13279	-5.52	3000
E34	6.29045	3.90224	-8.39	4.1
E57	15.7285	5.79353	-8.39	4.1
FT3469	7.13682	4.11478	-5.52	3000
Piperlongumine	6.21047	3.88143	-5.52	3000
E21	44.5469	9.28133	-5.52	3000
E28	11.8594	5.11618	-5.52	3000
E31	61.9723	10.8123	-5.52	3000
E57	23.4878	6.93203	-5.52	3000
FT3469	6.21047	3.88143	-5.52	3000
Pirarubicin	5.77114	3.76476	-8.39	4.1
E13	7.4452	4.18871	-8.39	4.1
E21	11.8057	5.10603	-8.39	4.1
E28	6.70491	4.00814	-8.39	4.1
E31	5.77114	3.76476	-8.39	4.1
E34	7.24003	4.13953	-6.95	111.1
E57	12.61	5.25444	-8.39	4.1
FT3469	13.2695	5.3735	-6.95	111.1
Pixantrone dimaleate	5.11081	3.58017	-6.95	111.1
E13	8.3829	4.40455	-6.48	333.3
E21	11.016	4.95453	-6.48	333.3
E28	5.1952	3.6045	-6.48	333.3
E31	5.11081	3.58017	-6.95	111.1
E34	5.83172	3.78137	-6.48	333.3
E57	18.153	6.1736	-6.48	333.3
Podophyllotoxin	6.86036	4.04658	-8.39	4.1
E13	18.9652	6.29629	-8.39	4.1
E21	33.6188	8.1573	-8.39	4.1
E28	6.86036	4.04658	-7.43	37
E31	11.3921	5.02737	-8.39	4.1
E34	8.67122	4.469	-8.39	4.1
E57	14.7926	5.63764	-8.39	4.1
FT3469	7.61647	4.22885	-8.39	4.1
Ponatinib	5.2864	3.63039	-7.91	12.3
E13	14.21	5.53806	-5.52	3000
E21	6.69277	4.00514	-7.91	12.3
E31	32.5969	8.04348	-6	1000
E34	5.7952	3.77137	-6	1000
E57	5.2864	3.63039	-7.91	12.3
FT3469	10.1547	4.78347	-6	1000
Pyridoxine hydrochloride	6.7995	4.03167	-6.48	333.3
FT3469	6.7995	4.03167	-6.48	333.3
Pyrvinium pamoate	5.10749	3.5792	-8.39	4.1
E13	7.29861	4.15387	-8.39	4.1
E21	9.50174	4.64865	-6.95	111.1
E28	8.82598	4.50356	-6.95	111.1
E31	13.0968	5.34261	-6.95	111.1
E34	5.10749	3.5792	-6.48	333.3
E57	20.4469	6.51242	-6.95	111.1
FT3469	5.81024	3.77545	-6.48	333.3
Quinestrol	5.60203	3.71836	-5.52	3000
E13	24.3825	7.05011	-5.52	3000
E21	19.4613	6.3699	-5.52	3000
E31	5.94939	3.81278	-5.52	3000
E57	5.60203	3.71836	-5.52	3000
Quinidine hydrochloride monohydrate	13.8827	5.48146	-6.95	111.1
E57	13.8827	5.48146	-6.95	111.1
Retinoic acid p-hydroxyanilide	5.3344	3.64399	-6.95	111.1
E13	7.66438	4.24009	-6	1000
E21	30.8742	7.84704	-6.95	111.1
E28	5.3344	3.64399	-6.95	111.1
E31	194.96	18.5869	-5.52	3000
E34	216.572	19.5522	-5.52	3000
E57	23.6026	6.94733	-6.95	111.1
FT3469	176.515	17.7231	-5.52	3000
Romidepsin	5.57159	3.70967	-8.39	4.1
E13	8.84733	4.50844	-8.39	4.1
E21	17.1669	6.02206	-8.39	4.1
E28	9.50706	4.64991	-8.39	4.1
E31	27.6973	7.46774	-8.39	4.1
E34	26.0147	7.25945	-8.39	4.1
E57	30.4276	7.79437	-8.39	4.1
FT3469	5.57159	3.70967	-8.39	4.1
Rotenone	5.21744	3.61088	-6	1000
E13	5.77311	3.76539	-6	1000
E21	30.5317	7.80638	-5.52	3000
E31	13.9449	5.49218	-5.52	3000
E57	19.349	6.35333	-5.52	3000
FT3469	5.21744	3.61088	-5.52	3000
RS504393	9.18639	4.58157	-7.43	37
E21	9.18639	4.58157	-7.43	37
SB743921 hydrochloride	5.16783	3.59652	-8.39	4.1
E13	16.4313	5.90652	-5.52	3000
E21	16.912	5.98188	-8.39	4.1
E28	5.16783	3.59652	-8.39	4.1
E31	5.63467	3.72738	-8.39	4.1
E34	72.6785	11.6468	-5.52	3000
E57	26.9712	7.37854	-8.39	4.1
FT3469	109.309	14.1141	-5.52	3000
SB-743921 -KIF11-	5.30006	3.63427	-8.39	4.1
E21	7.59378	4.22351	-8.39	4.1
E57	5.30006	3.63427	-8.39	4.1
FT3469	5.76415	3.76288	-6	1000
Selinexor	6.5206	3.96145	-6.95	111.1
E13	9.9005	4.73123	-5.52	3000
E21	6.5206	3.96145	-6	1000
E57	6.55834	3.97128	-6.95	111.1
Simvastatin	5.43334	3.67152	-6.48	333.3
E13	6.74435	4.01797	-5.52	3000
E21	6.88095	4.05157	-6.48	333.3
E28	5.43334	3.67152	-5.52	3000
Stattic	17.2648	6.03731	-6	1000
E13	37.4303	8.56783	-6	1000
E21	57.4757	10.4409	-6	1000
E28	27.5648	7.45123	-6	1000
E31	70.0812	11.4511	-6	1000
E34	21.7717	6.69924	-6	1000
E57	17.2648	6.03731	-6	1000
FT3469	33.8285	8.18046	-6	1000
Sulconazole nitrate	7.9777	4.31272	-7.91	12.3
E21	7.9777	4.31272	-7.91	12.3
Suprafenacine	5.14864	3.59113	-6.95	111.1
E13	16.2893	5.88394	-6.48	333.3
E21	8.57669	4.44798	-6.95	111.1
E28	7.06399	4.09704	-6	1000
E31	18.68	6.25351	-6.48	333.3
E34	13.0827	5.34001	-6.48	333.3
E57	12.2876	5.19575	-6.48	333.3
FT3469	5.14864	3.59113	-6.48	333.3
Talazoparib	5.0032	3.5494	-8.39	4.1
E13	5.0032	3.54943	-6.48	333.3
E21	8.80572	4.49909	-8.39	4.1
E28	5.06384	3.56681	-6.95	111.1
E34	5.0032	3.5494	-7.91	12.3
E57	17.1622	6.02121	-6	1000
Teniposide	5.12712	3.58479	-8.39	4.1
E13	11.0189	4.9552	-7.43	37
E21	6.48906	3.9534	-7.43	37
E28	5.12712	3.58479	-7.91	12.3
E31	6.27586	3.89836	-8.39	4.1
E34	6.5309	3.96409	-6.95	111.1
E57	11.0285	4.9571	-7.91	12.3
Terconazole	12.8404	5.29636	-7.91	12.3
E13	12.8404	5.29636	-7.91	12.3
Thiocolchicine	6.64038	3.99183	-8.39	4.1
E13	18.3217	6.19943	-8.39	4.1
E21	20.9938	6.59079	-8.39	4.1
E28	6.64038	3.99183	-8.39	4.1
E31	26.0629	7.2657	-8.39	4.1
E34	26.3258	7.29843	-8.39	4.1
E57	10.6013	4.87316	-8.39	4.1
FT3469	11.7989	5.10466	-8.39	4.1
Thonzonium bromide	12.6303	5.25829	-5.52	3000
E13	12.6303	5.25829	-5.52	3000
E21	130.648	15.3571	-5.52	3000
E28	98.8725	13.4619	-5.52	3000
E31	42.3954	9.0716	-5.52	3000
E34	54.2128	10.1617	-5.52	3000
E57	46.8867	9.50242	-5.52	3000
FT3469	69.5724	11.4117	-5.52	3000
Topotecan	5.00712	3.55061	-8.39	4.1
E13	11.3848	5.02583	-8.39	4.1
E21	11.0017	4.9517	-8.39	4.1
E28	5.00712	3.55061	-7.91	12.3
E31	5.47923	3.68422	-5.52	3000
E34	7.20723	4.13175	-6	1000
E57	17.1059	6.01242	-8.39	4.1
Torin2	5.37128	3.6543	-6.95	111.1
E13	7.4876	4.19869	-6.48	333.3
E21	9.60466	4.67026	-6.48	333.3
E28	5.43662	3.67246	-6	1000
E31	7.73294	4.25614	-6.95	111.1
E34	5.45294	3.67701	-5.52	3000
E57	7.79407	4.27022	-6.48	333.3
FT3469	5.37128	3.6543	-5.52	3000
Tozasertib	8.11679	4.34448	-6.95	111.1
E13	8.11679	4.34448	-6.95	111.1
E21	14.9882	5.67064	-6.48	333.3
E57	9.53074	4.65481	-6.95	111.1
U-73343	5.59901	3.7175	-5.52	3000
E13	5.59901	3.7175	-5.52	3000
E21	9.50122	4.64848	-5.52	3000
E31	18.5287	6.23062	-5.52	3000
UNC0638 -EHMT2-	7.46178	4.19264	-5.52	3000
FT3469	7.46178	4.19264	-5.52	3000
Vinblastine sulfate	6.07668	3.84622	-8.39	4.1
E13	24.8469	7.11031	-8.39	4.1
E21	34.1108	8.21154	-8.39	4.1
E28	6.07668	3.84622	-7.91	12.3
E31	19.7913	6.41777	-8.39	4.1
E34	21.5322	6.66598	-8.39	4.1
E57	13.0085	5.32656	-8.39	4.1
FT3469	6.37948	3.9251	-8.39	4.1
Vincristine sulfate	5.24722	3.61931	-6.95	111.1
E21	5.24722	3.61931	-6.95	111.1
Vinorelbine Tartrate	6.27911	3.89923	-6.48	333.3
E13	9.26783	4.59909	-6	1000
E21	8.16919	4.35631	-6.48	333.3
E31	9.16578	4.57711	-6	1000
E34	6.74086	4.01701	-5.52	3000
E57	6.27911	3.89923	-6.48	333.3
FT3469	10.6256	4.87792	-6	1000
Volasertib	5.19453	3.6042	-8.39	4.1
E13	8.94197	4.52894	-8.39	4.1
E21	6.12818	3.85969	-7.43	37
E28	7.57191	4.2184	-5.52	3000
E31	5.19453	3.6042	-6.48	333.3
E34	7.29783	4.15363	-6	1000
E57	18.855	6.27984	-6.95	111.1
VRK1-IN-1	7.56139	4.21594	-6.43	370.37
E13	7.56139	4.21594	-6.43	370.37
FT3469	17.05	6.00372	-5.48	3333.33
Zalcitabine	5.20915	3.6085	-8.39	4.1
FT3469	5.20915	3.6085	-8.39	4.1
Grand Total	5.0032	3.5494	-8.43	3.7

## Sheet: 3.HTS QC z-prime
Primary HT Screening	Metadata_platename	hc_ZPrimeRobust	hc_UnivariatePlate QCClassification	Library	Metadata_platename	hc_ZPrimeRobust	hc_UnivariatePlate QCClassification	Library	Metadata_platename	hc_ZPrimeRobust	hc_UnivariatePlate QCClassification	Library	Metadata_platename	hc_ZPrimeRobust	hc_UnivariatePlate QCClassification	Library	Metadata_platename	hc_ZPrimeRobust	hc_UnivariatePlate QCClassification	Library
Z-Prime [Robust]	E13p1.2-30	0.72698	Plate included	C3L	E31p2-3000	0.646498	Plate included	C3L	E13L460-0.5	0.69178	Plate included	LOPAC	E31FDAd1	0.289758	Plate discarded	Prestwick FDA	E13-SGC0-1	0.62	Plate included	KCGS (from SGC)	.
Values per plate	E13p1.2-300	0.755861	Plate included	C3L	E31p2-3nM	0.738044	Plate included	C3L	E13L460-3	0.544493	Plate included	LOPAC	E31FDAd10	-0.340489	Plate discarded	Prestwick FDA	E13-SGC1	0.52	Plate included	KCGS (from SGC)	.
[Based on Nuclei Count data]	E13p1.2-3000	0.723444	Plate included	C3L	E31p3-30	0.706709	Plate included	C3L	E13L461-0.5	0.445404	Plate included	LOPAC	E31L458-0.5	0.533114	Plate included	LOPAC	E21-SGC0-1	0.62	Plate included	KCGS (from SGC)	.
	E13p1.2-3nM	0.640937	Plate included	C3L	E31p3-300	0.734541	Plate included	C3L	E13L461-3	0.714441	Plate included	LOPAC	E31L458-3	0.542787	Plate included	LOPAC	E21-SGC1	0.62	Plate included	KCGS (from SGC)	.
	E13p2-30	0.681611	Plate included	C3L	E31p3-3000	0.698597	Plate included	C3L	E21FDAa1	0.568175	Plate included	Prestwick FDA	E31L459-0.5	0.667785	Plate included	LOPAC	E28-SGC0-1	0.55	Plate included	KCGS (from SGC)	.
	E13p2-300	0.751829	Plate included	C3L	E31p3-3nM	0.609043	Plate included	C3L	E21FDAa10	0.524415	Plate included	Prestwick FDA	E31L459-3	0.546262	Plate included	LOPAC	E28-SGC1	0.26	Plate discarded	KCGS (from SGC)	.
	E13p2-3000	0.707316	Plate included	C3L	E34p1.2-30	0.627004	Plate included	C3L	E21FDAb1	0.593495	Plate included	Prestwick FDA	E31L460-0.5	0.663045	Plate included	LOPAC	E31-SGC0-1	0.48	Plate included	KCGS (from SGC)	.
	E13p2-3nM	0.729862	Plate included	C3L	E34p1.2-300	0.661737	Plate included	C3L	E21FDAb10	0.489943	Plate included	Prestwick FDA	E31L460-3	0.70086	Plate included	LOPAC	E31-SGC1	0.47	Plate included	KCGS (from SGC)	.
	E13p3-30	0.717529	Plate included	C3L	E34p1.2-3000	0.628755	Plate included	C3L	E21FDAc1	0.403647	Plate included	Prestwick FDA	E31L461-0.5	0.657862	Plate included	LOPAC	E34-SGC0-1	0.42	Plate included	KCGS (from SGC)	.
	E13p3-300	0.713845	Plate included	C3L	E34p1.2-3nM	0.553219	Plate included	C3L	E21FDAc10	0.3646	Plate included	Prestwick FDA	E31L461-3	0.644702	Plate included	LOPAC	E34-SGC1	0.41	Plate included	KCGS (from SGC)	.
	E13p3-3000	0.663573	Plate included	C3L	E34p2-30	0.71094	Plate included	C3L	E21FDAd1	0.455371	Plate included	Prestwick FDA	E34FDAa1	0.451277	Plate included	Prestwick FDA	E57-SGC0-1	0.53	Plate included	KCGS (from SGC)	.
	E13p3-3nM	0.659269	Plate included	C3L	E34p2-300	0.667109	Plate included	C3L	E21FDAd10	0.413137	Plate included	Prestwick FDA	E34FDAa10	0.42703	Plate included	Prestwick FDA	E57-SGC1	0.58	Plate included	KCGS (from SGC)	.
	E21p1.2-30	0.813705	Plate included	C3L	E34p2-3000	0.641154	Plate included	C3L	E21L458-0.5	0.481383	Plate included	LOPAC	E34FDAb1	0.302975	Plate included	Prestwick FDA	.				.
	E21p1.2-300	0.779897	Plate included	C3L	E34p2-3nM	0.639757	Plate included	C3L	E21L458-3	0.330108	Plate included	LOPAC	E34FDAb10	0.309648	Plate included	Prestwick FDA	Metadata_platename	%CV*	hc_UnivariatePlate QCClassification	Library
	E21p1.2-3000	0.774223	Plate included	C3L	E34p3-30	0.626431	Plate included	C3L	E21L459-0.5	0.0446809	Plate discarded	LOPAC	E34FDAc1	0.158444	Plate discarded	Prestwick FDA	E13-TM10	18.2551	Plate included	Target Mol Anti-cancer set	.
	E21p1.2-3nM	0.654268	Plate included	C3L	E34p3-300	0.674084	Plate included	C3L	E21L459-3	0.495886	Plate included	LOPAC	E34FDAc10	-0.163042	Plate discarded	Prestwick FDA	E28-TM10	12.8933	Plate included	Target Mol Anti-cancer set	.
	E21p2-30	0.767915	Plate included	C3L	E34p3-3000	0.537778	Plate included	C3L	E21L460-0.5	0.490902	Plate included	LOPAC	E34FDAd1	0.196886	Plate discarded	Prestwick FDA	E31-TM10	13.9269	Plate included	Target Mol Anti-cancer set	.
	E21p2-300	0.839166	Plate included	C3L	E34p3-3nM	0.61067	Plate included	C3L	E21L460-3	0.51389	Plate included	LOPAC	E34FDAd10	0.135241	Plate discarded	Prestwick FDA	E34-TM10	16.6028	Plate included	Target Mol Anti-cancer set	.
	E21p2-3000	0.808918	Plate included	C3L	E57p1.2-30	0.594079	Plate included	C3L	E21L461-0.5	0.359289	Plate included	LOPAC	E34L458-0.5	0.347186	Plate included	LOPAC	E57-TM10	17.342	Plate included	Target Mol Anti-cancer set	.
	E21p2-3nM	0.823149	Plate included	C3L	E57p1.2-300	0.684319	Plate included	C3L	E21L461-3	0.56191	Plate included	LOPAC	E34L458-3	0.299168	Plate discarded	LOPAC	E21-TM10	18.554	Plate included	Target Mol Anti-cancer set	.
	E21p3-30	0.719707	Plate included	C3L	E57p1.2-3000	0.70605	Plate included	C3L	E28FDAa1	0.507448	Plate included	Prestwick FDA	E34L459-0.5	0.252167	Plate discarded	LOPAC	E13-TM1.0	19.2148	Plate included	Target Mol Anti-cancer set	.
	E21p3-300	0.698697	Plate included	C3L	E57p1.2-3nM	0.726215	Plate included	C3L	E28FDAa10	0.558416	Plate included	Prestwick FDA	E34L459-3	0.391382	Plate included	LOPAC	E28-TM1.0	12.3528	Plate included	Target Mol Anti-cancer set	.
	E21p3-3000	0.635555	Plate included	C3L	E57p2-30	0.734287	Plate included	C3L	E28FDAb1	0.341639	Plate included	Prestwick FDA	E34L460-0.5	-0.0641533	Plate discarded	LOPAC	E31-TM1.0	18.9972	Plate included	Target Mol Anti-cancer set	.
	E21p3-3nM	0.68854	Plate included	C3L	E57p2-300	0.688238	Plate included	C3L	E28FDAb10	0.518598	Plate included	Prestwick FDA	E34L460-3	-0.461533	Plate discarded	LOPAC	E34-TM1.0	15.3449	Plate included	Target Mol Anti-cancer set	.
	E28p1.2-30	0.816897	Plate included	C3L	E57p2-3000	0.751916	Plate included	C3L	E28FDAc1	0.541124	Plate included	Prestwick FDA	E34L461-0.5	0.244972	Plate included	LOPAC	E57-TM1.0	16.165	Plate included	Target Mol Anti-cancer set	.
	E28p1.2-300	0.752583	Plate included	C3L	E57p2-3nM	0.773514	Plate included	C3L	E28FDAc10	0.631671	Plate included	Prestwick FDA	E34L461-3	0.0436708	Plate discarded	LOPAC	E13-TM0.1	18.7838	Plate included	Target Mol Anti-cancer set	.
	E28p1.2-3000	0.74986	Plate included	C3L	E57p3-30	0.771416	Plate included	C3L	E28FDAd1	0.529932	Plate included	Prestwick FDA	E57FDAa1	0.667703	Plate included	Prestwick FDA	E21-TM0.1	18.328	Plate included	Target Mol Anti-cancer set	.
	E28p1.2-3nM	0.694441	Plate included	C3L	E57p3-300	0.732325	Plate included	C3L	E28FDAd10	0.576823	Plate included	Prestwick FDA	E57FDAa10	0.480467	Plate included	Prestwick FDA	E28-TM0.1	11.5879	Plate included	Target Mol Anti-cancer set	.
	E28p2-30	0.743097	Plate included	C3L	E57p3-3000	0.753109	Plate included	C3L	E28L458-0.5	0.525631	Plate included	LOPAC	E57FDAb1	0.610244	Plate included	Prestwick FDA	E31-TM0.1	18.8575	Plate included	Target Mol Anti-cancer set	.
	E28p2-300	0.715762	Plate included	C3L	E57p3-3nM	0.708953	Plate included	C3L	E28L458-3	0.762846	Plate included	LOPAC	E57FDAb10	0.557073	Plate included	Prestwick FDA	E34-TM0.1	19.3056	Plate included	Target Mol Anti-cancer set	.
	E28p2-3000	0.70239	Plate included	C3L	E13FDAa1	0.326371	Plate included	Prestwick FDA	E28L459-0.5	0.667231	Plate included	LOPAC	E57FDAc1	0.524087	Plate included	Prestwick FDA	E57-TM0.1	16.1857	Plate included	Target Mol Anti-cancer set	.
	E28p2-3nM	0.766311	Plate included	C3L	E13FDAa10	0.514295	Plate included	Prestwick FDA	E28L459-3	0.642547	Plate included	LOPAC	E57FDAc10	0.486711	Plate included	Prestwick FDA	E13-TM0.01	14.8208	Plate included	Target Mol Anti-cancer set	.
	E28p3-30	0.568936	Plate included	C3L	E13FDAb1	0.275713	Plate discarded	Prestwick FDA	E28L460-0.5	0.70575	Plate included	LOPAC	E57FDAd1	0.664919	Plate included	Prestwick FDA	E21-TM0.01	16.4752	Plate included	Target Mol Anti-cancer set	.
	E28p3-300	0.561341	Plate included	C3L	E13FDAb10	0.388427	Plate included	Prestwick FDA	E28L460-3	0.607085	Plate included	LOPAC	E57FDAd10	0.342004	Plate included	Prestwick FDA	E28-TM0.01	11.8926	Plate included	Target Mol Anti-cancer set	.
	E28p3-3000	0.0758794	Plate discarded	C3L	E13FDAc1	0.609696	Plate included	Prestwick FDA	E28L461-0.5	0.472794	Plate included	LOPAC	E57L458-0.5	0.656998	Plate included	LOPAC	E31-TM0.01	16.7291	Plate included	Target Mol Anti-cancer set	.
	E28p3-3nM	0.557233	Plate included	C3L	E13FDAc10	0.585598	Plate included	Prestwick FDA	E28L461-3	0.560484	Plate included	LOPAC	E57L458-3	0.695686	Plate included	LOPAC	E34-TM0.01	15.3003	Plate included	Target Mol Anti-cancer set	.
	E31p1.2-30	0.537309	Plate included	C3L	E13FDAd1	0.539935	Plate included	Prestwick FDA	E31FDAa1	0.188577	Plate discarded	Prestwick FDA	E57L459-0.5	0.653951	Plate included	LOPAC	E57-TM0.01	12.1633	Plate included	Target Mol Anti-cancer set	.
	E31p1.2-300	0.687874	Plate included	C3L	E13FDAd10	0.546883	Plate included	Prestwick FDA	E31FDAa10	-0.152791	Plate discarded	Prestwick FDA	E57L459-3	0.704366	Plate included	LOPAC
	E31p1.2-3000	0.727686	Plate included	C3L	E13L458-0.5	0.519114	Plate included	LOPAC	E31FDAb1	-0.0741391	Plate discarded	Prestwick FDA	E57L460-0.5	0.680209	Plate included	LOPAC
	E31p1.2-3nM	0.637325	Plate included	C3L	E13L458-3	0.708103	Plate included	LOPAC	E31FDAb10	0.0400215	Plate discarded	Prestwick FDA	E57L460-3	0.616069	Plate included	LOPAC
	E31p2-30	0.652186	Plate included	C3L	E13L459-0.5	0.695773	Plate included	LOPAC	E31FDAc1	0.171108	Plate discarded	Prestwick FDA	E57L461-0.5	0.541728	Plate included	LOPAC
	E31p2-300	0.77869	Plate included	C3L	E13L459-3	0.587709	Plate included	LOPAC	E31FDAc10	-0.214513	Plate discarded	Prestwick FDA	E57L461-3	0.707843	Plate included	LOPAC
																	[*NOTE: TargetMol library had low dose/sub-lethal controls (Staurosporine 100nM, paclitaxel 5nM) therefore plate z-prime factor not used: % Coeffecient of Variation (%CV) is provided here based on negative control distributions. CV <20% is acceptable QC.]
		Scatter Plot: Univariate Analysis [Nuclei Counts]: Normalised Z scores																	Normalised Distributions (frequency histogram)
C3L Library
neg: DMSO
pos: staurosporine 1uM
[Based on Nuclei Count data]
Prestwick Library
neg: DMSO
pos: paclitaxel 1uM
[Based on Nuclei Count data]
LOPAC Library
neg: DMSO
pos: paclitaxel 1uM
[Based on Nuclei Count data]
PILOT SCREENING
TargetMol AntiCancer
neg: DMSO
pos1: paclitaxel 5nM
pos2: staurosporine 100nM
[Note: not cell death controls at this concentration - Z'prime not calculated, Coeffeicient of Variation (%CV) was used instead.
[Based on Nuclei Count data]
NOTE: Data from 10uM concentration plates were discarded due to excessive toxicity
Kinase Chemogenomic Set (KCGS)
neg: DMSO
pos: paclitaxel 1uM
[Based on Nuclei Count data]

## Sheet: 4.BBB predictions
Compound #	Supplier	Catalogue number	Compound name	SMILES	BBB Prediction
1	APEX BIO	N1659	1-Deoxynojirimycin	OC[C@H]1NC[C@H](O)[C@@H](O)[C@@H]1O	non-permeable	100	BBB permeable
2	TimTec, LLC	ST110757	2-methoxyestradiol	COc1cc2[C@H]3CC[C@]4(C)[C@@H](O)CC[C@H]4[C@@H]3CCc2cc1O	non-permeable	111	BBB non-permeable
3	TimTec, LLC	ST055646	3-Aminopropylphosphonic acid	NCCCP(O)(O)=O	non-permeable	[note: not all 211 compounds listed here successfully validated - see Supp Table 1]
4	TimTec, LLC	ST110922	3-Tropanyl-indole-3-carboxylate hydrochloride	Cl.CN1C2CCC1CC(C2)OC(=O)c1c[nH]c2ccccc12	permeable	47.3934	% PERMEABLE
5	TimTec, LLC	ST056940	5-azacytidine	Nc1ncn([C@@H]2O[C@H](CO)[C@@H](O)[C@H]2O)c(=O)n1	permeable		REF: Shaker, B., Yu, M., Song, J.S. et al. LightBBB: Computational prediction model of blood-brain-barrier penetration based on LightGBM. Bioinformatics btaa918,20 (2020)
6	TimTec, LLC	ST110985	7-Cyclopentyl-5-(4-phenoxy)phenyl-7H-pyrrolo[2,3-d]pyrimidin-4-ylamine	Nc1ncnc2n(cc(-c3ccc(Oc4ccccc4)cc3)c12)C1CCCC1	non-permeable
7	ChemBridge Corporation	5660386	AC-93253 iodide	[O-][Cl](=O)(=O)=O.CC[n+]1c(\C=C\C=C2/N(C)c3ccccc3C2(C)C)sc2ccccc12	permeable
8	TargetMol	TQ0197	Acenocoumarol	CC(=O)CC(c1ccc(cc1)[N+]([O-])=O)c1c(O)c2ccccc2oc1=O	permeable
9	TimTec, LLC	ST012016	Albendazole	CCCSc1ccc2[nH]c(NC(=O)OC)nc2c1	permeable
10	Cayman Europe	23901	Alclometasone dipropionate	CCC(=O)OCC(=O)[C@@]1(OC(=O)CC)[C@H](C)C[C@H]2[C@@H]3[C@H](Cl)CC4=CC(=O)C=C[C@]4(C)[C@H]3[C@@H](O)C[C@]12C	permeable
11	TargetMol	T14177	Alexidine dihydrochloride	Cl.Cl.CCCCC(CC)CNC(=N)NC(=N)NCCCCCCNC(=N)NC(=N)NCC(CC)CCCC	permeable
12	Angene (China)	AG003NVY	Amorolfine hydrochloride	Cl.CCC(C)(C)c1ccc(CC(C)CN2C[C@H](C)O[C@H](C)C2)cc1	permeable
13	BLD PHARMATECH LTD.	BD114243	Ampiroxicam	CCOC(=O)OC(C)OC1=C(N(C)S(=O)(=O)c2ccccc12)C(=O)Nc1ccccn1	permeable
14	TargetMol	T5820	Amsacrine	Cl.COc1cc(NS(C)(=O)=O)ccc1Nc1c2ccccc2nc2ccccc12	non-permeable
15	BIONET - Key Organics Ltd. (4 weeks)	LS-13631	Ancitabine hydrochloride	OCC1OC2C(Oc3nc(=N)ccn23)C1O	permeable
16	TimTec, LLC	ST057184	Antimycin A	CCCCCC[C@@H]1[C@@H](OC(=O)CC(C)C)[C@H](C)OC(=O)[C@@H](NC(=O)c2cccc(NC=O)c2O)[C@@H](C)OC1=O	non-permeable
17	Angene (China)	AG0034H4	Aprepitant	C[C@@H](O[C@H]1OCCN(Cc2n[nH]c(=O)[nH]2)[C@H]1c1ccc(F)cc1)c1cc(cc(c1)C(F)(F)F)C(F)(F)F	non-permeable
18	BLD PHARMATECH LTD.	BD14167	Arbutin	OC[C@H]1O[C@@H](Oc2ccc(O)cc2)[C@H](O)[C@@H](O)[C@@H]1O	non-permeable
19	BLD PHARMATECH LTD.	BD114645	Argatroban	O.C[C@@H]1CCN([C@H](C1)C(O)=O)C(=O)[C@H](CCCNC(N)=N)NS(=O)(=O)c1cccc2CC(C)CNc12	non-permeable
20	TimTec, LLC	ST110847	Auranofin	CCP(CC)(CC)=[Au]S[C@@H]1O[C@H](COC(C)=O)[C@@H](OC(C)=O)[C@H](OC(C)=O)[C@H]1OC(C)=O	permeable
21	TargetMol	T6767	Aurora-A Inhibitor I	CCN1CCN(CC1)C(=O)Cc1ccc(Nc2ncc(F)c(Nc3ccc(cc3)C(=O)Nc3ccccc3Cl)n2)cc1	non-permeable
22	BLD Pharmatech GmbH	BD51410	Avobenzone	COc1ccc(cc1)C(=O)CC(=O)c1ccc(cc1)C(C)(C)C	non-permeable
23	Apexbio Technology LLC	A1907	Azacytidine-5	Nc1ncn(C2OC(CO)C(O)C2O)c(=O)n1	permeable
24	TimTec, LLC	ST025228	Azaguanine-8	N=c1[nH]c2[nH]nnc2c(=O)[nH]1	permeable
25	APEX BIO	C5049	AZD 3965	CC(C)N1C(=O)N(C)C(=O)c2c1sc(Cc3c(C)[nH]nc3C(F)(F)F)c2C(=O)N4C[C@](C)(O)CO4	non-permeable
26	SelleckChem	S7362	AZD5582	CN[C@@H](C)C(=O)N[C@@H](C1CCCCC1)C(=O)N2CCC[C@H]2C(=O)N[C@@H]3[C@@H](Cc4ccccc34)OCC#CC#CCO[C@@H]5Cc6ccccc6[C@@H]5NC(=O)[C@@H]7CCCN7C(=O)[C@@H](NC(=O)[C@H](C)NC)C8CCCCC8	non-permeable
27	MedChemExpress Europe	HY-B1149A	Bacampicillin hydrochloride	Cl.CCOC(=O)OC(C)OC(=O)[C@@H]1N2[C@H](SC1(C)C)[C@H](NC(=O)[C@H](N)c1ccccc1)C2=O	non-permeable
28	APEX BIO	A8627	bafilomycin A1	CO[C@H]1\C=C\C=C(/C)\C[C@H](C)[C@H](O)[C@H](C)\C=C(/C)\C=C(/OC)\C(=O)O[C@@H]1[C@@H](C)[C@@H](O)[C@H](C)[C@@]2(O)C[C@@H](O)[C@H](C)[C@H](O2)C(C)C	non-permeable
29	TimTec, LLC	ST110828	Bay 11-7082	Cc1ccc(cc1)S(=O)(=O)\C=C\C#N	permeable
30	BLD Pharmatech GmbH	BD115394	Benzamide	NC(=O)c1ccccc1	permeable
31	BLD PHARMATECH LTD.	BD01382630	Benzethonium chloride	[Cl-].CC(C)(C)CC(C)(C)c1ccc(OCCOCC[N+](C)(C)Cc2ccccc2)cc1	non-permeable
32	TimTec, LLC	ST059060	Benzoxiquine	O=C(Oc1cccc2cccnc12)c1ccccc1	permeable
33	BLD PHARMATECH LTD.	BD146920	Benzylpenicillin sodium	[Na+].CC1(C)S[C@@H]2[C@H](NC(=O)Cc3ccccc3)C(=O)N2[C@H]1C([O-])=O	non-permeable
34	BLD Pharmatech GmbH	BD5346	Betahistine mesylate	Cl.Cl.CNCCc1ccccn1	permeable
35	TimTec, LLC	ST110766	BIO [6-BROMOINDIRUBIN-3'-OXIME]	O\N=C1\C(\Nc2ccccc\12)=C1\C(=O)Nc2cc(Br)ccc12	permeable
36	Angene (China)	AG0026XG	Bortezomib	CC(C)C[C@H](NC(=O)[C@H](Cc1ccccc1)NC(=O)c1cnccn1)B(O)O	non-permeable
37	TimTec, LLC	ST110898	Brequinar sodium salt hydrate	[Na+].Cc1c(nc2ccc(F)cc2c1C([O-])=O)-c1ccc(cc1)-c1ccccc1F	non-permeable
38	TargetMol	T5842	Bromocryptine mesylate	CS(O)(=O)=O.CC(C)C[C@@H]1N2C(=O)[C@](NC(=O)[C@H]3CN(C)[C@@H]4Cc5c(Br)[nH]c6cccc(C4=C3)c56)(O[C@@]2(O)[C@@H]2CCCN2C1=O)C(C)C	non-permeable
39	BLD PHARMATECH LTD.	BD305770	Buflomedil hydrochloride	[Cl-].COc1cc(OC)c(C(=O)CCC[NH+]2CCCC2)c(OC)c1	permeable
40	TargetMol	T2543	Cabazitaxel	CO[C@H]1C[C@H]2OC[C@@]2(OC(C)=O)[C@H]2[C@H](OC(=O)c3ccccc3)[C@]3(O)C[C@H](OC(=O)[C@H](O)[C@@H](NC(=O)OC(C)(C)C)c4ccccc4)C(C)=C([C@@H](OC)C(=O)[C@]12C)C3(C)C	non-permeable
41	TimTec, LLC	ST110858	Calcimycin	CNc1ccc2oc(C[C@H]3O[C@@]4(CC[C@H]3C)O[C@H]([C@H](C)C(=O)c3ccc[nH]3)[C@H](C)C[C@H]4C)nc2c1C(O)=O	non-permeable
42	Cayman Europe	19073	Cantharidic Acid	[Na+].[Na+].C[C@@]1([C@@H]2CC[C@@H](O2)[C@@]1(C)C([O-])=O)C([O-])=O	non-permeable
43	TimTec, LLC	ST057771	Cantharidin	CC12C3CCC(O3)C1(C)C(=O)OC2=O	permeable
44	TargetMol	T1795	Carfilzomib	CC(C)C[C@H](NC(=O)[C@H](CCc1ccccc1)NC(=O)CN1CCOCC1)C(=O)N[C@@H](Cc1ccccc1)C(=O)N[C@@H](CC(C)C)C(=O)[C@@]1(C)CO1	non-permeable
45	TargetMol	T1307	Carmofur	CCCCCCNC(=O)n1cc(F)c(=O)[nH]c1=O	permeable
46	TimTec, LLC	ST110932	CCT137690	CN1CCN(CC1)c1ccc(cc1)-c1nc2ncc(Br)c(N3CCN(Cc4cc(C)on4)CC3)c2[nH]1	non-permeable
47	MedChem express	HY-101026	CCT251236	Cc1ccc(NC(=O)c2ccc3OCCOc3c2)cc1NC(=O)c4ccc5nc(OCCN6CCCC6)ccc5c4	non-permeable
48	TargetMol	T5022	Ceforanide	NCc1ccccc1CC(=O)N[C@H]1[C@H]2SCC(CSc3nnnn3CC(O)=O)=C(N2C1=O)C(O)=O	non-permeable
49	TargetMol	T2217	Cephalomannine	C\C=C(/C)C(=O)N[C@H]([C@@H](O)C(=O)O[C@H]1C[C@@]2(O)[C@@H](OC(=O)c3ccccc3)[C@@H]3[C@@]4(CO[C@@H]4C[C@H](O)[C@@]3(C)C(=O)[C@H](OC(C)=O)C(=C1C)C2(C)C)OC(C)=O)c1ccccc1	non-permeable
50	APEX BIO	A4502	Chaetocin	CN1C(=O)[C@@]23C[C@]4([C@H](Nc5ccccc45)N2C(=O)[C@]1(CO)SS3)[C@]67C[C@]89SS[C@](CO)(N(C)C8=O)C(=O)N9[C@H]6Nc%10ccccc7%10	permeable
51	BLD Pharmatech GmbH	BD120679	Chlorhexidine	CC(O)=O.CC(O)=O.Clc1ccc(NC(=N)NC(=N)NCCCCCCNC(=N)NC(=N)Nc2ccc(Cl)cc2)cc1	non-permeable
52	Angene (China)	AG003OUK	Chloropyramine hydrochloride	Cl.CN(C)CCN(Cc1ccc(Cl)cc1)c1ccccn1	permeable
53	AK Scientific	O945	Ciclesonide	CC(C)C(=O)OCC(=O)[C@@]12O[C@@H](O[C@@H]1C[C@H]1[C@@H]3CCC4=CC(=O)C=C[C@]4(C)[C@H]3[C@@H](O)C[C@]21C)C1CCCCC1	permeable
54	TargetMol	T3144	CID 11210285 hydrochloride	COc1cccc(c1)-c1cc(NCc2ccc3OCOc3c2)nc(N)n1	permeable
55	BLD PHARMATECH LTD.	BD22445	Cilostazol	O=C1CCc2cc(OCCCCc3nnnn3C3CCCCC3)ccc2N1	permeable
56	TimTec, LLC	ST110876	Ciprofibrate	CC(C)(Oc1ccc(cc1)C1CC1(Cl)Cl)C(O)=O	permeable
57	BLD PHARMATECH LTD.	BD121728	Cisapride	CO[C@@H]1CN(CCCOc2ccc(F)cc2)CC[C@@H]1NC(=O)c1cc(Cl)c(N)cc1OC	permeable
58	Angene (China)	AG000KCJ	Clofarabine	Nc1nc(Cl)nc2n(cnc12)[C@@H]1O[C@H](CO)[C@@H](O)[C@@H]1F	permeable
59	MedChemExpress Europe	HY-33350	Clofilium tosylate	Cc1ccc(cc1)S([O-])(=O)=O.CCCCCCC[N+](CC)(CC)CCCCc1ccc(Cl)cc1	permeable
60	Angene (China)	AG00393K	Clotrimazole	Clc1ccccc1C(c1ccccc1)(c1ccccc1)n1ccnc1	non-permeable
61	TargetMol	T0320	Colchicine	COc1cc2CC[C@H](NC(C)=O)c3cc(=O)c(OC)ccc3-c2c(OC)c1OC	non-permeable
62	MedChem express	HY-136453	CR-1-31-B	CONC(=O)[C@H]1[C@@H](O)[C@@]2(O)c3c(OC)cc(OC)cc3O[C@]2([C@@H]1c4ccccc4)c5ccc(OC)cc5	permeable
63	Angene (China)	AG0036BC	Crizotinib	C[C@@H](Oc1cc(cnc1N)-c1cnn(c1)C1CCNCC1)c1c(Cl)ccc(F)c1Cl	non-permeable
64	BLD PHARMATECH LTD.	BD6959	Cyclocytidine hydrochloride	Cl.OC[C@H]1O[C@@H]2[C@@H](Oc3nc(=N)ccn23)[C@@H]1O	permeable
65	TimTec, LLC	ST057527	Cycloheximide	C[C@H]1C[C@H](C)C(=O)[C@@H](C1)[C@H](O)CC1CC(=O)NC(=O)C1	permeable
66	Apexbio Technology LLC	B5682	CYM50358	Cl.Cc1cc(CN)cc(C)c1\N=C(/O)c1ccc(o1)-c1cc(Cl)ccc1Cl	permeable
67	TimTec, LLC	ST110851	Cytarabine	Cl.Nc1ccn([C@@H]2O[C@H](CO)[C@@H](O)[C@@H]2O)c(=O)n1	permeable
68	APEX BIO	A8631	Daporinad	O=C(NCCCCC1CCN(CC1)C(=O)c1ccccc1)/C=C/c1cccnc1	permeable
69	Angene (China)	AG0037I5	Daunorubicin hydrochloride	Cl.COc1cccc2C(=O)c3c(O)c4C[C@](O)(C[C@H](O[C@H]5C[C@H](N)[C@H](O)[C@H](C)O5)c4c(O)c3C(=O)c12)C(C)=O	non-permeable
70	TimTec, LLC	ST056392	Digoxigenin	C[C@@]12[C@H](CC[C@]1(O)[C@@H]1CC[C@@H]3C[C@@H](O)CC[C@]3(C)[C@H]1C[C@H]2O)C1=CC(=O)OC1	non-permeable
71	TimTec, LLC	ST069334	Digoxin	C[C@H]1O[C@H](C[C@H](O)[C@@H]1O)O[C@H]1[C@@H](O)C[C@H](O[C@H]2[C@@H](O)C[C@H](O[C@H]3CC[C@@]4(C)[C@H](CC[C@@H]5[C@@H]4C[C@@H](O)[C@]4(C)[C@H](CC[C@]54O)C4=CC(=O)OC4)C3)O[C@@H]2C)O[C@@H]1C	non-permeable
72	TargetMol	T7191	Diphenyleneiodonium chloride	[Cl-].[I+]1c2ccccc2-c2ccccc12	permeable
73	Angene (China)	AG0039I1	Docetaxel	CC(=O)O[C@@]12CO[C@@H]1C[C@H](O)[C@]1(C)[C@@H]2[C@H](OC(=O)c2ccccc2)[C@]2(O)C[C@H](OC(=O)[C@H](O)[C@@H](NC(=O)OC(C)(C)C)c3ccccc3)C(C)=C([C@@H](O)C1=O)C2(C)C	non-permeable
74	TargetMol	T1020	Doxorubicin hydrochloride	Cl.COc1cccc2C(=O)c3c(O)c4C[C@](O)(C[C@H](O[C@H]5C[C@H](N)[C@H](O)[C@H](C)O5)c4c(O)c3C(=O)c12)C(=O)CO	non-permeable
75	TimTec, LLC	ST110606	Ebselen	O=c1n([se]c2ccccc12)-c1ccccc1	permeable
76	Angene (China)	AG00I4ND	Econazole nitrate	O[N+]([O-])=O.Clc1ccc(COC(Cn2ccnc2)c2ccc(Cl)cc2Cl)cc1	permeable
77	TimTec, LLC	ST110965	Ellipticine	Cc1c2[nH]c3ccccc3c2c(C)c2cnccc12	permeable
78	Vitas-M Laboratory, Ltd.	STL565152	Emetine dihydrochloride hydrate	O.Cl.Cl.CC[C@H]1CN2CCc3cc(OC)c(OC)cc3[C@@H]2C[C@@H]1C[C@H]1NCCc2cc(OC)c(OC)cc12	non-permeable
79	TimTec, LLC	ST044514	Enoxacin	CCn1cc(C(O)=O)c(=O)c2cc(F)c(nc12)N1CCNCC1	non-permeable
80	BLD PHARMATECH LTD.	BD33259	Etoposide	COc1cc(cc(OC)c1O)[C@H]1[C@@H]2[C@H](COC2=O)[C@H](O[C@@H]2O[C@@H]3CO[C@@H](C)O[C@H]3[C@H](O)[C@H]2O)c2cc3OCOc3cc12	non-permeable
81	TimTec, LLC	ST011977	Fenbendazole	COC(=O)Nc1nc2cc(Sc3ccccc3)ccc2[nH]1	permeable
82	TargetMol	T0327	Fendiline hydrochloride	Cl.CC(NCCC(c1ccccc1)c1ccccc1)c1ccccc1	permeable
83	Angene (China)	AG003QLJ	Flubendazol	COC(=O)Nc1nc2ccc(cc2[nH]1)C(=O)c1ccc(F)cc1	permeable
84	TargetMol	T0068	Fluphenazine dihydrochloride	Cl.Cl.OCCN1CCN(CCCN2c3ccccc3Sc3ccc(cc23)C(F)(F)F)CC1	permeable
85	BLD PHARMATECH LTD.	BD1030	Folic acid	Nc1nc2ncc(CNc3ccc(cc3)C(=O)N[C@@H](CCC(O)=O)C(O)=O)nc2c(=O)[nH]1	permeable
86	TimTec, LLC	HTS31123	Fosbretabulin Disodium	[Na+].[Na+].COc1ccc(\C=C/c2cc(OC)c(OC)c(OC)c2)cc1OP([O-])([O-])=O	non-permeable
87	Cayman Europe	19121	Furamidine dihydrochloride	Cl.Cl.NC(=N)c1ccc(cc1)-c1ccc(o1)-c1ccc(cc1)C(N)=N	non-permeable
88	SelleckChem	S2179	Gandotinib	Cc1cc([nH]n1)Nc1cc(c2nc(c(n2n1)Cc1ccc(cc1F)Cl)C)CN1CCOCC1	non-permeable
89	APEX BIO	A4385	Ganetespib	CC(C)c1cc(c(cc1O)O)C1=NNC(=O)N1c1ccc2n(ccc2c1)C	non-permeable
90	BLD PHARMATECH LTD.	BD566264	Gatifloxacin	Cl.COc1c(N2CCNC(C)C2)c(F)cc2c1n(cc(C(O)=O)c2=O)C1CC1	non-permeable
91	Angene (China)	AG003QQQ	Gemcitabine HCl	Cl.Nc1ccn([C@@H]2O[C@H](CO)[C@@H](O)C2(F)F)c(=O)n1	non-permeable
92	SelleckChem	S7687	GSK 269962	CCn1c(-c2nonc2N)nc2cnc(Oc3cccc(NC(=O)c4ccc(OCCN5CCOCC5)cc4)c3)cc21	non-permeable
93	APEX BIO	A4127	GSK-1070916	CCn1cc(c(n1)-c1ccc(cc1)NC(=O)N(C)C)-c1ccnc2[nH]c(cc12)-c1cccc(c1)CN(C)C	non-permeable
94	TargetMol	T2120	GSK1210151A	COc1cc2c3n([C@H](C)c4ccccn4)c(=O)[nH]c3cnc2cc1-c1c(C)noc1C	permeable
95	TargetMol	T3079	GSK1838705A	CNC(=O)c1c(F)cccc1Nc1nc(Nc2cc3N(CCc3cc2OC)C(=O)CN(C)C)nc2[nH]ccc12	non-permeable
96	MedChem express	HY-12325	GSK2194069	O=C(C1CC1)N1C[C@H](CC(N2c(cc3)ccc3-c(cc3)cc4c3occ4)=NNC2=O)CC1	non-permeable
97	TargetMol	T2622	GSK-650394	OC(=O)c1ccc(cc1C1CCCC1)-c1c[nH]c2ncc(cc12)-c1ccccc1	non-permeable
98	BLD PHARMATECH LTD.	BD1901	Hesperidin	COc1ccc(cc1O)[C@@H]1CC(=O)c2c(O)cc(O[C@@H]3O[C@H](CO[C@@H]4O[C@@H](C)[C@H](O)[C@@H](O)[C@H]4O)[C@@H](O)[C@H](O)[C@H]3O)cc2O1	non-permeable
99	AK Scientific	J10539	Hexachlorophene	Oc1c(Cl)cc(Cl)c(Cl)c1Cc1c(O)c(Cl)cc(Cl)c1Cl	permeable
100	TargetMol	T3380	Homoharringtonine	COC(=O)C[C@](O)(CCCC(C)(C)O)C(=O)O[C@H]1[C@H]2c3cc4OCOc4cc3CCN3CCC[C@]23C=C1OC	permeable
101	Vitas-M Laboratory, Ltd.	STL565783	Hydroxy Camptothecine	CCC1(O)C(=O)OCc2c1cc1-c3nc4ccc(O)cc4cc3Cn1c2=O	non-permeable
102	TargetMol	T6010	Idarubicin	Cl.C[C@@H]1O[C@H](C[C@H](N)[C@@H]1O)O[C@H]1C[C@@](O)(Cc2c(O)c3C(=O)c4ccccc4C(=O)c3c(O)c12)C(C)=O	non-permeable
103	BLD Pharmatech GmbH	BD21350	Idoxuridine	OC[C@H]1O[C@H](C[C@@H]1O)n1cc(I)c(=O)[nH]c1=O	permeable
104	Angene (China)	AG008Y49	IKK-16 dihydrochloride	Cl.O=C(N1CCC(CC1)N1CCCC1)c1ccc(Nc2nccc(n2)-c2cc3ccccc3s2)cc1	non-permeable
105	BLD PHARMATECH LTD.	BD01138558	Iobenguane sulfate	OS(O)(=O)=O.NC(=N)NCc1cccc(I)c1.NC(=N)NCc1cccc(I)c1	non-permeable
106	Angene (China)	AG003R17	Irinotecan	O.Cl.CCc1c2Cn3c(cc4c(COC(=O)[C@]4(O)CC)c3=O)-c2nc2ccc(OC(=O)N3CCC(CC3)N3CCCCC3)cc12	permeable
107	TimTec, LLC	ST077771	Isoproterenol hydrochloride	O.O.OS(O)(=O)=O.CC(C)NCC(O)c1ccc(O)c(O)c1	non-permeable
108	Angene (China)	AG003R60	Itraconazole	CCC(C)n1ncn(-c2ccc(cc2)N2CCN(CC2)c2ccc(OC[C@H]3CO[C@@](Cn4cncn4)(O3)c3ccc(Cl)cc3Cl)cc2)c1=O	non-permeable
109	TargetMol	T6864	Ixabepilone	C[C@H]1CCC[C@@]2(C)O[C@H]2C[C@H](NC(=O)C[C@H](O)C(C)(C)C(=O)[C@H](C)[C@H]1O)C(\C)=C\c1csc(C)n1	non-permeable
110	TargetMol	T2122	Ixazomib	CC(C)C[C@H](NC(=O)CNC(=O)c1cc(Cl)ccc1Cl)B(O)O	permeable
111	MedChem express	HY-19369	L-685,458	CC(C)C[C@H](NC(=O)[C@@H](C[C@@H](O)[C@H](Cc1ccccc1)NC(=O)OC(C)(C)C)Cc2ccccc2)C(=O)N[C@@H](Cc3ccccc3)C(=O)N	non-permeable
112	TargetMol	T1670	Lanatoside C	C[C@H]1O[C@H](C[C@H](O)[C@@H]1O[C@H]1C[C@H](O)[C@H](O[C@H]2C[C@H](OC(C)=O)[C@H](O[C@@H]3O[C@H](CO)[C@@H](O)[C@H](O)[C@H]3O)[C@@H](C)O2)[C@@H](C)O1)O[C@H]1CC[C@@]2(C)[C@H](CC[C@@H]3[C@@H]2C[C@@H](O)[C@]2(C)[C@H](CC[C@]32O)C2=CC(=O)OC2)C1	non-permeable
113	Cayman Europe	21014	Levocabastine hydrochloride	Cl.C[C@@H]1CN(CC[C@]1(C(O)=O)c1ccccc1)[C@H]1CC[C@](CC1)(C#N)c1ccc(F)cc1	permeable
114	Angene (China)	AG005FH1	Lincomycin hydrochloride	O.Cl.CCC[C@@H]1C[C@H](N(C)C1)C(=O)N[C@H]([C@@H](C)O)[C@H]1O[C@H](SC)[C@H](O)[C@@H](O)[C@H]1O	non-permeable
115	TargetMol	T3061	Lorlatinib	C[C@H]1Oc2cc(cnc2N)-c2c(CN(C)C(=O)c3ccc(F)cc13)nn(C)c2C#N	non-permeable
116	APEX BIO	A4019	LY-411575	C[C@@H](C(N[C@@H](c(cccc1)c1-c(cccc1)c1N1C)C1=O)=O)NC([C@H](c1cc(F)cc(F)c1)O)=O	non-permeable
117	TargetMol	T7974	Lynestrenol	C[C@]12CC[C@H]3[C@@H](CCC4=CCCC[C@H]34)[C@@H]1CC[C@@]2(O)C#C	permeable
118	AK Scientific	J10929	Maprotiline hydrochloride	Cl.CNCCC[C@@]12CC[C@@H](c3ccccc13)c1ccccc21	permeable
119	TimTec, LLC	ST011967	Mebendazole	COC(=O)Nc1nc2ccc(cc2[nH]1)C(=O)c1ccccc1	permeable
120	Apexbio Technology LLC	A3593	Mefloquine hydrochloride	Cl.OC(C1CCCCN1)c1cc(nc2c(cccc12)C(F)(F)F)C(F)(F)F	permeable
121	TimTec, LLC	ST086505	Mercaptopurine	O.Sc1ncnc2[nH]cnc12	permeable
122	BLD PHARMATECH LTD.	BD137491	Meropenem	O.O.O.C[C@@H](O)[C@@H]1[C@H]2[C@@H](C)C(S[C@@H]3CN[C@@H](C3)C(=O)N(C)C)=C(N2C1=O)C(O)=O	non-permeable
123	TargetMol	T0277	Metaproterenol sulfate, orciprenaline sulfate	OS(O)(=O)=O.CC(C)NCC(O)c1cc(O)cc(O)c1.CC(C)NCC(O)c1cc(O)cc(O)c1	permeable
124	BLD PHARMATECH LTD.	BD01394173	Methyl benzethonium chloride	[Cl-].Cc1cc(ccc1OCCOCC[N+](C)(C)Cc1ccccc1)C(C)(C)CC(C)(C)C	non-permeable
125	Cayman Europe	24298	MG 624	[I-].CC[N+](CC)(CC)CCOc1ccc(\C=C\c2ccccc2)cc1	non-permeable
126	TargetMol	T0344L	Miconazole	O[N+]([O-])=O.Clc1ccc(COC(Cn2ccnc2)c2ccc(Cl)cc2Cl)c(Cl)c1	permeable
127	TargetMol	T1529	Miglitol	OCCN1C[C@H](O)[C@@H](O)[C@H](O)[C@H]1CO	non-permeable
128	Angene (China)	AG003S4U	Mitoxantrone	Cl.OCCNCCNc1ccc(NCCNCCO)c2C(=O)c3c(O)ccc(O)c3C(=O)c12	non-permeable
129	TargetMol	T0118	Mizolastine	CN(C1CCN(CC1)c1nc2ccccc2n1Cc1ccc(F)cc1)c1nccc(=O)[nH]1	permeable
130	APEX BIO	C3647	ML211	CC(C)(C)C1CCN(CC1)C(=O)n2ncc(n2)C(O)(c3ccccc3)c4ccccc4	non-permeable
131	TargetMol	T3535	ML240	COc1cccc2c(NCc3ccccc3)nc(nc12)-n1c(N)nc2ccccc12	non-permeable
132	AK Scientific	X7548	MLN9708	CC(C)C[C@H](NC(=O)CNC(=O)c1cc(Cl)ccc1Cl)B1OC(=O)CC(CC(O)=O)(O1)C(O)=O	non-permeable
133	Angene (China)	AG003KTR	Monobenzone	Oc1ccc(OCc2ccccc2)cc1	permeable
134	TimTec, LLC	ST110758	Moxonidine	Cl.COc1nc(C)nc(Cl)c1NC1=NCCN1	permeable
135	Vitas-M Laboratory, Ltd.	STK370994	Nemadipine-A	CCOC(=O)C1=C(C)NC(C)=C(C1c1c(F)c(F)c(F)c(F)c1F)C(=O)OCC	permeable
136	Angene (China)	AG0035E0	Niclosamide	Oc1ccc(Cl)cc1C(=O)Nc1ccc(cc1Cl)[N+]([O-])=O	non-permeable
137	BLD PHARMATECH LTD.	BD234046	Niraparib	NC(=O)c1cccc2cn(nc12)-c1ccc(cc1)[C@@H]1CCCNC1	non-permeable
138	BLD PHARMATECH LTD.	BD54662	Nisoldipine	COC(=O)C1=C(C)NC(C)=C(C1c1ccccc1[N+]([O-])=O)C(=O)OCC(C)C	permeable
139	TargetMol	T5S0761	Nitidine chloride	[Cl-].COc1cc2c[n+](C)c3c(ccc4cc5OCOc5cc34)c2cc1OC	permeable
140	APEX BIO	B3693	NMS-E973	CN1CCC(NC(=O)c2cc(-c3c(O)cc(O)cc3Oc3ccc([N+](=O)[O-])cc3)on2)CC1	non-permeable
141	TimTec, LLC	ST078193	Nocodazole	COC(=O)Nc1nc2ccc(cc2[nH]1)C(=O)c1cccs1	permeable
142	SelleckChem	S8981	NVP-2	COC[C@@H](C)N[C@@H]1CC[C@H](CC1)Nc2cc(c(Cl)cn2)c3cccc(NCC4(CCOCC4)C#N)n3	non-permeable
143	TargetMol	T6918	Olmutinib	CN1CCN(CC1)c1ccc(Nc2nc(Oc3cccc(NC(=O)C=C)c3)c3sccc3n2)cc1	non-permeable
144	BLD Pharmatech GmbH	BD41979	Omeprazole	COc1ccc2nc([nH]c2c1)S(=O)Cc1ncc(C)c(OC)c1C	non-permeable
145	Angene (China)	AG009C4D	Osimertinib mesylate	COc1cc(N(C)CCN(C)C)c(NC(=O)C=C)cc1Nc1nccc(n1)-c1cn(C)c2ccccc12	non-permeable
146	APEX BIO	A9501	OTS514	C[C@@H](CN)c(cc1)ccc1-c(c(-c1c2scc1)c(c(C)c1)NC2=O)c1O	non-permeable
147	TimTec, LLC	ST073363	Oxethazaine	CN(C(=O)CN(CCO)CC(=O)N(C)C(C)(C)Cc1ccccc1)C(C)(C)Cc1ccccc1	non-permeable
148	TimTec, LLC	ST107022	Oxyphenbutazone	O.CCCCC1C(=O)N(N(C1=O)c1ccc(O)cc1)c1ccccc1	permeable
149	TargetMol	T2041	PD153035 hydrochloride	COc1cc2ncnc(Nc3cccc(Br)c3)c2cc1OC	permeable
150	Cayman Europe	25989	PD-407824	Oc1ccc2[nH]c3cc(c4C(=O)NC(=O)c4c3c2c1)-c1ccccc1	non-permeable
151	BLD PHARMATECH LTD.	BD146902	Pemirolast potassium	[K+].Cc1cccn2c1ncc(-c1nn[n-]n1)c2=O	permeable
152	TargetMol	T3695	Pepstatin A	CC(C)C[C@H](NC(=O)[C@H](C)NC(=O)C[C@H](O)[C@H](CC(C)C)NC(=O)[C@@H](NC(=O)[C@@H](NC(=O)CC(C)C)C(C)C)C(C)C)[C@@H](O)CC(O)=O	non-permeable
153	TimTec, LLC	ST079662	Perphenazine	OCCN1CCN(CCCN2c3ccccc3Sc3ccc(Cl)cc23)CC1	permeable
154	SelleckChem	S7094	PF-03758309	CN(C)C[C@@H](NC(=O)N1Cc2c(n[nH]c2C1(C)C)Nc1nc(nc2ccsc12)C)c1ccccc1	non-permeable
155	SelleckChem	S8494	PF-06726304	CC1=CC(=C(CN2CCc3c(Cl)cc(c(Cl)c3C2=O)c4c(C)onc4C)C(=O)N1)C	permeable
156	Selleck Chemicals LLC	S6418	PF-429242 dihydrochloride	CCN(CC)Cc1ccc(cc1)C(=O)N(CCc1ccccc1OC)C1CCNC1	permeable
157	Cayman Europe	27601	Phensuximide	CN1C(=O)CC(C1=O)c1ccccc1	permeable
158	TargetMol	TQ0198	Phorbol 12-myristate 13-acetate	CCCCCCCCCCCCCC(=O)O[C@@H]1[C@@H](C)[C@]2(O)[C@@H]3C=C(C)C(=O)[C@]3(O)CC(CO)=C[C@H]2[C@@H]2C(C)(C)[C@]12OC(C)=O	non-permeable
159	BLD Pharmatech GmbH	BD148018	Pidotimod	OC(=O)[C@@H]1CSCN1C(=O)[C@@H]1CCC(=O)N1	non-permeable
160	BIONET - Key Organics Ltd. (4 weeks)	AS-35104	Pinaverium bromide	[Br-].COc1cc(Br)c(C[N+]2(CCOCCC3CC[C@H]4C[C@@H]3C4(C)C)CCOCC2)cc1OC	non-permeable
161	TimTec, LLC	ST079382	Piperlongumine	COc1cc(\C=C\C(=O)N2CCC=CC2=O)cc(OC)c1OC	permeable
162	BLD PHARMATECH LTD.	BD148270	Pipobroman	BrCCC(=O)N1CCN(CC1)C(=O)CCBr	permeable
163	BLD PHARMATECH LTD.	BD148292	Pirarubicin	COc1cccc2C(=O)c3c(O)c4C[C@](O)(C[C@H](O[C@H]5C[C@H](N)[C@H](O[C@@H]6CCCCO6)[C@H](C)O5)c4c(O)c3C(=O)c12)C(=O)CO	non-permeable
164	TargetMol	T2599	Pirenperone	Cc1nc2ccccn2c(=O)c1CCN1CCC(CC1)C(=O)c1ccc(F)cc1	permeable
165	TargetMol	T2394	Pixantrone dimaleate	OC(=O)\C=C/C(O)=O.OC(=O)\C=C/C(O)=O.NCCNc1ccc(NCCN)c2C(=O)c3cnccc3C(=O)c12	non-permeable
166	TimTec, LLC	ST066914	Podophyllotoxin	COc1cc(cc(OC)c1OC)[C@H]1[C@@H]2[C@H](COC2=O)[C@@H](O)c2cc3OCOc3cc12	permeable
167	AK Scientific	X4747	Ponatinib	CN1CCN(Cc2ccc(NC(=O)c3ccc(C)c(c3)C#Cc3cnc4cccnn34)cc2C(F)(F)F)CC1	permeable
168	TimTec, LLC	ST057530	Prazosin hydrochloride	Cl.COc1cc2nc(nc(N)c2cc1OC)N1CCN(CC1)C(=O)c1ccco1	non-permeable
169	TimTec, LLC	ST024757	Propranolol hydrochloride	Cl.CC(C)NCC(O)COc1cccc2ccccc12	permeable
170	Angene (China)	AG0033GW	Pyridostigmine iodide	[Br-].CN(C)C(=O)Oc1ccc[n+](C)c1	permeable
171	TimTec, LLC	ST007554	Pyridoxine hydrochloride	Cl.Cc1ncc(CO)c(CO)c1O	permeable
172	AK Scientific	X7305	Pyrvinium pamoate	CN(C)c1ccc2[n+](C)c(\C=C\c3cc(C)n(c3C)-c3ccccc3)ccc2c1.CN(C)c1ccc2[n+](C)c(\C=C\c3cc(C)n(c3C)-c3ccccc3)ccc2c1.Oc1c(cc2ccccc2c1Cc1c(O)c(cc2ccccc12)C([O-])=O)C([O-])=O	permeable
173	BLD PHARMATECH LTD.	BD149994	Quinacrine dihydrochloride hydrate	Cl.Cl.CCN(CC)CCCC(C)Nc1c2ccc(Cl)cc2nc2ccc(OC)cc12	permeable
174	AK Scientific	H076	Quinestrol	C[C@]12CC[C@H]3[C@@H](CCc4cc(OC5CCCC5)ccc34)[C@@H]1CC[C@@]2(O)C#C	permeable
175	Angene (China)	AG0035K6	Quinidine hydrochloride monohydrate	COc1ccc2nccc([C@H](O)[C@H]3C[C@@H]4CC[N@]3C[C@@H]4C=C)c2c1	non-permeable
176	Angene (China)	AG003QL2	Retinoic acid p-hydroxyanilide	C\C(\C=C\C1=C(C)CCCC1(C)C)=C/C=C/C(/C)=C/C(=O)Nc1ccc(O)cc1	permeable
177	TargetMol	T6006	Romidepsin	C\C=C1/NC(=O)[C@H]2CSSCC\C=C\[C@H](CC(=O)N[C@H](C(C)C)C(=O)N2)OC(=O)[C@@H](NC1=O)C(C)C	non-permeable
178	TimTec, LLC	ST057261	Rotenone	COc1cc2OC[C@H]3Oc4c5C[C@@H](Oc5ccc4C(=O)[C@H]3c2cc1OC)C(C)=C	permeable
179	TargetMol	T5384	RS504393	Cc1oc(nc1CCN1CCC2(CC1)OC(=O)Nc1ccc(C)cc21)-c1ccccc1	permeable
180	SelleckChem	S2182	SB 743921	CC(C)[C@@H](N(CCCN)C(=O)c1ccc(cc1)C)C1=C(Cc2ccccc2)C(=O)c2ccc(cc2O1)Cl	non-permeable
181	TargetMol	T2255	SB743921 hydrochloride	Cl.CC(C)[C@@H](N(CCCN)C(=O)c1ccc(C)cc1)c1oc2cc(Cl)ccc2c(=O)c1Cc1ccccc1	non-permeable
182	Apexbio Technology LLC	B1464	Selinexor	FC(F)(F)c1cc(cc(c1)C(F)(F)F)-c1ncn(C=CC(=O)NNc2cnccn2)n1	permeable
183	Angene (China)	AG001VKM	Silodosin	C[C@H](Cc1cc2CCN(CCCO)c2c(c1)C(N)=O)NCCOc1ccccc1OCC(F)(F)F	non-permeable
184	BLD PHARMATECH LTD.	BD151199	Simvastatin	CCC(C)(C)C(=O)O[C@H]1C[C@@H](C)C=C2C=C[C@H](C)[C@H](CC[C@@H]3C[C@@H](O)CC(=O)O3)[C@@H]12	permeable
185	AK Scientific	C597	Sisomicin sulfate	OS(O)(=O)=O.CN[C@H]1[C@@H](O)[C@H](O[C@@H]2[C@@H](N)C[C@@H](N)[C@H](OC3OC(CN)=CCC3N)[C@@H]2O)OC[C@@]1(C)O	non-permeable
186	TimTec, LLC	ST110838	Stattic	[O-][N+](=O)c1ccc2C=CS(=O)(=O)c2c1	permeable
187	Angene (China)	AG005C2L	Sulconazole nitrate	O[N+]([O-])=O.Clc1ccc(CSC(Cn2ccnc2)c2ccc(Cl)cc2Cl)cc1	permeable
188	TimTec, LLC	ST022241	Suprafenacine	Cc1ccc(\C=N\NC(=O)c2n[nH]c3CCCCc23)cc1	permeable
189	TargetMol	T6253	Talazoparib	Cn1ncnc1[C@@H]1[C@H](N=c2cc(F)cc3C(=O)NNC1=c23)c1ccc(F)cc1	permeable
190	BLD Pharmatech GmbH	BD152555	Temozolomide	Cn1nnc2c(ncn2c1=O)C(N)=O	non-permeable
191	AK Scientific	E655	Teniposide	COc1cc(cc(OC)c1O)[C@H]1[C@@H]2[C@H](COC2=O)[C@H](O[C@@H]2O[C@@H]3CO[C@H](O[C@H]3[C@H](O)[C@H]2O)c2cccs2)c2cc3OCOc3cc12	non-permeable
192	AK Scientific	K117	Terconazole	CC(C)N1CCN(CC1)c1ccc(OC[C@H]2CO[C@@](Cn3cncn3)(O2)c2ccc(Cl)cc2Cl)cc1	non-permeable
193	Cayman Europe	17427	Thiocolchicine	COc1cc2CC[C@H](NC(C)=O)c3cc(=O)c(SC)ccc3-c2c(OC)c1OC	permeable
194	AK Scientific	I584	Thioridazine hydrochloride	Cl.CSc1ccc2Sc3ccccc3N(CCC3CCCCN3C)c2c1	permeable
195	TargetMol	T2188	Thonzonium bromide	[Br-].CCCCCCCCCCCCCCCC[N+](C)(C)CCN(Cc1ccc(OC)cc1)c1ncccn1	non-permeable
196	TargetMol	T7001	TIC10 angular	Cc1ccccc1CN1C2=NCCN2C2=C(CN(Cc3ccccc3)CC2)C1=O	permeable
197	TargetMol	T0146	Tioconazole	Clc1sccc1COC(Cn1ccnc1)c1ccc(Cl)cc1Cl	permeable
198	Angene (China)	AG0039LU	Topotecan	Cl.CC[C@@]1(O)C(=O)OCc2c1cc1-c3nc4ccc(O)c(CN(C)C)c4cc3Cn1c2=O	non-permeable
199	TimTec, LLC	ST110893	Torin2	Nc1ccc(cn1)-c1ccc2ncc3=CC=[C](=O)[N](c4cccc(c4)C(F)(F)F)=c3c2c1	permeable
200	TargetMol	T6301	Tosedostat	CC(C)C[C@H]([C@H](O)C(=O)NO)C(=O)N[C@H](C(=O)OC1CCCC1)c1ccccc1	non-permeable
201	TargetMol	T8835	Tosufloxacin hydrochloride	Cl.NC1CCN(C1)c1nc2n(cc(C(O)=O)c(=O)c2cc1F)-c1ccc(F)cc1F	non-permeable
202	TimTec, LLC	ST110749	Tozasertib	CN1CCN(CC1)c1cc(Nc2cc(C)n[nH]2)nc(Sc2ccc(NC(=O)C3CC3)cc2)n1	non-permeable
203	Angene (China)	AG000WIU	Trimethadione	CN1C(=O)OC(C)(C)C1=O	permeable
204	MedChemExpress Europe	HY-108630	U-73343	COc1ccc2C3CC[C@]4(C)[C@H](CCC4C3CCc2c1)NCCCCCCN1C(=O)CCC1=O	permeable
205	APEX BIO	A1914	UNC0638	COc1cc2c(nc(nc2cc1OCCCN1CCCC1)C1CCCCC1)NC1CCN(CC1)C(C)C	non-permeable
206	TargetMol	T1668	Vinblastine sulfate	OS(O)(=O)=O.CC[C@]1(O)C[C@H]2C[N@](C1)CCc1c([nH]c3ccccc13)[C@@](C2)(C(=O)OC)c1cc2c(cc1OC)N(C)[C@@H]1[C@]22CCN3CC=C[C@](CC)([C@@H]23)[C@@H](OC(C)=O)[C@]1(O)C(=O)OC	non-permeable
207	Labseeker	SC-13258	Vincristine sulfate	OS(O)(=O)=O.CCC1(O)CC2CN(C1)CCc1c([nH]c3ccccc13)C(C2)(C(=O)OC)c1cc2c(cc1OC)N(C=O)C1C22CCN3CC=CC(CC)(C23)C(OC(C)=O)C1(O)C(=O)OC	non-permeable
208	Angene (China)	AG00HI66	Vinorelbine Tartrate	O[C@H]([C@@H](O)C(O)=O)C(O)=O.CCC1=C[C@@H]2CN(C1)Cc1c([nH]c3ccccc13)[C@@](C2)(C(=O)OC)c1cc2c(cc1OC)N(C)[C@@H]1[C@]22CCN3CC=C[C@](CC)([C@@H]23)[C@@H](OC(C)=O)[C@]1(O)C(=O)OC	non-permeable
209	TargetMol	T6019	Volasertib	CC[C@H]1N(C(C)C)c2nc(Nc3ccc(cc3OC)C(=O)N[C@H]3CC[C@@H](CC3)N3CCN(CC4CC4)CC3)ncc2N(C)C1=O	non-permeable
210	TargetMol	T2142	Yohimbine hydrochloride	Cl.COC(=O)[C@H]1[C@@H](O)CC[C@H]2CN3CCc4c([nH]c5ccccc45)[C@@H]3C[C@H]12	non-permeable
211	TimTec, LLC	ST069364	Zalcitabine	Nc1ccn([C@H]2CC[C@@H](CO)O2)c(=O)n1	permeable
