# Supplementary material for: A comprehensive pharmacological survey across heterogeneous patient-derived glioblastoma stem cell models
Source: iScience. 2026 Apr 27;29(6):115839. doi: 10.1016/j.isci.2026.115839 (PMC13207355; doi:10.1016/j.isci.2026.115839)
Supplement: Table S4. Complete dataset of similarity matrix from combined IC50, basal RPPA and cytokine data, including full similarity matrix, correlation matrix by compound name and target annotation, re-scaled datasets used in the similarity matrix plus original (normalized) data, relating to Figure S7 [file mmc5.xlsx]

## Sheet: 1.FULL_SiM_Matrix
FULL SIMILARITY MATRIX							[Positive correlation (RED) suggests protein expression drives compound resistance (higher IC50s) and negative correlation (BLUE) suggests protein expression is driving sensitivity to the compound (lower IC50s)]
	Alisertib	Tozasertib	I-BET726 (GSK1324726A)	Calcimycin	Dinaciclib	AZD5438	Abemaciclib	Palbociclib	AZD4573	NVP-2	Foretinib	Cytarabine	CR-1-31-B	POM-HEX	Selinexor	VS-4718	GSK2194069	Panobinstat	CUDC-907 (fimepinostat)	NXP-800	CCT251236	Ganetespib	NMS-E973	Gandotinib	SB 743921	GDC-0623	Trametinib	OTSSP167	Sapanisertib	Gedatolisib/PF-05212384	Daporinad	OTS514	ML240	PF-03758309	AZD5305/Saruparib	Niraparib	Talazoparib	olaparib	AZD3965	Dasatinib	Ponatinib	eCF506	Pyrvinium pamoate	Niclosamide	Chaetocin	c-Jun N-term	c-Jun P Ser73	c-Myc	c-Myc P Thr58,Ser62
Alisertib	1	0.12	-0.25	-0.07	0.44	0.12	0.21	0.1	0.75	0.64	0.23	0.26	0.55	0.29	0.26	-0.06	0.55	0.24	0.22	0.51	0.52	0.44	-0.24	0.49	0.34	0.28	0.28	-0.31	0.12	0.12	0.4	0.1	0.34	0.31	0.12	0.75	0.9	-0.18	0.36	0.03	0.22	0.13	-0.04	-0.63	-0.36	0.64	0.29	-0.78	-0.03
Tozasertib	0.12	1	0.58	-0.84	0.7	0.43	0.41	0.75	0.12	0.31	0.83	0.94	0.71	0.81	0.51	0.72	0.49	0.93	0.9	0.09	0.26	-0.23	0.46	0.03	0.88	0.94	0.94	-0.82	0.83	-0.09	0.24	-0.27	0.15	0.44	-0.26	0.23	-0.26	0	-0.78	0.94	0.75	0.81	0.35	0.31	0.26	0.31	-0.14	0.43	0.09
I-BET726 (GSK1324726A)	-0.25	0.58	1	-0.59	-0.04	0.84	0.84	0.74	-0.52	-0.12	0.2	0.7	0.41	0.81	0.05	0.97	0.11	0.47	0.79	0.34	0.43	0.09	-0.07	-0.14	0.73	0.46	0.46	-0.25	0.58	0.06	-0.4	-0.05	0.03	0.72	-0.72	-0.4	-0.41	-0.31	-0.82	0.58	0.35	0.88	-0.13	0.72	0.04	-0.55	-0.38	0.7	0.46
Calcimycin	-0.07	-0.84	-0.59	1	-0.53	-0.41	-0.53	-0.96	-0.01	-0.26	-0.49	-0.75	-0.64	-0.79	-0.26	-0.67	-0.14	-0.96	-0.76	-0.09	-0.32	0.1	-0.44	0.06	-0.81	-0.83	-0.83	0.89	-0.43	0.06	-0.16	-0.22	0.34	-0.63	-0.03	-0.37	0.12	-0.13	0.55	-0.72	-0.88	-0.71	-0.51	-0.39	-0.63	-0.17	0.32	-0.29	0.29
Dinaciclib	0.44	0.7	-0.04	-0.53	1	0.12	-0.11	0.37	0.76	0.81	0.9	0.61	0.38	0.43	0.86	0.12	0.75	0.72	0.5	0.24	0.35	0.09	0.72	-0.17	0.55	0.62	0.62	-0.83	0.46	0.32	0.85	-0.02	0.31	0.22	0.23	0.71	0.18	0.49	-0.19	0.49	0.43	0.28	0.7	0	0.18	0.81	0.49	-0.09	-0.29
AZD5438	0.12	0.43	0.84	-0.41	0.12	1	0.83	0.61	-0.12	0.31	0.26	0.66	0.31	0.81	0.34	0.84	0.46	0.35	0.75	0.79	0.83	0.58	-0.12	-0.26	0.74	0.27	0.27	-0.21	0.49	0.49	-0.09	0.14	0.33	0.88	-0.71	-0.14	0	-0.18	-0.54	0.31	0.09	0.78	-0.09	0.62	-0.26	-0.37	0.09	0.37	0.49
Abemaciclib	0.21	0.41	0.84	-0.53	-0.11	0.83	1	0.74	-0.32	0	0	0.62	0.62	0.84	-0.12	0.87	0.11	0.42	0.74	0.53	0.62	0.32	-0.42	0.21	0.75	0.44	0.44	-0.22	0.41	0	-0.43	0.12	0	0.85	-0.62	-0.11	0.11	-0.53	-0.49	0.41	0.42	0.84	-0.32	0.34	-0.11	-0.41	-0.41	0.21	0.41
Palbociclib	0.1	0.75	0.74	-0.96	0.37	0.61	0.74	1	-0.09	0.23	0.35	0.75	0.64	0.88	0.17	0.79	0.13	0.87	0.81	0.28	0.49	0.09	0.24	-0.06	0.85	0.74	0.74	-0.77	0.41	0.03	0.01	0.31	-0.31	0.81	-0.14	0.26	-0.04	0	-0.55	0.64	0.79	0.79	0.34	0.47	0.49	-0.03	-0.35	0.29	-0.14
AZD4573	0.75	0.12	-0.52	-0.01	0.76	-0.12	-0.32	-0.09	1	0.88	0.5	0.12	0.12	0.01	0.68	-0.37	0.68	0.22	0.01	0.38	0.38	0.4	0.37	-0.03	0.12	0.13	0.13	-0.44	0	0.44	0.89	0.17	0.38	0.05	0.44	0.85	0.67	0.45	0.44	-0.09	0.01	-0.19	0.48	-0.43	-0.14	0.88	0.74	-0.65	-0.35
NVP-2	0.64	0.31	-0.12	-0.26	0.81	0.31	0	0.23	0.88	1	0.6	0.37	0.14	0.35	0.85	0	0.8	0.41	0.32	0.68	0.71	0.64	0.46	-0.31	0.41	0.21	0.21	-0.58	0.14	0.71	0.88	0.34	0.39	0.44	0.2	0.75	0.55	0.53	0.17	0.03	0.06	0.12	0.59	0	-0.09	0.66	0.77	-0.37	-0.26
Foretinib	0.23	0.83	0.2	-0.49	0.9	0.26	0	0.35	0.5	0.6	1	0.77	0.43	0.52	0.85	0.36	0.8	0.7	0.67	0.18	0.26	-0.09	0.64	-0.14	0.65	0.7	0.7	-0.7	0.77	0.2	0.62	-0.37	0.52	0.18	-0.14	0.35	-0.14	0.26	-0.54	0.71	0.38	0.49	0.47	0.15	0	0.6	0.37	0.26	0.09
Cytarabine	0.26	0.94	0.7	-0.75	0.61	0.66	0.62	0.75	0.12	0.37	0.77	1	0.77	0.93	0.51	0.84	0.62	0.84	0.99	0.35	0.49	0	0.23	0.09	0.97	0.88	0.88	-0.7	0.89	0.03	0.15	-0.27	0.33	0.62	-0.49	0.17	-0.12	-0.18	-0.78	0.89	0.64	0.93	0.15	0.31	0	0.2	-0.09	0.37	0.31
CR-1-31-B	0.55	0.71	0.41	-0.64	0.38	0.31	0.62	0.64	0.12	0.14	0.43	0.77	1	0.75	0.03	0.6	0.31	0.72	0.75	0.12	0.26	-0.17	-0.17	0.66	0.79	0.88	0.88	-0.58	0.66	-0.43	-0.09	-0.27	0.09	0.44	-0.26	0.35	0.23	-0.53	-0.44	0.77	0.81	0.75	-0.15	-0.25	0	0.31	-0.43	-0.09	0.2
POM-HEX	0.29	0.81	0.81	-0.79	0.43	0.81	0.84	0.88	0.01	0.35	0.52	0.93	0.75	1	0.34	0.91	0.47	0.79	0.97	0.52	0.67	0.22	0.06	0.06	0.99	0.77	0.77	-0.65	0.7	0.12	0.01	0.02	0.15	0.85	-0.49	0.18	0.03	-0.22	-0.67	0.72	0.63	0.96	0.09	0.39	0.04	0	-0.17	0.29	0.26
Selinexor	0.26	0.51	0.05	-0.26	0.86	0.34	-0.12	0.17	0.68	0.85	0.85	0.51	0.03	0.34	1	0.14	0.88	0.43	0.43	0.49	0.51	0.36	0.69	-0.51	0.44	0.29	0.29	-0.54	0.44	0.68	0.84	-0.02	0.57	0.26	-0.03	0.41	0.05	0.57	-0.22	0.27	-0.02	0.22	0.61	0.27	-0.1	0.54	0.78	0.1	-0.03
VS-4718	-0.06	0.72	0.97	-0.67	0.12	0.84	0.87	0.79	-0.37	0	0.36	0.84	0.6	0.91	0.14	1	0.26	0.61	0.91	0.37	0.48	0.06	-0.06	0	0.86	0.64	0.64	-0.38	0.72	0	-0.31	-0.14	0.13	0.74	-0.72	-0.24	-0.3	-0.37	-0.85	0.72	0.49	0.97	-0.12	0.58	0	-0.36	-0.36	0.6	0.48
GSK2194069	0.55	0.49	0.11	-0.14	0.75	0.46	0.11	0.13	0.68	0.8	0.8	0.62	0.31	0.47	0.88	0.26	1	0.36	0.55	0.64	0.62	0.42	0.28	-0.12	0.56	0.36	0.36	-0.39	0.62	0.52	0.64	-0.24	0.82	0.33	-0.31	0.38	0.27	0.14	-0.24	0.34	-0.02	0.39	0.21	0.02	-0.48	0.52	0.68	-0.06	0.31
Panobinstat	0.24	0.93	0.47	-0.96	0.72	0.35	0.42	0.87	0.22	0.41	0.7	0.84	0.72	0.79	0.43	0.61	0.36	1	0.81	0.1	0.32	-0.13	0.5	0.03	0.85	0.92	0.92	-0.95	0.58	-0.06	0.33	0.05	-0.12	0.54	0.03	0.49	-0.04	0.13	-0.55	0.81	0.88	0.71	0.52	0.23	0.49	0.41	-0.17	0.2	-0.23
CUDC-907 (fimepinostat)	0.22	0.9	0.79	-0.76	0.5	0.75	0.74	0.81	0.01	0.32	0.67	0.99	0.75	0.97	0.43	0.91	0.55	0.81	1	0.42	0.55	0.07	0.15	0.06	0.99	0.83	0.83	-0.65	0.84	0.06	0.04	-0.19	0.28	0.72	-0.55	0.1	-0.12	-0.22	-0.79	0.84	0.62	0.97	0.09	0.39	0	0.06	-0.14	0.41	0.35
NXP-800	0.51	0.09	0.34	-0.09	0.24	0.79	0.53	0.28	0.38	0.68	0.18	0.35	0.12	0.52	0.49	0.37	0.64	0.1	0.42	1	0.97	0.93	-0.13	-0.26	0.47	-0.03	-0.03	-0.13	0.15	0.77	0.29	0.37	0.47	0.77	-0.38	0.24	0.51	0.05	0.02	-0.12	-0.19	0.37	0.02	0.25	-0.45	-0.03	0.53	-0.18	0.26
CCT251236	0.52	0.26	0.43	-0.32	0.35	0.83	0.62	0.49	0.38	0.71	0.26	0.49	0.26	0.67	0.51	0.48	0.62	0.32	0.55	0.97	1	0.87	-0.03	-0.26	0.62	0.15	0.15	-0.33	0.2	0.71	0.32	0.44	0.33	0.88	-0.31	0.35	0.49	0.09	-0.07	0.03	0.03	0.49	0.15	0.31	-0.26	0.03	0.43	-0.14	0.14
Ganetespib	0.44	-0.23	0.09	0.1	0.09	0.58	0.32	0.09	0.4	0.64	-0.09	0	-0.17	0.22	0.36	0.06	0.42	-0.13	0.07	0.93	0.87	1	-0.13	-0.38	0.15	-0.34	-0.34	0.03	-0.23	0.84	0.33	0.6	0.28	0.63	-0.12	0.28	0.6	0.22	0.34	-0.46	-0.38	0.03	0.09	0.19	-0.36	-0.06	0.61	-0.35	0.03
NMS-E973	-0.24	0.46	-0.07	-0.44	0.72	-0.12	-0.42	0.24	0.37	0.46	0.64	0.23	-0.17	0.06	0.69	-0.06	0.28	0.5	0.15	-0.13	-0.03	-0.13	1	-0.64	0.15	0.28	0.28	-0.65	0.12	0.35	0.73	0.15	-0.09	-0.04	0.43	0.35	-0.32	0.85	-0.19	0.26	0.22	-0.04	0.93	0.39	0.58	0.46	0.41	0.29	-0.55
Gandotinib	0.49	0.03	-0.14	0.06	-0.17	-0.26	0.21	-0.06	-0.03	-0.31	-0.14	0.09	0.66	0.06	-0.51	0	-0.12	0.03	0.06	-0.26	-0.26	-0.38	-0.64	1	0.09	0.33	0.33	0.09	0.2	-0.77	-0.41	-0.44	0.03	-0.18	-0.09	0.12	0.35	-0.79	0.07	0.26	0.38	0.14	-0.62	-0.77	-0.26	0.2	-0.54	-0.43	0.26
SB 743921	0.34	0.88	0.73	-0.81	0.55	0.74	0.75	0.85	0.12	0.41	0.65	0.97	0.79	0.99	0.44	0.86	0.56	0.85	0.99	0.47	0.62	0.15	0.15	0.09	1	0.84	0.84	-0.72	0.77	0.09	0.12	-0.07	0.22	0.77	-0.44	0.25	0.03	-0.18	-0.68	0.79	0.67	0.94	0.15	0.32	0.05	0.15	-0.12	0.26	0.24
GDC-0623	0.28	0.94	0.46	-0.83	0.62	0.27	0.44	0.74	0.13	0.21	0.7	0.88	0.88	0.77	0.29	0.64	0.36	0.92	0.83	-0.03	0.15	-0.34	0.28	0.33	0.84	1	1	-0.81	0.76	-0.33	0.13	-0.29	0.03	0.38	-0.15	0.34	-0.09	-0.19	-0.65	0.94	0.89	0.77	0.22	0.03	0.28	0.39	-0.33	0.21	0.03
Trametinib	0.28	0.94	0.46	-0.83	0.62	0.27	0.44	0.74	0.13	0.21	0.7	0.88	0.88	0.77	0.29	0.64	0.36	0.92	0.83	-0.03	0.15	-0.34	0.28	0.33	0.84	1	1	-0.81	0.76	-0.33	0.13	-0.29	0.03	0.38	-0.15	0.34	-0.09	-0.19	-0.65	0.94	0.89	0.77	0.22	0.03	0.28	0.39	-0.33	0.21	0.03
OTSSP167	-0.31	-0.82	-0.25	0.89	-0.83	-0.21	-0.22	-0.77	-0.44	-0.58	-0.7	-0.7	-0.58	-0.65	-0.54	-0.38	-0.39	-0.95	-0.65	-0.13	-0.33	0.03	-0.65	0.09	-0.72	-0.81	-0.81	1	-0.39	-0.09	-0.56	-0.22	0.16	-0.47	-0.27	-0.68	-0.09	-0.38	0.32	-0.64	-0.8	-0.49	-0.72	-0.16	-0.56	-0.58	-0.03	-0.03	0.46
Sapanisertib	0.12	0.83	0.58	-0.43	0.46	0.49	0.41	0.41	0	0.14	0.77	0.89	0.66	0.7	0.44	0.72	0.62	0.58	0.84	0.15	0.2	-0.23	0.12	0.2	0.77	0.76	0.76	-0.39	1	-0.14	0	-0.68	0.58	0.26	-0.66	-0.12	-0.32	-0.35	-0.85	0.89	0.41	0.81	-0.12	0.19	-0.26	0.14	-0.09	0.49	0.6
Gedatolisib/PF-05212384	0.12	-0.09	0.06	0.06	0.32	0.49	0	0.03	0.44	0.71	0.2	0.03	-0.43	0.12	0.68	0	0.52	-0.06	0.06	0.77	0.71	0.84	0.35	-0.77	0.09	-0.33	-0.33	-0.09	-0.14	1	0.59	0.51	0.33	0.44	-0.03	0.2	0.23	0.62	0.17	-0.37	-0.46	-0.06	0.44	0.46	-0.18	0.03	0.83	-0.03	-0.09
Daporinad	0.4	0.24	-0.4	-0.16	0.85	-0.09	-0.43	0.01	0.89	0.88	0.62	0.15	-0.09	0.01	0.84	-0.31	0.64	0.33	0.04	0.29	0.32	0.33	0.73	-0.41	0.12	0.13	0.13	-0.56	0	0.59	1	0.26	0.25	0.05	0.5	0.75	0.34	0.77	0.26	-0.03	0.01	-0.19	0.79	-0.06	0.14	0.79	0.79	-0.32	-0.5
OTS514	0.1	-0.27	-0.05	-0.22	-0.02	0.14	0.12	0.31	0.17	0.34	-0.37	-0.27	-0.27	0.02	-0.02	-0.14	-0.24	0.05	-0.19	0.37	0.44	0.6	0.15	-0.44	-0.07	-0.29	-0.29	-0.22	-0.68	0.51	0.26	1	-0.57	0.47	0.51	0.43	0.43	0.52	0.5	-0.51	0.02	-0.22	0.49	0.24	0.47	-0.07	0.17	-0.34	-0.68
ML240	0.34	0.15	0.03	0.34	0.31	0.33	0	-0.31	0.38	0.39	0.52	0.33	0.09	0.15	0.57	0.13	0.82	-0.12	0.28	0.47	0.33	0.28	-0.09	0.03	0.22	0.03	0.03	0.16	0.58	0.33	0.25	-0.57	1	0	-0.58	-0.09	0.09	-0.19	-0.22	0.15	-0.4	0.22	-0.28	-0.1	-0.84	0.21	0.58	0.03	0.7
PF-03758309	0.31	0.44	0.72	-0.63	0.22	0.88	0.85	0.81	0.05	0.44	0.18	0.62	0.44	0.85	0.26	0.74	0.33	0.54	0.72	0.77	0.88	0.63	-0.04	-0.18	0.77	0.38	0.38	-0.47	0.26	0.44	0.05	0.47	0	1	-0.35	0.22	0.27	-0.05	-0.31	0.26	0.36	0.72	0.14	0.48	0.05	-0.18	0	0.09	0.09
AZD5305/Saruparib	0.12	-0.26	-0.72	-0.03	0.23	-0.71	-0.62	-0.14	0.44	0.2	-0.14	-0.49	-0.26	-0.49	-0.03	-0.72	-0.31	0.03	-0.55	-0.38	-0.31	-0.12	0.43	-0.09	-0.44	-0.15	-0.15	-0.27	-0.66	-0.03	0.5	0.51	-0.58	-0.35	1	0.64	0.32	0.62	0.68	-0.37	0.14	-0.67	0.62	-0.37	0.62	0.54	0.14	-0.54	-0.94
Niraparib	0.75	0.23	-0.4	-0.37	0.71	-0.14	-0.11	0.26	0.85	0.75	0.35	0.17	0.35	0.18	0.41	-0.24	0.38	0.49	0.1	0.24	0.35	0.28	0.35	0.12	0.25	0.34	0.34	-0.68	-0.12	0.2	0.75	0.43	-0.09	0.22	0.64	1	0.72	0.4	0.43	0.03	0.43	-0.07	0.58	-0.42	0.27	0.84	0.35	-0.7	-0.64
Talazoparib	0.9	-0.26	-0.41	0.12	0.18	0	0.11	-0.04	0.67	0.55	-0.14	-0.12	0.23	0.03	0.05	-0.3	0.27	-0.04	-0.12	0.51	0.49	0.6	-0.32	0.35	0.03	-0.09	-0.09	-0.09	-0.32	0.23	0.34	0.43	0.09	0.27	0.32	0.72	1	-0.04	0.69	-0.38	0	-0.18	-0.03	-0.61	-0.27	0.46	0.32	-0.93	-0.23
olaparib	-0.18	0	-0.31	-0.13	0.49	-0.18	-0.53	0	0.45	0.53	0.26	-0.18	-0.53	-0.22	0.57	-0.37	0.14	0.13	-0.22	0.05	0.09	0.22	0.85	-0.79	-0.18	-0.19	-0.19	-0.38	-0.35	0.62	0.77	0.52	-0.19	-0.05	0.62	0.4	-0.04	1	0.26	-0.26	-0.13	-0.4	0.91	0.33	0.5	0.35	0.62	0	-0.71
AZD3965	0.36	-0.78	-0.82	0.55	-0.19	-0.54	-0.49	-0.55	0.44	0.17	-0.54	-0.78	-0.44	-0.67	-0.22	-0.85	-0.24	-0.55	-0.79	0.02	-0.07	0.34	-0.19	0.07	-0.68	-0.65	-0.65	0.32	-0.85	0.17	0.26	0.5	-0.22	-0.31	0.68	0.43	0.69	0.26	1	-0.85	-0.41	-0.82	0.05	-0.58	-0.05	0.27	0.34	-0.85	-0.51
Dasatinib	0.03	0.94	0.58	-0.72	0.49	0.31	0.41	0.64	-0.09	0.03	0.71	0.89	0.77	0.72	0.27	0.72	0.34	0.81	0.84	-0.12	0.03	-0.46	0.26	0.26	0.79	0.94	0.94	-0.64	0.89	-0.37	-0.03	-0.51	0.15	0.26	-0.37	0.03	-0.38	-0.26	-0.85	1	0.75	0.81	0.09	0.19	0.18	0.2	-0.37	0.49	0.26
Ponatinib	0.22	0.75	0.35	-0.88	0.43	0.09	0.42	0.79	0.01	0.06	0.38	0.64	0.81	0.63	-0.02	0.49	-0.02	0.88	0.62	-0.19	0.03	-0.38	0.22	0.38	0.67	0.89	0.89	-0.8	0.41	-0.46	0.01	0.02	-0.4	0.36	0.14	0.43	0	-0.13	-0.41	0.75	1	0.59	0.28	-0.03	0.58	0.32	-0.55	0.06	-0.29
eCF506	0.13	0.81	0.88	-0.71	0.28	0.78	0.84	0.79	-0.19	0.12	0.49	0.93	0.75	0.96	0.22	0.97	0.39	0.71	0.97	0.37	0.49	0.03	-0.04	0.14	0.94	0.77	0.77	-0.49	0.81	-0.06	-0.19	-0.22	0.22	0.72	-0.67	-0.07	-0.18	-0.4	-0.82	0.81	0.59	1	-0.1	0.41	-0.04	-0.14	-0.32	0.46	0.46
Pyrvinium pamoate	-0.04	0.35	-0.13	-0.51	0.7	-0.09	-0.32	0.34	0.48	0.59	0.47	0.15	-0.15	0.09	0.61	-0.12	0.21	0.52	0.09	0.02	0.15	0.09	0.93	-0.62	0.15	0.22	0.22	-0.72	-0.12	0.44	0.79	0.49	-0.28	0.14	0.62	0.58	-0.03	0.91	0.05	0.09	0.28	-0.1	1	0.32	0.68	0.5	0.41	0.03	-0.77
Niclosamide	-0.63	0.31	0.72	-0.39	0	0.62	0.34	0.47	-0.43	0	0.15	0.31	-0.25	0.39	0.27	0.58	0.02	0.23	0.39	0.25	0.31	0.19	0.39	-0.77	0.32	0.03	0.03	-0.16	0.19	0.46	-0.06	0.24	-0.1	0.48	-0.37	-0.42	-0.61	0.33	-0.58	0.19	-0.03	0.41	0.32	1	0.29	-0.56	0.03	0.8	0.09
Chaetocin	-0.36	0.26	0.04	-0.63	0.18	-0.26	-0.11	0.49	-0.14	-0.09	0	0	0	0.04	-0.1	0	-0.48	0.49	0	-0.45	-0.26	-0.36	0.58	-0.26	0.05	0.28	0.28	-0.56	-0.26	-0.18	0.14	0.47	-0.84	0.05	0.62	0.27	-0.27	0.5	-0.05	0.18	0.58	-0.04	0.68	0.29	1	0.09	-0.35	0.18	-0.79
c-Jun N-term	0.64	0.31	-0.55	-0.17	0.81	-0.37	-0.41	-0.03	0.88	0.66	0.6	0.2	0.31	0	0.54	-0.36	0.52	0.41	0.06	-0.03	0.03	-0.06	0.46	0.2	0.15	0.39	0.39	-0.58	0.14	0.03	0.79	-0.07	0.21	-0.18	0.54	0.84	0.46	0.35	0.27	0.2	0.32	-0.14	0.5	-0.56	0.09	1	0.43	-0.54	-0.43
c-Jun P Ser73	0.29	-0.14	-0.38	0.32	0.49	0.09	-0.41	-0.35	0.74	0.77	0.37	-0.09	-0.43	-0.17	0.78	-0.36	0.68	-0.17	-0.14	0.53	0.43	0.61	0.41	-0.54	-0.12	-0.33	-0.33	-0.03	-0.09	0.83	0.79	0.17	0.58	0	0.14	0.35	0.32	0.62	0.34	-0.37	-0.55	-0.32	0.41	0.03	-0.35	0.43	1	-0.26	-0.09
c-Myc	-0.78	0.43	0.7	-0.29	-0.09	0.37	0.21	0.29	-0.65	-0.37	0.26	0.37	-0.09	0.29	0.1	0.6	-0.06	0.2	0.41	-0.18	-0.14	-0.35	0.29	-0.43	0.26	0.21	0.21	-0.03	0.49	-0.03	-0.32	-0.34	0.03	0.09	-0.54	-0.7	-0.93	0	-0.85	0.49	0.06	0.46	0.03	0.8	0.18	-0.54	-0.26	1	0.37
c-Myc P Thr58,Ser62	-0.03	0.09	0.46	0.29	-0.29	0.49	0.41	-0.14	-0.35	-0.26	0.09	0.31	0.2	0.26	-0.03	0.48	0.31	-0.23	0.35	0.26	0.14	0.03	-0.55	0.26	0.24	0.03	0.03	0.46	0.6	-0.09	-0.5	-0.68	0.7	0.09	-0.94	-0.64	-0.23	-0.71	-0.51	0.26	-0.29	0.46	-0.77	0.09	-0.79	-0.43	-0.09	0.37	1
EGFR P Tyr1173	-0.32	-0.09	0.58	0.29	-0.41	0.66	0.41	-0.09	-0.47	-0.2	-0.09	0.14	-0.2	0.2	0.03	0.48	0.19	-0.35	0.23	0.44	0.31	0.32	-0.38	-0.26	0.12	-0.27	-0.27	0.52	0.31	0.31	-0.44	-0.27	0.52	0.26	-0.89	-0.75	-0.35	-0.35	-0.44	-0.03	-0.52	0.35	-0.53	0.52	-0.62	-0.71	0.09	0.54	0.83
EphB2 [EPR10072(B)]	-0.58	0.66	0.75	-0.7	0.03	0.31	0.41	0.67	-0.62	-0.37	0.26	0.54	0.31	0.52	-0.07	0.72	-0.22	0.58	0.58	-0.29	-0.14	-0.49	0.29	-0.14	0.5	0.58	0.58	-0.39	0.49	-0.31	-0.35	-0.17	-0.33	0.26	-0.31	-0.38	-0.75	-0.09	-0.85	0.71	0.58	0.64	0.15	0.65	0.53	-0.37	-0.6	0.83	0.09
ErbB-1/EGFR	-0.41	0.14	0.67	0.14	-0.32	0.6	0.41	0	-0.56	-0.31	0.09	0.31	-0.03	0.29	0.03	0.6	0.19	-0.17	0.38	0.24	0.14	0.03	-0.29	-0.14	0.24	-0.03	-0.03	0.39	0.54	0.09	-0.5	-0.51	0.52	0.18	-0.94	-0.81	-0.55	-0.44	-0.68	0.26	-0.32	0.49	-0.53	0.52	-0.53	-0.66	-0.09	0.71	0.89
FAK1	-0.38	-0.2	-0.23	0.55	-0.38	-0.49	-0.41	-0.64	-0.38	-0.66	-0.09	-0.26	-0.14	-0.49	-0.34	-0.24	-0.22	-0.46	-0.32	-0.65	-0.77	-0.7	-0.26	0.37	-0.44	-0.15	-0.15	0.58	0.2	-0.6	-0.44	-0.85	0.27	-0.79	-0.26	-0.61	-0.49	-0.44	-0.17	0.09	-0.29	-0.23	-0.56	-0.31	-0.35	-0.14	-0.26	0.26	0.49
FAK1 P Y397	0.12	-0.2	-0.12	0.58	0.12	0.26	-0.21	-0.52	0.32	0.37	0.26	-0.03	-0.37	-0.14	0.54	-0.12	0.65	-0.43	-0.06	0.5	0.31	0.46	-0.03	-0.31	-0.12	-0.39	-0.39	0.39	0.2	0.6	0.29	-0.3	0.88	-0.09	-0.43	-0.2	0.06	0.09	0.03	-0.26	-0.75	-0.12	-0.18	0.06	-0.79	0.03	0.77	0.03	0.54
Fibronectin [F14]	0.58	-0.66	-0.75	0.7	-0.03	-0.31	-0.41	-0.67	0.62	0.37	-0.26	-0.54	-0.31	-0.52	0.07	-0.72	0.22	-0.58	-0.58	0.29	0.14	0.49	-0.29	0.14	-0.5	-0.58	-0.58	0.39	-0.49	0.31	0.35	0.17	0.33	-0.26	0.31	0.38	0.75	0.09	0.85	-0.71	-0.58	-0.64	-0.15	-0.65	-0.53	0.37	0.6	-0.83	-0.09
FOXA1	-0.67	0.09	0.41	-0.2	0.03	0.37	0	0.23	-0.26	0.09	0.09	0.03	-0.54	0.09	0.34	0.24	-0.03	0.06	0.09	0.18	0.2	0.23	0.55	-0.94	0.03	-0.21	-0.21	-0.09	-0.09	0.6	0.15	0.37	-0.15	0.26	-0.09	-0.32	-0.55	0.62	-0.3	-0.09	-0.23	0.06	0.5	0.93	0.35	-0.43	0.26	0.66	-0.14
ILK1 (4G9)	-0.17	0.03	-0.61	-0.03	0.49	-0.66	-0.83	-0.23	0.44	0.26	0.31	-0.26	-0.37	-0.46	0.37	-0.6	0	0.12	-0.38	-0.47	-0.43	-0.32	0.81	-0.37	-0.35	-0.03	-0.03	-0.33	-0.26	0.09	0.68	0.1	-0.21	-0.53	0.77	0.41	-0.14	0.79	0.27	-0.09	0.03	-0.55	0.77	-0.09	0.53	0.6	0.37	-0.09	-0.71
Integrin alpha 4	0.06	-0.09	-0.23	0.38	0.41	0.14	-0.41	-0.41	0.53	0.6	0.43	-0.03	-0.49	-0.17	0.78	-0.24	0.68	-0.23	-0.09	0.44	0.31	0.46	0.41	-0.6	-0.12	-0.33	-0.33	0.09	0.09	0.77	0.65	-0.07	0.7	-0.09	-0.09	0.06	0.03	0.53	0.1	-0.26	-0.64	-0.23	0.29	0.19	-0.44	0.26	0.94	0.03	0.14
Integrin Beta 1 [EP1041Y]	-0.23	0.6	0.58	-0.23	0.41	0.6	0.21	0.23	-0.03	0.26	0.71	0.66	0.09	0.49	0.68	0.6	0.65	0.32	0.64	0.32	0.31	0.06	0.38	-0.43	0.53	0.33	0.33	-0.21	0.77	0.37	0.18	-0.44	0.64	0.26	-0.66	-0.32	-0.52	0.09	-0.78	0.54	-0.06	0.58	0.12	0.62	-0.26	-0.09	0.31	0.71	0.54
Integrin beta3	0.23	-0.26	0.12	0.58	-0.23	0.43	0.21	-0.41	0.03	0.09	-0.03	0.03	-0.09	0.03	0.14	0.12	0.46	-0.49	0.06	0.56	0.37	0.46	-0.55	0.09	0	-0.33	-0.33	0.58	0.26	0.31	-0.18	-0.37	0.82	0.09	-0.71	-0.38	0.17	-0.44	-0.03	-0.2	-0.64	0.12	-0.65	-0.06	-0.97	-0.26	0.37	-0.03	0.83
Integrin beta4	0.52	0.09	0.09	-0.49	0.26	0.31	0.41	0.58	0.38	0.54	-0.09	0.14	0.26	0.41	0.1	0.12	0.06	0.41	0.2	0.53	0.66	0.61	0.06	-0.09	0.35	0.15	0.15	-0.52	-0.31	0.37	0.32	0.85	-0.39	0.71	0.37	0.7	0.67	0.26	0.34	-0.14	0.38	0.14	0.41	0.03	0.35	0.2	0.09	-0.49	-0.54
JAK1 P Tyr1022,Thr1023	0.09	0.2	0.7	-0.12	-0.41	0.6	0.83	0.32	-0.53	-0.37	-0.14	0.43	0.54	0.55	-0.37	0.72	0	0.06	0.52	0.26	0.26	0.03	-0.72	0.49	0.47	0.27	0.27	0.21	0.49	-0.31	-0.74	-0.34	0.21	0.44	-0.83	-0.46	-0.06	-0.88	-0.51	0.37	0.17	0.7	-0.77	0.09	-0.44	-0.54	-0.54	0.26	0.77
MAPKAPK-2	0.06	0.71	0.2	-0.26	0.49	0.03	0	0.12	0.09	0.03	0.77	0.66	0.54	0.35	0.37	0.36	0.49	0.46	0.55	-0.24	-0.2	-0.55	0.23	0.31	0.47	0.7	0.7	-0.33	0.89	-0.37	0.09	-0.85	0.52	-0.18	-0.37	-0.06	-0.38	-0.26	-0.68	0.83	0.38	0.49	-0.06	-0.09	-0.18	0.37	-0.09	0.37	0.43
MEK1/2	-0.12	0.54	0.81	-0.23	0.06	0.77	0.62	0.35	-0.32	-0.03	0.43	0.71	0.37	0.67	0.27	0.84	0.46	0.26	0.75	0.38	0.37	0.06	-0.14	-0.03	0.65	0.39	0.39	-0.03	0.83	0.09	-0.29	-0.51	0.58	0.44	-0.94	-0.49	-0.41	-0.44	-0.85	0.6	0.06	0.81	-0.35	0.49	-0.44	-0.37	-0.09	0.66	0.83
MEK1/2 P Ser217/221	0.41	0.31	0.2	-0.06	-0.06	0.09	0.41	0.09	-0.12	-0.26	0.14	0.43	0.77	0.35	-0.27	0.36	0.15	0.17	0.41	-0.09	-0.09	-0.35	-0.58	0.89	0.38	0.52	0.52	0.03	0.6	-0.66	-0.44	-0.68	0.33	0	-0.49	-0.09	0.12	-0.88	-0.34	0.54	0.38	0.49	-0.68	-0.49	-0.44	0.09	-0.49	-0.09	0.6
MEK1/2 P Ser217/221	0.41	0.31	0.2	-0.06	-0.06	0.09	0.41	0.09	-0.12	-0.26	0.14	0.43	0.77	0.35	-0.27	0.36	0.15	0.17	0.41	-0.09	-0.09	-0.35	-0.58	0.89	0.38	0.52	0.52	0.03	0.6	-0.66	-0.44	-0.68	0.33	0	-0.49	-0.09	0.12	-0.88	-0.34	0.54	0.38	0.49	-0.68	-0.49	-0.44	0.09	-0.49	-0.09	0.6
MEK1/2 P Ser217/221	0.41	0.31	0.2	-0.06	-0.06	0.09	0.41	0.09	-0.12	-0.26	0.14	0.43	0.77	0.35	-0.27	0.36	0.15	0.17	0.41	-0.09	-0.09	-0.35	-0.58	0.89	0.38	0.52	0.52	0.03	0.6	-0.66	-0.44	-0.68	0.33	0	-0.49	-0.09	0.12	-0.88	-0.34	0.54	0.38	0.49	-0.68	-0.49	-0.44	0.09	-0.49	-0.09	0.6
MEK6 [EP558Y]	0.17	-0.03	0.61	0.03	-0.49	0.66	0.83	0.23	-0.44	-0.26	-0.31	0.26	0.37	0.46	-0.37	0.6	0	-0.12	0.38	0.47	0.43	0.32	-0.81	0.37	0.35	0.03	0.03	0.33	0.26	-0.09	-0.68	-0.1	0.21	0.53	-0.77	-0.41	0.14	-0.79	-0.27	0.09	-0.03	0.55	-0.77	0.09	-0.53	-0.6	-0.37	0.09	0.71
Met	0.06	0.09	-0.23	-0.03	0.64	0.09	-0.41	-0.06	0.65	0.77	0.49	0.03	-0.43	-0.06	0.85	-0.24	0.56	0.12	-0.03	0.38	0.37	0.46	0.75	-0.77	0	-0.15	-0.15	-0.33	-0.09	0.83	0.88	0.34	0.27	0.09	0.31	0.41	0.09	0.88	0.17	-0.2	-0.29	-0.23	0.77	0.31	0.09	0.43	0.89	-0.03	-0.37
Met P Tyr1234	-0.06	-0.37	0.06	0.7	-0.32	0.31	0	-0.55	-0.09	-0.03	-0.09	-0.14	-0.37	-0.17	0.14	0	0.34	-0.64	-0.12	0.41	0.2	0.38	-0.41	-0.14	-0.21	-0.52	-0.52	0.7	0.14	0.37	-0.18	-0.37	0.76	-0.09	-0.66	-0.55	-0.06	-0.26	-0.03	-0.31	-0.81	-0.06	-0.56	0.09	-0.88	-0.37	0.43	0.14	0.77
Met P Tyr1349	-0.12	0.26	0.72	0.03	-0.23	0.71	0.62	0.14	-0.44	-0.2	0.14	0.49	0.26	0.49	0.03	0.72	0.31	-0.03	0.55	0.38	0.31	0.12	-0.43	0.09	0.44	0.15	0.15	0.27	0.66	0.03	-0.5	-0.51	0.58	0.35	-1	-0.64	-0.32	-0.62	-0.68	0.37	-0.14	0.67	-0.62	0.37	-0.62	-0.54	-0.14	0.54	0.94
mTOR (7C10)	0.32	0.66	-0.06	-0.23	0.84	0.03	-0.21	0.06	0.59	0.54	0.94	0.6	0.37	0.29	0.78	0.12	0.8	0.49	0.46	0.06	0.09	-0.17	0.52	0.03	0.44	0.58	0.58	-0.52	0.71	0.09	0.62	-0.54	0.64	-0.09	-0.09	0.35	-0.06	0.18	-0.37	0.6	0.23	0.29	0.32	-0.12	-0.18	0.71	0.43	0.09	0.14
mTOR P S2448 [EP2426(2)Y]	0.12	0.83	0.58	-0.43	0.46	0.49	0.41	0.41	0	0.14	0.77	0.89	0.66	0.7	0.44	0.72	0.62	0.58	0.84	0.15	0.2	-0.23	0.12	0.2	0.77	0.76	0.76	-0.39	1	-0.14	0	-0.68	0.58	0.26	-0.66	-0.12	-0.32	-0.35	-0.85	0.89	0.41	0.81	-0.12	0.19	-0.26	0.14	-0.09	0.49	0.6
mTOR P Ser2448	0.12	0.43	0.84	-0.41	0.12	1	0.83	0.61	-0.12	0.31	0.26	0.66	0.31	0.81	0.34	0.84	0.46	0.35	0.75	0.79	0.83	0.58	-0.12	-0.26	0.74	0.27	0.27	-0.21	0.49	0.49	-0.09	0.14	0.33	0.88	-0.71	-0.14	0	-0.18	-0.54	0.31	0.09	0.78	-0.09	0.62	-0.26	-0.37	0.09	0.37	0.49
mTOR P Ser2481	-0.29	0.54	0.99	-0.52	-0.14	0.77	0.83	0.67	-0.62	-0.26	0.14	0.66	0.43	0.75	-0.07	0.96	0.03	0.41	0.75	0.24	0.31	-0.03	-0.17	-0.03	0.68	0.46	0.46	-0.15	0.6	-0.09	-0.53	-0.17	0.03	0.62	-0.77	-0.49	-0.46	-0.44	-0.85	0.6	0.35	0.87	-0.26	0.65	0	-0.6	-0.49	0.71	0.54
p38 MAPK	0.64	0.31	-0.55	-0.17	0.81	-0.37	-0.41	-0.03	0.88	0.66	0.6	0.2	0.31	0	0.54	-0.36	0.52	0.41	0.06	-0.03	0.03	-0.06	0.46	0.2	0.15	0.39	0.39	-0.58	0.14	0.03	0.79	-0.07	0.21	-0.18	0.54	0.84	0.46	0.35	0.27	0.2	0.32	-0.14	0.5	-0.56	0.09	1	0.43	-0.54	-0.43
p38 MAPK PThr180,Tyr182	0.58	0.2	-0.49	-0.09	0.84	-0.14	-0.41	-0.06	0.97	0.89	0.6	0.14	0.03	0	0.78	-0.36	0.68	0.29	0.03	0.29	0.31	0.32	0.58	-0.2	0.12	0.15	0.15	-0.52	0.03	0.49	0.97	0.17	0.33	0	0.49	0.81	0.49	0.62	0.34	-0.03	0.03	-0.2	0.65	-0.28	0	0.89	0.77	-0.49	-0.43
p44/42 MAPK (ERK1/2)	-0.46	0.6	0.46	-0.2	0.29	0.26	0	0.12	-0.24	-0.09	0.66	0.54	0.09	0.29	0.44	0.48	0.37	0.29	0.49	-0.15	-0.14	-0.41	0.41	-0.26	0.35	0.39	0.39	-0.15	0.77	-0.03	0	-0.68	0.46	-0.09	-0.54	-0.46	-0.78	0	-0.85	0.66	0.06	0.46	0.06	0.49	-0.09	-0.09	0.03	0.83	0.49
p44/42 MAPK (ERK1/2) P Thr202/Thr185,Tyr204/Tyr187	0.23	0.09	0.03	0.43	0.09	0.2	0	-0.41	0.15	0.09	0.37	0.26	0.14	0.06	0.3	0.12	0.62	-0.23	0.2	0.24	0.09	0.03	-0.29	0.26	0.12	0.03	0.03	0.33	0.6	0.03	-0.03	-0.78	0.94	-0.18	-0.66	-0.29	-0.03	-0.44	-0.27	0.2	-0.38	0.2	-0.53	-0.22	-0.88	0.09	0.31	0.09	0.83
p53	0.06	0.71	0.29	-0.93	0.64	0.14	0.21	0.81	0.21	0.37	0.49	0.54	0.43	0.55	0.34	0.36	0.09	0.9	0.52	-0.03	0.2	-0.12	0.67	-0.2	0.59	0.7	0.7	-0.94	0.2	0.03	0.41	0.37	-0.46	0.44	0.37	0.55	-0.06	0.44	-0.3	0.54	0.81	0.41	0.77	0.31	0.79	0.37	-0.14	0.14	-0.6
p53 P Ser15	0.67	0.43	0.38	-0.52	0.52	0.71	0.62	0.64	0.5	0.77	0.37	0.6	0.49	0.75	0.51	0.48	0.62	0.55	0.64	0.85	0.94	0.72	0.06	-0.09	0.74	0.39	0.39	-0.58	0.26	0.54	0.41	0.44	0.21	0.88	-0.14	0.58	0.58	0.09	-0.07	0.2	0.32	0.55	0.26	0.15	-0.09	0.26	0.31	-0.26	-0.03
PDK1 (D37A7)	-0.03	0.6	0.81	-0.35	0.26	0.89	0.62	0.46	-0.12	0.26	0.54	0.77	0.31	0.75	0.51	0.84	0.62	0.38	0.81	0.59	0.6	0.29	0.06	-0.26	0.74	0.39	0.39	-0.21	0.77	0.37	-0.03	-0.27	0.58	0.62	-0.83	-0.29	-0.29	-0.18	-0.78	0.54	0.06	0.81	-0.09	0.62	-0.35	-0.26	0.14	0.6	0.66
PDK-1 P Ser241	-0.23	0.6	0.58	-0.23	0.41	0.6	0.21	0.23	-0.03	0.26	0.71	0.66	0.09	0.49	0.68	0.6	0.65	0.32	0.64	0.32	0.31	0.06	0.38	-0.43	0.53	0.33	0.33	-0.21	0.77	0.37	0.18	-0.44	0.64	0.26	-0.66	-0.32	-0.52	0.09	-0.78	0.54	-0.06	0.58	0.12	0.62	-0.26	-0.09	0.31	0.71	0.54
PI3 Kinase p110-alpha	0.2	0.66	0.32	-0.17	0.41	0.26	0.21	0.12	0.09	0.09	0.71	0.71	0.6	0.46	0.37	0.48	0.62	0.38	0.64	0.03	0.03	-0.32	0	0.37	0.56	0.64	0.64	-0.21	0.94	-0.26	0	-0.85	0.7	0	-0.6	-0.12	-0.23	-0.44	-0.68	0.77	0.26	0.61	-0.26	-0.09	-0.44	0.26	-0.03	0.31	0.66
PYK2 [EP206Y]	-0.41	0.26	-0.03	-0.2	-0.12	-0.54	-0.21	0.03	-0.44	-0.66	0.03	0.03	0.26	-0.14	-0.44	0	-0.49	0.2	-0.03	-0.91	-0.83	-0.99	0.09	0.43	-0.09	0.39	0.39	-0.09	0.2	-0.89	-0.38	-0.51	-0.39	-0.53	0.14	-0.23	-0.55	-0.26	-0.34	0.49	0.49	0.03	-0.09	-0.19	0.44	0.03	-0.71	0.31	-0.09
PYK2 P Y402	0.12	-0.2	-0.12	0.58	0.12	0.26	-0.21	-0.52	0.32	0.37	0.26	-0.03	-0.37	-0.14	0.54	-0.12	0.65	-0.43	-0.06	0.5	0.31	0.46	-0.03	-0.31	-0.12	-0.39	-0.39	0.39	0.2	0.6	0.29	-0.3	0.88	-0.09	-0.43	-0.2	0.06	0.09	0.03	-0.26	-0.75	-0.12	-0.18	0.06	-0.79	0.03	0.77	0.03	0.54
PYK2 P Y402	0.12	-0.2	-0.12	0.58	0.12	0.26	-0.21	-0.52	0.32	0.37	0.26	-0.03	-0.37	-0.14	0.54	-0.12	0.65	-0.43	-0.06	0.5	0.31	0.46	-0.03	-0.31	-0.12	-0.39	-0.39	0.39	0.2	0.6	0.29	-0.3	0.88	-0.09	-0.43	-0.2	0.06	0.09	0.03	-0.26	-0.75	-0.12	-0.18	0.06	-0.79	0.03	0.77	0.03	0.54
Raf P Ser259	-0.12	0.26	0.72	0.03	-0.23	0.71	0.62	0.14	-0.44	-0.2	0.14	0.49	0.26	0.49	0.03	0.72	0.31	-0.03	0.55	0.38	0.31	0.12	-0.43	0.09	0.44	0.15	0.15	0.27	0.66	0.03	-0.5	-0.51	0.58	0.35	-1	-0.64	-0.32	-0.62	-0.68	0.37	-0.14	0.67	-0.62	0.37	-0.62	-0.54	-0.14	0.54	0.94
Raf P Ser338	0.06	0.71	0.2	-0.26	0.49	0.03	0	0.12	0.09	0.03	0.77	0.66	0.54	0.35	0.37	0.36	0.49	0.46	0.55	-0.24	-0.2	-0.55	0.23	0.31	0.47	0.7	0.7	-0.33	0.89	-0.37	0.09	-0.85	0.52	-0.18	-0.37	-0.06	-0.38	-0.26	-0.68	0.83	0.38	0.49	-0.06	-0.09	-0.18	0.37	-0.09	0.37	0.43
Raf1 (C-12)	-0.2	-0.03	0.12	-0.06	-0.55	-0.31	0.21	0.06	-0.65	-0.83	-0.43	-0.09	0.37	-0.06	-0.85	0.12	-0.68	-0.03	-0.06	-0.65	-0.6	-0.7	-0.52	0.71	-0.09	0.21	0.21	0.21	0.03	-0.94	-0.79	-0.34	-0.46	-0.26	-0.09	-0.35	-0.23	-0.71	-0.17	0.26	0.41	0.12	-0.56	-0.31	0.18	-0.31	-0.94	0.09	0.14
Ras	-0.49	-0.37	0.23	0.35	-0.9	-0.09	0.21	-0.23	-0.88	-0.94	-0.66	-0.31	-0.09	-0.23	-0.85	0.12	-0.68	-0.49	-0.23	-0.41	-0.49	-0.41	-0.7	0.37	-0.32	-0.27	-0.27	0.7	-0.09	-0.6	-0.97	-0.34	-0.21	-0.26	-0.43	-0.81	-0.41	-0.71	-0.17	-0.09	-0.17	0	-0.79	0	-0.18	-0.77	-0.71	0.31	0.49
Rb	-0.41	0.14	0.67	0.14	-0.32	0.6	0.41	0	-0.56	-0.31	0.09	0.31	-0.03	0.29	0.03	0.6	0.19	-0.17	0.38	0.24	0.14	0.03	-0.29	-0.14	0.24	-0.03	-0.03	0.39	0.54	0.09	-0.5	-0.51	0.52	0.18	-0.94	-0.81	-0.55	-0.44	-0.68	0.26	-0.32	0.49	-0.53	0.52	-0.53	-0.66	-0.09	0.71	0.89
Rb P Ser807,Ser811	-0.64	0.37	0.81	-0.2	-0.17	0.6	0.41	0.29	-0.65	-0.31	0.2	0.43	-0.03	0.41	0.1	0.72	0.06	0.12	0.49	0.09	0.09	-0.12	0.06	-0.37	0.35	0.15	0.15	0.09	0.54	0.09	-0.41	-0.34	0.21	0.26	-0.77	-0.75	-0.78	-0.18	-0.85	0.43	-0.06	0.58	-0.18	0.8	-0.09	-0.66	-0.2	0.94	0.6
Rb P Ser780	-0.58	0.14	0.84	-0.14	-0.52	0.6	0.62	0.32	-0.85	-0.54	-0.2	0.26	0.03	0.38	-0.3	0.72	-0.25	-0.03	0.38	0.09	0.09	-0.06	-0.32	-0.14	0.26	0.03	0.03	0.27	0.31	-0.09	-0.74	-0.17	-0.03	0.35	-0.77	-0.81	-0.61	-0.44	-0.68	0.26	-0.03	0.55	-0.44	0.68	-0.09	-0.89	-0.49	0.77	0.6
RhoA (67BC)	-0.12	0.26	0.72	0.03	-0.23	0.71	0.62	0.14	-0.44	-0.2	0.14	0.49	0.26	0.49	0.03	0.72	0.31	-0.03	0.55	0.38	0.31	0.12	-0.43	0.09	0.44	0.15	0.15	0.27	0.66	0.03	-0.5	-0.51	0.58	0.35	-1	-0.64	-0.32	-0.62	-0.68	0.37	-0.14	0.67	-0.62	0.37	-0.62	-0.54	-0.14	0.54	0.94
Shc P Y239/40	0.41	0.2	0.03	0.2	0.49	0.43	0	-0.17	0.56	0.66	0.6	0.37	0.03	0.23	0.78	0.12	0.93	0	0.32	0.65	0.54	0.49	0.12	-0.2	0.29	0.03	0.03	-0.03	0.49	0.6	0.5	-0.3	0.94	0.18	-0.43	0.12	0.2	0.09	-0.14	0.09	-0.38	0.2	0	0.03	-0.71	0.31	0.77	-0.03	0.49
Src	-0.84	-0.26	0.14	0.41	-0.64	-0.2	-0.21	-0.41	-0.79	-0.83	-0.31	-0.31	-0.43	-0.41	-0.44	0	-0.49	-0.49	-0.29	-0.56	-0.66	-0.55	-0.17	-0.09	-0.44	-0.33	-0.33	0.64	0.03	-0.37	-0.65	-0.51	-0.03	-0.53	-0.37	-0.93	-0.81	-0.26	-0.34	-0.03	-0.38	-0.14	-0.44	0.28	-0.09	-0.66	-0.37	0.66	0.43
Src (family) P Tyr416	0.7	-0.37	-0.17	0.46	-0.06	0.31	0.21	-0.29	0.44	0.43	-0.14	-0.09	0.03	0.03	0.14	-0.12	0.46	-0.38	-0.06	0.74	0.6	0.75	-0.55	0.2	0	-0.33	-0.33	0.33	-0.09	0.43	0.12	0.1	0.58	0.26	-0.26	0.2	0.75	-0.26	0.44	-0.43	-0.46	-0.06	-0.41	-0.37	-0.79	0.09	0.49	-0.6	0.37
Zyxin	0.2	0.31	-0.46	-0.12	0.84	-0.31	-0.62	-0.12	0.77	0.66	0.71	0.14	-0.09	-0.12	0.78	-0.36	0.56	0.32	0	-0.06	-0.03	-0.06	0.81	-0.31	0.03	0.21	0.21	-0.52	0.14	0.31	0.91	-0.07	0.27	-0.26	0.49	0.58	0.06	0.71	0.1	0.14	0.06	-0.23	0.74	-0.12	0.18	0.83	0.66	-0.14	-0.43
Amphiregulin	-0.68	-0.27	0.4	0.31	-0.83	0.09	0.22	-0.18	-0.94	-0.88	-0.52	-0.21	-0.21	-0.15	-0.65	0.25	-0.56	-0.46	-0.12	-0.31	-0.39	-0.34	-0.52	0.09	-0.25	-0.29	-0.29	0.68	0.03	-0.39	-0.91	-0.36	-0.1	-0.19	-0.58	-0.95	-0.62	-0.56	-0.36	-0.03	-0.28	0.09	-0.69	0.3	-0.19	-0.88	-0.58	0.58	0.58
CCL1/I-309	-0.99	0.03	0.29	-0.06	-0.29	-0.09	-0.21	0	-0.68	-0.54	-0.09	-0.14	-0.49	-0.2	-0.14	0.12	-0.46	-0.09	-0.12	-0.5	-0.49	-0.46	0.38	-0.54	-0.24	-0.15	-0.15	0.15	-0.03	-0.09	-0.29	-0.1	-0.33	-0.26	-0.09	-0.67	-0.93	0.26	-0.44	0.09	-0.12	-0.06	0.18	0.68	0.44	-0.54	-0.26	0.83	-0.03
CCL2/JE/MCP-1	0.12	-0.09	0.06	0.06	0.32	0.49	0	0.03	0.44	0.71	0.2	0.03	-0.43	0.12	0.68	0	0.52	-0.06	0.06	0.77	0.71	0.84	0.35	-0.77	0.09	-0.33	-0.33	-0.09	-0.14	1	0.59	0.51	0.33	0.44	-0.03	0.2	0.23	0.62	0.17	-0.37	-0.46	-0.06	0.44	0.46	-0.18	0.03	0.83	-0.03	-0.09
CCL3/MIP-1 alpha	0.37	0.03	-0.18	0.28	0.52	0.27	-0.22	-0.28	0.69	0.76	0.52	0.15	-0.21	0.03	0.83	-0.13	0.85	-0.09	0.09	0.63	0.52	0.59	0.28	-0.39	0.09	-0.16	-0.16	-0.03	0.21	0.76	0.69	-0.07	0.81	0.09	-0.15	0.25	0.28	0.38	0.11	-0.15	-0.49	-0.06	0.22	0.03	-0.56	0.39	0.94	-0.15	0.21
CCL5/RANTES	0.75	-0.14	-0.06	-0.14	0.12	0.31	0.41	0.29	0.47	0.54	-0.2	0.03	0.26	0.29	0.03	0	0.19	0.12	0.09	0.68	0.71	0.75	-0.29	0.14	0.24	-0.03	-0.03	-0.21	-0.31	0.37	0.24	0.68	-0.09	0.62	0.2	0.64	0.9	0	0.51	-0.31	0.12	0.06	0.06	-0.25	-0.09	0.2	0.2	-0.71	-0.26
CXCL10/IP-10/CRG-2	0.75	-0.32	-0.22	0.26	-0.25	0	0.32	-0.13	0.21	0.03	-0.38	-0.12	0.41	0.03	-0.39	-0.12	0.02	-0.22	-0.09	0.28	0.23	0.29	-0.79	0.75	0	-0.06	-0.06	0.25	-0.14	-0.23	-0.24	0.03	0.12	0.13	-0.06	0.28	0.79	-0.63	0.46	-0.23	0.01	-0.01	-0.6	-0.72	-0.49	0.12	-0.14	-0.75	0.2
CXCL16	0.06	0.71	0.64	-0.35	0.49	0.71	0.41	0.38	0.09	0.37	0.77	0.83	0.37	0.7	0.68	0.72	0.77	0.46	0.81	0.47	0.49	0.14	0.23	-0.2	0.74	0.52	0.52	-0.33	0.89	0.31	0.18	-0.44	0.7	0.44	-0.71	-0.14	-0.29	-0.09	-0.78	0.66	0.12	0.75	0.03	0.46	-0.35	0.03	0.26	0.54	0.6
CXCL8/IL8	-0.03	0.09	0.03	0.12	0.46	0.37	-0.21	-0.12	0.44	0.66	0.49	0.14	-0.43	0.06	0.85	0	0.68	-0.03	0.12	0.56	0.49	0.55	0.52	-0.77	0.09	-0.21	-0.21	-0.09	0.14	0.89	0.65	0.1	0.58	0.18	-0.14	0.06	-0.06	0.62	-0.07	-0.14	-0.49	-0.03	0.44	0.46	-0.26	0.14	0.89	0.2	0.09
GM-CSF	0.38	0.52	0.68	-0.72	0.31	0.81	0.84	0.87	0.1	0.46	0.23	0.67	0.55	0.88	0.26	0.73	0.33	0.65	0.75	0.7	0.84	0.54	0	-0.09	0.82	0.49	0.49	-0.59	0.29	0.35	0.09	0.46	-0.06	0.99	-0.26	0.34	0.31	-0.04	-0.31	0.35	0.5	0.74	0.19	0.39	0.13	-0.06	-0.06	0.03	0
HGF	0.36	0.3	-0.26	0.05	0.79	0.07	-0.37	-0.17	0.78	0.78	0.78	0.3	-0.03	0.07	0.92	-0.14	0.88	0.19	0.19	0.35	0.3	0.26	0.55	-0.3	0.19	0.14	0.14	-0.32	0.37	0.54	0.84	-0.22	0.72	-0.05	0.03	0.41	0.15	0.47	-0.02	0.14	-0.19	-0.02	0.44	-0.05	-0.31	0.68	0.85	-0.1	0.03
ICAM-1/ CD54	0.7	-0.37	-0.61	0.55	-0.06	-0.37	-0.21	-0.55	0.44	0.09	-0.14	-0.26	0.2	-0.32	-0.17	-0.48	0.19	-0.38	-0.32	0.03	-0.09	0.06	-0.55	0.71	-0.26	-0.15	-0.15	0.33	-0.09	-0.26	0.03	-0.3	0.39	-0.35	0.09	0.29	0.67	-0.44	0.54	-0.26	-0.2	-0.32	-0.5	-0.93	-0.62	0.43	0.14	-0.77	0.2
IGFBP-2	0.93	0.09	-0.41	-0.14	0.58	-0.03	0	0.12	0.88	0.77	0.26	0.14	0.37	0.17	0.37	-0.24	0.49	0.29	0.09	0.44	0.49	0.46	0.06	0.26	0.24	0.21	0.21	-0.46	-0.09	0.26	0.65	0.34	0.15	0.26	0.43	0.93	0.9	0.18	0.51	-0.09	0.23	-0.06	0.29	-0.56	-0.09	0.77	0.43	-0.83	-0.37
IGFBP-6	0.55	0.31	0.14	-0.12	0.64	0.6	0.21	0.17	0.68	0.89	0.6	0.49	0.14	0.46	0.85	0.24	0.93	0.26	0.46	0.85	0.83	0.72	0.23	-0.31	0.5	0.15	0.15	-0.33	0.37	0.77	0.65	0.1	0.7	0.53	-0.26	0.41	0.41	0.26	-0.07	0.09	-0.14	0.32	0.26	0.15	-0.44	0.37	0.77	-0.14	0.2
IGF-I	0.1	0.14	-0.26	0.39	0.19	-0.27	-0.37	-0.51	0.17	-0.07	0.44	0.14	0.14	-0.19	0.22	-0.14	0.42	-0.15	0.02	-0.26	-0.37	-0.43	-0.05	0.37	-0.07	0.14	0.14	0.22	0.54	-0.3	0.05	-0.92	0.72	-0.57	-0.3	-0.19	-0.19	-0.31	-0.22	0.3	-0.19	-0.02	-0.35	-0.42	-0.57	0.34	0.17	0.07	0.54
IL-6	0.61	-0.14	-0.52	0.41	0.03	-0.43	-0.21	-0.46	0.35	-0.03	0.03	-0.09	0.37	-0.23	-0.17	-0.36	0.19	-0.2	-0.17	-0.18	-0.26	-0.23	-0.46	0.83	-0.15	0.09	0.09	0.21	0.14	-0.49	-0.03	-0.54	0.39	-0.44	0.03	0.23	0.46	-0.53	0.3	0.03	0	-0.17	-0.5	-0.93	-0.53	0.49	-0.03	-0.6	0.26
IL-7	0.84	0.43	-0.23	-0.14	0.72	0.03	0	0.06	0.79	0.66	0.66	0.49	0.6	0.32	0.54	0	0.77	0.41	0.38	0.29	0.31	0.12	0.09	0.43	0.44	0.52	0.52	-0.46	0.49	0.03	0.56	-0.3	0.58	0.09	0.03	0.67	0.55	-0.09	0.03	0.37	0.29	0.23	0.09	-0.56	-0.35	0.83	0.37	-0.49	0.09
M-CSF	0.9	0.49	-0.12	-0.35	0.67	0.09	0.21	0.29	0.71	0.6	0.54	0.54	0.77	0.46	0.37	0.12	0.62	0.55	0.46	0.29	0.37	0.12	0	0.54	0.56	0.64	0.64	-0.58	0.43	-0.09	0.44	-0.14	0.33	0.26	0.09	0.75	0.64	-0.18	0.03	0.43	0.52	0.35	0.09	-0.56	-0.18	0.77	0.14	-0.54	-0.03
MMP-3	0.26	0.51	0.05	-0.26	0.86	0.34	-0.12	0.17	0.68	0.85	0.85	0.51	0.03	0.34	1	0.14	0.88	0.43	0.43	0.49	0.51	0.36	0.69	-0.51	0.44	0.29	0.29	-0.54	0.44	0.68	0.84	-0.02	0.57	0.26	-0.03	0.41	0.05	0.57	-0.22	0.27	-0.02	0.22	0.61	0.27	-0.1	0.54	0.78	0.1	-0.03
MMP-7	-0.49	-0.54	-0.64	0.67	-0.38	-0.83	-0.83	-0.81	-0.21	-0.54	-0.31	-0.71	-0.6	-0.9	-0.34	-0.72	-0.46	-0.64	-0.78	-0.77	-0.89	-0.58	0.03	0.03	-0.85	-0.52	-0.52	0.58	-0.37	-0.37	-0.15	-0.37	-0.09	-0.97	0.31	-0.38	-0.38	0.09	0.3	-0.37	-0.46	-0.75	-0.15	-0.31	0	-0.03	-0.03	0.03	-0.09
MMP-9	0.28	0.21	0.09	0	0.59	0.52	0	0.03	0.59	0.82	0.58	0.33	-0.15	0.28	0.9	0.13	0.85	0.12	0.31	0.75	0.7	0.68	0.4	-0.58	0.31	-0.03	-0.03	-0.23	0.27	0.88	0.69	0.11	0.68	0.38	-0.21	0.25	0.18	0.47	-0.07	-0.03	-0.34	0.15	0.38	0.33	-0.38	0.27	0.88	0.03	0.15
Osteopontin	0.41	0.03	0.12	-0.06	0.41	0.6	0.21	0.17	0.56	0.83	0.26	0.2	-0.14	0.32	0.68	0.12	0.65	0.09	0.23	0.91	0.89	0.93	0.2	-0.54	0.29	-0.15	-0.15	-0.21	-0.03	0.94	0.59	0.51	0.39	0.62	-0.09	0.38	0.46	0.44	0.17	-0.26	-0.29	0.12	0.35	0.31	-0.26	0.14	0.77	-0.2	-0.03
Prolactin	0.4	-0.13	-0.66	0.53	0.4	-0.39	-0.63	-0.66	0.67	0.39	0.39	-0.13	-0.13	-0.4	0.46	-0.55	0.57	-0.27	-0.27	0	-0.13	0	0.13	0.13	-0.27	-0.14	-0.14	0.14	0.13	0.13	0.54	-0.46	0.7	-0.54	0.13	0.27	0.27	0.13	0.31	-0.13	-0.4	-0.4	0	-0.57	-0.54	0.65	0.65	-0.39	0.13
TIMP-1	0.12	-0.09	0.06	0.06	0.32	0.49	0	0.03	0.44	0.71	0.2	0.03	-0.43	0.12	0.68	0	0.52	-0.06	0.06	0.77	0.71	0.84	0.35	-0.77	0.09	-0.33	-0.33	-0.09	-0.14	1	0.59	0.51	0.33	0.44	-0.03	0.2	0.23	0.62	0.17	-0.37	-0.46	-0.06	0.44	0.46	-0.18	0.03	0.83	-0.03	-0.09
TNF-alpha	0.37	0.03	-0.18	0.28	0.52	0.27	-0.22	-0.28	0.69	0.76	0.52	0.15	-0.21	0.03	0.83	-0.13	0.85	-0.09	0.09	0.63	0.52	0.59	0.28	-0.39	0.09	-0.16	-0.16	-0.03	0.21	0.76	0.69	-0.07	0.81	0.09	-0.15	0.25	0.28	0.38	0.11	-0.15	-0.49	-0.06	0.22	0.03	-0.56	0.39	0.94	-0.15	0.21
TREM-1	0.26	0.51	0.05	-0.26	0.86	0.34	-0.12	0.17	0.68	0.85	0.85	0.51	0.03	0.34	1	0.14	0.88	0.43	0.43	0.49	0.51	0.36	0.69	-0.51	0.44	0.29	0.29	-0.54	0.44	0.68	0.84	-0.02	0.57	0.26	-0.03	0.41	0.05	0.57	-0.22	0.27	-0.02	0.22	0.61	0.27	-0.1	0.54	0.78	0.1	-0.03
VEGF	0.46	0.77	0.06	-0.55	0.99	0.2	0	0.41	0.71	0.77	0.94	0.71	0.49	0.52	0.85	0.24	0.8	0.75	0.61	0.26	0.37	0.06	0.64	-0.09	0.65	0.7	0.7	-0.82	0.6	0.26	0.77	-0.14	0.39	0.26	0.09	0.64	0.14	0.35	-0.3	0.6	0.46	0.41	0.59	0	0.09	0.77	0.43	-0.03	-0.14
Endoglin/CD105	0.18	-0.41	-0.4	0.62	0.16	0.06	-0.42	-0.59	0.52	0.52	0.12	-0.29	-0.58	-0.35	0.55	-0.42	0.53	-0.5	-0.32	0.49	0.32	0.6	0.12	-0.46	-0.33	-0.59	-0.59	0.34	-0.17	0.75	0.52	0.05	0.65	-0.13	-0.03	0.06	0.26	0.4	0.39	-0.55	-0.81	-0.43	0.09	-0.02	-0.58	0.17	0.93	-0.23	0.14
IGFBP-5	0.26	-0.68	-0.31	0.82	-0.34	0.1	-0.12	-0.67	0.19	0.14	-0.34	-0.44	-0.44	-0.38	0.02	-0.35	0.24	-0.77	-0.41	0.49	0.27	0.6	-0.51	-0.03	-0.42	-0.72	-0.72	0.72	-0.27	0.44	-0.02	-0.02	0.57	-0.1	-0.27	-0.19	0.41	-0.16	0.48	-0.68	-0.86	-0.38	-0.49	-0.24	-0.84	-0.17	0.54	-0.37	0.44
[truncated: 78 more columns]

## Sheet: 2.Corr_matrix_by_compnd_name
Correlation Matrix: Compound ID (x-axis) vs Protein Expression (y-axis)																					[Positive correlation (RED) suggests protein expression drives compound resistance (higher IC50s) and negative correlation (BLUE) suggests protein expression is driving sensitivity to the compound (lower IC50s)]
id	Abemaciclib	I-BET726 (GSK1324726A)	VS-4718	AZD5438	PF-03758309	Palbociclib	Cytarabine	CUDC-907 (fimepinostat)	SB 743921	POM-HEX	eCF506	Niclosamide	Gandotinib	Panobinstat	Tozasertib	GDC-0623	Trametinib	CR-1-31-B	Ponatinib	Sapanisertib	Dasatinib	Chaetocin	Calcimycin	OTSSP167	ML240	Dinaciclib	Foretinib	Selinexor	GSK2194069	NMS-E973	olaparib	Pyrvinium pamoate	NXP-800	CCT251236	Ganetespib	Gedatolisib/PF-05212384	OTS514	Alisertib	Talazoparib	NVP-2	Daporinad	AZD4573	Niraparib	AZD5305/Saruparib	AZD3965
EphB2 [EPR10072(B)]	0.41	0.75	0.72	0.31	0.26	0.67	0.54	0.58	0.5	0.52	0.64	0.65	-0.14	0.58	0.66	0.58	0.58	0.31	0.58	0.49	0.71	0.53	-0.7	-0.39	-0.33	0.03	0.26	-0.07	-0.22	0.29	-0.09	0.15	-0.29	-0.14	-0.49	-0.31	-0.17	-0.58	-0.75	-0.37	-0.35	-0.62	-0.38	-0.31	-0.85
c-Myc	0.21	0.7	0.6	0.37	0.09	0.29	0.37	0.41	0.26	0.29	0.46	0.8	-0.43	0.2	0.43	0.21	0.21	-0.09	0.06	0.49	0.49	0.18	-0.29	-0.03	0.03	-0.09	0.26	0.1	-0.06	0.29	0	0.03	-0.18	-0.14	-0.35	-0.03	-0.34	-0.78	-0.93	-0.37	-0.32	-0.65	-0.7	-0.54	-0.85
Rb P Ser807,Ser811	0.41	0.81	0.72	0.6	0.26	0.29	0.43	0.49	0.35	0.41	0.58	0.8	-0.37	0.12	0.37	0.15	0.15	-0.03	-0.06	0.54	0.43	-0.09	-0.2	0.09	0.21	-0.17	0.2	0.1	0.06	0.06	-0.18	-0.18	0.09	0.09	-0.12	0.09	-0.34	-0.64	-0.78	-0.31	-0.41	-0.65	-0.75	-0.77	-0.85
MEK1/2	0.62	0.81	0.84	0.77	0.44	0.35	0.71	0.75	0.65	0.67	0.81	0.49	-0.03	0.26	0.54	0.39	0.39	0.37	0.06	0.83	0.6	-0.44	-0.23	-0.03	0.58	0.06	0.43	0.27	0.46	-0.14	-0.44	-0.35	0.38	0.37	0.06	0.09	-0.51	-0.12	-0.41	-0.03	-0.29	-0.32	-0.49	-0.94	-0.85
PDK1 (D37A7)	0.62	0.81	0.84	0.89	0.62	0.46	0.77	0.81	0.74	0.75	0.81	0.62	-0.26	0.38	0.6	0.39	0.39	0.31	0.06	0.77	0.54	-0.35	-0.35	-0.21	0.58	0.26	0.54	0.51	0.62	0.06	-0.18	-0.09	0.59	0.6	0.29	0.37	-0.27	-0.03	-0.29	0.26	-0.03	-0.12	-0.29	-0.83	-0.78
mTOR P Ser2481	0.83	0.99	0.96	0.77	0.62	0.67	0.66	0.75	0.68	0.75	0.87	0.65	-0.03	0.41	0.54	0.46	0.46	0.43	0.35	0.6	0.6	0	-0.52	-0.15	0.03	-0.14	0.14	-0.07	0.03	-0.17	-0.44	-0.26	0.24	0.31	-0.03	-0.09	-0.17	-0.29	-0.46	-0.26	-0.53	-0.62	-0.49	-0.77	-0.85
Rb P Ser780	0.62	0.84	0.72	0.6	0.35	0.32	0.26	0.38	0.26	0.38	0.55	0.68	-0.14	-0.03	0.14	0.03	0.03	0.03	-0.03	0.31	0.26	-0.09	-0.14	0.27	-0.03	-0.52	-0.2	-0.3	-0.25	-0.32	-0.44	-0.44	0.09	0.09	-0.06	-0.09	-0.17	-0.58	-0.61	-0.54	-0.74	-0.85	-0.81	-0.77	-0.68
p44/42 MAPK (ERK1/2)	0	0.46	0.48	0.26	-0.09	0.12	0.54	0.49	0.35	0.29	0.46	0.49	-0.26	0.29	0.6	0.39	0.39	0.09	0.06	0.77	0.66	-0.09	-0.2	-0.15	0.46	0.29	0.66	0.44	0.37	0.41	0	0.06	-0.15	-0.14	-0.41	-0.03	-0.68	-0.46	-0.78	-0.09	0	-0.24	-0.46	-0.54	-0.85
Integrin Beta 1 [EP1041Y]	0.21	0.58	0.6	0.6	0.26	0.23	0.66	0.64	0.53	0.49	0.58	0.62	-0.43	0.32	0.6	0.33	0.33	0.09	-0.06	0.77	0.54	-0.26	-0.23	-0.21	0.64	0.41	0.71	0.68	0.65	0.38	0.09	0.12	0.32	0.31	0.06	0.37	-0.44	-0.23	-0.52	0.26	0.18	-0.03	-0.32	-0.66	-0.78
PDK-1 P Ser241	0.21	0.58	0.6	0.6	0.26	0.23	0.66	0.64	0.53	0.49	0.58	0.62	-0.43	0.32	0.6	0.33	0.33	0.09	-0.06	0.77	0.54	-0.26	-0.23	-0.21	0.64	0.41	0.71	0.68	0.65	0.38	0.09	0.12	0.32	0.31	0.06	0.37	-0.44	-0.23	-0.52	0.26	0.18	-0.03	-0.32	-0.66	-0.78
CXCL16	0.41	0.64	0.72	0.71	0.44	0.38	0.83	0.81	0.74	0.7	0.75	0.46	-0.2	0.46	0.71	0.52	0.52	0.37	0.12	0.89	0.66	-0.35	-0.35	-0.33	0.7	0.49	0.77	0.68	0.77	0.23	-0.09	0.03	0.47	0.49	0.14	0.31	-0.44	0.06	-0.29	0.37	0.18	0.09	-0.14	-0.71	-0.78
JAK1 P Tyr1022,Thr1023	0.83	0.7	0.72	0.6	0.44	0.32	0.43	0.52	0.47	0.55	0.7	0.09	0.49	0.06	0.2	0.27	0.27	0.54	0.17	0.49	0.37	-0.44	-0.12	0.21	0.21	-0.41	-0.14	-0.37	0	-0.72	-0.88	-0.77	0.26	0.26	0.03	-0.31	-0.34	0.09	-0.06	-0.37	-0.74	-0.53	-0.46	-0.83	-0.51
MEK6 [EP558Y]	0.83	0.61	0.6	0.66	0.53	0.23	0.26	0.38	0.35	0.46	0.55	0.09	0.37	-0.12	-0.03	0.03	0.03	0.37	-0.03	0.26	0.09	-0.53	0.03	0.33	0.21	-0.49	-0.31	-0.37	0	-0.81	-0.79	-0.77	0.47	0.43	0.32	-0.09	-0.1	0.17	0.14	-0.26	-0.68	-0.44	-0.41	-0.77	-0.27
mTOR P Ser2448	0.83	0.84	0.84	1	0.88	0.61	0.66	0.75	0.74	0.81	0.78	0.62	-0.26	0.35	0.43	0.27	0.27	0.31	0.09	0.49	0.31	-0.26	-0.41	-0.21	0.33	0.12	0.26	0.34	0.46	-0.12	-0.18	-0.09	0.79	0.83	0.58	0.49	0.14	0.12	0	0.31	-0.09	-0.12	-0.14	-0.71	-0.54
GM-CSF	0.84	0.68	0.73	0.81	0.99	0.87	0.67	0.75	0.82	0.88	0.74	0.39	-0.09	0.65	0.52	0.49	0.49	0.55	0.5	0.29	0.35	0.13	-0.72	-0.59	-0.06	0.31	0.23	0.26	0.33	0	-0.04	0.19	0.7	0.84	0.54	0.35	0.46	0.38	0.31	0.46	0.09	0.1	0.34	-0.26	-0.31
EGFR P Tyr1173	0.41	0.58	0.48	0.66	0.26	-0.09	0.14	0.23	0.12	0.2	0.35	0.52	-0.26	-0.35	-0.09	-0.27	-0.27	-0.2	-0.52	0.31	-0.03	-0.62	0.29	0.52	0.52	-0.41	-0.09	0.03	0.19	-0.38	-0.35	-0.53	0.44	0.31	0.32	0.31	-0.27	-0.32	-0.35	-0.2	-0.44	-0.47	-0.75	-0.89	-0.44
c-Myc P Thr58,Ser62	0.41	0.46	0.48	0.49	0.09	-0.14	0.31	0.35	0.24	0.26	0.46	0.09	0.26	-0.23	0.09	0.03	0.03	0.2	-0.29	0.6	0.26	-0.79	0.29	0.46	0.7	-0.29	0.09	-0.03	0.31	-0.55	-0.71	-0.77	0.26	0.14	0.03	-0.09	-0.68	-0.03	-0.23	-0.26	-0.5	-0.35	-0.64	-0.94	-0.51
ErbB-1/EGFR	0.41	0.67	0.6	0.6	0.18	0	0.31	0.38	0.24	0.29	0.49	0.52	-0.14	-0.17	0.14	-0.03	-0.03	-0.03	-0.32	0.54	0.26	-0.53	0.14	0.39	0.52	-0.32	0.09	0.03	0.19	-0.29	-0.44	-0.53	0.24	0.14	0.03	0.09	-0.51	-0.41	-0.55	-0.31	-0.5	-0.56	-0.81	-0.94	-0.68
Rb	0.41	0.67	0.6	0.6	0.18	0	0.31	0.38	0.24	0.29	0.49	0.52	-0.14	-0.17	0.14	-0.03	-0.03	-0.03	-0.32	0.54	0.26	-0.53	0.14	0.39	0.52	-0.32	0.09	0.03	0.19	-0.29	-0.44	-0.53	0.24	0.14	0.03	0.09	-0.51	-0.41	-0.55	-0.31	-0.5	-0.56	-0.81	-0.94	-0.68
Met P Tyr1349	0.62	0.72	0.72	0.71	0.35	0.14	0.49	0.55	0.44	0.49	0.67	0.37	0.09	-0.03	0.26	0.15	0.15	0.26	-0.14	0.66	0.37	-0.62	0.03	0.27	0.58	-0.23	0.14	0.03	0.31	-0.43	-0.62	-0.62	0.38	0.31	0.12	0.03	-0.51	-0.12	-0.32	-0.2	-0.5	-0.44	-0.64	-1	-0.68
Raf P Ser259	0.62	0.72	0.72	0.71	0.35	0.14	0.49	0.55	0.44	0.49	0.67	0.37	0.09	-0.03	0.26	0.15	0.15	0.26	-0.14	0.66	0.37	-0.62	0.03	0.27	0.58	-0.23	0.14	0.03	0.31	-0.43	-0.62	-0.62	0.38	0.31	0.12	0.03	-0.51	-0.12	-0.32	-0.2	-0.5	-0.44	-0.64	-1	-0.68
RhoA (67BC)	0.62	0.72	0.72	0.71	0.35	0.14	0.49	0.55	0.44	0.49	0.67	0.37	0.09	-0.03	0.26	0.15	0.15	0.26	-0.14	0.66	0.37	-0.62	0.03	0.27	0.58	-0.23	0.14	0.03	0.31	-0.43	-0.62	-0.62	0.38	0.31	0.12	0.03	-0.51	-0.12	-0.32	-0.2	-0.5	-0.44	-0.64	-1	-0.68
Ras	0.21	0.23	0.12	-0.09	-0.26	-0.23	-0.31	-0.23	-0.32	-0.23	0	0	0.37	-0.49	-0.37	-0.27	-0.27	-0.09	-0.17	-0.09	-0.09	-0.18	0.35	0.7	-0.21	-0.9	-0.66	-0.85	-0.68	-0.7	-0.71	-0.79	-0.41	-0.49	-0.41	-0.6	-0.34	-0.49	-0.41	-0.94	-0.97	-0.88	-0.81	-0.43	-0.17
Amphiregulin	0.22	0.4	0.25	0.09	-0.19	-0.18	-0.21	-0.12	-0.25	-0.15	0.09	0.3	0.09	-0.46	-0.27	-0.29	-0.29	-0.21	-0.28	0.03	-0.03	-0.19	0.31	0.68	-0.1	-0.83	-0.52	-0.65	-0.56	-0.52	-0.56	-0.69	-0.31	-0.39	-0.34	-0.39	-0.36	-0.68	-0.62	-0.88	-0.91	-0.94	-0.95	-0.58	-0.36
Src	-0.21	0.14	0	-0.2	-0.53	-0.41	-0.31	-0.29	-0.44	-0.41	-0.14	0.28	-0.09	-0.49	-0.26	-0.33	-0.33	-0.43	-0.38	0.03	-0.03	-0.09	0.41	0.64	-0.03	-0.64	-0.31	-0.44	-0.49	-0.17	-0.26	-0.44	-0.56	-0.66	-0.55	-0.37	-0.51	-0.84	-0.81	-0.83	-0.65	-0.79	-0.93	-0.37	-0.34
FAK1	-0.41	-0.23	-0.24	-0.49	-0.79	-0.64	-0.26	-0.32	-0.44	-0.49	-0.23	-0.31	0.37	-0.46	-0.2	-0.15	-0.15	-0.14	-0.29	0.2	0.09	-0.35	0.55	0.58	0.27	-0.38	-0.09	-0.34	-0.22	-0.26	-0.44	-0.56	-0.65	-0.77	-0.7	-0.6	-0.85	-0.38	-0.49	-0.66	-0.44	-0.38	-0.61	-0.26	-0.17
PYK2 [EP206Y]	-0.21	-0.03	0	-0.54	-0.53	0.03	0.03	-0.03	-0.09	-0.14	0.03	-0.19	0.43	0.2	0.26	0.39	0.39	0.26	0.49	0.2	0.49	0.44	-0.2	-0.09	-0.39	-0.12	0.03	-0.44	-0.49	0.09	-0.26	-0.09	-0.91	-0.83	-0.99	-0.89	-0.51	-0.41	-0.55	-0.66	-0.38	-0.44	-0.23	0.14	-0.34
Raf1 (C-12)	0.21	0.12	0.12	-0.31	-0.26	0.06	-0.09	-0.06	-0.09	-0.06	0.12	-0.31	0.71	-0.03	-0.03	0.21	0.21	0.37	0.41	0.03	0.26	0.18	-0.06	0.21	-0.46	-0.55	-0.43	-0.85	-0.68	-0.52	-0.71	-0.56	-0.65	-0.6	-0.7	-0.94	-0.34	-0.2	-0.23	-0.83	-0.79	-0.65	-0.35	-0.09	-0.17
MEK1/2 P Ser217/221	0.41	0.2	0.36	0.09	0	0.09	0.43	0.41	0.38	0.35	0.49	-0.49	0.89	0.17	0.31	0.52	0.52	0.77	0.38	0.6	0.54	-0.44	-0.06	0.03	0.33	-0.06	0.14	-0.27	0.15	-0.58	-0.88	-0.68	-0.09	-0.09	-0.35	-0.66	-0.68	0.41	0.12	-0.26	-0.44	-0.12	-0.09	-0.49	-0.34
MAPKAPK-2	0	0.2	0.36	0.03	-0.18	0.12	0.66	0.55	0.47	0.35	0.49	-0.09	0.31	0.46	0.71	0.7	0.7	0.54	0.38	0.89	0.83	-0.18	-0.26	-0.33	0.52	0.49	0.77	0.37	0.49	0.23	-0.26	-0.06	-0.24	-0.2	-0.55	-0.37	-0.85	0.06	-0.38	0.03	0.09	0.09	-0.06	-0.37	-0.68
Raf P Ser338	0	0.2	0.36	0.03	-0.18	0.12	0.66	0.55	0.47	0.35	0.49	-0.09	0.31	0.46	0.71	0.7	0.7	0.54	0.38	0.89	0.83	-0.18	-0.26	-0.33	0.52	0.49	0.77	0.37	0.49	0.23	-0.26	-0.06	-0.24	-0.2	-0.55	-0.37	-0.85	0.06	-0.38	0.03	0.09	0.09	-0.06	-0.37	-0.68
mTOR P S2448 [EP2426(2)Y]	0.41	0.58	0.72	0.49	0.26	0.41	0.89	0.84	0.77	0.7	0.81	0.19	0.2	0.58	0.83	0.76	0.76	0.66	0.41	1	0.89	-0.26	-0.43	-0.39	0.58	0.46	0.77	0.44	0.62	0.12	-0.35	-0.12	0.15	0.2	-0.23	-0.14	-0.68	0.12	-0.32	0.14	0	0	-0.12	-0.66	-0.85
PI3 Kinase p110-alpha	0.21	0.32	0.48	0.26	0	0.12	0.71	0.64	0.56	0.46	0.61	-0.09	0.37	0.38	0.66	0.64	0.64	0.6	0.26	0.94	0.77	-0.44	-0.17	-0.21	0.7	0.41	0.71	0.37	0.62	0	-0.44	-0.26	0.03	0.03	-0.32	-0.26	-0.85	0.2	-0.23	0.09	0	0.09	-0.12	-0.6	-0.68
p44/42 MAPK (ERK1/2) P Thr202/Thr185,Tyr204/Tyr187	0	0.03	0.12	0.2	-0.18	-0.41	0.26	0.2	0.12	0.06	0.2	-0.22	0.26	-0.23	0.09	0.03	0.03	0.14	-0.38	0.6	0.2	-0.88	0.43	0.33	0.94	0.09	0.37	0.3	0.62	-0.29	-0.44	-0.53	0.24	0.09	0.03	0.03	-0.78	0.23	-0.03	0.09	-0.03	0.15	-0.29	-0.66	-0.27
IGF-I	-0.37	-0.26	-0.14	-0.27	-0.57	-0.51	0.14	0.02	-0.07	-0.19	-0.02	-0.42	0.37	-0.15	0.14	0.14	0.14	0.14	-0.19	0.54	0.3	-0.57	0.39	0.22	0.72	0.19	0.44	0.22	0.42	-0.05	-0.31	-0.35	-0.26	-0.37	-0.43	-0.3	-0.92	0.1	-0.19	-0.07	0.05	0.17	-0.19	-0.3	-0.22
mTOR (7C10)	-0.21	-0.06	0.12	0.03	-0.09	0.06	0.6	0.46	0.44	0.29	0.29	-0.12	0.03	0.49	0.66	0.58	0.58	0.37	0.23	0.71	0.6	-0.18	-0.23	-0.52	0.64	0.84	0.94	0.78	0.8	0.52	0.18	0.32	0.06	0.09	-0.17	0.09	-0.54	0.32	-0.06	0.54	0.62	0.59	0.35	-0.09	-0.37
VEGF	0	0.06	0.24	0.2	0.26	0.41	0.71	0.61	0.65	0.52	0.41	0	-0.09	0.75	0.77	0.7	0.7	0.49	0.46	0.6	0.6	0.09	-0.55	-0.82	0.39	0.99	0.94	0.85	0.8	0.64	0.35	0.59	0.26	0.37	0.06	0.26	-0.14	0.46	0.14	0.77	0.77	0.71	0.64	0.09	-0.3
IL-7	0	-0.23	0	0.03	0.09	0.06	0.49	0.38	0.44	0.32	0.23	-0.56	0.43	0.41	0.43	0.52	0.52	0.6	0.29	0.49	0.37	-0.35	-0.14	-0.46	0.58	0.72	0.66	0.54	0.77	0.09	-0.09	0.09	0.29	0.31	0.12	0.03	-0.3	0.84	0.55	0.66	0.56	0.79	0.67	0.03	0.03
M-CSF	0.21	-0.12	0.12	0.09	0.26	0.29	0.54	0.46	0.56	0.46	0.35	-0.56	0.54	0.55	0.49	0.64	0.64	0.77	0.52	0.43	0.43	-0.18	-0.35	-0.58	0.33	0.67	0.54	0.37	0.62	0	-0.18	0.09	0.29	0.37	0.12	-0.09	-0.14	0.9	0.64	0.6	0.44	0.71	0.75	0.09	0.03
ILK1 (4G9)	-0.83	-0.61	-0.6	-0.66	-0.53	-0.23	-0.26	-0.38	-0.35	-0.46	-0.55	-0.09	-0.37	0.12	0.03	-0.03	-0.03	-0.37	0.03	-0.26	-0.09	0.53	-0.03	-0.33	-0.21	0.49	0.31	0.37	0	0.81	0.79	0.77	-0.47	-0.43	-0.32	0.09	0.1	-0.17	-0.14	0.26	0.68	0.44	0.41	0.77	0.27
c-Jun N-term	-0.41	-0.55	-0.36	-0.37	-0.18	-0.03	0.2	0.06	0.15	0	-0.14	-0.56	0.2	0.41	0.31	0.39	0.39	0.31	0.32	0.14	0.2	0.09	-0.17	-0.58	0.21	0.81	0.6	0.54	0.52	0.46	0.35	0.5	-0.03	0.03	-0.06	0.03	-0.07	0.64	0.46	0.66	0.79	0.88	0.84	0.54	0.27
p38 MAPK	-0.41	-0.55	-0.36	-0.37	-0.18	-0.03	0.2	0.06	0.15	0	-0.14	-0.56	0.2	0.41	0.31	0.39	0.39	0.31	0.32	0.14	0.2	0.09	-0.17	-0.58	0.21	0.81	0.6	0.54	0.52	0.46	0.35	0.5	-0.03	0.03	-0.06	0.03	-0.07	0.64	0.46	0.66	0.79	0.88	0.84	0.54	0.27
p38 MAPK PThr180,Tyr182	-0.41	-0.49	-0.36	-0.14	0	-0.06	0.14	0.03	0.12	0	-0.2	-0.28	-0.2	0.29	0.2	0.15	0.15	0.03	0.03	0.03	-0.03	0	-0.09	-0.52	0.33	0.84	0.6	0.78	0.68	0.58	0.62	0.65	0.29	0.31	0.32	0.49	0.17	0.58	0.49	0.89	0.97	0.97	0.81	0.49	0.34
Zyxin	-0.62	-0.46	-0.36	-0.31	-0.26	-0.12	0.14	0	0.03	-0.12	-0.23	-0.12	-0.31	0.32	0.31	0.21	0.21	-0.09	0.06	0.14	0.14	0.18	-0.12	-0.52	0.27	0.84	0.71	0.78	0.56	0.81	0.71	0.74	-0.06	-0.03	-0.06	0.31	-0.07	0.2	0.06	0.66	0.91	0.77	0.58	0.49	0.1
MMP-7	-0.83	-0.64	-0.72	-0.83	-0.97	-0.81	-0.71	-0.78	-0.85	-0.9	-0.75	-0.31	0.03	-0.64	-0.54	-0.52	-0.52	-0.6	-0.46	-0.37	-0.37	0	0.67	0.58	-0.09	-0.38	-0.31	-0.34	-0.46	0.03	0.09	-0.15	-0.77	-0.89	-0.58	-0.37	-0.37	-0.49	-0.38	-0.54	-0.15	-0.21	-0.38	0.31	0.3
FOXA1	0	0.41	0.24	0.37	0.26	0.23	0.03	0.09	0.03	0.09	0.06	0.93	-0.94	0.06	0.09	-0.21	-0.21	-0.54	-0.23	-0.09	-0.09	0.35	-0.2	-0.09	-0.15	0.03	0.09	0.34	-0.03	0.55	0.62	0.5	0.18	0.2	0.23	0.6	0.37	-0.67	-0.55	0.09	0.15	-0.26	-0.32	-0.09	-0.3
CCL1/I-309	-0.21	0.29	0.12	-0.09	-0.26	0	-0.14	-0.12	-0.24	-0.2	-0.06	0.68	-0.54	-0.09	0.03	-0.15	-0.15	-0.49	-0.12	-0.03	0.09	0.44	-0.06	0.15	-0.33	-0.29	-0.09	-0.14	-0.46	0.38	0.26	0.18	-0.5	-0.49	-0.46	-0.09	-0.1	-0.99	-0.93	-0.54	-0.29	-0.68	-0.67	-0.09	-0.44
p53	0.21	0.29	0.36	0.14	0.44	0.81	0.54	0.52	0.59	0.55	0.41	0.31	-0.2	0.9	0.71	0.7	0.7	0.43	0.81	0.2	0.54	0.79	-0.93	-0.94	-0.46	0.64	0.49	0.34	0.09	0.67	0.44	0.77	-0.03	0.2	-0.12	0.03	0.37	0.06	-0.06	0.37	0.41	0.21	0.55	0.37	-0.3
FAK1 P Y397	-0.21	-0.12	-0.12	0.26	-0.09	-0.52	-0.03	-0.06	-0.12	-0.14	-0.12	0.06	-0.31	-0.43	-0.2	-0.39	-0.39	-0.37	-0.75	0.2	-0.26	-0.79	0.58	0.39	0.88	0.12	0.26	0.54	0.65	-0.03	0.09	-0.18	0.5	0.31	0.46	0.6	-0.3	0.12	0.06	0.37	0.29	0.32	-0.2	-0.43	0.03
PYK2 P Y402	-0.21	-0.12	-0.12	0.26	-0.09	-0.52	-0.03	-0.06	-0.12	-0.14	-0.12	0.06	-0.31	-0.43	-0.2	-0.39	-0.39	-0.37	-0.75	0.2	-0.26	-0.79	0.58	0.39	0.88	0.12	0.26	0.54	0.65	-0.03	0.09	-0.18	0.5	0.31	0.46	0.6	-0.3	0.12	0.06	0.37	0.29	0.32	-0.2	-0.43	0.03
c-Jun P Ser73	-0.41	-0.38	-0.36	0.09	0	-0.35	-0.09	-0.14	-0.12	-0.17	-0.32	0.03	-0.54	-0.17	-0.14	-0.33	-0.33	-0.43	-0.55	-0.09	-0.37	-0.35	0.32	-0.03	0.58	0.49	0.37	0.78	0.68	0.41	0.62	0.41	0.53	0.43	0.61	0.83	0.17	0.29	0.32	0.77	0.79	0.74	0.35	0.14	0.34
Integrin alpha 4	-0.41	-0.23	-0.24	0.14	-0.09	-0.41	-0.03	-0.09	-0.12	-0.17	-0.23	0.19	-0.6	-0.23	-0.09	-0.33	-0.33	-0.49	-0.64	0.09	-0.26	-0.44	0.38	0.09	0.7	0.41	0.43	0.78	0.68	0.41	0.53	0.29	0.44	0.31	0.46	0.77	-0.07	0.06	0.03	0.6	0.65	0.53	0.06	-0.09	0.1
CCL3/MIP-1 alpha	-0.22	-0.18	-0.13	0.27	0.09	-0.28	0.15	0.09	0.09	0.03	-0.06	0.03	-0.39	-0.09	0.03	-0.16	-0.16	-0.21	-0.49	0.21	-0.15	-0.56	0.28	-0.03	0.81	0.52	0.52	0.83	0.85	0.28	0.38	0.22	0.63	0.52	0.59	0.76	-0.07	0.37	0.28	0.76	0.69	0.69	0.25	-0.15	0.11
TNF-alpha	-0.22	-0.18	-0.13	0.27	0.09	-0.28	0.15	0.09	0.09	0.03	-0.06	0.03	-0.39	-0.09	0.03	-0.16	-0.16	-0.21	-0.49	0.21	-0.15	-0.56	0.28	-0.03	0.81	0.52	0.52	0.83	0.85	0.28	0.38	0.22	0.63	0.52	0.59	0.76	-0.07	0.37	0.28	0.76	0.69	0.69	0.25	-0.15	0.11
Endoglin/CD105	-0.42	-0.4	-0.42	0.06	-0.13	-0.59	-0.29	-0.32	-0.33	-0.35	-0.43	-0.02	-0.46	-0.5	-0.41	-0.59	-0.59	-0.58	-0.81	-0.17	-0.55	-0.58	0.62	0.34	0.65	0.16	0.12	0.55	0.53	0.12	0.4	0.09	0.49	0.32	0.6	0.75	0.05	0.18	0.26	0.52	0.52	0.52	0.06	-0.03	0.39
Fibronectin [F14]	-0.41	-0.75	-0.72	-0.31	-0.26	-0.67	-0.54	-0.58	-0.5	-0.52	-0.64	-0.65	0.14	-0.58	-0.66	-0.58	-0.58	-0.31	-0.58	-0.49	-0.71	-0.53	0.7	0.39	0.33	-0.03	-0.26	0.07	0.22	-0.29	0.09	-0.15	0.29	0.14	0.49	0.31	0.17	0.58	0.75	0.37	0.35	0.62	0.38	0.31	0.85
Prolactin	-0.63	-0.66	-0.55	-0.39	-0.54	-0.66	-0.13	-0.27	-0.27	-0.4	-0.4	-0.57	0.13	-0.27	-0.13	-0.14	-0.14	-0.13	-0.4	0.13	-0.13	-0.54	0.53	0.14	0.7	0.4	0.39	0.46	0.57	0.13	0.13	0	0	-0.13	0	0.13	-0.46	0.4	0.27	0.39	0.54	0.67	0.27	0.13	0.31
Integrin beta3	0.21	0.12	0.12	0.43	0.09	-0.41	0.03	0.06	0	0.03	0.12	-0.06	0.09	-0.49	-0.26	-0.33	-0.33	-0.09	-0.64	0.26	-0.2	-0.97	0.58	0.58	0.82	-0.23	-0.03	0.14	0.46	-0.55	-0.44	-0.65	0.56	0.37	0.46	0.31	-0.37	0.23	0.17	0.09	-0.18	0.03	-0.38	-0.71	-0.03
Met P Tyr1234	0	0.06	0	0.31	-0.09	-0.55	-0.14	-0.12	-0.21	-0.17	-0.06	0.09	-0.14	-0.64	-0.37	-0.52	-0.52	-0.37	-0.81	0.14	-0.31	-0.88	0.7	0.7	0.76	-0.32	-0.09	0.14	0.34	-0.41	-0.26	-0.56	0.41	0.2	0.38	0.37	-0.37	-0.06	-0.06	-0.03	-0.18	-0.09	-0.55	-0.66	-0.03
Src (family) P Tyr416	0.21	-0.17	-0.12	0.31	0.26	-0.29	-0.09	-0.06	0	0.03	-0.06	-0.37	0.2	-0.38	-0.37	-0.33	-0.33	0.03	-0.46	-0.09	-0.43	-0.79	0.46	0.33	0.58	-0.06	-0.14	0.14	0.46	-0.55	-0.26	-0.41	0.74	0.6	0.75	0.43	0.1	0.7	0.75	0.43	0.12	0.44	0.2	-0.26	0.44
IGFBP-5	-0.12	-0.31	-0.35	0.1	-0.1	-0.67	-0.44	-0.41	-0.42	-0.38	-0.38	-0.24	-0.03	-0.77	-0.68	-0.72	-0.72	-0.44	-0.86	-0.27	-0.68	-0.84	0.82	0.72	0.57	-0.34	-0.34	0.02	0.24	-0.51	-0.16	-0.49	0.49	0.27	0.6	0.44	-0.02	0.26	0.41	0.14	-0.02	0.19	-0.19	-0.27	0.48
CXCL10/IP-10/CRG-2	0.32	-0.22	-0.12	0	0.13	-0.13	-0.12	-0.09	0	0.03	-0.01	-0.72	0.75	-0.22	-0.32	-0.06	-0.06	0.41	0.01	-0.14	-0.23	-0.49	0.26	0.25	0.12	-0.25	-0.38	-0.39	0.02	-0.79	-0.63	-0.6	0.28	0.23	0.29	-0.23	0.03	0.75	0.79	0.03	-0.24	0.21	0.28	-0.06	0.46
ICAM-1/ CD54	-0.21	-0.61	-0.48	-0.37	-0.35	-0.55	-0.26	-0.32	-0.26	-0.32	-0.32	-0.93	0.71	-0.38	-0.37	-0.15	-0.15	0.2	-0.2	-0.09	-0.26	-0.62	0.55	0.33	0.39	-0.06	-0.14	-0.17	0.19	-0.55	-0.44	-0.5	0.03	-0.09	0.06	-0.26	-0.3	0.7	0.67	0.09	0.03	0.44	0.29	0.09	0.54
IL-6	-0.21	-0.52	-0.36	-0.43	-0.44	-0.46	-0.09	-0.17	-0.15	-0.23	-0.17	-0.93	0.83	-0.2	-0.14	0.09	0.09	0.37	0	0.14	0.03	-0.53	0.41	0.21	0.39	0.03	0.03	-0.17	0.19	-0.46	-0.53	-0.5	-0.18	-0.26	-0.23	-0.49	-0.54	0.61	0.46	-0.03	-0.03	0.35	0.23	0.03	0.3
p53 P Ser15	0.62	0.38	0.48	0.71	0.88	0.64	0.6	0.64	0.74	0.75	0.55	0.15	-0.09	0.55	0.43	0.39	0.39	0.49	0.32	0.26	0.2	-0.09	-0.52	-0.58	0.21	0.52	0.37	0.51	0.62	0.06	0.09	0.26	0.85	0.94	0.72	0.54	0.44	0.67	0.58	0.77	0.41	0.5	0.58	-0.14	-0.07
Integrin beta4	0.41	0.09	0.12	0.31	0.71	0.58	0.14	0.2	0.35	0.41	0.14	0.03	-0.09	0.41	0.09	0.15	0.15	0.26	0.38	-0.31	-0.14	0.35	-0.49	-0.52	-0.39	0.26	-0.09	0.1	0.06	0.06	0.26	0.41	0.53	0.66	0.61	0.37	0.85	0.52	0.67	0.54	0.32	0.38	0.7	0.37	0.34
CCL5/RANTES	0.41	-0.06	0	0.31	0.62	0.29	0.03	0.09	0.24	0.29	0.06	-0.25	0.14	0.12	-0.14	-0.03	-0.03	0.26	0.12	-0.31	-0.31	-0.09	-0.14	-0.21	-0.09	0.12	-0.2	0.03	0.19	-0.29	0	0.06	0.68	0.71	0.75	0.37	0.68	0.75	0.9	0.54	0.24	0.47	0.64	0.2	0.51
IGFBP-2	0	-0.41	-0.24	-0.03	0.26	0.12	0.14	0.09	0.24	0.17	-0.06	-0.56	0.26	0.29	0.09	0.21	0.21	0.37	0.23	-0.09	-0.09	-0.09	-0.14	-0.46	0.15	0.58	0.26	0.37	0.49	0.06	0.18	0.29	0.44	0.49	0.46	0.26	0.34	0.93	0.9	0.77	0.65	0.88	0.93	0.43	0.51
Met	-0.41	-0.23	-0.24	0.09	0.09	-0.06	0.03	-0.03	0	-0.06	-0.23	0.31	-0.77	0.12	0.09	-0.15	-0.15	-0.43	-0.29	-0.09	-0.2	0.09	-0.03	-0.33	0.27	0.64	0.49	0.85	0.56	0.75	0.88	0.77	0.38	0.37	0.46	0.83	0.34	0.06	0.09	0.77	0.88	0.65	0.41	0.31	0.17
CXCL8/IL8	-0.21	0.03	0	0.37	0.18	-0.12	0.14	0.12	0.09	0.06	-0.03	0.46	-0.77	-0.03	0.09	-0.21	-0.21	-0.43	-0.49	0.14	-0.14	-0.26	0.12	-0.09	0.58	0.46	0.49	0.85	0.68	0.52	0.62	0.44	0.56	0.49	0.55	0.89	0.1	-0.03	-0.06	0.66	0.65	0.44	0.06	-0.14	-0.07
MMP-9	0	0.09	0.13	0.52	0.38	0.03	0.33	0.31	0.31	0.28	0.15	0.33	-0.58	0.12	0.21	-0.03	-0.03	-0.15	-0.34	0.27	-0.03	-0.38	0	-0.23	0.68	0.59	0.58	0.9	0.85	0.4	0.47	0.38	0.75	0.7	0.68	0.88	0.11	0.28	0.18	0.82	0.69	0.59	0.25	-0.21	-0.07
CCL2/JE/MCP-1	0	0.06	0	0.49	0.44	0.03	0.03	0.06	0.09	0.12	-0.06	0.46	-0.77	-0.06	-0.09	-0.33	-0.33	-0.43	-0.46	-0.14	-0.37	-0.18	0.06	-0.09	0.33	0.32	0.2	0.68	0.52	0.35	0.62	0.44	0.77	0.71	0.84	1	0.51	0.12	0.23	0.71	0.59	0.44	0.2	-0.03	0.17
TIMP-1	0	0.06	0	0.49	0.44	0.03	0.03	0.06	0.09	0.12	-0.06	0.46	-0.77	-0.06	-0.09	-0.33	-0.33	-0.43	-0.46	-0.14	-0.37	-0.18	0.06	-0.09	0.33	0.32	0.2	0.68	0.52	0.35	0.62	0.44	0.77	0.71	0.84	1	0.51	0.12	0.23	0.71	0.59	0.44	0.2	-0.03	0.17
Osteopontin	0.21	0.12	0.12	0.6	0.62	0.17	0.2	0.23	0.29	0.32	0.12	0.31	-0.54	0.09	0.03	-0.15	-0.15	-0.14	-0.29	-0.03	-0.26	-0.26	-0.06	-0.21	0.39	0.41	0.26	0.68	0.65	0.2	0.44	0.35	0.91	0.89	0.93	0.94	0.51	0.41	0.46	0.83	0.59	0.56	0.38	-0.09	0.17
Shc P Y239/40	0	0.03	0.12	0.43	0.18	-0.17	0.37	0.32	0.29	0.23	0.2	0.03	-0.2	0	0.2	0.03	0.03	0.03	-0.38	0.49	0.09	-0.71	0.2	-0.03	0.94	0.49	0.6	0.78	0.93	0.12	0.09	0	0.65	0.54	0.49	0.6	-0.3	0.41	0.2	0.66	0.5	0.56	0.12	-0.43	-0.14
IGFBP-6	0.21	0.14	0.24	0.6	0.53	0.17	0.49	0.46	0.5	0.46	0.32	0.15	-0.31	0.26	0.31	0.15	0.15	0.14	-0.14	0.37	0.09	-0.44	-0.12	-0.33	0.7	0.64	0.6	0.85	0.93	0.23	0.26	0.26	0.85	0.83	0.72	0.77	0.1	0.55	0.41	0.89	0.65	0.68	0.41	-0.26	-0.07
HGF	-0.37	-0.26	-0.14	0.07	-0.05	-0.17	0.3	0.19	0.19	0.07	-0.02	-0.05	-0.3	0.19	0.3	0.14	0.14	-0.03	-0.19	0.37	0.14	-0.31	0.05	-0.32	0.72	0.79	0.78	0.92	0.88	0.55	0.47	0.44	0.35	0.3	0.26	0.54	-0.22	0.36	0.15	0.78	0.84	0.78	0.41	0.03	-0.02
MMP-3	-0.12	0.05	0.14	0.34	0.26	0.17	0.51	0.43	0.44	0.34	0.22	0.27	-0.51	0.43	0.51	0.29	0.29	0.03	-0.02	0.44	0.27	-0.1	-0.26	-0.54	0.57	0.86	0.85	1	0.88	0.69	0.57	0.61	0.49	0.51	0.36	0.68	-0.02	0.26	0.05	0.85	0.84	0.68	0.41	-0.03	-0.22
TREM-1	-0.12	0.05	0.14	0.34	0.26	0.17	0.51	0.43	0.44	0.34	0.22	0.27	-0.51	0.43	0.51	0.29	0.29	0.03	-0.02	0.44	0.27	-0.1	-0.26	-0.54	0.57	0.86	0.85	1	0.88	0.69	0.57	0.61	0.49	0.51	0.36	0.68	-0.02	0.26	0.05	0.85	0.84	0.68	0.41	-0.03	-0.22

## Sheet: 3.Corr_Matrix_by_compnd_target
Correlation Matrix: Compound TARGET annotation (x-axis) vs Protein Expression (y-axis)																										[Positive correlation (RED) suggests protein expression drives compound resistance (higher IC50s) and negative correlation (BLUE) suggests protein expression is driving sensitivity to the compound (lower IC50s)]
id	CDK4/6	BRD2/3/4	FAK (PTK2), PYK2	SRC/FYN/YES	CDK1/2/9	PAK4/6 (pan-PAK)	STAT3	CDK4/6	HDAC	DNA polymerase	HDAC1/2/3/6/10/11 & PI3K	ENOL2/1	KIF11 [KSP]	EIF4A	SRC, ABL, PDGFR, VEGFRm FGFR	AURKA/B/C	MEK1	MEK1/2	SRC, ABL, c-KIT	mTOR (kinase)	JAK2/1, FLT3	SUV39H1/EHMT1	Ca2+ ionophore	MELK	p97 ATPase	CDK1/2/5/9	c-MET, KDR, FLT4	exportin-1 (XPO1)	FASN [P49327]	HSP90 (BBB penetrant)	PARP1/2	STAT3	HSF-1	HSF1, PIR	HSP90	mTOR, PI3Ka/g	NEK1, TOPK --->ERK	AURKA	PARP1/2	CDK9	CDK9/cyclinT1	NAMPT [P43490]	PARP1/2	PARP1	SLC16A1 (MCT1)
EphB2 [EPR10072(B)]	0.41	0.75	0.72	0.64	0.31	0.26	0.65	0.67	0.58	0.54	0.58	0.52	0.5	0.31	0.58	0.66	0.58	0.58	0.71	0.49	-0.14	0.53	-0.7	-0.39	-0.33	0.03	0.26	-0.07	-0.22	0.29	-0.09	0.15	-0.29	-0.14	-0.49	-0.31	-0.17	-0.58	-0.75	-0.62	-0.37	-0.35	-0.38	-0.31	-0.85
c-Myc	0.21	0.7	0.6	0.46	0.37	0.09	0.8	0.29	0.2	0.37	0.41	0.29	0.26	-0.09	0.06	0.43	0.21	0.21	0.49	0.49	-0.43	0.18	-0.29	-0.03	0.03	-0.09	0.26	0.1	-0.06	0.29	0	0.03	-0.18	-0.14	-0.35	-0.03	-0.34	-0.78	-0.93	-0.65	-0.37	-0.32	-0.7	-0.54	-0.85
Rb P Ser807,Ser811	0.41	0.81	0.72	0.58	0.6	0.26	0.8	0.29	0.12	0.43	0.49	0.41	0.35	-0.03	-0.06	0.37	0.15	0.15	0.43	0.54	-0.37	-0.09	-0.2	0.09	0.21	-0.17	0.2	0.1	0.06	0.06	-0.18	-0.18	0.09	0.09	-0.12	0.09	-0.34	-0.64	-0.78	-0.65	-0.31	-0.41	-0.75	-0.77	-0.85
MEK1/2	0.62	0.81	0.84	0.81	0.77	0.44	0.49	0.35	0.26	0.71	0.75	0.67	0.65	0.37	0.06	0.54	0.39	0.39	0.6	0.83	-0.03	-0.44	-0.23	-0.03	0.58	0.06	0.43	0.27	0.46	-0.14	-0.44	-0.35	0.38	0.37	0.06	0.09	-0.51	-0.12	-0.41	-0.32	-0.03	-0.29	-0.49	-0.94	-0.85
PDK1 (D37A7)	0.62	0.81	0.84	0.81	0.89	0.62	0.62	0.46	0.38	0.77	0.81	0.75	0.74	0.31	0.06	0.6	0.39	0.39	0.54	0.77	-0.26	-0.35	-0.35	-0.21	0.58	0.26	0.54	0.51	0.62	0.06	-0.18	-0.09	0.59	0.6	0.29	0.37	-0.27	-0.03	-0.29	-0.12	0.26	-0.03	-0.29	-0.83	-0.78
mTOR P Ser2481	0.83	0.99	0.96	0.87	0.77	0.62	0.65	0.67	0.41	0.66	0.75	0.75	0.68	0.43	0.35	0.54	0.46	0.46	0.6	0.6	-0.03	0	-0.52	-0.15	0.03	-0.14	0.14	-0.07	0.03	-0.17	-0.44	-0.26	0.24	0.31	-0.03	-0.09	-0.17	-0.29	-0.46	-0.62	-0.26	-0.53	-0.49	-0.77	-0.85
Rb P Ser780	0.62	0.84	0.72	0.55	0.6	0.35	0.68	0.32	-0.03	0.26	0.38	0.38	0.26	0.03	-0.03	0.14	0.03	0.03	0.26	0.31	-0.14	-0.09	-0.14	0.27	-0.03	-0.52	-0.2	-0.3	-0.25	-0.32	-0.44	-0.44	0.09	0.09	-0.06	-0.09	-0.17	-0.58	-0.61	-0.85	-0.54	-0.74	-0.81	-0.77	-0.68
p44/42 MAPK (ERK1/2)	0	0.46	0.48	0.46	0.26	-0.09	0.49	0.12	0.29	0.54	0.49	0.29	0.35	0.09	0.06	0.6	0.39	0.39	0.66	0.77	-0.26	-0.09	-0.2	-0.15	0.46	0.29	0.66	0.44	0.37	0.41	0	0.06	-0.15	-0.14	-0.41	-0.03	-0.68	-0.46	-0.78	-0.24	-0.09	0	-0.46	-0.54	-0.85
Integrin Beta 1 [EP1041Y]	0.21	0.58	0.6	0.58	0.6	0.26	0.62	0.23	0.32	0.66	0.64	0.49	0.53	0.09	-0.06	0.6	0.33	0.33	0.54	0.77	-0.43	-0.26	-0.23	-0.21	0.64	0.41	0.71	0.68	0.65	0.38	0.09	0.12	0.32	0.31	0.06	0.37	-0.44	-0.23	-0.52	-0.03	0.26	0.18	-0.32	-0.66	-0.78
PDK-1 P Ser241	0.21	0.58	0.6	0.58	0.6	0.26	0.62	0.23	0.32	0.66	0.64	0.49	0.53	0.09	-0.06	0.6	0.33	0.33	0.54	0.77	-0.43	-0.26	-0.23	-0.21	0.64	0.41	0.71	0.68	0.65	0.38	0.09	0.12	0.32	0.31	0.06	0.37	-0.44	-0.23	-0.52	-0.03	0.26	0.18	-0.32	-0.66	-0.78
CXCL16	0.41	0.64	0.72	0.75	0.71	0.44	0.46	0.38	0.46	0.83	0.81	0.7	0.74	0.37	0.12	0.71	0.52	0.52	0.66	0.89	-0.2	-0.35	-0.35	-0.33	0.7	0.49	0.77	0.68	0.77	0.23	-0.09	0.03	0.47	0.49	0.14	0.31	-0.44	0.06	-0.29	0.09	0.37	0.18	-0.14	-0.71	-0.78
JAK1 P Tyr1022,Thr1023	0.83	0.7	0.72	0.7	0.6	0.44	0.09	0.32	0.06	0.43	0.52	0.55	0.47	0.54	0.17	0.2	0.27	0.27	0.37	0.49	0.49	-0.44	-0.12	0.21	0.21	-0.41	-0.14	-0.37	0	-0.72	-0.88	-0.77	0.26	0.26	0.03	-0.31	-0.34	0.09	-0.06	-0.53	-0.37	-0.74	-0.46	-0.83	-0.51
MEK6 [EP558Y]	0.83	0.61	0.6	0.55	0.66	0.53	0.09	0.23	-0.12	0.26	0.38	0.46	0.35	0.37	-0.03	-0.03	0.03	0.03	0.09	0.26	0.37	-0.53	0.03	0.33	0.21	-0.49	-0.31	-0.37	0	-0.81	-0.79	-0.77	0.47	0.43	0.32	-0.09	-0.1	0.17	0.14	-0.44	-0.26	-0.68	-0.41	-0.77	-0.27
mTOR P Ser2448	0.83	0.84	0.84	0.78	1	0.88	0.62	0.61	0.35	0.66	0.75	0.81	0.74	0.31	0.09	0.43	0.27	0.27	0.31	0.49	-0.26	-0.26	-0.41	-0.21	0.33	0.12	0.26	0.34	0.46	-0.12	-0.18	-0.09	0.79	0.83	0.58	0.49	0.14	0.12	0	-0.12	0.31	-0.09	-0.14	-0.71	-0.54
GM-CSF	0.84	0.68	0.73	0.74	0.81	0.99	0.39	0.87	0.65	0.67	0.75	0.88	0.82	0.55	0.5	0.52	0.49	0.49	0.35	0.29	-0.09	0.13	-0.72	-0.59	-0.06	0.31	0.23	0.26	0.33	0	-0.04	0.19	0.7	0.84	0.54	0.35	0.46	0.38	0.31	0.1	0.46	0.09	0.34	-0.26	-0.31
EGFR P Tyr1173	0.41	0.58	0.48	0.35	0.66	0.26	0.52	-0.09	-0.35	0.14	0.23	0.2	0.12	-0.2	-0.52	-0.09	-0.27	-0.27	-0.03	0.31	-0.26	-0.62	0.29	0.52	0.52	-0.41	-0.09	0.03	0.19	-0.38	-0.35	-0.53	0.44	0.31	0.32	0.31	-0.27	-0.32	-0.35	-0.47	-0.2	-0.44	-0.75	-0.89	-0.44
c-Myc P Thr58,Ser62	0.41	0.46	0.48	0.46	0.49	0.09	0.09	-0.14	-0.23	0.31	0.35	0.26	0.24	0.2	-0.29	0.09	0.03	0.03	0.26	0.6	0.26	-0.79	0.29	0.46	0.7	-0.29	0.09	-0.03	0.31	-0.55	-0.71	-0.77	0.26	0.14	0.03	-0.09	-0.68	-0.03	-0.23	-0.35	-0.26	-0.5	-0.64	-0.94	-0.51
ErbB-1/EGFR	0.41	0.67	0.6	0.49	0.6	0.18	0.52	0	-0.17	0.31	0.38	0.29	0.24	-0.03	-0.32	0.14	-0.03	-0.03	0.26	0.54	-0.14	-0.53	0.14	0.39	0.52	-0.32	0.09	0.03	0.19	-0.29	-0.44	-0.53	0.24	0.14	0.03	0.09	-0.51	-0.41	-0.55	-0.56	-0.31	-0.5	-0.81	-0.94	-0.68
Rb	0.41	0.67	0.6	0.49	0.6	0.18	0.52	0	-0.17	0.31	0.38	0.29	0.24	-0.03	-0.32	0.14	-0.03	-0.03	0.26	0.54	-0.14	-0.53	0.14	0.39	0.52	-0.32	0.09	0.03	0.19	-0.29	-0.44	-0.53	0.24	0.14	0.03	0.09	-0.51	-0.41	-0.55	-0.56	-0.31	-0.5	-0.81	-0.94	-0.68
Met P Tyr1349	0.62	0.72	0.72	0.67	0.71	0.35	0.37	0.14	-0.03	0.49	0.55	0.49	0.44	0.26	-0.14	0.26	0.15	0.15	0.37	0.66	0.09	-0.62	0.03	0.27	0.58	-0.23	0.14	0.03	0.31	-0.43	-0.62	-0.62	0.38	0.31	0.12	0.03	-0.51	-0.12	-0.32	-0.44	-0.2	-0.5	-0.64	-1	-0.68
Raf P Ser259	0.62	0.72	0.72	0.67	0.71	0.35	0.37	0.14	-0.03	0.49	0.55	0.49	0.44	0.26	-0.14	0.26	0.15	0.15	0.37	0.66	0.09	-0.62	0.03	0.27	0.58	-0.23	0.14	0.03	0.31	-0.43	-0.62	-0.62	0.38	0.31	0.12	0.03	-0.51	-0.12	-0.32	-0.44	-0.2	-0.5	-0.64	-1	-0.68
RhoA (67BC)	0.62	0.72	0.72	0.67	0.71	0.35	0.37	0.14	-0.03	0.49	0.55	0.49	0.44	0.26	-0.14	0.26	0.15	0.15	0.37	0.66	0.09	-0.62	0.03	0.27	0.58	-0.23	0.14	0.03	0.31	-0.43	-0.62	-0.62	0.38	0.31	0.12	0.03	-0.51	-0.12	-0.32	-0.44	-0.2	-0.5	-0.64	-1	-0.68
Ras	0.21	0.23	0.12	0	-0.09	-0.26	0	-0.23	-0.49	-0.31	-0.23	-0.23	-0.32	-0.09	-0.17	-0.37	-0.27	-0.27	-0.09	-0.09	0.37	-0.18	0.35	0.7	-0.21	-0.9	-0.66	-0.85	-0.68	-0.7	-0.71	-0.79	-0.41	-0.49	-0.41	-0.6	-0.34	-0.49	-0.41	-0.88	-0.94	-0.97	-0.81	-0.43	-0.17
Amphiregulin	0.22	0.4	0.25	0.09	0.09	-0.19	0.3	-0.18	-0.46	-0.21	-0.12	-0.15	-0.25	-0.21	-0.28	-0.27	-0.29	-0.29	-0.03	0.03	0.09	-0.19	0.31	0.68	-0.1	-0.83	-0.52	-0.65	-0.56	-0.52	-0.56	-0.69	-0.31	-0.39	-0.34	-0.39	-0.36	-0.68	-0.62	-0.94	-0.88	-0.91	-0.95	-0.58	-0.36
Src	-0.21	0.14	0	-0.14	-0.2	-0.53	0.28	-0.41	-0.49	-0.31	-0.29	-0.41	-0.44	-0.43	-0.38	-0.26	-0.33	-0.33	-0.03	0.03	-0.09	-0.09	0.41	0.64	-0.03	-0.64	-0.31	-0.44	-0.49	-0.17	-0.26	-0.44	-0.56	-0.66	-0.55	-0.37	-0.51	-0.84	-0.81	-0.79	-0.83	-0.65	-0.93	-0.37	-0.34
FAK1	-0.41	-0.23	-0.24	-0.23	-0.49	-0.79	-0.31	-0.64	-0.46	-0.26	-0.32	-0.49	-0.44	-0.14	-0.29	-0.2	-0.15	-0.15	0.09	0.2	0.37	-0.35	0.55	0.58	0.27	-0.38	-0.09	-0.34	-0.22	-0.26	-0.44	-0.56	-0.65	-0.77	-0.7	-0.6	-0.85	-0.38	-0.49	-0.38	-0.66	-0.44	-0.61	-0.26	-0.17
PYK2 [EP206Y]	-0.21	-0.03	0	0.03	-0.54	-0.53	-0.19	0.03	0.2	0.03	-0.03	-0.14	-0.09	0.26	0.49	0.26	0.39	0.39	0.49	0.2	0.43	0.44	-0.2	-0.09	-0.39	-0.12	0.03	-0.44	-0.49	0.09	-0.26	-0.09	-0.91	-0.83	-0.99	-0.89	-0.51	-0.41	-0.55	-0.44	-0.66	-0.38	-0.23	0.14	-0.34
Raf1 (C-12)	0.21	0.12	0.12	0.12	-0.31	-0.26	-0.31	0.06	-0.03	-0.09	-0.06	-0.06	-0.09	0.37	0.41	-0.03	0.21	0.21	0.26	0.03	0.71	0.18	-0.06	0.21	-0.46	-0.55	-0.43	-0.85	-0.68	-0.52	-0.71	-0.56	-0.65	-0.6	-0.7	-0.94	-0.34	-0.2	-0.23	-0.65	-0.83	-0.79	-0.35	-0.09	-0.17
MEK1/2 P Ser217/221	0.41	0.2	0.36	0.49	0.09	0	-0.49	0.09	0.17	0.43	0.41	0.35	0.38	0.77	0.38	0.31	0.52	0.52	0.54	0.6	0.89	-0.44	-0.06	0.03	0.33	-0.06	0.14	-0.27	0.15	-0.58	-0.88	-0.68	-0.09	-0.09	-0.35	-0.66	-0.68	0.41	0.12	-0.12	-0.26	-0.44	-0.09	-0.49	-0.34
MAPKAPK-2	0	0.2	0.36	0.49	0.03	-0.18	-0.09	0.12	0.46	0.66	0.55	0.35	0.47	0.54	0.38	0.71	0.7	0.7	0.83	0.89	0.31	-0.18	-0.26	-0.33	0.52	0.49	0.77	0.37	0.49	0.23	-0.26	-0.06	-0.24	-0.2	-0.55	-0.37	-0.85	0.06	-0.38	0.09	0.03	0.09	-0.06	-0.37	-0.68
Raf P Ser338	0	0.2	0.36	0.49	0.03	-0.18	-0.09	0.12	0.46	0.66	0.55	0.35	0.47	0.54	0.38	0.71	0.7	0.7	0.83	0.89	0.31	-0.18	-0.26	-0.33	0.52	0.49	0.77	0.37	0.49	0.23	-0.26	-0.06	-0.24	-0.2	-0.55	-0.37	-0.85	0.06	-0.38	0.09	0.03	0.09	-0.06	-0.37	-0.68
mTOR P S2448 [EP2426(2)Y]	0.41	0.58	0.72	0.81	0.49	0.26	0.19	0.41	0.58	0.89	0.84	0.7	0.77	0.66	0.41	0.83	0.76	0.76	0.89	1	0.2	-0.26	-0.43	-0.39	0.58	0.46	0.77	0.44	0.62	0.12	-0.35	-0.12	0.15	0.2	-0.23	-0.14	-0.68	0.12	-0.32	0	0.14	0	-0.12	-0.66	-0.85
PI3 Kinase p110-alpha	0.21	0.32	0.48	0.61	0.26	0	-0.09	0.12	0.38	0.71	0.64	0.46	0.56	0.6	0.26	0.66	0.64	0.64	0.77	0.94	0.37	-0.44	-0.17	-0.21	0.7	0.41	0.71	0.37	0.62	0	-0.44	-0.26	0.03	0.03	-0.32	-0.26	-0.85	0.2	-0.23	0.09	0.09	0	-0.12	-0.6	-0.68
p44/42 MAPK (ERK1/2) P Thr202/Thr185,Tyr204/Tyr187	0	0.03	0.12	0.2	0.2	-0.18	-0.22	-0.41	-0.23	0.26	0.2	0.06	0.12	0.14	-0.38	0.09	0.03	0.03	0.2	0.6	0.26	-0.88	0.43	0.33	0.94	0.09	0.37	0.3	0.62	-0.29	-0.44	-0.53	0.24	0.09	0.03	0.03	-0.78	0.23	-0.03	0.15	0.09	-0.03	-0.29	-0.66	-0.27
IGF-I	-0.37	-0.26	-0.14	-0.02	-0.27	-0.57	-0.42	-0.51	-0.15	0.14	0.02	-0.19	-0.07	0.14	-0.19	0.14	0.14	0.14	0.3	0.54	0.37	-0.57	0.39	0.22	0.72	0.19	0.44	0.22	0.42	-0.05	-0.31	-0.35	-0.26	-0.37	-0.43	-0.3	-0.92	0.1	-0.19	0.17	-0.07	0.05	-0.19	-0.3	-0.22
mTOR (7C10)	-0.21	-0.06	0.12	0.29	0.03	-0.09	-0.12	0.06	0.49	0.6	0.46	0.29	0.44	0.37	0.23	0.66	0.58	0.58	0.6	0.71	0.03	-0.18	-0.23	-0.52	0.64	0.84	0.94	0.78	0.8	0.52	0.18	0.32	0.06	0.09	-0.17	0.09	-0.54	0.32	-0.06	0.59	0.54	0.62	0.35	-0.09	-0.37
VEGF	0	0.06	0.24	0.41	0.2	0.26	0	0.41	0.75	0.71	0.61	0.52	0.65	0.49	0.46	0.77	0.7	0.7	0.6	0.6	-0.09	0.09	-0.55	-0.82	0.39	0.99	0.94	0.85	0.8	0.64	0.35	0.59	0.26	0.37	0.06	0.26	-0.14	0.46	0.14	0.71	0.77	0.77	0.64	0.09	-0.3
IL-7	0	-0.23	0	0.23	0.03	0.09	-0.56	0.06	0.41	0.49	0.38	0.32	0.44	0.6	0.29	0.43	0.52	0.52	0.37	0.49	0.43	-0.35	-0.14	-0.46	0.58	0.72	0.66	0.54	0.77	0.09	-0.09	0.09	0.29	0.31	0.12	0.03	-0.3	0.84	0.55	0.79	0.66	0.56	0.67	0.03	0.03
M-CSF	0.21	-0.12	0.12	0.35	0.09	0.26	-0.56	0.29	0.55	0.54	0.46	0.46	0.56	0.77	0.52	0.49	0.64	0.64	0.43	0.43	0.54	-0.18	-0.35	-0.58	0.33	0.67	0.54	0.37	0.62	0	-0.18	0.09	0.29	0.37	0.12	-0.09	-0.14	0.9	0.64	0.71	0.6	0.44	0.75	0.09	0.03
ILK1 (4G9)	-0.83	-0.61	-0.6	-0.55	-0.66	-0.53	-0.09	-0.23	0.12	-0.26	-0.38	-0.46	-0.35	-0.37	0.03	0.03	-0.03	-0.03	-0.09	-0.26	-0.37	0.53	-0.03	-0.33	-0.21	0.49	0.31	0.37	0	0.81	0.79	0.77	-0.47	-0.43	-0.32	0.09	0.1	-0.17	-0.14	0.44	0.26	0.68	0.41	0.77	0.27
c-Jun N-term	-0.41	-0.55	-0.36	-0.14	-0.37	-0.18	-0.56	-0.03	0.41	0.2	0.06	0	0.15	0.31	0.32	0.31	0.39	0.39	0.2	0.14	0.2	0.09	-0.17	-0.58	0.21	0.81	0.6	0.54	0.52	0.46	0.35	0.5	-0.03	0.03	-0.06	0.03	-0.07	0.64	0.46	0.88	0.66	0.79	0.84	0.54	0.27
p38 MAPK	-0.41	-0.55	-0.36	-0.14	-0.37	-0.18	-0.56	-0.03	0.41	0.2	0.06	0	0.15	0.31	0.32	0.31	0.39	0.39	0.2	0.14	0.2	0.09	-0.17	-0.58	0.21	0.81	0.6	0.54	0.52	0.46	0.35	0.5	-0.03	0.03	-0.06	0.03	-0.07	0.64	0.46	0.88	0.66	0.79	0.84	0.54	0.27
p38 MAPK PThr180,Tyr182	-0.41	-0.49	-0.36	-0.2	-0.14	0	-0.28	-0.06	0.29	0.14	0.03	0	0.12	0.03	0.03	0.2	0.15	0.15	-0.03	0.03	-0.2	0	-0.09	-0.52	0.33	0.84	0.6	0.78	0.68	0.58	0.62	0.65	0.29	0.31	0.32	0.49	0.17	0.58	0.49	0.97	0.89	0.97	0.81	0.49	0.34
Zyxin	-0.62	-0.46	-0.36	-0.23	-0.31	-0.26	-0.12	-0.12	0.32	0.14	0	-0.12	0.03	-0.09	0.06	0.31	0.21	0.21	0.14	0.14	-0.31	0.18	-0.12	-0.52	0.27	0.84	0.71	0.78	0.56	0.81	0.71	0.74	-0.06	-0.03	-0.06	0.31	-0.07	0.2	0.06	0.77	0.66	0.91	0.58	0.49	0.1
MMP-7	-0.83	-0.64	-0.72	-0.75	-0.83	-0.97	-0.31	-0.81	-0.64	-0.71	-0.78	-0.9	-0.85	-0.6	-0.46	-0.54	-0.52	-0.52	-0.37	-0.37	0.03	0	0.67	0.58	-0.09	-0.38	-0.31	-0.34	-0.46	0.03	0.09	-0.15	-0.77	-0.89	-0.58	-0.37	-0.37	-0.49	-0.38	-0.21	-0.54	-0.15	-0.38	0.31	0.3
FOXA1	0	0.41	0.24	0.06	0.37	0.26	0.93	0.23	0.06	0.03	0.09	0.09	0.03	-0.54	-0.23	0.09	-0.21	-0.21	-0.09	-0.09	-0.94	0.35	-0.2	-0.09	-0.15	0.03	0.09	0.34	-0.03	0.55	0.62	0.5	0.18	0.2	0.23	0.6	0.37	-0.67	-0.55	-0.26	0.09	0.15	-0.32	-0.09	-0.3
CCL1/I-309	-0.21	0.29	0.12	-0.06	-0.09	-0.26	0.68	0	-0.09	-0.14	-0.12	-0.2	-0.24	-0.49	-0.12	0.03	-0.15	-0.15	0.09	-0.03	-0.54	0.44	-0.06	0.15	-0.33	-0.29	-0.09	-0.14	-0.46	0.38	0.26	0.18	-0.5	-0.49	-0.46	-0.09	-0.1	-0.99	-0.93	-0.68	-0.54	-0.29	-0.67	-0.09	-0.44
p53	0.21	0.29	0.36	0.41	0.14	0.44	0.31	0.81	0.9	0.54	0.52	0.55	0.59	0.43	0.81	0.71	0.7	0.7	0.54	0.2	-0.2	0.79	-0.93	-0.94	-0.46	0.64	0.49	0.34	0.09	0.67	0.44	0.77	-0.03	0.2	-0.12	0.03	0.37	0.06	-0.06	0.21	0.37	0.41	0.55	0.37	-0.3
FAK1 P Y397	-0.21	-0.12	-0.12	-0.12	0.26	-0.09	0.06	-0.52	-0.43	-0.03	-0.06	-0.14	-0.12	-0.37	-0.75	-0.2	-0.39	-0.39	-0.26	0.2	-0.31	-0.79	0.58	0.39	0.88	0.12	0.26	0.54	0.65	-0.03	0.09	-0.18	0.5	0.31	0.46	0.6	-0.3	0.12	0.06	0.32	0.37	0.29	-0.2	-0.43	0.03
PYK2 P Y402	-0.21	-0.12	-0.12	-0.12	0.26	-0.09	0.06	-0.52	-0.43	-0.03	-0.06	-0.14	-0.12	-0.37	-0.75	-0.2	-0.39	-0.39	-0.26	0.2	-0.31	-0.79	0.58	0.39	0.88	0.12	0.26	0.54	0.65	-0.03	0.09	-0.18	0.5	0.31	0.46	0.6	-0.3	0.12	0.06	0.32	0.37	0.29	-0.2	-0.43	0.03
c-Jun P Ser73	-0.41	-0.38	-0.36	-0.32	0.09	0	0.03	-0.35	-0.17	-0.09	-0.14	-0.17	-0.12	-0.43	-0.55	-0.14	-0.33	-0.33	-0.37	-0.09	-0.54	-0.35	0.32	-0.03	0.58	0.49	0.37	0.78	0.68	0.41	0.62	0.41	0.53	0.43	0.61	0.83	0.17	0.29	0.32	0.74	0.77	0.79	0.35	0.14	0.34
Integrin alpha 4	-0.41	-0.23	-0.24	-0.23	0.14	-0.09	0.19	-0.41	-0.23	-0.03	-0.09	-0.17	-0.12	-0.49	-0.64	-0.09	-0.33	-0.33	-0.26	0.09	-0.6	-0.44	0.38	0.09	0.7	0.41	0.43	0.78	0.68	0.41	0.53	0.29	0.44	0.31	0.46	0.77	-0.07	0.06	0.03	0.53	0.6	0.65	0.06	-0.09	0.1
CCL3/MIP-1 alpha	-0.22	-0.18	-0.13	-0.06	0.27	0.09	0.03	-0.28	-0.09	0.15	0.09	0.03	0.09	-0.21	-0.49	0.03	-0.16	-0.16	-0.15	0.21	-0.39	-0.56	0.28	-0.03	0.81	0.52	0.52	0.83	0.85	0.28	0.38	0.22	0.63	0.52	0.59	0.76	-0.07	0.37	0.28	0.69	0.76	0.69	0.25	-0.15	0.11
TNF-alpha	-0.22	-0.18	-0.13	-0.06	0.27	0.09	0.03	-0.28	-0.09	0.15	0.09	0.03	0.09	-0.21	-0.49	0.03	-0.16	-0.16	-0.15	0.21	-0.39	-0.56	0.28	-0.03	0.81	0.52	0.52	0.83	0.85	0.28	0.38	0.22	0.63	0.52	0.59	0.76	-0.07	0.37	0.28	0.69	0.76	0.69	0.25	-0.15	0.11
Endoglin/CD105	-0.42	-0.4	-0.42	-0.43	0.06	-0.13	-0.02	-0.59	-0.5	-0.29	-0.32	-0.35	-0.33	-0.58	-0.81	-0.41	-0.59	-0.59	-0.55	-0.17	-0.46	-0.58	0.62	0.34	0.65	0.16	0.12	0.55	0.53	0.12	0.4	0.09	0.49	0.32	0.6	0.75	0.05	0.18	0.26	0.52	0.52	0.52	0.06	-0.03	0.39
Fibronectin [F14]	-0.41	-0.75	-0.72	-0.64	-0.31	-0.26	-0.65	-0.67	-0.58	-0.54	-0.58	-0.52	-0.5	-0.31	-0.58	-0.66	-0.58	-0.58	-0.71	-0.49	0.14	-0.53	0.7	0.39	0.33	-0.03	-0.26	0.07	0.22	-0.29	0.09	-0.15	0.29	0.14	0.49	0.31	0.17	0.58	0.75	0.62	0.37	0.35	0.38	0.31	0.85
Prolactin	-0.63	-0.66	-0.55	-0.4	-0.39	-0.54	-0.57	-0.66	-0.27	-0.13	-0.27	-0.4	-0.27	-0.13	-0.4	-0.13	-0.14	-0.14	-0.13	0.13	0.13	-0.54	0.53	0.14	0.7	0.4	0.39	0.46	0.57	0.13	0.13	0	0	-0.13	0	0.13	-0.46	0.4	0.27	0.67	0.39	0.54	0.27	0.13	0.31
Integrin beta3	0.21	0.12	0.12	0.12	0.43	0.09	-0.06	-0.41	-0.49	0.03	0.06	0.03	0	-0.09	-0.64	-0.26	-0.33	-0.33	-0.2	0.26	0.09	-0.97	0.58	0.58	0.82	-0.23	-0.03	0.14	0.46	-0.55	-0.44	-0.65	0.56	0.37	0.46	0.31	-0.37	0.23	0.17	0.03	0.09	-0.18	-0.38	-0.71	-0.03
Met P Tyr1234	0	0.06	0	-0.06	0.31	-0.09	0.09	-0.55	-0.64	-0.14	-0.12	-0.17	-0.21	-0.37	-0.81	-0.37	-0.52	-0.52	-0.31	0.14	-0.14	-0.88	0.7	0.7	0.76	-0.32	-0.09	0.14	0.34	-0.41	-0.26	-0.56	0.41	0.2	0.38	0.37	-0.37	-0.06	-0.06	-0.09	-0.03	-0.18	-0.55	-0.66	-0.03
Src (family) P Tyr416	0.21	-0.17	-0.12	-0.06	0.31	0.26	-0.37	-0.29	-0.38	-0.09	-0.06	0.03	0	0.03	-0.46	-0.37	-0.33	-0.33	-0.43	-0.09	0.2	-0.79	0.46	0.33	0.58	-0.06	-0.14	0.14	0.46	-0.55	-0.26	-0.41	0.74	0.6	0.75	0.43	0.1	0.7	0.75	0.44	0.43	0.12	0.2	-0.26	0.44
IGFBP-5	-0.12	-0.31	-0.35	-0.38	0.1	-0.1	-0.24	-0.67	-0.77	-0.44	-0.41	-0.38	-0.42	-0.44	-0.86	-0.68	-0.72	-0.72	-0.68	-0.27	-0.03	-0.84	0.82	0.72	0.57	-0.34	-0.34	0.02	0.24	-0.51	-0.16	-0.49	0.49	0.27	0.6	0.44	-0.02	0.26	0.41	0.19	0.14	-0.02	-0.19	-0.27	0.48
CXCL10/IP-10/CRG-2	0.32	-0.22	-0.12	-0.01	0	0.13	-0.72	-0.13	-0.22	-0.12	-0.09	0.03	0	0.41	0.01	-0.32	-0.06	-0.06	-0.23	-0.14	0.75	-0.49	0.26	0.25	0.12	-0.25	-0.38	-0.39	0.02	-0.79	-0.63	-0.6	0.28	0.23	0.29	-0.23	0.03	0.75	0.79	0.21	0.03	-0.24	0.28	-0.06	0.46
ICAM-1/ CD54	-0.21	-0.61	-0.48	-0.32	-0.37	-0.35	-0.93	-0.55	-0.38	-0.26	-0.32	-0.32	-0.26	0.2	-0.2	-0.37	-0.15	-0.15	-0.26	-0.09	0.71	-0.62	0.55	0.33	0.39	-0.06	-0.14	-0.17	0.19	-0.55	-0.44	-0.5	0.03	-0.09	0.06	-0.26	-0.3	0.7	0.67	0.44	0.09	0.03	0.29	0.09	0.54
IL-6	-0.21	-0.52	-0.36	-0.17	-0.43	-0.44	-0.93	-0.46	-0.2	-0.09	-0.17	-0.23	-0.15	0.37	0	-0.14	0.09	0.09	0.03	0.14	0.83	-0.53	0.41	0.21	0.39	0.03	0.03	-0.17	0.19	-0.46	-0.53	-0.5	-0.18	-0.26	-0.23	-0.49	-0.54	0.61	0.46	0.35	-0.03	-0.03	0.23	0.03	0.3
p53 P Ser15	0.62	0.38	0.48	0.55	0.71	0.88	0.15	0.64	0.55	0.6	0.64	0.75	0.74	0.49	0.32	0.43	0.39	0.39	0.2	0.26	-0.09	-0.09	-0.52	-0.58	0.21	0.52	0.37	0.51	0.62	0.06	0.09	0.26	0.85	0.94	0.72	0.54	0.44	0.67	0.58	0.5	0.77	0.41	0.58	-0.14	-0.07
Integrin beta4	0.41	0.09	0.12	0.14	0.31	0.71	0.03	0.58	0.41	0.14	0.2	0.41	0.35	0.26	0.38	0.09	0.15	0.15	-0.14	-0.31	-0.09	0.35	-0.49	-0.52	-0.39	0.26	-0.09	0.1	0.06	0.06	0.26	0.41	0.53	0.66	0.61	0.37	0.85	0.52	0.67	0.38	0.54	0.32	0.7	0.37	0.34
CCL5/RANTES	0.41	-0.06	0	0.06	0.31	0.62	-0.25	0.29	0.12	0.03	0.09	0.29	0.24	0.26	0.12	-0.14	-0.03	-0.03	-0.31	-0.31	0.14	-0.09	-0.14	-0.21	-0.09	0.12	-0.2	0.03	0.19	-0.29	0	0.06	0.68	0.71	0.75	0.37	0.68	0.75	0.9	0.47	0.54	0.24	0.64	0.2	0.51
IGFBP-2	0	-0.41	-0.24	-0.06	-0.03	0.26	-0.56	0.12	0.29	0.14	0.09	0.17	0.24	0.37	0.23	0.09	0.21	0.21	-0.09	-0.09	0.26	-0.09	-0.14	-0.46	0.15	0.58	0.26	0.37	0.49	0.06	0.18	0.29	0.44	0.49	0.46	0.26	0.34	0.93	0.9	0.88	0.77	0.65	0.93	0.43	0.51
Met	-0.41	-0.23	-0.24	-0.23	0.09	0.09	0.31	-0.06	0.12	0.03	-0.03	-0.06	0	-0.43	-0.29	0.09	-0.15	-0.15	-0.2	-0.09	-0.77	0.09	-0.03	-0.33	0.27	0.64	0.49	0.85	0.56	0.75	0.88	0.77	0.38	0.37	0.46	0.83	0.34	0.06	0.09	0.65	0.77	0.88	0.41	0.31	0.17
CXCL8/IL8	-0.21	0.03	0	-0.03	0.37	0.18	0.46	-0.12	-0.03	0.14	0.12	0.06	0.09	-0.43	-0.49	0.09	-0.21	-0.21	-0.14	0.14	-0.77	-0.26	0.12	-0.09	0.58	0.46	0.49	0.85	0.68	0.52	0.62	0.44	0.56	0.49	0.55	0.89	0.1	-0.03	-0.06	0.44	0.66	0.65	0.06	-0.14	-0.07
MMP-9	0	0.09	0.13	0.15	0.52	0.38	0.33	0.03	0.12	0.33	0.31	0.28	0.31	-0.15	-0.34	0.21	-0.03	-0.03	-0.03	0.27	-0.58	-0.38	0	-0.23	0.68	0.59	0.58	0.9	0.85	0.4	0.47	0.38	0.75	0.7	0.68	0.88	0.11	0.28	0.18	0.59	0.82	0.69	0.25	-0.21	-0.07
CCL2/JE/MCP-1	0	0.06	0	-0.06	0.49	0.44	0.46	0.03	-0.06	0.03	0.06	0.12	0.09	-0.43	-0.46	-0.09	-0.33	-0.33	-0.37	-0.14	-0.77	-0.18	0.06	-0.09	0.33	0.32	0.2	0.68	0.52	0.35	0.62	0.44	0.77	0.71	0.84	1	0.51	0.12	0.23	0.44	0.71	0.59	0.2	-0.03	0.17
TIMP-1	0	0.06	0	-0.06	0.49	0.44	0.46	0.03	-0.06	0.03	0.06	0.12	0.09	-0.43	-0.46	-0.09	-0.33	-0.33	-0.37	-0.14	-0.77	-0.18	0.06	-0.09	0.33	0.32	0.2	0.68	0.52	0.35	0.62	0.44	0.77	0.71	0.84	1	0.51	0.12	0.23	0.44	0.71	0.59	0.2	-0.03	0.17
Osteopontin	0.21	0.12	0.12	0.12	0.6	0.62	0.31	0.17	0.09	0.2	0.23	0.32	0.29	-0.14	-0.29	0.03	-0.15	-0.15	-0.26	-0.03	-0.54	-0.26	-0.06	-0.21	0.39	0.41	0.26	0.68	0.65	0.2	0.44	0.35	0.91	0.89	0.93	0.94	0.51	0.41	0.46	0.56	0.83	0.59	0.38	-0.09	0.17
Shc P Y239/40	0	0.03	0.12	0.2	0.43	0.18	0.03	-0.17	0	0.37	0.32	0.23	0.29	0.03	-0.38	0.2	0.03	0.03	0.09	0.49	-0.2	-0.71	0.2	-0.03	0.94	0.49	0.6	0.78	0.93	0.12	0.09	0	0.65	0.54	0.49	0.6	-0.3	0.41	0.2	0.56	0.66	0.5	0.12	-0.43	-0.14
IGFBP-6	0.21	0.14	0.24	0.32	0.6	0.53	0.15	0.17	0.26	0.49	0.46	0.46	0.5	0.14	-0.14	0.31	0.15	0.15	0.09	0.37	-0.31	-0.44	-0.12	-0.33	0.7	0.64	0.6	0.85	0.93	0.23	0.26	0.26	0.85	0.83	0.72	0.77	0.1	0.55	0.41	0.68	0.89	0.65	0.41	-0.26	-0.07
HGF	-0.37	-0.26	-0.14	-0.02	0.07	-0.05	-0.05	-0.17	0.19	0.3	0.19	0.07	0.19	-0.03	-0.19	0.3	0.14	0.14	0.14	0.37	-0.3	-0.31	0.05	-0.32	0.72	0.79	0.78	0.92	0.88	0.55	0.47	0.44	0.35	0.3	0.26	0.54	-0.22	0.36	0.15	0.78	0.78	0.84	0.41	0.03	-0.02
MMP-3	-0.12	0.05	0.14	0.22	0.34	0.26	0.27	0.17	0.43	0.51	0.43	0.34	0.44	0.03	-0.02	0.51	0.29	0.29	0.27	0.44	-0.51	-0.1	-0.26	-0.54	0.57	0.86	0.85	1	0.88	0.69	0.57	0.61	0.49	0.51	0.36	0.68	-0.02	0.26	0.05	0.68	0.85	0.84	0.41	-0.03	-0.22
TREM-1	-0.12	0.05	0.14	0.22	0.34	0.26	0.27	0.17	0.43	0.51	0.43	0.34	0.44	0.03	-0.02	0.51	0.29	0.29	0.27	0.44	-0.51	-0.1	-0.26	-0.54	0.57	0.86	0.85	1	0.88	0.69	0.57	0.61	0.49	0.51	0.36	0.68	-0.02	0.26	0.05	0.68	0.85	0.84	0.41	-0.03	-0.22

## Sheet: 4.re-scaled data
RE-SCALED data [range 0-1] for SIMILARITY MATRIX
Data Source	Compound	E13	E21	E28	E31	E34	E57
IC50	Alisertib	0.008	0.0028	0.0016	0.002	0.002	0.0008
IC50	Tozasertib	0.1	0.075	0.125	0.028	1	0.046
IC50	I-BET726 (GSK1324726A)	0.14	0.032	1	0.32	1	0.085
IC50	Calcimycin	0.056	0.12	0.085	0.12	0.042	0.088
IC50	Dinaciclib	0.0052	0.0064	0.0048	0.0044	0.01	0.0048
IC50	AZD5438	0.1	0.09	0.16	0.2	0.24	0.075
IC50	Abemaciclib	0.4	0.08	0.4	0.4	0.4	0.08
IC50	Palbociclib	0.6	0.04	0.4	0.16	0.8	0.16
IC50	AZD4573	0.0044	0.0048	0.002	0.0036	0.0044	0.0036
IC50	NVP-2	0.012	0.014	0.0052	0.01	0.016	0.009
IC50	Foretinib	0.16	0.21	0.2	0.09	0.3	0.11
IC50	Cytarabine	0.085	0.044	0.104	0.012	0.45	0.008
IC50	CR-1-31-B	0.004	0.0032	0.0035	0.002	0.0034	0.0016
IC50	POM-HEX	0.4	0.15	0.4	0.16	0.6	0.04
IC50	Selinexor	0.004	0.04	0.004	0.004	1	0.004
IC50	VS-4718	0.8	0.4	1	0.8	1	0.4
IC50	GSK2194069	0.8	1	0.8	0.8	1	0.4
IC50	Panobinstat	0.05	0.02	0.029	0.016	0.06	0.02
IC50	CUDC-907 (fimepinostat)	0.0028	0.002	0.004	0.002	0.008	0.0018
IC50	NXP-800	0.5	0.5	0.4	1	1	0.03
IC50	CCT251236	0.0048	0.0032	0.0016	0.05	0.12	0.0008
IC50	Ganetespib	0.001	0.001	0.0005	0.005	0.0012	0.0009
IC50	NMS-E973	0.072	0.1	0.072	0.04	0.16	0.12
IC50	Gandotinib	1	0.4	0.6	0.3	0.104	0.28
IC50	SB 743921	0.04	0.004	0.04	0.004	0.05	0.0025
IC50	GDC-0623	1	0.8	1	0.0032	1	0.08
IC50	Trametinib	1	0.8	1	0.0032	1	0.08
IC50	OTSSP167	0.008	0.012	0.012	0.016	0.0052	0.012
IC50	Sapanisertib	0.17	0.2	0.5	0.07	0.48	0.069
IC50	Gedatolisib/PF-05212384	0.064	0.38	0.036	0.5	1	0.072
IC50	Daporinad	0.0032	0.004	0.0001	0.0016	0.004	0.0032
IC50	OTS514	0.012	0.01	0.008	0.012	0.012	0.012
IC50	ML240	0.13	0.2	0.17	0.17	0.17	0.12
IC50	PF-03758309	0.3	0.16	0.2	0.3	1	0.16
IC50	AZD5305/Saruparib	0.6	0.4	0.0008	0.0024	0.004	1
IC50	Niraparib	1	0.6	0.04	0.12	0.6	0.4
IC50	Talazoparib	0.08	0.004	0.0004	0.004	0.0016	0.0008
IC50	olaparib	0.08	0.2	0.032	0.08	1	1
IC50	AZD3965	1	1	0.12	1	0.15	1
IC50	Dasatinib	0.064	0.032	0.6	0.0064	0.3	0.013
IC50	Ponatinib	0.9	0.2	0.4	0.08	0.4	0.35
IC50	eCF506	0.8	0.05	1	0.08	1	0.04
IC50	Pyrvinium pamoate	0.036	0.036	0.03	0.03	0.3	0.04
IC50	Niclosamide	0.02	0.02	0.03	0.03	0.045	0.03
IC50	Chaetocin	0.0017	0.0008	0.0016	0.0008	0.0017	0.002
RPPA	c-Jun N-term	0.00769837	0.0100374	0.00543306	0.00491094	0.00650365	0.00543461
RPPA	c-Jun P Ser73	0.00284441	0.00546549	0.00222254	0.0044476	0.00455082	0.003729
RPPA	c-Myc	0.00314255	0.00425853	0.00650838	0.00436205	0.00604966	0.0050177
RPPA	c-Myc P Thr58,Ser62	0.00284851	0.00306169	0.00365813	0.00311276	0.00296743	0.00261352
RPPA	EGFR P Tyr1173	0.0141704	0.0153318	0.0178994	0.0186422	0.0165921	0.0143379
RPPA	EphB2 [EPR10072(B)]	0.00727132	0.00557564	0.0121519	0.00713146	0.00882938	0.00730627
RPPA	ErbB-1/EGFR	0.00379448	0.00414473	0.00538676	0.00491057	0.00425093	0.00386546
RPPA	FAK1	0.00156377	0.00180429	0.00312312	0.0017637	0.00142582	0.00179959
RPPA	FAK1 P Y397	0.00149304	0.00540526	0.00280062	0.00374418	0.00331304	0.00168453
RPPA	Fibronectin [F14]	0.0107936	0.031118	0.0053401	0.0146317	0.00775859	0.00831214
RPPA	FOXA1	0.257602	0.258952	0.323194	0.386052	1.04046	0.881483
RPPA	ILK1 (4G9)	0.119835	0.152949	0.0975349	0.077578	0.138506	0.205353
RPPA	Integrin alpha 4	0.000198675	0.00700767	0.000691208	0.000813278	0.00151289	0.000694312
RPPA	Integrin Beta 1 [EP1041Y]	0.00350415	0.00526361	0.00545315	0.00466023	0.00555681	0.00443099
RPPA	Integrin beta3	0.00202243	0.00510185	0.00306539	0.0058509	0.00296987	0.00172442
RPPA	Integrin beta4	0.0274645	0.00196405	0.000533392	0.013191	0.0175046	0.00840273
RPPA	JAK1 P Tyr1022,Thr1023	0.0152052	0.0145037	0.0236639	0.0154656	0.0149943	0.012508
RPPA	MAPKAPK-2	0.0154976	0.0193728	0.0267732	0.0139788	0.0184409	0.0144089
RPPA	MEK1/2	0.006658	0.00900343	0.0150229	0.00952002	0.0109286	0.00647724
RPPA	MEK1/2 P Ser217/221	0.00750891	0.00705138	0.0102079	0.00646462	0.00532768	0.00433588
RPPA	MEK6 [EP558Y]	0.0138517	0.0101455	0.0139117	0.0260994	0.010799	0.00779393
RPPA	Met	0.00482042	0.00665525	0.0048099	0.00593698	0.00736337	0.00607952
RPPA	Met P Tyr1234	0.0127214	0.0154707	0.0151442	0.0156147	0.0144654	0.0128633
RPPA	Met P Tyr1349	0.0306791	0.0307092	0.0375759	0.0359254	0.0344991	0.0298132
RPPA	mTOR (7C10)	0.00519296	0.00653989	0.00596252	0.0041364	0.00652398	0.0048128
RPPA	mTOR P S2448 [EP2426(2)Y]	0.0112356	0.0140079	0.015585	0.00887293	0.0145856	0.00865824
RPPA	mTOR P Ser2448	0.00346144	0.00313682	0.00368211	0.00369793	0.00443904	0.00233225
RPPA	mTOR P Ser2481	0.00741824	0.00666562	0.00920415	0.00768136	0.008322	0.00692266
RPPA	p38 MAPK	0.0642307	0.0802718	0.0449881	0.0398954	0.0607884	0.0539392
RPPA	p38 MAPK PThr180,Tyr182	0.00312147	0.00431156	0.00194649	0.00246302	0.00408868	0.00285777
RPPA	p44/42 MAPK (ERK1/2)	0.0328945	0.0579118	0.0852692	0.0403014	0.0627831	0.056426
RPPA	p44/42 MAPK (ERK1/2) P Thr202/Thr185,Tyr204/Tyr187	0.0498124	0.152876	0.136898	0.0893269	0.072031	0.0125869
RPPA	p53	0.0242934	0.00574255	0.0070074	0.00552698	0.0367094	0.00833893
RPPA	p53 P Ser15	0.012421	0.00316404	0.00258956	0.00320687	0.0387904	0.00108026
RPPA	PDK1 (D37A7)	0.00171479	0.00188635	0.00325814	0.00294507	0.00374216	0.00168237
RPPA	PDK-1 P Ser241	0.00299102	0.00428478	0.00604733	0.00412026	0.00614679	0.00371216
RPPA	PI3 Kinase p110-alpha	0.00332806	0.00371539	0.00480925	0.0030941	0.00334153	0.00300518
RPPA	PYK2 [EP206Y]	0.00842686	0.00688085	0.0139089	0.00602917	0.00603615	0.0108849
RPPA	PYK2 P Y402	0.00182787	0.00551275	0.00352418	0.00502398	0.00399015	0.0034906
RPPA	Raf P Ser259	0.00390747	0.00402401	0.00581626	0.00457761	0.0044925	0.00378201
RPPA	Raf P Ser338	0.00581228	0.00748858	0.0114139	0.00535653	0.00681907	0.00565999
RPPA	Raf1 (C-12)	0.0158559	0.0129162	0.0290146	0.0129589	0.0124895	0.0144745
RPPA	Ras	0.00618464	0.00596887	0.00964368	0.00675394	0.00570448	0.00623646
RPPA	Rb	0.000569368	0.00276701	0.00465867	0.00399593	0.00372346	0.002564
RPPA	Rb P Ser807,Ser811	0.00973948	0.0111098	0.0854344	0.0189418	0.032763	0.015355
RPPA	Rb P Ser780	0.00294512	0.00267566	0.0167208	0.0083308	0.00812742	0.0060537
RPPA	RhoA (67BC)	0.00480643	0.00534364	0.00670518	0.00565768	0.00541254	0.00467055
RPPA	Shc P Y239/40	0.00304073	0.00542211	0.00330211	0.00383514	0.00446552	0.00208189
RPPA	Src	0.0469895	0.0586344	0.225947	0.0846792	0.05827	0.0981339
RPPA	Src (family) P Tyr416	0.00348532	0.00354659	0.00306427	0.00385019	0.00348441	0.0028034
RPPA	Zyxin	0.00350224	0.0054772	0.00339114	0.00308617	0.00400337	0.00395613
Cytokine Array	Amphiregulin	0	0	0.0066875	0.00313353	0	0.00190419
Cytokine Array	CCL1/I-309	0	0.00187316	0.108094	0.0127115	0.023601	0.270654
Cytokine Array	CCL2/JE/MCP-1	0.404562	0.554436	0.371503	0.614749	0.709921	0.434853
Cytokine Array	CCL3/MIP-1 alpha	0	0.0593163	0	0.000107497	0.000327892	0
Cytokine Array	CCL5/RANTES	0.0503665	0.00369534	0.000723518	0.0083133	0.00379682	0.00174114
Cytokine Array	CXCL10/IP-10/CRG-2	0.00587568	0.000263357	0.00016206	0.000421345	0	0
Cytokine Array	CXCL16	0.0288565	0.0484779	0.04909	0.0343953	0.0561662	0.0206903
Cytokine Array	CXCL8/IL8	0.134642	0.840541	0.563174	0.792009	1.02591	0.613479
Cytokine Array	GM-CSF	0.000794138	0	0.000115037	0.000503406	0.00284513	0
Cytokine Array	HGF	0	0.00238562	0	0	5.47487e-05	0
Cytokine Array	ICAM-1/ CD54	0.00452895	0.00887863	0.000512261	0.00341658	6.31548e-05	0.000136606
Cytokine Array	IGFBP-2	0.156513	0.15371	0.0549137	0.118277	0.134924	0.0584208
Cytokine Array	IGFBP-6	0.0510125	0.117804	0.02824	0.103576	0.195945	0.0212718
Cytokine Array	IGF-I	0	0.0113446	0.0100014	0	0	0
Cytokine Array	IL-6	0.101325	0.395672	0.066008	0.0540606	0.0119959	0.023509
Cytokine Array	IL-7	0.0039816	0.00489599	0.00160409	0.00152734	0.00224851	0.000262856
Cytokine Array	M-CSF	0.0874538	0.0796583	0.0164051	0.0159206	0.0235167	0.0140744
Cytokine Array	MMP-3	0	0.00115914	0	0	0.00421169	0
Cytokine Array	MMP-7	0.151927	0.356651	0.309825	0.249628	0.0628056	0.404933
Cytokine Array	MMP-9	0	0.00184437	0	0.00082233	0.0259375	0
Cytokine Array	Osteopontin	0.244901	0.272977	0.196943	0.273151	0.329063	0.234786
Cytokine Array	Prolactin	0	1.62465e-05	0	0	0	0
Cytokine Array	TIMP-1	0.534332	0.61046	0.407655	0.647072	0.802857	0.57436
Cytokine Array	TNF-alpha	0	9.95791e-05	0	1.90277e-05	7.51786e-05	0
Cytokine Array	TREM-1	0	5.85051e-06	0	0	0.000132425	0
Cytokine Array	VEGF	0.222008	0.452152	0.151582	0.0516619	0.507986	0.0932768
Cytokine Array	Endoglin/CD105	0	0.0017923	0	0.000758329	0.000327253	0.000118506
Cytokine Array	IGFBP-5	0	0.000397184	0	0.0023785	0	0

## Sheet: 5.normalise data_not re-scaled
Table 1_TOP 45 priorotised compounds					CLA	MES	CLA {EGFRecDNA)	PRO (EGFRmut)	PRO	MES (NF1mut)							>0.05	RPPA	Monolayer	Monolayer	Monolayer	Monolayer	Monolayer	Monolayer				CYTOKINE (corrected for blank)	E13	E21	E28	E31	E34	E57
SMILES	Compound	Target(s)	IC50 range (6 GBM lines) (nM)	Selectivity/Potency range	E13	E21	E28	E31	E34	E57		2500 to 1 nM	IC50 (nM)	re-scaled				Cell Line	E13	E21	E28	E31	E34	E57				Amphiregulin	0	0	100.313	47.003	0	28.5628
COC1=C(C(=CC=C1)F)C2=NCC3=CN=C(N=C3C4=C2C=C(C=C4)Cl)NC5=CC(=C(C=C5)C(=O)O)OC	Alisertib	AURKA	3-20	Broad potency across 6 lines	0.008	0.0028	0.0016	0.002	0.002	0.0008			2500	1				c-Jun N-term	0.130872	0.170636	0.092362	0.083486	0.110562	0.0923884				CCL1/I-309	0	28.0974	1621.4	190.672	354.015	4059.81
CN1CCN(CC1)c1cc(Nc2cc(C)n[nH]2)nc(Sc2ccc(NC(=O)C3CC3)cc2)n1	Tozasertib	AURKA/B/C	70-2500	E31, E21. E57 selective	0.1	0.075	0.125	0.028	1	0.046			2000	0.8				c-Jun P Ser73	0.0483549	0.0929133	0.0377833	0.0756092	0.0773639	0.063393				CCL2/JE/MCP-1	6068.44	8316.54	5572.55	9221.24	10648.8	6522.79
C[C@H]1C[C@H](C2=C(N1C(=O)C)C=CC(=C2)C3=CC=C(C=C3)C(=O)O)NC4=CC=C(C=C4)Cl	I-BET726 (GSK1324726A)	BRD2/3/4	80-7000	E21, E57 selective	0.14	0.032	1	0.32	1	0.085			1500	0.6				c-Myc	0.0534234	0.0723949	0.110643	0.0741548	0.102844	0.0853009				CCL3/MIP-1 alpha	0	889.744	0	1.61246	4.91838	0
CNc1ccc2oc(C[C@H]3O[C@@]4(CC[C@H]3C)O[C@H]([C@H](C)C(=O)c3ccc[nH]3)[C@H](C)C[C@H]4C)nc2c1C(O)=O	Calcimycin	Ca2+ ionophore	100-300	Broad potency across 6 lines	0.056	0.12	0.085	0.12	0.042	0.088			1000	0.4				c-Myc P Thr58,Ser62	0.0484246	0.0520487	0.0621882	0.0529169	0.0504464	0.0444298				CCL5/RANTES	755.497	55.4301	10.8528	124.699	56.9523	26.1171
CCC1=C2N=C(C=C(N2N=C1)NCC3=C[N+](=CC=C3)[O-])N4CCCC[C@H]4CCO	Dinaciclib	CDK1/2/5/9	10-25	Broad potency across 6 lines	0.0052	0.0064	0.0048	0.0044	0.01	0.0048			900	0.36				EGFR P Tyr1173	0.240897	0.26064	0.30429	0.316918	0.282065	0.243745				CXCL10/IP-10/CRG-2	88.1352	3.95035	2.4309	6.32017	0	0
CC1=NC=C(N1C(C)C)C2=NC(=NC=C2)NC3=CC=C(C=C3)S(=O)(=O)C	AZD5438	CDK1/2/9	100-500	Broad potency across 6 lines	0.1	0.09	0.16	0.2	0.24	0.075			800	0.32				EphB2 [EPR10072(B)]	0.123612	0.0947858	0.206582	0.121235	0.150099	0.124207				CXCL16	432.848	727.169	736.35	515.93	842.493	310.354
CCN1CCN(CC1)CC2=CN=C(C=C2)NC3=NC=C(C(=N3)C4=CC5=C(C(=C4)F)N=C(N5C(C)C)C)F	Abemaciclib*	CDK4/6	200-1000	E21, E57 [mesenchymal] selective	0.4	0.08	0.4	0.4	0.4	0.08			700	0.28				ErbB-1/EGFR	0.0645061	0.0704603	0.0915749	0.0834796	0.0722658	0.0657128				CXCL8/IL8	2019.63	12608.1	8447.61	11880.1	15388.6	9202.19
CC1=C(C(=O)N(C2=NC(=NC=C12)NC3=NC=C(C=C3)N4CCNCC4)C5CCCC5)C(=O)C	Palbociclib	CDK4/6	100-400	E21, E57, E31 most sensitive	0.6	0.04	0.4	0.16	0.8	0.16			600	0.24				FAK1	0.0265842	0.0306729	0.0530931	0.0299828	0.024239	0.0305931				GM-CSF	11.9121	0	1.72556	7.55109	42.6769	0
CC(=O)N[C@@H]1CCC[C@@H](C1)C(=O)NC2=NC=C(C(=C2)C3=C4CC(CN4N=C3)(C)C)Cl	AZD4573	CDK9	5-11	Broad potency across 6 lines	0.0044	0.0048	0.002	0.0036	0.0044	0.0036			500	0.2				FAK1 P Y397	0.0253816	0.0918894	0.0476105	0.0636511	0.0563217	0.0286369				HGF	0	35.7843	0	0	0.821231	0
COC[C@@H](C)N[C@@H]1CC[C@H](CC1)Nc2cc(c(Cl)cn2)c3cccc(NCC4(CCOCC4)C#N)n3	NVP-2	CDK9/cyclinT1	13-40	Broad potency across 6 lines	0.012	0.014	0.0052	0.01	0.016	0.009			400	0.16				Fibronectin [F14]	0.183492	0.529005	0.0907817	0.248739	0.131896	0.141306				ICAM-1/ CD54	67.9342	133.18	7.68391	51.2488	0.947322	2.04908
COC1=CC2=C(C=CN=C2C=C1OCCCN3CCOCC3)OC4=C(C=C(C=C4)NC(=O)C5(CC5)C(=O)NC6=CC=C(C=C6)F)F	Foretinib*	c-MET, KDR, FLT4	<500	Broad potency across 6 lines	0.16	0.21	0.2	0.09	0.3	0.11			300	0.12				FOXA1	4.37924	4.40218	5.4943	6.56289	17.6878	14.9852				IGFBP-2	2347.7	2305.65	823.705	1774.15	2023.86	876.312
Cl.Nc1ccn([C@@H]2O[C@H](CO)[C@@H](O)[C@@H]2O)c(=O)n1	Cytarabine**	DNA polymerase	20-1300	E57, E31 selective	0.085	0.044	0.104	0.012	0.45	0.008			280	0.112				ILK1 (4G9)	2.0372	2.60014	1.65809	1.31883	2.3546	3.49101				IGFBP-6	765.188	1767.07	423.599	1553.63	2939.17	319.076
CONC(=O)[C@H]1[C@@H](O)[C@@]2(O)c3c(OC)cc(OC)cc3O[C@]2([C@@H]1c4ccccc4)c5ccc(OC)cc5	CR-1-31-B*	EIF4A	5-10	Broad potency across 6 lines	0.004	0.0032	0.0035	0.002	0.0034	0.0016			260	0.104				Integrin alpha 4	0.00337748	0.11913	0.0117505	0.0138257	0.0257192	0.0118033				IGF-I	0	170.169	150.021	0	0	0
CC(C)(C)C(=O)OCOP(=O)(C1CCCN(C1=O)O)OCOC(=O)C(C)(C)C	POMHEX*	ENOL2/1	100-400	E21, E57 [mesenchymal] selective	0.4	0.15	0.4	0.16	0.6	0.04			240	0.096				Integrin Beta 1 [EP1041Y]	0.0595705	0.0894813	0.0927036	0.079224	0.0944658	0.0753268				IL-6	1519.88	5935.08	990.121	810.909	179.939	352.634
FC(F)(F)c1cc(cc(c1)C(F)(F)F)-c1ncn(C=CC(=O)NNc2cnccn2)n1	Selinexor*	exportin-1 (XPO1)	10-200	E28, E31, E57, E13 sensitive	0.004	0.04	0.004	0.004	1	0.004			220	0.088				Integrin beta3	0.0343812	0.0867315	0.0521116	0.0994653	0.0504878	0.0293152				IL-7	59.7239	73.4399	24.0614	22.9101	33.7277	3.94284
CNC(=O)C1=CC=CC=C1NC2=CC(=NC=C2C(F)(F)F)NC3=C(C=C(C=C3)N4CCOCC4)OC	VS-4718	FAK (PTK2), PYK2	1000-5000	E21, E57 [mesenchymal] selective (2D)	0.8	0.4	1	0.8	1	0.4			200	0.08				Integrin beta4	0.466897	0.0333889	0.00906766	0.224247	0.297579	0.142846				M-CSF	1311.81	1194.87	246.076	238.809	352.751	211.117
O=C(C1CC1)N1C[C@H](CC(N2c(cc3)ccc3-c(cc3)cc4c3occ4)=NNC2=O)CC1	GSK2194069	FASN [P49327]	300-1000	Cytostatic, phenotype from 300nM	0.8	1	0.8	0.8	1	0.4			180	0.072				JAK1 P Tyr1022,Thr1023	0.258489	0.246563	0.402286	0.262916	0.254904	0.212636				MMP-3	0	17.3871	0	0	63.1754	0
CC1=C(C2=CC=CC=C2N1)CCNCC3=CC=C(C=C3)/C=C/C(=O)NO	Panobinstat*	HDAC	50-150	Broad potency across 6 lines	0.05	0.02	0.029	0.016	0.06	0.02			160	0.064				MAPKAPK-2	0.263459	0.329338	0.455144	0.23764	0.313495	0.244952				MMP-7	2278.91	5349.76	4647.37	3744.42	942.084	6073.99
CN(CC1=CC2=C(S1)C(=NC(=N2)C3=CN=C(C=C3)OC)N4CCOCC4)C5=NC=C(C=N5)C(=O)NO	CUDC-907 (fimepinostat)**	HDAC1/2/3/6/10/11 & PI3K	<20	Broad potency across 6 lines	0.0028	0.002	0.004	0.002	0.008	0.0018			140	0.056				MEK1/2	0.113186	0.153058	0.255389	0.16184	0.185787	0.110113				MMP-9	0	27.6655	0	12.3349	389.062	0
CCN1CCN(CC1)CC2=NC3=C(C=C2)C=C(C=C3)C(=O)NC4=C(C=CC(=C4)NC(=O)C5=CC6=C(C=C5)OCCO6)F	NXP-800*	HSF-1	80-5000	E57 sensitive, E31, E34 resistant	0.5	0.5	0.4	1	1	0.03			120	0.048				MEK1/2 P Ser217/221	0.127651	0.119873	0.173534	0.109898	0.0905706	0.0737099				Osteopontin	3673.52	4094.65	2954.15	4097.27	4935.94	3521.79
CC1=C(C=C(C=C1)NC(=O)C2=CC3=C(C=C2)OCCO3)NC(=O)C4=CC5=C(C=C4)N=C(C=C5)OCCN6CCCC6	CCT251236	HSF1, PIR	2-300	E31, E34 resistant, cytostatic	0.0048	0.0032	0.0016	0.05	0.12	0.0008			100	0.04				MEK6 [EP558Y]	0.235479	0.172474	0.236499	0.443689	0.183583	0.132497				Prolactin	0	0.243697	0	0	0	0
CC(C)C1=C(C=C(C(=C1)C2=NNC(=O)N2C3=CC4=C(C=C3)N(C=C4)C)O)O	Ganetespib	HSP90	<20	Broad potency across 6 lines	0.001	0.001	0.0005	0.005	0.0012	0.0009			90	0.036				Met	0.0819471	0.113139	0.0817682	0.100929	0.125177	0.103352				TIMP-1	8014.98	9156.91	6114.82	9706.07	12042.9	8615.41
CN1CCC(CC1)NC(=O)C2=NOC(=C2)C3=C(C=C(C=C3OC4=CC=C(C=C4)[N+](=O)[O-])O)O	NMS-E973**	HSP90	100-300	Broad potency across 6 lines	0.072	0.1	0.072	0.04	0.16	0.12			80	0.032				Met P Tyr1234	0.216264	0.263002	0.257452	0.26545	0.245912	0.218677				TNF-alpha	0	1.49369	0	0.285415	1.12768	0
CC1=CC(=NN1)NC2=NN3C(=C(N=C3C(=C2)CN4CCOCC4)C)CC5=C(C=C(C=C5)Cl)F	Gandotinib	JAK2/1, FLT3	100-1000	varied selectivity	1	0.4	0.6	0.3	0.104	0.28			70	0.028				Met P Tyr1349	0.521544	0.522056	0.638791	0.610731	0.586484	0.506824				TREM-1	0	0.0877576	0	0	1.98637	0
CC1=CC=C(C=C1)C(=O)N(CCCN)[C@@H](C2=C(C(=O)C3=C(O2)C=C(C=C3)Cl)CC4=CC=CC=C4)C(C)C	SB 743921	KIF11 [KSP]	10-100	Broad potency across 6 lines	0.04	0.004	0.04	0.004	0.05	0.0025			60	0.024				mTOR (7C10)	0.0882803	0.111178	0.101363	0.0703188	0.110908	0.0818176				VEGF	3330.12	6782.28	2273.73	774.929	7619.78	1399.15
C1=CC(=C(C=C1I)F)NC2=C(C=CC3=CN=CN32)C(=O)NOCCO	GDC-0623	MEK1	10-300	E31, E57, E21 selective	1	0.8	1	0.0032	1	0.08			50	0.02				mTOR P S2448 [EP2426(2)Y]	0.191005	0.238134	0.264946	0.15084	0.247955	0.14719				Endoglin/CD105	0	26.8846	0	11.3749	4.9088	1.77759
CC1=C2C(=C(N(C1=O)C)NC3=C(C=C(C=C3)I)F)C(=O)N(C(=O)N2C4=CC=CC(=C4)NC(=O)C)C5CC5	Trametinib**	MEK1/2	10-300	E31, E57, E21 selective	1	0.8	1	0.0032	1	0.08			40	0.016				mTOR P Ser2448	0.0588445	0.053326	0.0625959	0.0628648	0.0754637	0.0396482				IGFBP-5	0	5.95776	0	35.6775	0	0
CC(=O)C1=CN=C2C=CC(=NC2=C1NC3CCC(CC3)CN(C)C)C4=CC(=C(C(=C4)Cl)O)Cl	OTSSP167	MELK	10-40	E34 most sensitive	0.008	0.012	0.012	0.016	0.0052	0.012			30	0.012				mTOR P Ser2481	0.12611	0.113316	0.156471	0.130583	0.141474	0.117685
CC(C)N1C2=NC=NC(=C2C(=N1)C3=CC4=C(C=C3)OC(=N4)N)N	Sapanisertib	mTOR (kinase)	170-1300	E31, E57 sensitive	0.17	0.2	0.5	0.07	0.48	0.069			20	0.008				p38 MAPK	1.09192	1.36462	0.764798	0.678222	1.0334	0.916966
CN(C)C1CCN(CC1)C(=O)C2=CC=C(C=C2)NC(=O)NC3=CC=C(C=C3)C4=NC(=NC(=N4)N5CCOCC5)N6CCOCC6	Gedatolisib/PF-05212384	mTOR, PI3Ka/g	90-2500	Broad potency across 6 lines	0.064	0.38	0.036	0.5	1	0.072			19	0.0076				p38 MAPK PThr180,Tyr182	0.0530649	0.0732965	0.0330903	0.0418713	0.0695076	0.0485821
C1CN(CCC1CCCCNC(=O)/C=C/C2=CN=CC=C2)C(=O)C3=CC=CC=C3	Daporinad*	NAMPT [P43490]	0.250-4	E28, E34, E31 selective	0.0032	0.004	0.0001	0.0016	0.004	0.0032			18	0.0072				p44/42 MAPK (ERK1/2)	0.559206	0.9845	1.44958	0.685125	1.06731	0.959241
CC1=CC(=C(C2=C1NC(=O)C3=C2C=CS3)C4=CC=C(C=C4)[C@@H](C)CN)O	OTS514	NEK1, TOPK --->ERK	20-30	slight E21, E57 selectivity	0.012	0.01	0.008	0.012	0.012	0.012			17	0.0068				p44/42 MAPK (ERK1/2) P Thr202/Thr185,Tyr204/Tyr187	0.846811	2.59888	2.32727	1.51856	1.22453	0.213977
COC1=CC=CC2=C1N=C(N=C2NCC3=CC=CC=C3)N4C5=CC=CC=C5N=C4N	ML240	p97 ATPase	300-500	E34,E31,E28,E57 sensitive	0.13	0.2	0.17	0.17	0.17	0.12			16	0.0064				p53	0.412987	0.0976233	0.119126	0.0939587	0.624059	0.141762
CC1=NC2=C(C(=N1)NC3=NNC4=C3CN(C4(C)C)C(=O)N[C@H](CN(C)C)C5=CC=CC=C5)SC=C2	PF-03758309	PAK4/6 (pan-PAK)	400-1000	E21, E57 sensitive	0.3	0.16	0.2	0.3	1	0.16			15	0.006				p53 P Ser15	0.211157	0.0537886	0.0440225	0.0545168	0.659436	0.0183645
CCC1=CC2=C(C=C(C=N2)CN3CCN(CC3)C4=CN=C(C=C4)C(=O)NC)NC1=O	AZD5305/Saruparib	PARP1	1-10	E28,E34, E31 Long term assays	0.6	0.4	0.0008	0.0024	0.004	1			14	0.0056				PDK1 (D37A7)	0.0291514	0.0320679	0.0553884	0.0500663	0.0636167	0.0286004
C1C[C@H](CNC1)C2=CC=C(C=C2)N3C=C4C=CC=C(C4=N3)C(=O)N	Niraparib**	PARP1/2	130-300	E28,E34, E31 Long term assays	1	0.6	0.04	0.12	0.6	0.4			13	0.0052				PDK-1 P Ser241	0.0508474	0.0728412	0.102805	0.0700444	0.104495	0.0631067
CN1C(=NC=N1)[C@@H]2[C@H](NC3=CC(=CC4=C3C2=NNC4=O)F)C5=CC=C(C=C5)F	Talazoparib*	PARP1/2	1-10	E28,E34, E31 Long term assays	0.08	0.004	0.0004	0.004	0.0016	0.0008			12	0.0048				PI3 Kinase p110-alpha	0.0565771	0.0631616	0.0817572	0.0525996	0.056806	0.051088
C1CC1C(=O)N2CCN(CC2)C(=O)C3=C(C=CC(=C3)CC4=NNC(=O)C5=CC=CC=C54)F	olaparib*	PARP1/2	80-300	E28,E34, E31 Long term assays	0.08	0.2	0.032	0.08	1	1			11	0.0044				PYK2 [EP206Y]	0.143257	0.116974	0.236451	0.102496	0.102615	0.185043
CC1=C(C(=NN1)C(F)(F)F)CC2=C(C3=C(S2)N(C(=O)N(C3=O)C)C(C)C)C(=O)N4C[C@](CO4)(C)O	AZD3965	SLC16A1 (MCT1)	300-2500	E28, E34 (cytostatic)	1	1	0.12	1	0.15	1			10	0.004				PYK2 P Y402	0.0310738	0.0937167	0.059911	0.0854077	0.0678326	0.0593403
CC1=C(C(=CC=C1)Cl)NC(=O)C2=CN=C(S2)NC3=CC(=NC(=N3)C)N4CCN(CC4)CCO	Dasatinib	SRC, ABL, c-KIT	70-1500	E21, E57, E31 most sensitive	0.064	0.032	0.6	0.0064	0.3	0.013			8	0.0032				PYK2 P Y402	0.0310738	0.0937167	0.059911	0.0854077	0.0678326	0.0593403
CC1=C(C=C(C=C1)C(=O)NC2=CC(=C(C=C2)CN3CCN(CC3)C)C(F)(F)F)C#CC4=CN=C5N4N=CC=C5	Ponatinib*	SRC, ABL, PDGFR, VEGFRm FGFR	100-1000	E13 resistant	0.9	0.2	0.4	0.08	0.4	0.35			7	0.0028				Raf P Ser259	0.0664271	0.0684081	0.0988764	0.0778193	0.0763725	0.0642942
CC(C)(C)OC(=O)NC1=C(C=C(C=C1)C2=NN(C3=NC=NC(=C23)N)CCN4CCC(CC4)N(C)C)OC	eCF506/NXP900	SRC/FYN/YES	30-150	E21, E57, E31 most sensitive	0.8	0.05	1	0.08	1	0.04			6	0.0024				Raf P Ser338	0.0988088	0.127306	0.194037	0.091061	0.115924	0.0962198
CC1=CC(=C(N1C2=CC=CC=C2)C)/C=C/C3=[N+](C4=C(C=C(C=C4)N(C)C)C=C3)C.CC1=CC(=C(N1C2=CC=CC=C2)C)/C=C/C3=[N+](C4=C(C=C(C=C4)N(C)C)C=C3)C.C1=CC=C2C(=C(C(=CC2=C1)C(=O)O)[O-])CC3=C(C(=CC4=CC=CC=C34)C(=O)O)[O-]	Pyrvinium pamoate*	STAT3	<100	E13, E28, E57, E31 sensitive	0.036	0.036	0.03	0.03	0.3	0.04			5	0.002				Raf1 (C-12)	0.269551	0.219576	0.493249	0.220301	0.212322	0.246067
C1=CC(=C(C=C1[N+](=O)[O-])Cl)NC(=O)C2=C(C=CC(=C2)Cl)O	Niclosamide	STAT3	<150	Broad potency across 6 lines	0.02	0.02	0.03	0.03	0.045	0.03			4	0.0016				Ras	0.105139	0.101471	0.163943	0.114817	0.0969762	0.10602
CN1C(=O)[C@@]23C[C@]4([C@@H](N2C(=O)[C@@]1(SS3)CO)NC5=CC=CC=C54)[C@]67C[C@]89C(=O)N([C@](C(=O)N8[C@H]6NC1=CC=CC=C71)(SS9)CO)C	Chaetocin*	SUV39H1/EHMT1	2-5	Broad potency across 6 lines	0.0017	0.0008	0.0016	0.0008	0.0017	0.002			3	0.0012				Rb	0.00967925	0.0470391	0.0791974	0.0679308	0.0632988	0.043588
													2	0.0008				Rb P Ser807,Ser811	0.165571	0.188866	1.45238	0.322011	0.55697	0.261035
													1	0.0004				Rb P Ser780	0.0500671	0.0454862	0.284253	0.141624	0.138166	0.102913
													0	0				RhoA (67BC)	0.0817094	0.0908419	0.113988	0.0961805	0.0920131	0.0793993
																		Shc P Y239/40	0.0516923	0.0921759	0.0561358	0.0651974	0.0759138	0.0353921
																		Src	0.798821	0.996786	3.8411	1.43955	0.990591	1.66828
																		Src (family) P Tyr416	0.0592504	0.060292	0.0520927	0.0654532	0.0592349	0.0476577
																		Zyxin	0.0595381	0.0931125	0.0576493	0.0524649	0.0680573	0.0672542
