# Supplementary material for: A comprehensive pharmacological survey across heterogeneous patient-derived glioblastoma stem cell models
Source: iScience. 2026 Apr 27;29(6):115839. doi: 10.1016/j.isci.2026.115839 (PMC13207355; doi:10.1016/j.isci.2026.115839)
Supplement: Table S5. CDK9 inhibitors; complete NanoString analysis (differential expression, unfiltered with FDR values) plus enrichment tables from STRING analysis from top ranked genes (from Figure 7B, C) and Venn diagram data from Figure 7C, relating to Figure 7 and Figures S10–S12 [file mmc6.xlsx]

## Sheet: 1.DE Analysis_nanostring
TRANSCRIPTOMICS (Nanostring nCounter: Human Cancer pathways)
DIFFERENTIAL ANALYSIS, normalised data, unfiltered: DMSO vs compound (20nM, 24 hrs)
[note: missing fields indicate probe failed QC and was removed from the dataset. Corrected p-value (Benjamini-Yekutieli) expressed as -LOG[FDR], with values >1.30103 (<0.05 Corrected p-value) highlighted in red text.
Gene ID	Gene.sets	LOG2 Fold Change: AZD4573	LOG2 Fold Change: Dinaciclib	LOG2 Fold Change: NVP-2	-LOG[FDR]	-LOG[pvalue]	std error (log2)	std error (log2)	Lower confidence limit (log2)	Upper confidence limit (log2)	Linear fold change	Lower confidence limit (linear)	Upper confidence limit (linear)	method
ABL1	Cell Cycle - Apoptosis, Driver Gene, Ras	-6.11			1.42	2.39	1.03	1.03	-8.14	-4.09	0.01	0	0.06	lm.nb
ABL1	Cell Cycle - Apoptosis, Driver Gene, Ras			-2.26	1.75	2.86	0.29	0.29	-2.82	-1.7	0.21	0.14	0.31	lm.nb
ABL1	Cell Cycle - Apoptosis, Driver Gene, Ras		-8.57		3.65	5.45	0.24	0.24	-9.03	-8.1	0	0	0	loglinear
ACVR1B	Driver Gene, TGF-beta			-7.27	1.84	3	0.85	0.85	-8.93	-5.62	0.01	0	0.02	lm.nb
ACVR1B	Driver Gene, TGF-beta	-7.09			1.89	2.96	0.85	0.85	-8.75	-5.43	0.01	0	0.02	lm.nb
ACVR1B	Driver Gene, TGF-beta		-6.62		3.94	5.88	0.14	0.14	-6.91	-6.34	0.01	0.01	0.01	loglinear
ACVR2A	TGF-beta			-3.8	1.85	3.02	0.44	0.44	-4.65	-2.94	0.07	0.04	0.13	lm.nb
ACVR2A	TGF-beta	-6.48			2.26	3.47	0.57	0.57	-7.59	-5.37	0.01	0.01	0.02	lm.nb
ACVR2A	TGF-beta		-7.8		2.64	3.99	0.5	0.5	-8.78	-6.81	0	0	0.01	lm.nb
AKT1	Cell Cycle - Apoptosis, Driver Gene, JAK-STAT, MAPK, PI3K, Ras	-0.01			0	0.14	0.03	0.03	-0.08	0.05	0.99	0.95	1.04	loglinear
AKT1	Cell Cycle - Apoptosis, Driver Gene, JAK-STAT, MAPK, PI3K, Ras	.	0.07		0	0.56	0.05	0.05	-0.04	0.17	1.05	0.97	1.13	loglinear
AKT1	Cell Cycle - Apoptosis, Driver Gene, JAK-STAT, MAPK, PI3K, Ras	.		-0.14	0.1	0.97	0.07	0.07	-0.27	-0.01	0.91	0.83	1	loglinear
AKT2	Cell Cycle - Apoptosis, JAK-STAT, MAPK, PI3K, Ras	.	-0.01		0	0.06	0.04	0.04	-0.09	0.08	1	0.94	1.06	loglinear
AKT2	Cell Cycle - Apoptosis, JAK-STAT, MAPK, PI3K, Ras	-0.42			1.56	2.56	0.06	0.06	-0.54	-0.29	0.75	0.69	0.82	loglinear
AKT2	Cell Cycle - Apoptosis, JAK-STAT, MAPK, PI3K, Ras	.		-0.77	2.39	3.82	0.06	0.06	-0.88	-0.66	0.59	0.54	0.63	loglinear
AKT3	Cell Cycle - Apoptosis, JAK-STAT, MAPK, PI3K, Ras	.		-0.02	0	0.07	0.1	0.1	-0.21	0.17	0.99	0.87	1.13	loglinear
AKT3	Cell Cycle - Apoptosis, JAK-STAT, MAPK, PI3K, Ras	-0.09			0	0.45	0.09	0.09	-0.26	0.08	0.94	0.83	1.06	loglinear
AKT3	Cell Cycle - Apoptosis, JAK-STAT, MAPK, PI3K, Ras	.	0.2		0.24	1.1	0.09	0.09	0.03	0.37	1.15	1.02	1.29	loglinear
ALKBH2	DNA Damage - Repair			-3.98	1.45	2.47	0.64	0.64	-5.24	-2.73	0.06	0.03	0.15	lm.nb
ALKBH2	DNA Damage - Repair	-6.33			1.73	2.76	0.85	0.85	-7.99	-4.67	0.01	0	0.04	lm.nb
ALKBH2	DNA Damage - Repair		-6.43		1.79	2.79	0.85	0.85	-8.09	-4.77	0.01	0	0.04	lm.nb
ALKBH3	DNA Damage - Repair			-4.77	1.61	2.67	0.68	0.68	-6.09	-3.44	0.04	0.01	0.09	lm.nb
ALKBH3	DNA Damage - Repair	-8.69			5.7	8.73	0.04	0.04	-8.76	-8.62	0	0	0	loglinear
ALKBH3	DNA Damage - Repair		-8.48		5.79	8.68	0.04	0.04	-8.55	-8.41	0	0	0	loglinear
AMER1	Driver Gene			-6.98	1.79	2.91	0.85	0.85	-8.65	-5.3	0.01	0	0.03	lm.nb
AMER1	Driver Gene		-6.71		1.83	2.85	0.85	0.85	-8.38	-5.03	0.01	0	0.03	lm.nb
AMER1	Driver Gene	-7.07			1.87	2.93	0.85	0.85	-8.74	-5.39	0.01	0	0.02	lm.nb
AMH	TGF-beta			6.48	2.45	3.91	0.44	0.44	5.62	7.34	89.3	49.2	162	loglinear
ANGPT1	PI3K, Ras	-1.84			0.74	1.64	0.51	0.51	-2.85	-0.84	0.28	0.14	0.56	lm.nb
ANGPT1	PI3K, Ras		-1.29		0.94	1.84	0.31	0.31	-1.9	-0.68	0.41	0.27	0.63	lm.nb
ANGPT1	PI3K, Ras			-3.1	1.06	2.02	0.67	0.67	-4.4	-1.79	0.12	0.05	0.29	lm.nb
APC	Driver Gene, Wnt	-3.77			1.14	2.07	0.78	0.78	-5.3	-2.24	0.07	0.03	0.21	lm.nb
APC	Driver Gene, Wnt			-3.94	1.33	2.31	0.7	0.7	-5.31	-2.57	0.07	0.03	0.17	lm.nb
APC	Driver Gene, Wnt		-7.32		2.22	3.39	0.67	0.67	-8.64	-6	0.01	0	0.02	lm.nb
APH1B	Notch			-4.93	1.35	2.35	0.85	0.85	-6.6	-3.26	0.03	0.01	0.11	lm.nb
APH1B	Notch	-6.62			2.06	3.21	0.68	0.68	-7.95	-5.29	0.01	0	0.03	lm.nb
APH1B	Notch		-6.33		2.15	3.27	0.63	0.63	-7.56	-5.1	0.01	0.01	0.03	lm.nb
AR	Driver Gene		-5.46		0.62	1.5	1.68	1.68	-8.76	-2.16	0.02	0	0.22	loglinear
AR	Driver Gene	-4.4			1.09	2.01	0.95	0.95	-6.27	-2.53	0.05	0.01	0.17	lm.nb
AR	Driver Gene			-3.51	2.46	3.95	0.23	0.23	-3.97	-3.06	0.09	0.06	0.12	lm.nb
ARID1A	Chromatin Modification, Driver Gene			-1.3	1.87	3.04	0.15	0.15	-1.59	-1.01	0.41	0.33	0.5	loglinear
ARID1A	Chromatin Modification, Driver Gene		-8.9		2.69	4.06	0.55	0.55	-9.98	-7.82	0	0	0	loglinear
ARID1A	Chromatin Modification, Driver Gene	-9.24			2.72	4.12	0.56	0.56	-10.3	-8.15	0	0	0	loglinear
ARID1B	Driver Gene	-5.94			2.2	3.38	0.55	0.55	-7.02	-4.86	0.02	0.01	0.03	lm.nb
ARID1B	Driver Gene		-9		2.55	3.87	0.63	0.63	-10.2	-7.78	0	0	0	loglinear
ARID1B	Driver Gene			-3.39	2.73	4.4	0.17	0.17	-3.73	-3.06	0.1	0.08	0.12	lm.nb
ARID2	Driver Gene	-3.31			0.73	1.63	0.93	0.93	-5.12	-1.49	0.1	0.03	0.36	lm.nb
ARID2	Driver Gene		-3.36		2.2	3.35	0.32	0.32	-3.98	-2.74	0.1	0.06	0.15	lm.nb
ARID2	Driver Gene			-3.9	2.34	3.73	0.29	0.29	-4.47	-3.32	0.07	0.05	0.1	loglinear
ARNT2	Transcriptional Misregulation			-2.63	2.61	4.21	0.15	0.15	-2.92	-2.34	0.16	0.13	0.2	loglinear
ARNT2	Transcriptional Misregulation	-7.07			2.87	4.34	0.37	0.37	-7.8	-6.34	0.01	0	0.01	loglinear
ARNT2	Transcriptional Misregulation		-8.7		3.25	4.87	0.34	0.34	-9.36	-8.04	0	0	0	loglinear
ASXL1	Driver Gene	1.34			2.63	3.98	0.09	0.09	1.17	1.51	2.53	2.25	2.85	loglinear
ASXL1	Driver Gene			1.41	3.03	4.92	0.05	0.05	1.3	1.51	2.65	2.47	2.85	loglinear
ASXL1	Driver Gene		1.57		3.08	4.59	0.07	0.07	1.43	1.71	2.96	2.69	3.27	loglinear
ATM	Cell Cycle - Apoptosis, DNA Damage - Repair, Driver Gene, Transcriptional Misregulation	-0.83			0.15	1.03	0.38	0.38	-1.58	-0.09	0.56	0.33	0.94	lm.nb
ATM	Cell Cycle - Apoptosis, DNA Damage - Repair, Driver Gene, Transcriptional Misregulation	.		-1.33	0.45	1.35	0.46	0.46	-2.23	-0.42	0.4	0.21	0.75	lm.nb
ATM	Cell Cycle - Apoptosis, DNA Damage - Repair, Driver Gene, Transcriptional Misregulation	.	-1.57		2.69	4.07	0.1	0.1	-1.76	-1.38	0.34	0.3	0.38	loglinear
ATR	Cell Cycle - Apoptosis	-4.82			1.47	2.44	0.79	0.79	-6.37	-3.28	0.04	0.01	0.1	lm.nb
ATR	Cell Cycle - Apoptosis			-2.44	1.61	2.67	0.35	0.35	-3.11	-1.76	0.19	0.12	0.3	lm.nb
ATR	Cell Cycle - Apoptosis		-6.23		2.3	3.5	0.54	0.54	-7.28	-5.18	0.01	0.01	0.03	lm.nb
ATRX	Driver Gene		-0.17		0.06	0.92	0.09	0.09	-0.34	0	0.89	0.79	1	loglinear
ATRX	Driver Gene	-0.6			1.38	2.33	0.11	0.11	-0.81	-0.4	0.66	0.57	0.76	loglinear
ATRX	Driver Gene			-0.93	1.56	2.62	0.14	0.14	-1.2	-0.67	0.52	0.43	0.63	loglinear
AXIN1	Driver Gene, Wnt			-4.9	1.85	3.01	0.56	0.56	-6.01	-3.79	0.03	0.02	0.07	loglinear
AXIN1	Driver Gene, Wnt	-6.82			2.89	4.37	0.35	0.35	-7.51	-6.13	0.01	0.01	0.01	loglinear
AXIN1	Driver Gene, Wnt		-6.93		4.74	6.85	0.09	0.09	-7.1	-6.76	0.01	0.01	0.01	loglinear
AXIN2	Wnt			-3.77	1.38	2.38	0.64	0.64	-5.03	-2.52	0.07	0.03	0.18	lm.nb
AXIN2	Wnt	-7.15			5.26	8.06	0.04	0.04	-7.24	-7.06	0.01	0.01	0.01	loglinear
AXIN2	Wnt		-6.95		5.42	8.01	0.04	0.04	-7.03	-6.86	0.01	0.01	0.01	loglinear
B2M	Driver Gene			1.85	2.34	3.74	0.14	0.14	1.58	2.13	3.61	2.99	4.36	lm.nb
B2M	Driver Gene		1.87		2.61	3.94	0.13	0.13	1.63	2.11	3.66	3.09	4.33	lm.nb
B2M	Driver Gene	1.83			2.61	3.95	0.12	0.12	1.59	2.07	3.56	3.02	4.2	lm.nb
BAD	Cell Cycle - Apoptosis, PI3K, Ras		-0.61		1.6	2.57	0.09	0.09	-0.79	-0.43	0.66	0.58	0.74	loglinear
BAD	Cell Cycle - Apoptosis, PI3K, Ras			-0.57	2.45	3.92	0.04	0.04	-0.65	-0.5	0.67	0.64	0.71	loglinear
BAD	Cell Cycle - Apoptosis, PI3K, Ras	-0.69			3.46	5.21	0.02	0.02	-0.74	-0.65	0.62	0.6	0.64	loglinear
BAP1	Driver Gene		-0.43		1.06	1.96	0.09	0.09	-0.61	-0.24	0.75	0.66	0.85	loglinear
BAP1	Driver Gene			-1.12	1.53	2.58	0.17	0.17	-1.45	-0.79	0.46	0.37	0.58	loglinear
BAP1	Driver Gene	-1.43			2	3.13	0.15	0.15	-1.73	-1.13	0.37	0.3	0.46	loglinear
BAX	Cell Cycle - Apoptosis		-0.37		1.2	2.12	0.07	0.07	-0.52	-0.22	0.77	0.7	0.86	loglinear
BAX	Cell Cycle - Apoptosis			-1.17	1.73	2.83	0.15	0.15	-1.47	-0.88	0.44	0.36	0.54	loglinear
BAX	Cell Cycle - Apoptosis	-0.59			1.82	2.87	0.07	0.07	-0.73	-0.44	0.67	0.6	0.74	loglinear
BCL2	Cell Cycle - Apoptosis, Driver Gene, PI3K			-3.38	1.78	2.91	0.42	0.42	-4.19	-2.57	0.1	0.05	0.17	lm.nb
BCL2	Cell Cycle - Apoptosis, Driver Gene, PI3K	-8.22			2.06	3.2	0.85	0.85	-9.88	-6.57	0	0	0.01	lm.nb
BCL2	Cell Cycle - Apoptosis, Driver Gene, PI3K		-8.24		2.11	3.21	0.85	0.85	-9.89	-6.58	0	0	0.01	lm.nb
BCL2L1	Cell Cycle - Apoptosis, JAK-STAT, PI3K, Ras, Transcriptional Misregulation	.		-0.55	1.26	2.23	0.1	0.1	-0.76	-0.35	0.68	0.59	0.78	loglinear
BCL2L1	Cell Cycle - Apoptosis, JAK-STAT, PI3K, Ras, Transcriptional Misregulation	.	-8.77		2	3.05	0.99	0.99	-10.7	-6.83	0	0	0.01	loglinear
BCL2L1	Cell Cycle - Apoptosis, JAK-STAT, PI3K, Ras, Transcriptional Misregulation	-3.96			2.89	4.39	0.2	0.2	-4.36	-3.56	0.06	0.05	0.08	loglinear
BCOR	Driver Gene	-3.46			1.03	1.95	0.78	0.78	-4.98	-1.94	0.09	0.03	0.26	lm.nb
BCOR	Driver Gene			-2.3	2.34	3.73	0.17	0.17	-2.64	-1.96	0.2	0.16	0.26	lm.nb
BCOR	Driver Gene		-7.63		3.19	4.77	0.31	0.31	-8.25	-7.01	0.01	0	0.01	loglinear
BDNF	MAPK			0.58	1.5	2.52	0.09	0.09	0.4	0.76	1.49	1.32	1.69	loglinear
BDNF	MAPK	0.72			1.5	2.49	0.12	0.12	0.5	0.95	1.65	1.41	1.93	loglinear
BDNF	MAPK		-5.39		1.72	2.71	0.75	0.75	-6.85	-3.92	0.02	0.01	0.07	loglinear
BID	Cell Cycle - Apoptosis		0.03		0	0.06	0.17	0.17	-0.3	0.36	1.02	0.81	1.28	loglinear
BID	Cell Cycle - Apoptosis			-0.16	0	0.41	0.17	0.17	-0.49	0.17	0.89	0.71	1.12	loglinear
BID	Cell Cycle - Apoptosis	-0.17			0	0.78	0.1	0.1	-0.36	0.03	0.89	0.78	1.02	loglinear
BMP2	Hedgehog, TGF-beta			-4.24	1.5	2.52	0.66	0.66	-5.54	-2.95	0.05	0.02	0.13	lm.nb
BMP2	Hedgehog, TGF-beta	-6.06			5.05	7.41	0.05	0.05	-6.17	-5.95	0.02	0.01	0.02	loglinear
BMP2	Hedgehog, TGF-beta		-6.05		5.11	7.41	0.05	0.05	-6.15	-5.94	0.02	0.01	0.02	loglinear
BMPR1B	TGF-beta			-1.33	1.47	2.49	0.21	0.21	-1.74	-0.92	0.4	0.3	0.53	lm.nb
BMPR1B	TGF-beta		-1.76		1.89	2.92	0.21	0.21	-2.18	-1.34	0.3	0.22	0.4	lm.nb
BMPR1B	TGF-beta	-1.81			1.9	2.97	0.21	0.21	-2.23	-1.39	0.28	0.21	0.38	lm.nb
BNIP3	Chromatin Modification		-0.84		1.88	2.91	0.1	0.1	-1.04	-0.63	0.56	0.49	0.64	loglinear
BNIP3	Chromatin Modification			-2.2	2.58	4.17	0.13	0.13	-2.45	-1.95	0.22	0.18	0.26	loglinear
BNIP3	Chromatin Modification	-1.6			2.89	4.36	0.08	0.08	-1.77	-1.44	0.33	0.29	0.37	loglinear
BRAF	Driver Gene, MAPK	-1.58			1.1	2.02	0.34	0.34	-2.25	-0.92	0.33	0.21	0.53	lm.nb
BRAF	Driver Gene, MAPK			-1.61	1.69	2.77	0.22	0.22	-2.03	-1.19	0.33	0.24	0.44	loglinear
BRAF	Driver Gene, MAPK		-1.81		1.86	2.88	0.23	0.23	-2.25	-1.36	0.29	0.21	0.39	loglinear
BRCA1	DNA Damage - Repair, Driver Gene, PI3K		-3.48		2.25	3.43	0.31	0.31	-4.09	-2.86	0.09	0.06	0.14	lm.nb
BRCA1	DNA Damage - Repair, Driver Gene, PI3K			-3.1	2.34	3.73	0.23	0.23	-3.55	-2.64	0.12	0.09	0.16	loglinear
BRCA1	DNA Damage - Repair, Driver Gene, PI3K	-3.11			3.36	5.05	0.11	0.11	-3.33	-2.9	0.12	0.1	0.13	loglinear
BRCA2	DNA Damage - Repair, Driver Gene			-5.65	1.76	2.88	0.7	0.7	-7.03	-4.27	0.02	0.01	0.05	lm.nb
BRCA2	DNA Damage - Repair, Driver Gene		-3.23		2.23	3.41	0.3	0.3	-3.81	-2.66	0.11	0.07	0.16	lm.nb
BRCA2	DNA Damage - Repair, Driver Gene	-7.77			2.58	3.9	0.53	0.53	-8.8	-6.73	0	0	0.01	lm.nb
BRIP1	DNA Damage - Repair			-1.61	1.29	2.27	0.29	0.29	-2.18	-1.03	0.33	0.22	0.49	lm.nb
BRIP1	DNA Damage - Repair	-2.34			1.49	2.47	0.38	0.38	-3.08	-1.6	0.2	0.12	0.33	lm.nb
BRIP1	DNA Damage - Repair		-2.37		1.88	2.91	0.29	0.29	-2.94	-1.8	0.19	0.13	0.29	lm.nb
C19orf40	DNA Damage - Repair		-3.92		1.69	2.68	0.55	0.55	-5.01	-2.84	0.07	0.03	0.14	lm.nb
C19orf40	DNA Damage - Repair	-2.29			1.92	3	0.27	0.27	-2.82	-1.77	0.2	0.14	0.29	lm.nb
C19orf40	DNA Damage - Repair			-1.46	2.01	3.23	0.15	0.15	-1.75	-1.17	0.36	0.3	0.44	loglinear
CACNA2D1	MAPK			0.27	0	0.72	0.17	0.17	-0.07	0.61	1.21	0.96	1.53	lm.nb
CACNA2D1	MAPK	0.46			0.48	1.37	0.16	0.16	0.15	0.76	1.37	1.11	1.7	lm.nb
CACNA2D1	MAPK		0.64		0.75	1.64	0.18	0.18	0.29	0.99	1.56	1.22	1.98	lm.nb
CACNB3	MAPK		-2.64		0.89	1.78	0.66	0.66	-3.94	-1.34	0.16	0.07	0.4	lm.nb
CACNB3	MAPK	-2.22			1.13	2.05	0.47	0.47	-3.13	-1.31	0.22	0.11	0.4	lm.nb
CACNB3	MAPK			-5.3	1.98	3.19	0.55	0.55	-6.38	-4.22	0.03	0.01	0.05	lm.nb
CACNG4	MAPK	-2.55			3	4.51	0.12	0.12	-2.79	-2.32	0.17	0.14	0.2	loglinear
CACNG4	MAPK			-2.21	3.19	5.33	0.07	0.07	-2.34	-2.08	0.22	0.2	0.24	loglinear
CACNG4	MAPK		-2.79		3.32	4.99	0.1	0.1	-2.99	-2.59	0.14	0.13	0.17	loglinear
CAPN2	Cell Cycle - Apoptosis			0.1	0.34	1.22	0.04	0.04	0.03	0.18	1.07	1.02	1.13	loglinear
CAPN2	Cell Cycle - Apoptosis	0.43			1.97	3.09	0.05	0.05	0.34	0.53	1.35	1.26	1.44	loglinear
CAPN2	Cell Cycle - Apoptosis		0.72		2.52	3.81	0.05	0.05	0.61	0.82	1.64	1.53	1.76	loglinear
CASP3	Cell Cycle - Apoptosis, MAPK			-1.81	2.34	3.73	0.14	0.14	-2.07	-1.54	0.29	0.24	0.34	loglinear
CASP3	Cell Cycle - Apoptosis, MAPK	-9.25			2.57	3.89	0.64	0.64	-10.5	-8.01	0	0	0	loglinear
CASP3	Cell Cycle - Apoptosis, MAPK		-11		3.83	5.74	0.26	0.26	-11.6	-10.5	0	0	0	loglinear
CASP7	Cell Cycle - Apoptosis		-8.48		2.49	3.76	0.63	0.63	-9.71	-7.25	0	0	0.01	loglinear
CASP7	Cell Cycle - Apoptosis			-4.09	3.19	5.35	0.12	0.12	-4.32	-3.85	0.06	0.05	0.07	loglinear
CASP7	Cell Cycle - Apoptosis	-9.27			3.68	5.55	0.24	0.24	-9.74	-8.79	0	0	0	loglinear
CASP8	Cell Cycle - Apoptosis, Driver Gene		-4.11		1.24	2.17	0.8	0.8	-5.68	-2.54	0.06	0.02	0.17	lm.nb
CASP8	Cell Cycle - Apoptosis, Driver Gene			-2.6	1.72	2.82	0.34	0.34	-3.26	-1.94	0.16	0.1	0.26	lm.nb
CASP8	Cell Cycle - Apoptosis, Driver Gene	-3.11			2.06	3.21	0.32	0.32	-3.73	-2.48	0.12	0.08	0.18	lm.nb
CASP9	Cell Cycle - Apoptosis, PI3K			-8.04	4.23	7.74	0.06	0.06	-8.16	-7.92	0	0	0	loglinear
CASP9	Cell Cycle - Apoptosis, PI3K	-7.91			5.21	7.71	0.06	0.06	-8.03	-7.79	0	0	0	loglinear
CASP9	Cell Cycle - Apoptosis, PI3K		-8.13		5.33	7.75	0.06	0.06	-8.25	-8.01	0	0	0	loglinear
CBL	Driver Gene, JAK-STAT			-2.54	1.92	3.12	0.28	0.28	-3.08	-2	0.17	0.12	0.25	loglinear
CBL	Driver Gene, JAK-STAT	-5.56			1.97	3.1	0.61	0.61	-6.75	-4.37	0.02	0.01	0.05	lm.nb
CBL	Driver Gene, JAK-STAT		-7.53		2.15	3.28	0.74	0.74	-8.98	-6.08	0.01	0	0.01	loglinear
CCNA1	Cell Cycle - Apoptosis, Transcriptional Misregulation	.	-4.69		1.13	2.04	0.99	0.99	-6.63	-2.75	0.04	0.01	0.15	lm.nb
CCNA1	Cell Cycle - Apoptosis, Transcriptional Misregulation	-4.06			1.35	2.29	0.73	0.73	-5.49	-2.63	0.06	0.02	0.16	lm.nb
CCNA1	Cell Cycle - Apoptosis, Transcriptional Misregulation	.		-3.35	1.84	2.99	0.39	0.39	-4.12	-2.58	0.1	0.06	0.17	lm.nb
CCNA2	Cell Cycle - Apoptosis			-1.49	2.69	4.35	0.08	0.08	-1.64	-1.34	0.36	0.32	0.4	loglinear
CCNA2	Cell Cycle - Apoptosis	-5.37			3.24	4.84	0.21	0.21	-5.78	-4.95	0.02	0.02	0.03	lm.nb
CCNA2	Cell Cycle - Apoptosis		-4.96		3.71	5.55	0.13	0.13	-5.22	-4.71	0.03	0.03	0.04	loglinear
CCNB1	Cell Cycle - Apoptosis			-2.54	2.99	4.87	0.1	0.1	-2.73	-2.35	0.17	0.15	0.2	loglinear
CCNB1	Cell Cycle - Apoptosis		-6.29		3.77	5.64	0.16	0.16	-6.6	-5.99	0.01	0.01	0.02	loglinear
CCNB1	Cell Cycle - Apoptosis	-6.04			4.87	7.17	0.06	0.06	-6.16	-5.92	0.02	0.01	0.02	loglinear
CCND1	Cell Cycle - Apoptosis, JAK-STAT, PI3K, Wnt			0.38	1.73	2.84	0.05	0.05	0.28	0.47	1.3	1.22	1.39	loglinear
CCND1	Cell Cycle - Apoptosis, JAK-STAT, PI3K, Wnt		1.28		3.29	4.92	0.05	0.05	1.19	1.38	2.43	2.28	2.59	loglinear
CCND1	Cell Cycle - Apoptosis, JAK-STAT, PI3K, Wnt	0.97			3.33	4.97	0.04	0.04	0.9	1.04	1.95	1.86	2.05	loglinear
CCND3	Cell Cycle - Apoptosis, JAK-STAT, PI3K, Wnt			-0.33	0.69	1.61	0.09	0.09	-0.51	-0.14	0.8	0.7	0.91	loglinear
CCND3	Cell Cycle - Apoptosis, JAK-STAT, PI3K, Wnt	-0.89			1.75	2.79	0.12	0.12	-1.12	-0.66	0.54	0.46	0.63	loglinear
CCND3	Cell Cycle - Apoptosis, JAK-STAT, PI3K, Wnt		-0.89		1.8	2.8	0.12	0.12	-1.12	-0.66	0.54	0.46	0.63	loglinear
CCNE1	Cell Cycle - Apoptosis, PI3K	-1.83			1.38	2.33	0.32	0.32	-2.46	-1.2	0.28	0.18	0.44	lm.nb
CCNE1	Cell Cycle - Apoptosis, PI3K		-7.82		1.69	2.68	1.11	1.11	-9.99	-5.65	0	0	0.02	loglinear
CCNE1	Cell Cycle - Apoptosis, PI3K			2.01	3.1	5.06	0.07	0.07	1.87	2.14	4.02	3.66	4.42	loglinear
CCNE2	Cell Cycle - Apoptosis, PI3K			-0.2	0	0.82	0.11	0.11	-0.43	0.02	0.87	0.74	1.02	loglinear
CCNE2	Cell Cycle - Apoptosis, PI3K		-6.8		2.45	3.72	0.52	0.52	-7.8	-5.79	0.01	0	0.02	lm.nb
CCNE2	Cell Cycle - Apoptosis, PI3K	-5.26			4.23	6.41	0.08	0.08	-5.43	-5.1	0.03	0.02	0.03	loglinear
CDC14A	Cell Cycle - Apoptosis			-2.85	0.69	1.61	0.81	0.81	-4.44	-1.26	0.14	0.05	0.42	lm.nb
CDC14A	Cell Cycle - Apoptosis	-5.55			2.63	3.98	0.36	0.36	-6.26	-4.85	0.02	0.01	0.03	loglinear
CDC14A	Cell Cycle - Apoptosis		-6.52		2.76	4.19	0.38	0.38	-7.26	-5.79	0.01	0.01	0.02	loglinear
CDC14B	Cell Cycle - Apoptosis			-7.17	1.83	2.97	0.85	0.85	-8.83	-5.52	0.01	0	0.02	lm.nb
CDC14B	Cell Cycle - Apoptosis		-7.14		1.92	2.97	0.85	0.85	-8.8	-5.48	0.01	0	0.02	lm.nb
CDC14B	Cell Cycle - Apoptosis	-7.36			1.92	3.02	0.85	0.85	-9.02	-5.7	0.01	0	0.02	lm.nb
CDC25A	Cell Cycle - Apoptosis			-0.7	1.62	2.69	0.1	0.1	-0.9	-0.51	0.61	0.54	0.7	loglinear
CDC25A	Cell Cycle - Apoptosis		-7.97		2.32	3.54	0.67	0.67	-9.29	-6.65	0	0	0.01	loglinear
CDC25A	Cell Cycle - Apoptosis	-8.5			3.82	5.76	0.2	0.2	-8.89	-8.11	0	0	0	loglinear
CDC25B	Cell Cycle - Apoptosis, MAPK			-3.41	3.1	5.08	0.12	0.12	-3.64	-3.18	0.09	0.08	0.11	loglinear
CDC25B	Cell Cycle - Apoptosis, MAPK	-5.59			3.62	5.43	0.16	0.16	-5.9	-5.29	0.02	0.02	0.03	loglinear
CDC25B	Cell Cycle - Apoptosis, MAPK		-5.44		5.37	7.82	0.04	0.04	-5.52	-5.37	0.02	0.02	0.02	loglinear
CDC25C	Cell Cycle - Apoptosis			-8.17	2.12	3.37	0.76	0.76	-9.65	-6.68	0	0	0.01	loglinear
CDC25C	Cell Cycle - Apoptosis	-8.46			2.83	4.29	0.46	0.46	-9.35	-7.56	0	0	0.01	loglinear
CDC25C	Cell Cycle - Apoptosis		-9.02		5.02	7.22	0.09	0.09	-9.2	-8.85	0	0	0	loglinear
CDC6	Cell Cycle - Apoptosis			-0.87	2.23	3.55	0.07	0.07	-1.02	-0.73	0.55	0.5	0.6	loglinear
CDC6	Cell Cycle - Apoptosis		-7.82		2.77	4.2	0.45	0.45	-8.69	-6.94	0	0	0.01	loglinear
CDC6	Cell Cycle - Apoptosis	-5.67			3.63	5.45	0.16	0.16	-5.98	-5.36	0.02	0.02	0.02	loglinear
CDC7	Cell Cycle - Apoptosis	-5.79			1.6	2.6	0.86	0.86	-7.47	-4.1	0.02	0.01	0.06	lm.nb
CDC7	Cell Cycle - Apoptosis			-3.63	1.61	2.67	0.51	0.51	-4.64	-2.62	0.08	0.04	0.16	lm.nb
CDC7	Cell Cycle - Apoptosis		-5.63		2.33	3.55	0.47	0.47	-6.56	-4.71	0.02	0.01	0.04	lm.nb
CDK2	Cell Cycle - Apoptosis, PI3K			0.08	0	0.27	0.13	0.13	-0.17	0.34	1.06	0.89	1.26	loglinear
CDK2	Cell Cycle - Apoptosis, PI3K	0.16			0	0.79	0.09	0.09	-0.02	0.34	1.12	0.98	1.27	loglinear
CDK2	Cell Cycle - Apoptosis, PI3K		0.4		0.96	1.86	0.1	0.1	0.21	0.59	1.32	1.16	1.5	loglinear
CDK4	Cell Cycle - Apoptosis, PI3K			-0.74	1.82	2.95	0.09	0.09	-0.91	-0.57	0.6	0.53	0.68	loglinear
CDK4	Cell Cycle - Apoptosis, PI3K		-0.67		2.03	3.1	0.07	0.07	-0.81	-0.53	0.63	0.57	0.7	loglinear
CDK4	Cell Cycle - Apoptosis, PI3K	-1			2.66	4.04	0.06	0.06	-1.12	-0.88	0.5	0.46	0.55	loglinear
CDK6	Cell Cycle - Apoptosis, PI3K		0.09		0	0.69	0.06	0.06	-0.03	0.21	1.07	0.98	1.16	loglinear
CDK6	Cell Cycle - Apoptosis, PI3K	-0.29			0.85	1.76	0.07	0.07	-0.44	-0.15	0.82	0.74	0.9	loglinear
CDK6	Cell Cycle - Apoptosis, PI3K			-0.81	2.14	3.41	0.07	0.07	-0.96	-0.67	0.57	0.52	0.63	loglinear
CDKN1A	Cell Cycle - Apoptosis, PI3K, Transcriptional Misregulation	.		0.59	1.68	2.76	0.08	0.08	0.44	0.75	1.51	1.35	1.68	loglinear
CDKN1A	Cell Cycle - Apoptosis, PI3K, Transcriptional Misregulation	.	-2.68		2.09	3.19	0.28	0.28	-3.22	-2.13	0.16	0.11	0.23	lm.nb
CDKN1A	Cell Cycle - Apoptosis, PI3K, Transcriptional Misregulation	-2.24			2.34	3.57	0.19	0.19	-2.61	-1.88	0.21	0.16	0.27	loglinear
CDKN1B	Cell Cycle - Apoptosis, PI3K, Transcriptional Misregulation	.	-0.3		0	0.38	0.33	0.33	-0.95	0.35	0.81	0.52	1.28	lm.nb
CDKN1B	Cell Cycle - Apoptosis, PI3K, Transcriptional Misregulation	.		1.83	2.49	4.01	0.12	0.12	1.6	2.06	3.56	3.04	4.18	loglinear
CDKN1B	Cell Cycle - Apoptosis, PI3K, Transcriptional Misregulation	-5.75			2.71	4.1	0.35	0.35	-6.44	-5.07	0.02	0.01	0.03	loglinear
CDKN1C	Cell Cycle - Apoptosis			-2.54	0.97	1.92	0.58	0.58	-3.68	-1.4	0.17	0.08	0.38	lm.nb
CDKN1C	Cell Cycle - Apoptosis	3.54			2.65	4.01	0.23	0.23	3.09	3.98	11.6	8.53	15.8	loglinear
CDKN1C	Cell Cycle - Apoptosis		5.98		3.3	4.95	0.22	0.22	5.54	6.41	62.9	46.5	85.1	loglinear
CDKN2A	Cell Cycle - Apoptosis, Driver Gene		1.83		3.05	4.55	0.09	0.09	1.66	1.99	3.55	3.16	3.99	loglinear
CDKN2A	Cell Cycle - Apoptosis, Driver Gene			1.87	3.19	5.42	0.05	0.05	1.76	1.97	3.65	3.39	3.92	loglinear
CDKN2A	Cell Cycle - Apoptosis, Driver Gene	1.7			3.62	5.42	0.05	0.05	1.6	1.79	3.25	3.04	3.46	loglinear
CDKN2B	Cell Cycle - Apoptosis, TGF-beta	-2.09			2.23	3.41	0.19	0.19	-2.46	-1.71	0.24	0.18	0.31	loglinear
CDKN2B	Cell Cycle - Apoptosis, TGF-beta		-1.43		2.29	3.49	0.12	0.12	-1.67	-1.19	0.37	0.31	0.44	loglinear
CDKN2B	Cell Cycle - Apoptosis, TGF-beta			0.85	3.19	5.31	0.03	0.03	0.8	0.9	1.8	1.74	1.87	loglinear
CDKN2C	Cell Cycle - Apoptosis, Transcriptional Misregulation	.		-0.35	2.12	3.37	0.03	0.03	-0.41	-0.28	0.79	0.75	0.82	loglinear
CDKN2C	Cell Cycle - Apoptosis, Transcriptional Misregulation	.	-6.85		2.18	3.32	0.66	0.66	-8.14	-5.57	0.01	0	0.02	lm.nb
CDKN2C	Cell Cycle - Apoptosis, Transcriptional Misregulation	-4.13			2.73	4.13	0.25	0.25	-4.61	-3.65	0.06	0.04	0.08	lm.nb
CDKN2D	Cell Cycle - Apoptosis			-1.47	1.11	2.07	0.3	0.3	-2.07	-0.88	0.36	0.24	0.55	lm.nb
CDKN2D	Cell Cycle - Apoptosis	-3.19			1.21	2.14	0.63	0.63	-4.42	-1.95	0.11	0.05	0.26	lm.nb
CDKN2D	Cell Cycle - Apoptosis		-5.89		2.6	3.93	0.4	0.4	-6.66	-5.11	0.02	0.01	0.03	lm.nb
CHEK1	Cell Cycle - Apoptosis		-1.38		2.21	3.38	0.13	0.13	-1.64	-1.13	0.38	0.32	0.46	loglinear
CHEK1	Cell Cycle - Apoptosis	-1.63			2.47	3.74	0.12	0.12	-1.87	-1.39	0.32	0.27	0.38	loglinear
CHEK1	Cell Cycle - Apoptosis			-1.45	2.69	4.34	0.08	0.08	-1.6	-1.3	0.37	0.33	0.41	loglinear
CHEK2	Cell Cycle - Apoptosis	-4.18			1.72	2.74	0.57	0.57	-5.29	-3.07	0.06	0.03	0.12	lm.nb
CHEK2	Cell Cycle - Apoptosis		-5.96		1.85	2.86	0.75	0.75	-7.43	-4.49	0.02	0.01	0.04	loglinear
CHEK2	Cell Cycle - Apoptosis			-3.64	2.32	3.69	0.28	0.28	-4.2	-3.09	0.08	0.05	0.12	lm.nb
CHUK	Cell Cycle - Apoptosis, MAPK, PI3K, Ras		-3.46		2.39	3.64	0.28	0.28	-4	-2.92	0.09	0.06	0.13	lm.nb
CHUK	Cell Cycle - Apoptosis, MAPK, PI3K, Ras	-4.87			2.49	3.77	0.36	0.36	-5.57	-4.17	0.03	0.02	0.06	lm.nb
CHUK	Cell Cycle - Apoptosis, MAPK, PI3K, Ras			-3.63	2.94	4.77	0.15	0.15	-3.92	-3.34	0.08	0.07	0.1	loglinear
CIC	Driver Gene			-1.37	1.38	2.39	0.23	0.23	-1.83	-0.92	0.39	0.28	0.53	loglinear
CIC	Driver Gene	-3.36			1.72	2.75	0.45	0.45	-4.25	-2.47	0.1	0.05	0.18	lm.nb
CIC	Driver Gene		-6.28		4.79	6.93	0.07	0.07	-6.43	-6.14	0.01	0.01	0.01	loglinear
CLCF1	JAK-STAT			-2.66	1.07	2.02	0.57	0.57	-3.78	-1.54	0.16	0.07	0.34	lm.nb
CLCF1	JAK-STAT	-6.57			1.79	2.83	0.85	0.85	-8.24	-4.91	0.01	0	0.03	lm.nb
CLCF1	JAK-STAT		-5.94		3.77	5.64	0.15	0.15	-6.23	-5.66	0.02	0.01	0.02	loglinear
COL11A1	PI3K			1.02	1.53	2.58	0.15	0.15	0.72	1.32	2.03	1.65	2.5	lm.nb
COL11A1	PI3K	1.39			1.97	3.09	0.15	0.15	1.09	1.69	2.61	2.13	3.22	lm.nb
COL11A1	PI3K		1.44		2.01	3.08	0.16	0.16	1.13	1.76	2.72	2.19	3.38	lm.nb
COL1A1	PI3K			-0.2	0	0.47	0.19	0.19	-0.56	0.16	0.87	0.68	1.12	lm.nb
COL1A1	PI3K	0.35			0.06	0.93	0.18	0.18	0.01	0.69	1.27	1	1.61	lm.nb
COL1A1	PI3K		0.49		0.4	1.28	0.18	0.18	0.14	0.85	1.41	1.1	1.8	lm.nb
COL1A2	PI3K			1	1.41	2.41	0.17	0.17	0.67	1.32	2	1.59	2.5	lm.nb
COL1A2	PI3K	1.16			1.66	2.69	0.16	0.16	0.84	1.48	2.23	1.79	2.79	lm.nb
COL1A2	PI3K		1.28		1.74	2.73	0.18	0.18	0.94	1.62	2.43	1.91	3.08	lm.nb
COL2A1	PI3K		-4.81		2.03	3.1	0.53	0.53	-5.85	-3.78	0.04	0.02	0.07	lm.nb
COL2A1	PI3K			-3.61	2.05	3.28	0.35	0.35	-4.31	-2.92	0.08	0.05	0.13	lm.nb
COL2A1	PI3K	-4.6			2.1	3.25	0.46	0.46	-5.51	-3.7	0.04	0.02	0.08	lm.nb
COL3A1	PI3K	-0.42			0	0.18	0.88	0.88	-2.15	1.32	0.75	0.23	2.49	lm.nb
COL3A1	PI3K			0.38	0	0.36	0.44	0.44	-0.48	1.23	1.3	0.72	2.35	lm.nb
COL3A1	PI3K		-3.5		1.42	2.36	0.6	0.6	-4.69	-2.32	0.09	0.04	0.2	lm.nb
COL4A5	PI3K			0.5	0.55	1.45	0.16	0.16	0.19	0.82	1.42	1.14	1.76	lm.nb
COL4A5	PI3K	0.89			1.42	2.39	0.15	0.15	0.59	1.18	1.85	1.51	2.27	lm.nb
COL4A5	PI3K		1.09		1.72	2.71	0.15	0.15	0.8	1.39	2.13	1.74	2.62	lm.nb
COL4A6	PI3K		0.34		0	0.79	0.2	0.2	-0.05	0.74	1.27	0.97	1.67	lm.nb
COL4A6	PI3K	0.59			0.16	1.04	0.26	0.26	0.07	1.1	1.5	1.05	2.15	lm.nb
COL4A6	PI3K			1.01	0.49	1.39	0.34	0.34	0.35	1.68	2.01	1.27	3.19	lm.nb
COL5A1	PI3K		0.59		0.31	1.18	0.23	0.23	0.13	1.04	1.5	1.09	2.06	loglinear
COL5A1	PI3K	1.23			0.86	1.77	0.31	0.31	0.62	1.85	2.35	1.54	3.59	lm.nb
COL5A1	PI3K			1.04	1.29	2.28	0.19	0.19	0.67	1.41	2.06	1.59	2.66	loglinear
COL5A2	PI3K			0.86	1.37	2.37	0.15	0.15	0.57	1.15	1.81	1.49	2.21	lm.nb
COL5A2	PI3K	1.13			1.81	2.87	0.14	0.14	0.85	1.4	2.18	1.8	2.65	lm.nb
COL5A2	PI3K		1.22		1.89	2.93	0.15	0.15	0.93	1.51	2.33	1.91	2.86	lm.nb
CREB3L4	PI3K	0.88			0	0.34	1.07	1.07	-1.23	2.98	1.84	0.43	7.89	lm.nb
CREB3L4	PI3K			1.1	0	0.6	0.82	0.82	-0.51	2.72	2.15	0.7	6.57	lm.nb
CREB5	PI3K			-0.8	1.55	2.6	0.12	0.12	-1.03	-0.57	0.58	0.49	0.68	loglinear
CREB5	PI3K	-1.67			2.6	3.93	0.11	0.11	-1.89	-1.45	0.31	0.27	0.37	loglinear
CREB5	PI3K		-2.54		2.94	4.41	0.13	0.13	-2.79	-2.29	0.17	0.14	0.2	loglinear
CTNNB1	Driver Gene, Wnt			0.17	0.26	1.14	0.07	0.07	0.03	0.31	1.13	1.02	1.24	loglinear
CTNNB1	Driver Gene, Wnt	0.31			1.38	2.33	0.06	0.06	0.21	0.42	1.24	1.15	1.34	loglinear
CTNNB1	Driver Gene, Wnt		0.58		1.97	3.02	0.07	0.07	0.45	0.71	1.5	1.37	1.64	loglinear
CUL1	Cell Cycle - Apoptosis, TGF-beta, Wnt		-6.16		2.31	3.51	0.53	0.53	-7.2	-5.13	0.01	0.01	0.03	lm.nb
CUL1	Cell Cycle - Apoptosis, TGF-beta, Wnt			-2.12	2.55	4.11	0.13	0.13	-2.37	-1.87	0.23	0.19	0.27	loglinear
CUL1	Cell Cycle - Apoptosis, TGF-beta, Wnt	-5.4			3.12	4.66	0.24	0.24	-5.86	-4.93	0.02	0.02	0.03	loglinear
CYLD	Driver Gene			-1.54	1.82	2.96	0.18	0.18	-1.9	-1.18	0.34	0.27	0.44	loglinear
CYLD	Driver Gene	-1.39			1.9	2.98	0.16	0.16	-1.71	-1.07	0.38	0.31	0.48	lm.nb
CYLD	Driver Gene		-1.17		2.14	3.26	0.12	0.12	-1.39	-0.94	0.45	0.38	0.52	loglinear
DAXX	Driver Gene, MAPK			0.15	0.33	1.22	0.06	0.06	0.04	0.27	1.11	1.03	1.2	loglinear
DAXX	Driver Gene, MAPK	-3.31			2.71	4.1	0.2	0.2	-3.7	-2.91	0.1	0.08	0.13	loglinear
DAXX	Driver Gene, MAPK		-2.75		3.1	4.62	0.12	0.12	-2.99	-2.51	0.15	0.13	0.18	loglinear
DDB2	DNA Damage - Repair	-4.52			1.28	2.22	0.85	0.85	-6.19	-2.85	0.04	0.01	0.14	lm.nb
DDB2	DNA Damage - Repair		-4.65		1.77	2.77	0.62	0.62	-5.87	-3.44	0.04	0.02	0.09	lm.nb
DDB2	DNA Damage - Repair			-2.21	1.94	3.14	0.24	0.24	-2.68	-1.75	0.22	0.16	0.3	lm.nb
DDIT3	MAPK, Transcriptional Misregulation		-5.26		2.25	3.44	0.47	0.47	-6.19	-4.34	0.03	0.01	0.05	lm.nb
DDIT3	MAPK, Transcriptional Misregulation	-5.06			2.26	3.47	0.44	0.44	-5.93	-4.19	0.03	0.02	0.05	lm.nb
DDIT3	MAPK, Transcriptional Misregulation			-2.03	2.77	4.51	0.1	0.1	-2.22	-1.84	0.25	0.22	0.28	loglinear
DDIT4	PI3K			-6.65	1.87	3.06	0.75	0.75	-8.11	-5.19	0.01	0	0.03	lm.nb
DDIT4	PI3K	-6.7			1.96	3.07	0.75	0.75	-8.16	-5.24	0.01	0	0.03	lm.nb
DDIT4	PI3K		-4.83		2.27	3.47	0.43	0.43	-5.66	-4	0.04	0.02	0.06	lm.nb
DKK1	Wnt			-7.02	1.74	2.85	0.89	0.89	-8.77	-5.27	0.01	0	0.03	lm.nb
DKK1	Wnt	-6.61			1.88	2.95	0.79	0.79	-8.16	-5.07	0.01	0	0.03	lm.nb
DKK1	Wnt		-5.88		2.05	3.13	0.63	0.63	-7.11	-4.64	0.02	0.01	0.04	lm.nb
DKK2	Wnt	-0.14			0	0.04	1.14	1.14	-2.37	2.1	0.91	0.19	4.27	lm.nb
DNMT1	Driver Gene			-1.13	2.51	4.05	0.07	0.07	-1.27	-0.99	0.46	0.41	0.5	loglinear
DNMT1	Driver Gene	-0.92			2.57	3.88	0.06	0.06	-1.04	-0.79	0.53	0.49	0.58	loglinear
DNMT1	Driver Gene		-0.9		2.76	4.18	0.05	0.05	-1.01	-0.8	0.54	0.5	0.57	loglinear
DNMT3A	Driver Gene			-4.6	1	1.94	1.04	1.04	-6.64	-2.56	0.04	0.01	0.17	lm.nb
DNMT3A	Driver Gene	-4.58			2	3.13	0.49	0.49	-5.54	-3.62	0.04	0.02	0.08	lm.nb
DNMT3A	Driver Gene		-2.93		2.16	3.3	0.28	0.28	-3.49	-2.37	0.13	0.09	0.19	loglinear
DTX3	Notch			-3.58	0.72	1.64	1	1	-5.54	-1.63	0.08	0.02	0.32	lm.nb
DTX3	Notch		-4.89		1.91	2.96	0.58	0.58	-6.03	-3.75	0.03	0.02	0.07	lm.nb
DTX3	Notch	-5.34			2.36	3.6	0.43	0.43	-6.19	-4.49	0.02	0.01	0.04	lm.nb
DTX4	Notch			-6.16	2.24	3.55	0.52	0.52	-7.17	-5.15	0.01	0.01	0.03	loglinear
DTX4	Notch	-7.65			2.82	4.28	0.42	0.42	-8.48	-6.83	0	0	0.01	loglinear
DTX4	Notch		-7.14		5.27	7.59	0.06	0.06	-7.25	-7.03	0.01	0.01	0.01	loglinear
DUSP10	MAPK			-5.16	1.8	2.93	0.63	0.63	-6.38	-3.94	0.03	0.01	0.07	lm.nb
DUSP10	MAPK	-8.95			5.26	7.87	0.06	0.06	-9.07	-8.83	0	0	0	loglinear
DUSP10	MAPK		-8.75		5.37	7.83	0.06	0.06	-8.87	-8.63	0	0	0	loglinear
DUSP4	MAPK			-0.34	1.52	2.55	0.05	0.05	-0.44	-0.24	0.79	0.74	0.85	loglinear
DUSP4	MAPK		-8.69		2.52	3.8	0.63	0.63	-9.91	-7.46	0	0	0.01	loglinear
DUSP4	MAPK	-2.53			2.55	3.86	0.18	0.18	-2.88	-2.19	0.17	0.14	0.22	loglinear
DUSP5	MAPK		-2.51		2.07	3.16	0.27	0.27	-3.03	-1.99	0.18	0.12	0.25	lm.nb
DUSP5	MAPK			-3.55	2.28	3.62	0.29	0.29	-4.11	-2.99	0.09	0.06	0.13	loglinear
DUSP5	MAPK	-7.39			2.78	4.21	0.42	0.42	-8.21	-6.56	0.01	0	0.01	loglinear
DUSP6	MAPK, Transcriptional Misregulation			-0.72	1.66	2.74	0.1	0.1	-0.91	-0.53	0.61	0.53	0.69	loglinear
DUSP6	MAPK, Transcriptional Misregulation		-2.82		3.1	4.63	0.13	0.13	-3.06	-2.57	0.14	0.12	0.17	loglinear
DUSP6	MAPK, Transcriptional Misregulation	-1.98			3.37	5.07	0.07	0.07	-2.12	-1.85	0.25	0.23	0.28	loglinear
E2F1	Cell Cycle - Apoptosis			0.28	0.45	1.34	0.1	0.1	0.09	0.48	1.22	1.06	1.39	loglinear
E2F1	Cell Cycle - Apoptosis	-0.41			1.27	2.21	0.08	0.08	-0.56	-0.26	0.75	0.68	0.84	loglinear
E2F1	Cell Cycle - Apoptosis		-0.51		2.18	3.33	0.05	0.05	-0.6	-0.41	0.7	0.66	0.75	loglinear
E2F5	Cell Cycle - Apoptosis, TGF-beta	-7.57			2.3	3.52	0.65	0.65	-8.84	-6.31	0.01	0	0.01	lm.nb
E2F5	Cell Cycle - Apoptosis, TGF-beta		-9.01		2.82	4.27	0.5	0.5	-9.98	-8.04	0	0	0	loglinear
E2F5	Cell Cycle - Apoptosis, TGF-beta			-3.31	3.13	5.12	0.11	0.11	-3.53	-3.1	0.1	0.09	0.12	loglinear
EFNA3	PI3K, Ras			-0.11	0	0.15	0.26	0.26	-0.61	0.4	0.93	0.65	1.32	lm.nb
EFNA3	PI3K, Ras	-0.25			0	0.2	0.48	0.48	-1.18	0.68	0.84	0.44	1.61	lm.nb
EFNA3	PI3K, Ras		-0.88		0	0.52	0.74	0.74	-2.34	0.57	0.54	0.2	1.48	lm.nb
EFNA5	PI3K, Ras			-7.38	1.82	2.95	0.88	0.88	-9.11	-5.65	0.01	0	0.02	lm.nb
EFNA5	PI3K, Ras		-7.07		1.86	2.88	0.88	0.88	-8.8	-5.35	0.01	0	0.02	lm.nb
EFNA5	PI3K, Ras	-7.29			1.87	2.93	0.88	0.88	-9.02	-5.56	0.01	0	0.02	lm.nb
EGF	MAPK, PI3K, Ras			0.1	0	0.22	0.18	0.18	-0.26	0.46	1.07	0.84	1.38	lm.nb
EGF	MAPK, PI3K, Ras		0.14		0	0.31	0.18	0.18	-0.22	0.49	1.1	0.86	1.41	lm.nb
EGF	MAPK, PI3K, Ras	0.4			0.08	0.96	0.2	0.2	0.02	0.79	1.32	1.01	1.73	lm.nb
EGFR	Driver Gene, MAPK, PI3K, Ras		-1.52		1.61	2.58	0.23	0.23	-1.97	-1.07	0.35	0.26	0.48	lm.nb
EGFR	Driver Gene, MAPK, PI3K, Ras			-1.66	1.62	2.69	0.23	0.23	-2.12	-1.2	0.32	0.23	0.43	lm.nb
EGFR	Driver Gene, MAPK, PI3K, Ras	-1.6			1.64	2.66	0.23	0.23	-2.04	-1.15	0.33	0.24	0.45	lm.nb
EIF4EBP1	PI3K	0.08			0	0.37	0.09	0.09	-0.1	0.26	1.06	0.94	1.19	loglinear
EIF4EBP1	PI3K			-0.24	0.48	1.37	0.08	0.08	-0.4	-0.08	0.85	0.76	0.95	loglinear
EIF4EBP1	PI3K		0.33		0.68	1.57	0.1	0.1	0.14	0.52	1.26	1.1	1.44	loglinear
ENDOG	Cell Cycle - Apoptosis			-5.62	1.65	2.72	0.77	0.77	-7.13	-4.1	0.02	0.01	0.06	lm.nb
ENDOG	Cell Cycle - Apoptosis	-7.81			2.14	3.3	0.76	0.76	-9.29	-6.32	0	0	0.01	loglinear
ENDOG	Cell Cycle - Apoptosis		-9.24		2.96	4.45	0.46	0.46	-10.1	-8.34	0	0	0	loglinear
EP300	Cell Cycle - Apoptosis, Driver Gene, JAK-STAT, Notch, TGF-beta, Wnt			-2.06	1.87	3.05	0.23	0.23	-2.52	-1.61	0.24	0.17	0.33	lm.nb
EP300	Cell Cycle - Apoptosis, Driver Gene, JAK-STAT, Notch, TGF-beta, Wnt		-5.29		2.52	3.82	0.38	0.38	-6.03	-4.54	0.03	0.02	0.04	lm.nb
EP300	Cell Cycle - Apoptosis, Driver Gene, JAK-STAT, Notch, TGF-beta, Wnt	-3.6			2.79	4.24	0.2	0.2	-4	-3.21	0.08	0.06	0.11	lm.nb
EPHA2	PI3K, Ras	0.37			0.08	0.95	0.18	0.18	0.02	0.73	1.29	1.01	1.66	lm.nb
EPHA2	PI3K, Ras		-0.9		1.13	2.04	0.19	0.19	-1.28	-0.53	0.54	0.41	0.69	lm.nb
EPHA2	PI3K, Ras			1.65	1.87	3.04	0.19	0.19	1.28	2.02	3.14	2.43	4.05	lm.nb
EPOR	JAK-STAT, PI3K	0.07			0	0.03	0.72	0.72	-1.33	1.47	1.05	0.4	2.78	lm.nb
EPOR	JAK-STAT, PI3K			-0.9	0	0.85	0.5	0.5	-1.88	0.07	0.53	0.27	1.05	lm.nb
EPOR	JAK-STAT, PI3K		-2.61		0.85	1.75	0.67	0.67	-3.93	-1.29	0.16	0.07	0.41	lm.nb
ERBB2	Driver Gene		-1.32		1.56	2.52	0.21	0.21	-1.72	-0.92	0.4	0.3	0.53	lm.nb
ERBB2	Driver Gene	-1.73			1.81	2.87	0.22	0.22	-2.16	-1.31	0.3	0.22	0.4	lm.nb
ERBB2	Driver Gene			-1.91	2.23	3.53	0.16	0.16	-2.23	-1.59	0.27	0.21	0.33	lm.nb
ERCC2	DNA Damage - Repair	-0.13			0	0.29	0.18	0.18	-0.47	0.22	0.92	0.72	1.16	lm.nb
ERCC2	DNA Damage - Repair			-0.07	0.17	1.05	0.03	0.03	-0.13	-0.01	0.95	0.91	0.99	loglinear
ERCC2	DNA Damage - Repair		-0.26		1.4	2.34	0.05	0.05	-0.35	-0.17	0.84	0.79	0.89	loglinear
ERCC6	DNA Damage - Repair	-7.09			1.82	2.88	0.89	0.89	-8.82	-5.35	0.01	0	0.02	lm.nb
ERCC6	DNA Damage - Repair			-6.57	1.92	3.12	0.71	0.71	-7.96	-5.18	0.01	0	0.03	lm.nb
ERCC6	DNA Damage - Repair		-6.43		2.01	3.08	0.71	0.71	-7.82	-5.03	0.01	0	0.03	lm.nb
ETS2	Ras		-7.75		2.39	3.63	0.62	0.62	-8.96	-6.54	0	0	0.01	lm.nb
ETS2	Ras			-2.49	2.51	4.04	0.16	0.16	-2.8	-2.18	0.18	0.14	0.22	loglinear
ETS2	Ras	-3.67			2.78	4.21	0.21	0.21	-4.07	-3.26	0.08	0.06	0.11	lm.nb
ETV1	Transcriptional Misregulation			-2.37	3.07	5.01	0.08	0.08	-2.54	-2.21	0.19	0.17	0.22	loglinear
ETV1	Transcriptional Misregulation	-2.28			3.33	4.99	0.08	0.08	-2.44	-2.12	0.21	0.18	0.23	loglinear
ETV1	Transcriptional Misregulation		-1.92		3.65	5.44	0.05	0.05	-2.02	-1.81	0.26	0.25	0.28	loglinear
ETV4	Transcriptional Misregulation		-3.05		2.42	3.67	0.24	0.24	-3.52	-2.59	0.12	0.09	0.17	lm.nb
ETV4	Transcriptional Misregulation	-3.25			2.49	3.77	0.24	0.24	-3.72	-2.78	0.11	0.08	0.15	loglinear
ETV4	Transcriptional Misregulation			-2.19	2.87	4.67	0.1	0.1	-2.38	-2	0.22	0.19	0.25	loglinear
ETV7	Transcriptional Misregulation		-4.92		1.31	2.24	0.92	0.92	-6.72	-3.13	0.03	0.01	0.12	lm.nb
ETV7	Transcriptional Misregulation	-5.49			1.42	2.39	0.93	0.93	-7.31	-3.68	0.02	0.01	0.08	lm.nb
ETV7	Transcriptional Misregulation			-5.43	1.52	2.56	0.83	0.83	-7.05	-3.82	0.02	0.01	0.07	lm.nb
EYA1	Transcriptional Misregulation		-3.88		1.7	2.68	0.55	0.55	-4.95	-2.81	0.07	0.03	0.14	lm.nb
EYA1	Transcriptional Misregulation			-4.4	1.73	2.84	0.56	0.56	-5.5	-3.3	0.05	0.02	0.1	lm.nb
EYA1	Transcriptional Misregulation	-4.6			2.45	3.71	0.35	0.35	-5.28	-3.91	0.04	0.03	0.07	lm.nb
EZH2	Driver Gene			-0.06	0	0.27	0.09	0.09	-0.24	0.12	0.96	0.85	1.09	loglinear
EZH2	Driver Gene	-0.48			1.43	2.41	0.08	0.08	-0.63	-0.32	0.72	0.65	0.8	loglinear
EZH2	Driver Gene		-0.42		1.5	2.45	0.07	0.07	-0.55	-0.28	0.75	0.68	0.82	loglinear
FANCA	DNA Damage - Repair		-2.21		1.42	2.36	0.38	0.38	-2.96	-1.46	0.22	0.13	0.36	lm.nb
FANCA	DNA Damage - Repair			-2.18	1.69	2.77	0.29	0.29	-2.75	-1.61	0.22	0.15	0.33	lm.nb
FANCA	DNA Damage - Repair	-3.94			2.23	3.42	0.36	0.36	-4.63	-3.24	0.07	0.04	0.11	lm.nb
FANCB	DNA Damage - Repair		-0.87		1.04	1.95	0.2	0.2	-1.25	-0.49	0.55	0.42	0.71	lm.nb
FANCB	DNA Damage - Repair	-0.95			1.18	2.11	0.19	0.19	-1.32	-0.57	0.52	0.4	0.67	loglinear
FANCB	DNA Damage - Repair			-0.86	1.55	2.6	0.13	0.13	-1.11	-0.61	0.55	0.46	0.66	loglinear
FANCC	DNA Damage - Repair			-1.9	1.78	2.9	0.24	0.24	-2.36	-1.44	0.27	0.2	0.37	lm.nb
FANCC	DNA Damage - Repair		-3.49		1.89	2.93	0.42	0.42	-4.32	-2.66	0.09	0.05	0.16	lm.nb
FANCC	DNA Damage - Repair	-2.67			2.06	3.2	0.28	0.28	-3.21	-2.13	0.16	0.11	0.23	loglinear
FANCE	DNA Damage - Repair			-3.45	1.44	2.46	0.56	0.56	-4.54	-2.35	0.09	0.04	0.2	lm.nb
FANCE	DNA Damage - Repair	-7.7			1.97	3.09	0.85	0.85	-9.36	-6.04	0	0	0.02	lm.nb
FANCE	DNA Damage - Repair		-7.55		2	3.06	0.85	0.85	-9.21	-5.89	0.01	0	0.02	lm.nb
FANCF	DNA Damage - Repair	-5.68			1.42	2.38	0.97	0.97	-7.57	-3.78	0.02	0.01	0.07	lm.nb
FANCF	DNA Damage - Repair			-2.11	1.69	2.77	0.28	0.28	-2.66	-1.56	0.23	0.16	0.34	lm.nb
FANCF	DNA Damage - Repair		-6.63		4.74	6.84	0.08	0.08	-6.79	-6.47	0.01	0.01	0.01	loglinear
FANCG	DNA Damage - Repair			-4.34	1.87	3.04	0.49	0.49	-5.31	-3.38	0.05	0.03	0.1	lm.nb
FANCG	DNA Damage - Repair	-3.95			1.95	3.06	0.44	0.44	-4.82	-3.08	0.06	0.04	0.12	lm.nb
FANCG	DNA Damage - Repair		-4.71		1.96	3.01	0.54	0.54	-5.78	-3.64	0.04	0.02	0.08	lm.nb
FANCL	DNA Damage - Repair		-0.51		1.31	2.24	0.1	0.1	-0.7	-0.33	0.7	0.62	0.8	loglinear
FANCL	DNA Damage - Repair	-0.79			1.77	2.81	0.1	0.1	-1	-0.59	0.58	0.5	0.66	loglinear
FANCL	DNA Damage - Repair			-0.78	2.03	3.25	0.08	0.08	-0.93	-0.63	0.58	0.53	0.65	loglinear
FAS	Cell Cycle - Apoptosis, MAPK		-7.8		2.64	4	0.5	0.5	-8.78	-6.82	0	0	0.01	lm.nb
FAS	Cell Cycle - Apoptosis, MAPK			-7.44	2.65	4.26	0.41	0.41	-8.24	-6.63	0.01	0	0.01	lm.nb
FAS	Cell Cycle - Apoptosis, MAPK	-7.9			2.66	4.02	0.5	0.5	-8.89	-6.92	0	0	0.01	lm.nb
FBXW7	Driver Gene	-3.91			1.38	2.32	0.69	0.69	-5.26	-2.56	0.07	0.03	0.17	lm.nb
FBXW7	Driver Gene			-1.45	1.69	2.77	0.19	0.19	-1.82	-1.07	0.37	0.28	0.48	loglinear
FBXW7	Driver Gene		-7.34		3.13	4.68	0.32	0.32	-7.97	-6.72	0.01	0	0.01	loglinear
FEN1	DNA Damage - Repair			0.42	1.6	2.66	0.06	0.06	0.3	0.54	1.34	1.23	1.45	loglinear
FEN1	DNA Damage - Repair		-3.7		3.31	4.96	0.14	0.14	-3.97	-3.44	0.08	0.06	0.09	loglinear
FEN1	DNA Damage - Repair	-3.49			4.14	6.16	0.06	0.06	-3.62	-3.36	0.09	0.08	0.1	loglinear
FGF1	MAPK, PI3K, Ras	0.03			0	0.05	0.2	0.2	-0.36	0.42	1.02	0.78	1.34	lm.nb
FGF1	MAPK, PI3K, Ras			-0.31	0	0.48	0.28	0.28	-0.85	0.23	0.81	0.56	1.18	lm.nb
FGF1	MAPK, PI3K, Ras		0.41		0.45	1.33	0.14	0.14	0.13	0.69	1.33	1.09	1.62	loglinear
FGF11	MAPK, PI3K, Ras	-4.32			1.35	2.29	0.78	0.78	-5.85	-2.8	0.05	0.02	0.14	loglinear
FGF11	MAPK, PI3K, Ras		-2.72		1.77	2.77	0.36	0.36	-3.43	-2.01	0.15	0.09	0.25	lm.nb
FGF11	MAPK, PI3K, Ras			-5.64	2.07	3.32	0.54	0.54	-6.7	-4.58	0.02	0.01	0.04	loglinear
FGF12	MAPK, PI3K, Ras			-1.22	1.35	2.34	0.21	0.21	-1.64	-0.8	0.43	0.32	0.57	lm.nb
FGF12	MAPK, PI3K, Ras		-1.23		1.56	2.52	0.19	0.19	-1.6	-0.85	0.43	0.33	0.55	lm.nb
FGF12	MAPK, PI3K, Ras	-1.67			1.91	2.99	0.2	0.2	-2.05	-1.28	0.32	0.24	0.41	loglinear
FGF2	MAPK, PI3K, Ras			-1.36	1.84	3	0.16	0.16	-1.67	-1.05	0.39	0.31	0.48	loglinear
FGF2	MAPK, PI3K, Ras		-1.04		3.02	4.52	0.05	0.05	-1.14	-0.95	0.49	0.45	0.52	loglinear
FGF2	MAPK, PI3K, Ras	-1.51			3.03	4.56	0.07	0.07	-1.65	-1.37	0.35	0.32	0.39	loglinear
FGF20	MAPK, PI3K, Ras			1.83	0.3	1.18	0.73	0.73	0.4	3.25	3.55	1.32	9.51	lm.nb
FGF20	MAPK, PI3K, Ras		2.23		0.32	1.19	0.88	0.88	0.51	3.95	4.68	1.42	15.4	lm.nb
FGF21	MAPK, PI3K, Ras	1.9			0.07	0.94	0.94	0.94	0.05	3.74	3.72	1.04	13.4	lm.nb
FGF21	MAPK, PI3K, Ras			2.35	1.09	2.05	0.49	0.49	1.38	3.32	5.11	2.61	10	lm.nb
FGFR1	MAPK, PI3K, Ras		-0.02		0	0.04	0.15	0.15	-0.31	0.27	0.99	0.81	1.2	loglinear
FGFR1	MAPK, PI3K, Ras	-0.14			0	0.43	0.14	0.14	-0.42	0.14	0.91	0.75	1.1	loglinear
FGFR1	MAPK, PI3K, Ras			-0.39	0.55	1.45	0.12	0.12	-0.63	-0.15	0.76	0.65	0.9	lm.nb
FGFR2	Driver Gene, MAPK, PI3K, Ras			0.94	0.51	1.41	0.31	0.31	0.33	1.55	1.92	1.26	2.93	lm.nb
FGFR3	Driver Gene, MAPK, PI3K, Ras			-7.42	2.07	3.3	0.72	0.72	-8.83	-6.01	0.01	0	0.02	loglinear
FGFR3	Driver Gene, MAPK, PI3K, Ras	-7.04			2.77	4.19	0.41	0.41	-7.84	-6.25	0.01	0	0.01	loglinear
FGFR3	Driver Gene, MAPK, PI3K, Ras		-6.55		4.04	5.99	0.13	0.13	-6.81	-6.29	0.01	0.01	0.01	loglinear
FLNA	MAPK	0.99			1.66	2.68	0.14	0.14	0.72	1.27	1.99	1.65	2.41	loglinear
FLNA	MAPK			1.07	1.7	2.8	0.14	0.14	0.79	1.34	2.09	1.73	2.53	loglinear
FLNA	MAPK		1.05		1.77	2.76	0.14	0.14	0.78	1.33	2.07	1.71	2.51	loglinear
FLNC	MAPK		0.05		0	0.1	0.17	0.17	-0.28	0.37	1.03	0.82	1.29	lm.nb
FLNC	MAPK	-0.06			0	0.14	0.16	0.16	-0.36	0.25	0.96	0.78	1.19	lm.nb
FLNC	MAPK			-0.2	0	0.54	0.16	0.16	-0.51	0.12	0.87	0.7	1.09	lm.nb
FN1	PI3K			1.02	1.18	2.15	0.2	0.2	0.63	1.41	2.03	1.55	2.66	lm.nb
FN1	PI3K		1.04		1.25	2.17	0.2	0.2	0.65	1.44	2.06	1.56	2.72	lm.nb
FN1	PI3K	1.1			1.34	2.28	0.2	0.2	0.71	1.49	2.15	1.64	2.81	lm.nb
FOS	MAPK			0.89	1.82	2.96	0.11	0.11	0.68	1.1	1.85	1.6	2.14	loglinear
FOS	MAPK	1.84			3.15	4.71	0.08	0.08	1.69	1.99	3.58	3.22	3.98	loglinear
FOS	MAPK		3.51		3.78	5.67	0.09	0.09	3.34	3.68	11.4	10.1	12.8	loglinear
FOSL1	Wnt	-0.09			0	0.84	0.05	0.05	-0.19	0.01	0.94	0.88	1.01	loglinear
FOSL1	Wnt		-0.3		0.18	1.04	0.14	0.14	-0.57	-0.04	0.81	0.67	0.98	loglinear
FOSL1	Wnt			1.99	2.79	4.55	0.09	0.09	1.81	2.17	3.97	3.5	4.51	loglinear
FOXL2	Driver Gene	0.11			0	0.04	0.97	0.97	-1.8	2.02	1.08	0.29	4.04	lm.nb
FOXL2	Driver Gene			0.57	0	0.23	0.97	0.97	-1.32	2.46	1.48	0.4	5.51	lm.nb
FOXO4	Ras		0.75		0	0.47	0.69	0.69	-0.6	2.09	1.68	0.66	4.27	lm.nb
FST	TGF-beta	-5.45			1.46	2.44	0.89	0.89	-7.2	-3.7	0.02	0.01	0.08	lm.nb
FST	TGF-beta		-4.87		1.63	2.6	0.72	0.72	-6.28	-3.46	0.03	0.01	0.09	lm.nb
FST	TGF-beta			-4.05	1.69	2.78	0.54	0.54	-5.1	-2.99	0.06	0.03	0.13	lm.nb
FUBP1	Driver Gene		-0.71		2.14	3.25	0.07	0.07	-0.85	-0.57	0.61	0.55	0.67	loglinear
FUBP1	Driver Gene	-1.08			2.4	3.65	0.09	0.09	-1.25	-0.91	0.47	0.42	0.53	loglinear
FUBP1	Driver Gene			-1.7	2.75	4.45	0.08	0.08	-1.87	-1.54	0.31	0.27	0.34	loglinear
FUT8	Transcriptional Misregulation			-4.95	1.41	2.42	0.82	0.82	-6.57	-3.34	0.03	0.01	0.1	lm.nb
FUT8	Transcriptional Misregulation	-6.49			1.64	2.65	0.93	0.93	-8.31	-4.67	0.01	0	0.04	lm.nb
FUT8	Transcriptional Misregulation		-9.17		2.52	3.84	0.65	0.65	-10.4	-7.9	0	0	0	loglinear
FZD3	Wnt		-0.52		0.51	1.39	0.18	0.18	-0.87	-0.18	0.7	0.55	0.88	lm.nb
FZD3	Wnt	-1.1			1.47	2.45	0.18	0.18	-1.45	-0.75	0.47	0.37	0.59	lm.nb
FZD3	Wnt			-2.1	1.92	3.11	0.23	0.23	-2.55	-1.66	0.23	0.17	0.32	lm.nb
FZD7	Wnt		-1.09		0.52	1.4	0.36	0.36	-1.79	-0.38	0.47	0.29	0.77	lm.nb
FZD7	Wnt			-8.47	2.34	3.73	0.64	0.64	-9.72	-7.22	0	0	0.01	lm.nb
FZD7	Wnt	-7.31			2.66	4.02	0.46	0.46	-8.22	-6.4	0.01	0	0.01	lm.nb
FZD8	Wnt		0		0	0	0.87	0.87	-1.7	1.7	1	0.31	3.26	lm.nb
FZD8	Wnt			-6.05	1.37	2.37	1.03	1.03	-8.08	-4.02	0.02	0	0.06	lm.nb
FZD8	Wnt	-5.31			1.42	2.39	0.9	0.9	-7.06	-3.55	0.03	0.01	0.09	lm.nb
GADD45A	Cell Cycle - Apoptosis, MAPK			0.09	0	0.75	0.05	0.05	-0.02	0.19	1.06	0.99	1.14	loglinear
GADD45A	Cell Cycle - Apoptosis, MAPK		-0.32		0.7	1.59	0.09	0.09	-0.5	-0.14	0.8	0.71	0.91	loglinear
GADD45A	Cell Cycle - Apoptosis, MAPK	-0.7			2.85	4.32	0.04	0.04	-0.77	-0.63	0.62	0.59	0.65	loglinear
GADD45B	Cell Cycle - Apoptosis, MAPK			3.59	3.19	5.27	0.11	0.11	3.37	3.8	12	10.3	14	loglinear
GADD45B	Cell Cycle - Apoptosis, MAPK	5.66			4.14	6.21	0.1	0.1	5.46	5.86	50.7	44.2	58.2	loglinear
GADD45B	Cell Cycle - Apoptosis, MAPK		7.02		4.44	6.44	0.11	0.11	6.81	7.24	130	112	151	loglinear
GADD45G	Cell Cycle - Apoptosis, MAPK	6.69			3.12	4.66	0.29	0.29	6.11	7.26	103	69.3	153	loglinear
GADD45G	Cell Cycle - Apoptosis, MAPK		9.07		3.66	5.47	0.25	0.25	8.58	9.56	537	383	753	loglinear
GAS1	Hedgehog	-6.56			1.77	2.81	0.85	0.85	-8.24	-4.89	0.01	0	0.03	lm.nb
GAS1	Hedgehog			-7.18	1.82	2.95	0.86	0.86	-8.86	-5.5	0.01	0	0.02	lm.nb
GAS1	Hedgehog		-6.65		1.82	2.83	0.86	0.86	-8.33	-4.98	0.01	0	0.03	lm.nb
GATA2	Driver Gene			-3.62	1.52	2.56	0.55	0.55	-4.69	-2.54	0.08	0.04	0.17	lm.nb
GATA2	Driver Gene	-4.8			1.56	2.55	0.73	0.73	-6.24	-3.37	0.04	0.01	0.1	lm.nb
GATA2	Driver Gene		-8.32		2.38	3.61	0.67	0.67	-9.64	-7	0	0	0.01	loglinear
GHR	JAK-STAT, PI3K		-6.87		2.52	3.83	0.49	0.49	-7.82	-5.91	0.01	0	0.02	loglinear
GHR	JAK-STAT, PI3K	-6.64			2.58	3.9	0.45	0.45	-7.52	-5.75	0.01	0.01	0.02	loglinear
GHR	JAK-STAT, PI3K			-5.98	3.19	5.25	0.19	0.19	-6.35	-5.62	0.02	0.01	0.02	loglinear
GLI3	Hedgehog			-1.13	2.12	3.37	0.11	0.11	-1.34	-0.93	0.46	0.4	0.53	loglinear
GLI3	Hedgehog		-3.9		2.65	4.01	0.25	0.25	-4.39	-3.41	0.07	0.05	0.09	loglinear
GLI3	Hedgehog	-3.76			2.72	4.11	0.23	0.23	-4.21	-3.32	0.07	0.05	0.1	loglinear
GNA11	Driver Gene			-1.53	2.34	3.72	0.12	0.12	-1.76	-1.3	0.35	0.3	0.41	loglinear
GNA11	Driver Gene	-2.62			2.57	3.88	0.18	0.18	-2.98	-2.27	0.16	0.13	0.21	loglinear
GNA11	Driver Gene		-2.28		3.55	5.32	0.07	0.07	-2.42	-2.15	0.21	0.19	0.23	loglinear
GNAQ	Driver Gene	-1.45			2.12	3.28	0.14	0.14	-1.73	-1.17	0.37	0.3	0.44	loglinear
GNAQ	Driver Gene			-0.79	2.82	4.59	0.04	0.04	-0.86	-0.72	0.58	0.55	0.61	loglinear
GNAQ	Driver Gene		-1.5		2.83	4.28	0.08	0.08	-1.66	-1.34	0.35	0.32	0.39	loglinear
GNAS	Driver Gene			1.66	3.27	5.85	0.04	0.04	1.58	1.73	3.15	3	3.31	loglinear
GNAS	Driver Gene		1.88		3.54	5.31	0.06	0.06	1.77	1.99	3.69	3.42	3.99	loglinear
GNAS	Driver Gene	1.71			4.17	6.33	0.03	0.03	1.65	1.76	3.26	3.14	3.39	loglinear
GNG12	MAPK, PI3K, Ras			0.01	0	0.08	0.04	0.04	-0.07	0.09	1.01	0.95	1.06	loglinear
GNG12	MAPK, PI3K, Ras	0.51			2.42	3.67	0.04	0.04	0.43	0.59	1.43	1.35	1.5	loglinear
GNG12	MAPK, PI3K, Ras		0.94		2.95	4.44	0.05	0.05	0.85	1.03	1.92	1.8	2.04	loglinear
GPC4	Wnt	0.27			0	0.72	0.17	0.17	-0.07	0.62	1.21	0.95	1.53	lm.nb
GPC4	Wnt			-0.38	0.13	1	0.18	0.18	-0.73	-0.03	0.77	0.6	0.98	lm.nb
GPC4	Wnt		0.48		0.37	1.25	0.18	0.18	0.13	0.83	1.39	1.09	1.77	lm.nb
GRB2	JAK-STAT, MAPK, PI3K, Ras			-1.29	3.27	5.79	0.03	0.03	-1.35	-1.23	0.41	0.39	0.43	loglinear
GRB2	JAK-STAT, MAPK, PI3K, Ras	-2.1			3.63	5.45	0.06	0.06	-2.22	-1.99	0.23	0.22	0.25	loglinear
GRB2	JAK-STAT, MAPK, PI3K, Ras		-1.72		3.83	5.74	0.04	0.04	-1.79	-1.64	0.31	0.29	0.32	loglinear
GRIA3	Transcriptional Misregulation			-0.05	0	0.05	0.37	0.37	-0.79	0.68	0.96	0.58	1.6	lm.nb
GRIA3	Transcriptional Misregulation	0.06			0	0.06	0.34	0.34	-0.61	0.73	1.04	0.66	1.66	lm.nb
GRIA3	Transcriptional Misregulation		0.73		0.05	0.9	0.38	0.38	-0.01	1.47	1.66	0.99	2.76	lm.nb
GRIN2A	Ras	0.11			0	0.04	0.84	0.84	-1.53	1.74	1.08	0.35	3.35	lm.nb
GRIN2A	Ras			1.07	0	0.77	0.64	0.64	-0.18	2.32	2.1	0.89	5.01	lm.nb
GSK3B	Cell Cycle - Apoptosis, Hedgehog, PI3K, Wnt	-2.79			2.54	3.84	0.2	0.2	-3.17	-2.4	0.14	0.11	0.19	lm.nb
GSK3B	Cell Cycle - Apoptosis, Hedgehog, PI3K, Wnt			-1.92	2.71	4.37	0.1	0.1	-2.11	-1.72	0.27	0.23	0.3	loglinear
GSK3B	Cell Cycle - Apoptosis, Hedgehog, PI3K, Wnt		-2.98		3.24	4.85	0.12	0.12	-3.21	-2.75	0.13	0.11	0.15	loglinear
GTF2H3	DNA Damage - Repair	0.15			0.03	0.89	0.08	0.08	0	0.3	1.11	1	1.23	loglinear
GTF2H3	DNA Damage - Repair			-0.33	0.78	1.7	0.09	0.09	-0.51	-0.16	0.8	0.71	0.9	loglinear
GTF2H3	DNA Damage - Repair		0.5		1.4	2.33	0.09	0.09	0.33	0.67	1.42	1.26	1.59	loglinear
H2AFX	DNA Damage - Repair			-1.17	2.56	4.14	0.07	0.07	-1.31	-1.04	0.44	0.4	0.49	loglinear
H2AFX	DNA Damage - Repair		-1.29		3.12	4.65	0.06	0.06	-1.4	-1.18	0.41	0.38	0.44	loglinear
H2AFX	DNA Damage - Repair	-2.71			3.63	5.46	0.07	0.07	-2.85	-2.56	0.15	0.14	0.17	loglinear
H3F3A	Driver Gene, Transcriptional Misregulation			1.19	2.79	4.54	0.06	0.06	1.08	1.3	2.29	2.12	2.47	loglinear
H3F3A	Driver Gene, Transcriptional Misregulation	1.21			3.27	4.91	0.05	0.05	1.12	1.3	2.32	2.18	2.47	loglinear
H3F3A	Driver Gene, Transcriptional Misregulation		1.44		3.36	5.04	0.05	0.05	1.34	1.54	2.71	2.53	2.9	loglinear
H3F3C	Transcriptional Misregulation			-0.17	0.09	0.96	0.08	0.08	-0.34	-0.01	0.89	0.79	1	loglinear
H3F3C	Transcriptional Misregulation		-1.9		3.36	5.06	0.07	0.07	-2.02	-1.77	0.27	0.25	0.29	loglinear
H3F3C	Transcriptional Misregulation	-3.03			3.82	5.78	0.07	0.07	-3.17	-2.89	0.12	0.11	0.14	loglinear
HDAC1	Cell Cycle - Apoptosis, Chromatin Modification, Notch, Transcriptional Misregulation			1.39	2.94	4.76	0.06	0.06	1.28	1.51	2.63	2.43	2.84	loglinear
HDAC1	Cell Cycle - Apoptosis, Chromatin Modification, Notch, Transcriptional Misregulation		1.75		3.1	4.62	0.08	0.08	1.6	1.9	3.36	3.02	3.74	loglinear
HDAC1	Cell Cycle - Apoptosis, Chromatin Modification, Notch, Transcriptional Misregulation	1.6			3.4	5.11	0.05	0.05	1.49	1.71	3.03	2.82	3.26	loglinear
HDAC10	Chromatin Modification		0.4		0	0.52	0.33	0.33	-0.26	1.05	1.32	0.84	2.07	lm.nb
HDAC10	Chromatin Modification	0.52			0.07	0.94	0.26	0.26	0.01	1.02	1.43	1.01	2.02	lm.nb
HDAC10	Chromatin Modification			0.9	1	1.95	0.2	0.2	0.5	1.3	1.87	1.42	2.46	loglinear
HDAC11	Chromatin Modification			-0.24	0	0.47	0.22	0.22	-0.67	0.19	0.85	0.63	1.14	lm.nb
HDAC11	Chromatin Modification	0.75			0	0.75	0.46	0.46	-0.15	1.64	1.68	0.9	3.12	lm.nb
HDAC11	Chromatin Modification		0.88		1.47	2.41	0.15	0.15	0.59	1.17	1.84	1.51	2.25	loglinear
HDAC2	Cell Cycle - Apoptosis, Chromatin Modification, Notch, Transcriptional Misregulation		-1.64		3.13	4.69	0.07	0.07	-1.78	-1.51	0.32	0.29	0.35	loglinear
HDAC2	Cell Cycle - Apoptosis, Chromatin Modification, Notch, Transcriptional Misregulation			-1.44	3.41	6.14	0.03	0.03	-1.49	-1.39	0.37	0.36	0.38	loglinear
HDAC2	Cell Cycle - Apoptosis, Chromatin Modification, Notch, Transcriptional Misregulation	-1.95			4.14	6.14	0.04	0.04	-2.02	-1.88	0.26	0.25	0.27	loglinear
HDAC4	Chromatin Modification			-7.27	1.51	2.54	1.12	1.12	-9.47	-5.07	0.01	0	0.03	loglinear
HDAC4	Chromatin Modification	-8.9			5.26	7.98	0.06	0.06	-9.01	-8.79	0	0	0	loglinear
HDAC4	Chromatin Modification		-8.85		5.42	7.97	0.06	0.06	-8.96	-8.73	0	0	0	loglinear
HDAC5	Chromatin Modification			-7	2.2	3.49	0.61	0.61	-8.19	-5.81	0.01	0	0.02	lm.nb
HDAC5	Chromatin Modification	-4.58			2.25	3.45	0.41	0.41	-5.38	-3.79	0.04	0.02	0.07	lm.nb
HDAC5	Chromatin Modification		-6.64		2.32	3.53	0.56	0.56	-7.75	-5.54	0.01	0	0.02	lm.nb
HDAC6	Chromatin Modification			0.26	0.21	1.09	0.11	0.11	0.04	0.47	1.19	1.03	1.39	loglinear
HDAC6	Chromatin Modification	0.59			1.87	2.93	0.07	0.07	0.45	0.73	1.51	1.37	1.66	loglinear
HDAC6	Chromatin Modification		0.94		2.74	4.16	0.06	0.06	0.83	1.05	1.92	1.78	2.07	loglinear
HELLS	Chromatin Modification		0.05		0	0.28	0.06	0.06	-0.08	0.17	1.03	0.95	1.13	loglinear
HELLS	Chromatin Modification	-0.36			0.47	1.36	0.12	0.12	-0.59	-0.12	0.78	0.66	0.92	loglinear
HELLS	Chromatin Modification			-1.32	1.87	3.05	0.15	0.15	-1.62	-1.03	0.4	0.33	0.49	loglinear
HES1	Notch	-4.56			2.18	3.35	0.43	0.43	-5.41	-3.72	0.04	0.02	0.08	lm.nb
HES1	Notch			-1.48	2.28	3.61	0.12	0.12	-1.71	-1.25	0.36	0.31	0.42	loglinear
HES1	Notch		-2.37		2.49	3.76	0.18	0.18	-2.71	-2.02	0.19	0.15	0.25	lm.nb
HES5	Notch			1.24	0	0.52	1.05	1.05	-0.81	3.29	2.36	0.57	9.76	lm.nb
HGF	PI3K, Ras			0.45	0	0.49	0.4	0.4	-0.34	1.23	1.36	0.79	2.35	lm.nb
HGF	PI3K, Ras		-0.64		0.13	0.99	0.3	0.3	-1.22	-0.05	0.64	0.43	0.97	lm.nb
HGF	PI3K, Ras	0.82			0.49	1.39	0.27	0.27	0.28	1.35	1.76	1.21	2.55	lm.nb
HIST1H3B	Driver Gene, Transcriptional Misregulation			-3.14	3.19	5.42	0.09	0.09	-3.31	-2.96	0.11	0.1	0.13	loglinear
HIST1H3B	Driver Gene, Transcriptional Misregulation	-5.11			4.48	6.73	0.07	0.07	-5.24	-4.97	0.03	0.03	0.03	loglinear
HIST1H3B	Driver Gene, Transcriptional Misregulation		-4.22		4.48	6.55	0.06	0.06	-4.34	-4.1	0.05	0.05	0.06	loglinear
HIST1H3G	Transcriptional Misregulation			-3.67	3.13	5.12	0.12	0.12	-3.91	-3.43	0.08	0.07	0.09	loglinear
HIST1H3G	Transcriptional Misregulation	-5.91			3.8	5.72	0.14	0.14	-6.18	-5.63	0.02	0.01	0.02	lm.nb
HIST1H3G	Transcriptional Misregulation		-5.42		4.1	6.06	0.11	0.11	-5.63	-5.22	0.02	0.02	0.03	loglinear
HIST1H3H	Transcriptional Misregulation			-3.36	3.19	5.48	0.09	0.09	-3.54	-3.18	0.1	0.09	0.11	loglinear
HIST1H3H	Transcriptional Misregulation		-4.69		4.15	6.13	0.09	0.09	-4.86	-4.51	0.04	0.03	0.04	loglinear
HIST1H3H	Transcriptional Misregulation	-5.43			4.17	6.27	0.09	0.09	-5.61	-5.25	0.02	0.02	0.03	loglinear
HMGA1	Chromatin Modification	0.55			2.29	3.51	0.05	0.05	0.46	0.65	1.47	1.38	1.57	loglinear
HMGA1	Chromatin Modification			0.59	2.34	3.75	0.04	0.04	0.51	0.68	1.51	1.42	1.6	loglinear
HMGA1	Chromatin Modification		0.7		2.73	4.13	0.04	0.04	0.62	0.78	1.62	1.53	1.72	loglinear
HOXA10	Transcriptional Misregulation			-2.66	1.15	2.12	0.53	0.53	-3.71	-1.62	0.16	0.08	0.33	lm.nb
HOXA10	Transcriptional Misregulation		-4.63		2.43	3.69	0.36	0.36	-5.33	-3.93	0.04	0.02	0.07	loglinear
HOXA10	Transcriptional Misregulation	-4.84			2.53	3.82	0.35	0.35	-5.52	-4.16	0.04	0.02	0.06	loglinear
HOXA9	Transcriptional Misregulation	-2.94			1.11	2.03	0.62	0.62	-4.16	-1.71	0.13	0.06	0.31	lm.nb
HOXA9	Transcriptional Misregulation			-1.31	1.12	2.08	0.27	0.27	-1.83	-0.78	0.41	0.28	0.58	lm.nb
HOXA9	Transcriptional Misregulation		-2.97		1.73	2.72	0.41	0.41	-3.77	-2.17	0.13	0.07	0.22	loglinear
HRAS	Driver Gene, MAPK, PI3K, Ras	-1.14			1.42	2.37	0.2	0.2	-1.53	-0.76	0.45	0.35	0.59	lm.nb
HRAS	Driver Gene, MAPK, PI3K, Ras			-1.24	1.49	2.52	0.19	0.19	-1.63	-0.86	0.42	0.32	0.55	lm.nb
HRAS	Driver Gene, MAPK, PI3K, Ras		-1.08		1.71	2.69	0.15	0.15	-1.38	-0.79	0.47	0.38	0.58	loglinear
HSP90B1	PI3K	0.82			1.33	2.27	0.15	0.15	0.53	1.11	1.77	1.44	2.16	lm.nb
HSP90B1	PI3K			0.94	1.45	2.47	0.15	0.15	0.65	1.24	1.92	1.57	2.36	lm.nb
HSP90B1	PI3K		0.95		1.53	2.48	0.15	0.15	0.65	1.24	1.93	1.57	2.37	lm.nb
HSPA1A	MAPK		0.22		0	0.51	0.19	0.19	-0.15	0.59	1.16	0.9	1.5	loglinear
HSPA1A	MAPK	-2.34			0.83	1.74	0.61	0.61	-3.52	-1.15	0.2	0.09	0.45	lm.nb
HSPA1A	MAPK			-4.58	1.68	2.75	0.62	0.62	-5.79	-3.37	0.04	0.02	0.1	lm.nb
HSPA2	MAPK			-1.18	0	0.59	0.89	0.89	-2.94	0.57	0.44	0.13	1.48	lm.nb
HSPA2	MAPK	-1.8			0.13	1.01	0.84	0.84	-3.45	-0.16	0.29	0.09	0.9	lm.nb
HSPA2	MAPK		-1.15		0.78	1.67	0.31	0.31	-1.77	-0.54	0.45	0.29	0.69	lm.nb
HSPB1	MAPK	0.04			0	0.27	0.05	0.05	-0.07	0.14	1.02	0.95	1.1	loglinear
HSPB1	MAPK			-0.1	0.19	1.07	0.04	0.04	-0.19	-0.01	0.93	0.88	0.99	loglinear
HSPB1	MAPK		0.18		2.13	3.25	0.02	0.02	0.14	0.21	1.13	1.1	1.16	loglinear
ID1	TGF-beta	-0.2			0	0.71	0.13	0.13	-0.46	0.05	0.87	0.73	1.04	loglinear
ID1	TGF-beta		0.83		1.94	2.99	0.1	0.1	0.64	1.02	1.78	1.56	2.03	loglinear
ID1	TGF-beta			1.01	2.45	3.9	0.07	0.07	0.87	1.14	2.01	1.83	2.21	loglinear
ID2	TGF-beta, Transcriptional Misregulation			-3.23	0.84	1.77	0.82	0.82	-4.84	-1.62	0.11	0.03	0.32	lm.nb
ID2	TGF-beta, Transcriptional Misregulation	-5.06			1.12	2.04	1.07	1.07	-7.16	-2.97	0.03	0.01	0.13	loglinear
ID2	TGF-beta, Transcriptional Misregulation		-5.82		1.8	2.81	0.76	0.76	-7.3	-4.33	0.02	0.01	0.05	loglinear
ID4	TGF-beta	0.46			0.29	1.18	0.18	0.18	0.1	0.82	1.37	1.07	1.76	loglinear
ID4	TGF-beta			-2.94	1.53	2.57	0.44	0.44	-3.81	-2.07	0.13	0.07	0.24	loglinear
ID4	TGF-beta		3.04		3.36	5.06	0.11	0.11	2.83	3.24	8.21	7.11	9.48	loglinear
IDH1	Driver Gene			-0.37	1.2	2.17	0.07	0.07	-0.52	-0.23	0.77	0.7	0.85	loglinear
IDH1	Driver Gene		0.58		1.27	2.2	0.11	0.11	0.36	0.79	1.49	1.28	1.73	loglinear
IDH1	Driver Gene	0.33			1.42	2.39	0.05	0.05	0.22	0.43	1.25	1.16	1.35	loglinear
IDH2	Driver Gene			0.87	2.56	4.15	0.05	0.05	0.77	0.97	1.82	1.7	1.95	loglinear
IDH2	Driver Gene		1.13		2.81	4.25	0.06	0.06	1	1.25	2.18	2	2.37	loglinear
IDH2	Driver Gene	0.98			3.68	5.55	0.03	0.03	0.93	1.04	1.98	1.91	2.05	loglinear
IGF1	PI3K, Ras, Transcriptional Misregulation	0.95			0	0.47	0.87	0.87	-0.77	2.66	1.93	0.59	6.31	lm.nb
IGF1	PI3K, Ras, Transcriptional Misregulation		0.97		0.37	1.24	0.37	0.37	0.25	1.69	1.96	1.19	3.23	lm.nb
IGF1	PI3K, Ras, Transcriptional Misregulation			1.17	0.51	1.41	0.39	0.39	0.42	1.92	2.25	1.33	3.8	lm.nb
IGF1R	PI3K, Ras, Transcriptional Misregulation			-0.27	0	0.78	0.16	0.16	-0.58	0.04	0.83	0.67	1.03	lm.nb
IGF1R	PI3K, Ras, Transcriptional Misregulation		-1.33		1.08	1.99	0.29	0.29	-1.9	-0.76	0.4	0.27	0.59	lm.nb
IGF1R	PI3K, Ras, Transcriptional Misregulation	-1.26			1.16	2.09	0.26	0.26	-1.77	-0.75	0.42	0.29	0.59	lm.nb
IGFBP3	Transcriptional Misregulation			1.53	1.53	2.58	0.23	0.23	1.08	1.98	2.88	2.11	3.94	lm.nb
IGFBP3	Transcriptional Misregulation		1.65		1.68	2.66	0.24	0.24	1.19	2.11	3.14	2.28	4.33	loglinear
IGFBP3	Transcriptional Misregulation	1.63			1.8	2.85	0.21	0.21	1.23	2.04	3.11	2.34	4.12	lm.nb
IKBKB	Cell Cycle - Apoptosis, MAPK, PI3K, Ras			-2.73	0.68	1.6	0.78	0.78	-4.26	-1.19	0.15	0.05	0.44	lm.nb
IKBKB	Cell Cycle - Apoptosis, MAPK, PI3K, Ras	-2.88			0.86	1.77	0.73	0.73	-4.32	-1.45	0.14	0.05	0.37	lm.nb
IKBKB	Cell Cycle - Apoptosis, MAPK, PI3K, Ras		-5.16		2.06	3.15	0.55	0.55	-6.24	-4.09	0.03	0.01	0.06	lm.nb
IKBKG	Cell Cycle - Apoptosis, MAPK, PI3K, Ras			-0.49	0.62	1.53	0.15	0.15	-0.78	-0.2	0.71	0.58	0.87	loglinear
IKBKG	Cell Cycle - Apoptosis, MAPK, PI3K, Ras		-3.71		1.1	2.01	0.8	0.8	-5.27	-2.14	0.08	0.03	0.23	lm.nb
IKBKG	Cell Cycle - Apoptosis, MAPK, PI3K, Ras	-3.18			2.61	3.95	0.21	0.21	-3.6	-2.77	0.11	0.08	0.15	loglinear
IL11	JAK-STAT		-1.31		0.38	1.26	0.49	0.49	-2.27	-0.35	0.4	0.21	0.78	lm.nb
IL11	JAK-STAT			-1.4	0.83	1.76	0.36	0.36	-2.11	-0.7	0.38	0.23	0.62	lm.nb
IL11	JAK-STAT	-0.63			1.42	2.38	0.11	0.11	-0.83	-0.42	0.65	0.56	0.75	loglinear
IL12A	JAK-STAT			-4.71	1.74	2.85	0.6	0.6	-5.88	-3.54	0.04	0.02	0.09	lm.nb
IL12A	JAK-STAT		-3.72		1.85	2.87	0.47	0.47	-4.64	-2.8	0.08	0.04	0.14	lm.nb
IL12A	JAK-STAT	-3.75			1.9	2.97	0.44	0.44	-4.62	-2.88	0.07	0.04	0.14	lm.nb
IL13RA2	JAK-STAT			1.1	1.34	2.33	0.19	0.19	0.72	1.48	2.15	1.65	2.79	lm.nb
IL13RA2	JAK-STAT	1.2			1.52	2.51	0.19	0.19	0.83	1.56	2.29	1.78	2.96	lm.nb
IL13RA2	JAK-STAT		1.32		1.69	2.67	0.19	0.19	0.95	1.68	2.49	1.93	3.21	lm.nb
IL15	JAK-STAT	-5.13			1.42	2.4	0.86	0.86	-6.82	-3.44	0.03	0.01	0.09	lm.nb
IL15	JAK-STAT		-5.04		1.44	2.38	0.86	0.86	-6.73	-3.36	0.03	0.01	0.1	lm.nb
IL15	JAK-STAT			-3.93	1.74	2.85	0.5	0.5	-4.91	-2.96	0.07	0.03	0.13	lm.nb
IL1R1	Cell Cycle - Apoptosis, MAPK			-2.41	0.8	1.73	0.63	0.63	-3.64	-1.17	0.19	0.08	0.44	lm.nb
IL1R1	Cell Cycle - Apoptosis, MAPK		-3.96		1.65	2.63	0.58	0.58	-5.09	-2.83	0.06	0.03	0.14	lm.nb
IL1R1	Cell Cycle - Apoptosis, MAPK	-2.85			1.74	2.77	0.38	0.38	-3.59	-2.11	0.14	0.08	0.23	lm.nb
IL1RAP	Cell Cycle - Apoptosis		-1.25		0.82	1.71	0.33	0.33	-1.9	-0.61	0.42	0.27	0.66	lm.nb
IL1RAP	Cell Cycle - Apoptosis			-1	1.02	1.97	0.22	0.22	-1.44	-0.57	0.5	0.37	0.68	lm.nb
IL1RAP	Cell Cycle - Apoptosis	-1.05			1.14	2.06	0.22	0.22	-1.49	-0.62	0.48	0.36	0.65	lm.nb
IL22RA1	JAK-STAT			-5.87	1.56	2.61	0.86	0.86	-7.56	-4.17	0.02	0.01	0.06	lm.nb
IL22RA1	JAK-STAT		-5.54		1.56	2.52	0.87	0.87	-7.24	-3.85	0.02	0.01	0.07	lm.nb
IL22RA1	JAK-STAT	-5.82			1.6	2.6	0.87	0.87	-7.52	-4.13	0.02	0.01	0.06	lm.nb
IL3RA	Cell Cycle - Apoptosis, JAK-STAT, PI3K			4.03	1.87	3.04	0.46	0.46	3.13	4.92	16.3	8.77	30.3	lm.nb
IL6R	JAK-STAT, PI3K	-6.12			1.65	2.67	0.87	0.87	-7.82	-4.42	0.01	0	0.05	lm.nb
IL6R	JAK-STAT, PI3K		-6.18		1.7	2.69	0.87	0.87	-7.89	-4.48	0.01	0	0.04	lm.nb
IL6R	JAK-STAT, PI3K			-5.72	1.8	2.93	0.69	0.69	-7.07	-4.36	0.02	0.01	0.05	lm.nb
IL7	JAK-STAT, PI3K			-6.18	1.57	2.63	0.9	0.9	-7.95	-4.42	0.01	0	0.05	lm.nb
IL7	JAK-STAT, PI3K	-6.01			1.58	2.58	0.9	0.9	-7.78	-4.25	0.02	0	0.05	lm.nb
IL7	JAK-STAT, PI3K		-4.51		1.77	2.77	0.6	0.6	-5.69	-3.33	0.04	0.02	0.1	lm.nb
IL7R	JAK-STAT, PI3K	-3.43			1.91	3	0.4	0.4	-4.21	-2.65	0.09	0.05	0.16	lm.nb
IL7R	JAK-STAT, PI3K			-4.76	2.27	3.6	0.39	0.39	-5.52	-4	0.04	0.02	0.06	lm.nb
IL7R	JAK-STAT, PI3K		-5.45		2.38	3.62	0.44	0.44	-6.31	-4.59	0.02	0.01	0.04	lm.nb
IL8	Transcriptional Misregulation		2.52		1.52	2.47	0.4	0.4	1.73	3.31	5.74	3.32	9.93	lm.nb
IL8	Transcriptional Misregulation			4.41	2.42	3.86	0.31	0.31	3.81	5.02	21.3	14	32.4	lm.nb
IRAK2	Cell Cycle - Apoptosis		-7.98		2.21	3.38	0.74	0.74	-9.43	-6.53	0	0	0.01	loglinear
IRAK2	Cell Cycle - Apoptosis			-2.93	2.24	3.56	0.24	0.24	-3.41	-2.46	0.13	0.09	0.18	loglinear
IRAK2	Cell Cycle - Apoptosis	-7.75			3.35	5.02	0.28	0.28	-8.29	-7.21	0	0	0.01	loglinear
IRS1	PI3K			-2.04	1.94	3.14	0.22	0.22	-2.46	-1.61	0.24	0.18	0.33	lm.nb
IRS1	PI3K	-6.56			2.45	3.71	0.5	0.5	-7.54	-5.58	0.01	0.01	0.02	lm.nb
IRS1	PI3K		-5.9		2.52	3.81	0.43	0.43	-6.73	-5.07	0.02	0.01	0.03	lm.nb
ITGA2	PI3K	-2.94			0.76	1.67	0.8	0.8	-4.51	-1.37	0.13	0.04	0.39	lm.nb
ITGA2	PI3K		-2.1		1.55	2.51	0.33	0.33	-2.74	-1.45	0.23	0.15	0.37	lm.nb
ITGA2	PI3K			-5.14	1.89	3.07	0.57	0.57	-6.26	-4.02	0.03	0.01	0.06	lm.nb
ITGA3	PI3K			0.8	0.92	1.86	0.19	0.19	0.43	1.18	1.74	1.34	2.26	lm.nb
ITGA3	PI3K	0.97			1.27	2.2	0.18	0.18	0.61	1.33	1.95	1.52	2.51	lm.nb
ITGA3	PI3K		1.11		1.47	2.42	0.19	0.19	0.75	1.47	2.16	1.68	2.78	lm.nb
ITGA6	PI3K	0.22			0	0.53	0.18	0.18	-0.14	0.57	1.16	0.91	1.49	lm.nb
ITGA6	PI3K			-0.35	0.02	0.89	0.18	0.18	-0.7	0.01	0.79	0.62	1.01	lm.nb
ITGA6	PI3K		0.4		0.14	1	0.19	0.19	0.03	0.77	1.32	1.02	1.7	lm.nb
ITGA7	PI3K			1.51	1.58	2.63	0.22	0.22	1.08	1.93	2.84	2.11	3.82	lm.nb
ITGA7	PI3K	1.73			1.89	2.96	0.21	0.21	1.33	2.13	3.32	2.51	4.39	lm.nb
ITGA7	PI3K		1.82		2	3.06	0.21	0.21	1.42	2.22	3.54	2.68	4.67	lm.nb
ITGA9	PI3K	0.15			0	0.34	0.19	0.19	-0.21	0.51	1.11	0.86	1.43	lm.nb
ITGA9	PI3K		0.21		0	0.34	0.26	0.26	-0.29	0.71	1.16	0.82	1.63	lm.nb
ITGA9	PI3K			0.41	0.07	0.94	0.21	0.21	0.01	0.81	1.33	1.01	1.76	loglinear
ITGB4	PI3K		-0.24		0	0.48	0.21	0.21	-0.66	0.18	0.85	0.63	1.14	lm.nb
ITGB4	PI3K	-0.53			0.3	1.18	0.21	0.21	-0.94	-0.12	0.69	0.52	0.92	lm.nb
ITGB4	PI3K			-0.65	0.53	1.43	0.21	0.21	-1.06	-0.24	0.64	0.48	0.85	lm.nb
ITGB8	PI3K	-0.13			0	0.37	0.15	0.15	-0.43	0.16	0.91	0.74	1.12	lm.nb
ITGB8	PI3K		0.28		0.02	0.88	0.15	0.15	-0.01	0.57	1.21	0.99	1.48	lm.nb
ITGB8	PI3K			-0.95	1.5	2.53	0.15	0.15	-1.24	-0.66	0.52	0.42	0.63	lm.nb
JAG1	Notch			-0.76	0.73	1.66	0.21	0.21	-1.17	-0.35	0.59	0.45	0.79	lm.nb
JAG1	Notch	-2.66			2.3	3.52	0.23	0.23	-3.1	-2.21	0.16	0.12	0.22	lm.nb
JAG1	Notch		-3.24		2.5	3.78	0.24	0.24	-3.7	-2.77	0.11	0.08	0.15	lm.nb
JAK1	Driver Gene, JAK-STAT, PI3K		-0.07		0	0.3	0.09	0.09	-0.25	0.11	0.95	0.84	1.08	loglinear
JAK1	Driver Gene, JAK-STAT, PI3K	-0.26			0.35	1.24	0.1	0.1	-0.45	-0.07	0.84	0.73	0.96	loglinear
JAK1	Driver Gene, JAK-STAT, PI3K			-0.5	1.09	2.05	0.1	0.1	-0.7	-0.29	0.71	0.62	0.82	loglinear
JAK2	Driver Gene, JAK-STAT, PI3K	-3.75			1.47	2.45	0.61	0.61	-4.94	-2.55	0.07	0.03	0.17	lm.nb
JAK2	Driver Gene, JAK-STAT, PI3K		-5.05		2.18	3.32	0.48	0.48	-6	-4.1	0.03	0.02	0.06	lm.nb
JAK2	Driver Gene, JAK-STAT, PI3K			-2.58	2.24	3.57	0.21	0.21	-3	-2.17	0.17	0.13	0.22	lm.nb
JUN	MAPK, Wnt	0.31			0.43	1.32	0.11	0.11	0.09	0.53	1.24	1.07	1.44	loglinear
JUN	MAPK, Wnt			-0.66	1.42	2.43	0.11	0.11	-0.87	-0.45	0.63	0.55	0.74	loglinear
JUN	MAPK, Wnt		1.39		2.32	3.53	0.12	0.12	1.16	1.62	2.61	2.23	3.07	loglinear
KAT2B	Notch			0.4	2.32	3.7	0.03	0.03	0.34	0.46	1.32	1.27	1.38	loglinear
KAT2B	Notch	0.83			3.21	4.79	0.03	0.03	0.76	0.9	1.78	1.7	1.86	loglinear
KAT2B	Notch		1.06		4.44	6.46	0.02	0.02	1.03	1.09	2.09	2.04	2.14	loglinear
KDM5C	Driver Gene	-1.65			2.12	3.28	0.16	0.16	-1.96	-1.33	0.32	0.26	0.4	loglinear
KDM5C	Driver Gene		-1.31		2.4	3.64	0.1	0.1	-1.51	-1.11	0.4	0.35	0.46	loglinear
KDM5C	Driver Gene			-2.16	2.67	4.3	0.12	0.12	-2.39	-1.93	0.22	0.19	0.26	loglinear
KDM6A	Driver Gene, Transcriptional Misregulation	-7.07			2.32	3.54	0.59	0.59	-8.23	-5.9	0.01	0	0.02	loglinear
KDM6A	Driver Gene, Transcriptional Misregulation			-1.81	2.32	3.67	0.14	0.14	-2.09	-1.54	0.28	0.24	0.35	loglinear
KDM6A	Driver Gene, Transcriptional Misregulation		-7.82		3.24	4.85	0.31	0.31	-8.42	-7.21	0	0	0.01	loglinear
KITLG	PI3K, Ras			-1.1	1.91	3.1	0.12	0.12	-1.34	-0.87	0.47	0.4	0.55	loglinear
KITLG	PI3K, Ras		-5.06		2.71	4.1	0.31	0.31	-5.66	-4.46	0.03	0.02	0.05	lm.nb
KITLG	PI3K, Ras	-5.08			3.29	4.93	0.19	0.19	-5.45	-4.7	0.03	0.02	0.04	lm.nb
KLF4	Driver Gene			-6.75	2.23	3.54	0.57	0.57	-7.87	-5.64	0.01	0	0.02	loglinear
KLF4	Driver Gene		-5.24		2.91	4.38	0.27	0.27	-5.77	-4.71	0.03	0.02	0.04	loglinear
KLF4	Driver Gene	-7.07			4.17	6.29	0.12	0.12	-7.31	-6.83	0.01	0.01	0.01	loglinear
KMT2C	Driver Gene			-1.05	1.43	2.44	0.17	0.17	-1.39	-0.71	0.48	0.38	0.61	loglinear
KMT2C	Driver Gene	-3.11			2.39	3.64	0.25	0.25	-3.59	-2.63	0.12	0.08	0.16	lm.nb
KMT2C	Driver Gene		-4.27		2.4	3.64	0.34	0.34	-4.94	-3.61	0.05	0.03	0.08	lm.nb
KMT2D	Driver Gene			-1.42	1.36	2.36	0.24	0.24	-1.89	-0.94	0.38	0.27	0.52	lm.nb
KMT2D	Driver Gene		-3.85		1.98	3.03	0.44	0.44	-4.71	-2.99	0.07	0.04	0.13	lm.nb
KMT2D	Driver Gene	-2.91			2.47	3.74	0.22	0.22	-3.34	-2.48	0.13	0.1	0.18	lm.nb
KRAS	Driver Gene, MAPK, PI3K, Ras			-3.3	3.03	4.93	0.12	0.12	-3.55	-3.06	0.1	0.09	0.12	loglinear
KRAS	Driver Gene, MAPK, PI3K, Ras	-10.5			5.59	8.49	0.05	0.05	-10.6	-10.4	0	0	0	loglinear
KRAS	Driver Gene, MAPK, PI3K, Ras		-10.5		5.7	8.49	0.05	0.05	-10.6	-10.4	0	0	0	loglinear
LAMA3	PI3K	-1.53			0.3	1.18	0.61	0.61	-2.73	-0.34	0.35	0.15	0.79	lm.nb
LAMA3	PI3K			-2.13	1.25	2.23	0.4	0.4	-2.91	-1.35	0.23	0.13	0.39	lm.nb
LAMA3	PI3K		-3.89		2	3.05	0.44	0.44	-4.74	-3.03	0.07	0.04	0.12	lm.nb
LAMA5	PI3K			0.37	0	0.69	0.24	0.24	-0.11	0.84	1.29	0.93	1.79	lm.nb
LAMA5	PI3K	0.52			0.12	1	0.24	0.24	0.04	0.99	1.43	1.03	1.98	lm.nb
LAMA5	PI3K		0.56		0.24	1.11	0.24	0.24	0.09	1.04	1.48	1.07	2.05	lm.nb
LAMB3	PI3K	0.74			0.4	1.28	0.27	0.27	0.21	1.27	1.67	1.16	2.42	lm.nb
LAMB3	PI3K			0.82	0.52	1.42	0.27	0.27	0.29	1.34	1.76	1.22	2.53	lm.nb
LAMB3	PI3K		0.87		0.66	1.55	0.26	0.26	0.36	1.37	1.82	1.28	2.58	lm.nb
LAMB4	PI3K			6.58	1.85	3.01	0.76	0.76	5.09	8.07	95.8	34.1	269	lm.nb
LEF1	Wnt			-3.14	0.88	1.82	0.77	0.77	-4.66	-1.63	0.11	0.04	0.32	lm.nb
LEF1	Wnt	-5.39			1.73	2.76	0.72	0.72	-6.8	-3.97	0.02	0.01	0.06	loglinear
LEF1	Wnt		-6.14		3.52	5.27	0.19	0.19	-6.51	-5.77	0.01	0.01	0.02	loglinear
LEFTY1	TGF-beta	1.49			0	0.71	0.96	0.96	-0.38	3.36	2.81	0.77	10.3	lm.nb
LEFTY1	TGF-beta			3.37	1.44	2.46	0.55	0.55	2.3	4.44	10.3	4.93	21.7	lm.nb
LEPR	JAK-STAT		0.91		1.24	2.16	0.18	0.18	0.56	1.25	1.87	1.47	2.38	loglinear
LEPR	JAK-STAT			0.84	1.29	2.26	0.15	0.15	0.54	1.14	1.79	1.45	2.2	lm.nb
LEPR	JAK-STAT	0.83			1.4	2.35	0.14	0.14	0.55	1.11	1.78	1.46	2.16	loglinear
LFNG	Notch	-0.75			0	0.48	0.68	0.68	-2.08	0.58	0.59	0.24	1.5	lm.nb
LFNG	Notch			-0.85	0.03	0.9	0.44	0.44	-1.72	0.01	0.55	0.3	1.01	lm.nb
LFNG	Notch		-1.87		1.07	1.97	0.41	0.41	-2.68	-1.06	0.27	0.16	0.48	lm.nb
LIF	JAK-STAT			0.45	0.59	1.5	0.14	0.14	0.18	0.72	1.37	1.13	1.65	loglinear
LIF	JAK-STAT	-4.01			2.45	3.71	0.31	0.31	-4.61	-3.41	0.06	0.04	0.09	loglinear
LIF	JAK-STAT		-4.47		3.36	5.05	0.16	0.16	-4.78	-4.17	0.05	0.04	0.06	loglinear
LIFR	JAK-STAT	-1.73			1.47	2.45	0.28	0.28	-2.27	-1.18	0.3	0.21	0.44	lm.nb
LIFR	JAK-STAT		-1.38		1.59	2.55	0.21	0.21	-1.79	-0.97	0.39	0.29	0.51	lm.nb
LIFR	JAK-STAT			-2.84	2.29	3.63	0.23	0.23	-3.29	-2.4	0.14	0.1	0.19	lm.nb
LIG4	DNA Damage - Repair			-1.62	2.07	3.31	0.16	0.16	-1.93	-1.31	0.33	0.26	0.4	lm.nb
LIG4	DNA Damage - Repair		-3.03		2.72	4.12	0.18	0.18	-3.39	-2.67	0.12	0.1	0.16	lm.nb
LIG4	DNA Damage - Repair	-4.09			2.77	4.19	0.24	0.24	-4.55	-3.63	0.06	0.04	0.08	lm.nb
LRP2	Hedgehog			-5.92	1.53	2.57	0.9	0.9	-7.68	-4.17	0.02	0	0.06	lm.nb
LRP2	Hedgehog		-5.83		1.57	2.54	0.9	0.9	-7.59	-4.07	0.02	0.01	0.06	lm.nb
LRP2	Hedgehog	-6.04			1.6	2.6	0.9	0.9	-7.8	-4.29	0.02	0	0.05	lm.nb
LTBP1	TGF-beta		-0.31		0	0.63	0.22	0.22	-0.74	0.12	0.81	0.6	1.09	lm.nb
LTBP1	TGF-beta	-0.37			0.01	0.87	0.2	0.2	-0.76	0.02	0.77	0.59	1.01	lm.nb
LTBP1	TGF-beta			-0.78	0.78	1.71	0.21	0.21	-1.18	-0.37	0.58	0.44	0.77	lm.nb
MAD2L2	Cell Cycle - Apoptosis, DNA Damage - Repair		-0.83		2.05	3.13	0.09	0.09	-1	-0.65	0.56	0.5	0.64	loglinear
MAD2L2	Cell Cycle - Apoptosis, DNA Damage - Repair			-1.18	2.53	4.08	0.07	0.07	-1.32	-1.04	0.44	0.4	0.49	loglinear
MAD2L2	Cell Cycle - Apoptosis, DNA Damage - Repair	-1.17			2.83	4.29	0.06	0.06	-1.3	-1.05	0.44	0.41	0.48	loglinear
MAML2	Notch			-1.91	2.07	3.31	0.18	0.18	-2.27	-1.54	0.27	0.21	0.34	loglinear
MAML2	Notch	-3.11			2.18	3.35	0.29	0.29	-3.69	-2.54	0.12	0.08	0.17	loglinear
MAML2	Notch		-6.23		2.33	3.55	0.52	0.52	-7.25	-5.2	0.01	0.01	0.03	lm.nb
MAP2K1	Driver Gene, MAPK, PI3K, Ras		-1.08		2.11	3.22	0.11	0.11	-1.29	-0.86	0.47	0.41	0.55	loglinear
MAP2K1	Driver Gene, MAPK, PI3K, Ras			-2.43	2.42	3.86	0.17	0.17	-2.77	-2.1	0.19	0.15	0.23	loglinear
MAP2K1	Driver Gene, MAPK, PI3K, Ras	-1.4			3.17	4.74	0.06	0.06	-1.51	-1.28	0.38	0.35	0.41	loglinear
MAP2K2	MAPK, PI3K, Ras			-3.38	2.51	4.04	0.21	0.21	-3.8	-2.97	0.1	0.07	0.13	loglinear
MAP2K2	MAPK, PI3K, Ras	-3.36			3.06	4.59	0.15	0.15	-3.66	-3.06	0.1	0.08	0.12	lm.nb
MAP2K2	MAPK, PI3K, Ras		-3.15		3.31	4.97	0.12	0.12	-3.37	-2.92	0.11	0.1	0.13	loglinear
MAP2K4	MAPK			-5.36	1.89	3.08	0.59	0.59	-6.52	-4.2	0.02	0.01	0.05	lm.nb
MAP2K4	MAPK	-9.11			3.68	5.55	0.24	0.24	-9.58	-8.65	0	0	0	loglinear
MAP2K4	MAPK		-9.7		5.7	8.42	0.05	0.05	-9.79	-9.6	0	0	0	loglinear
MAP2K6	MAPK	-3.37			1.96	3.08	0.37	0.37	-4.11	-2.64	0.1	0.06	0.16	lm.nb
MAP2K6	MAPK		-2.42		2.21	3.37	0.23	0.23	-2.86	-1.98	0.19	0.14	0.25	lm.nb
MAP2K6	MAPK			-7.07	2.45	3.91	0.48	0.48	-8	-6.13	0.01	0	0.01	loglinear
MAP3K1	Driver Gene, MAPK		-4.76		1.47	2.42	0.79	0.79	-6.3	-3.21	0.04	0.01	0.11	lm.nb
MAP3K1	Driver Gene, MAPK	-6.62			2.15	3.31	0.64	0.64	-7.87	-5.37	0.01	0	0.02	lm.nb
MAP3K1	Driver Gene, MAPK			-0.84	2.31	3.66	0.07	0.07	-0.96	-0.71	0.56	0.51	0.61	loglinear
MAP3K12	Chromatin Modification, MAPK	-6.57			2.89	4.4	0.34	0.34	-7.22	-5.91	0.01	0.01	0.02	loglinear
MAP3K12	Chromatin Modification, MAPK			-6.76	3.19	5.23	0.21	0.21	-7.17	-6.34	0.01	0.01	0.01	loglinear
MAP3K12	Chromatin Modification, MAPK		-6.98		6.03	9.23	0.02	0.02	-7.03	-6.94	0.01	0.01	0.01	loglinear
MAP3K13	MAPK			0.89	0.63	1.55	0.27	0.27	0.37	1.41	1.86	1.29	2.66	lm.nb
MAP3K13	MAPK		-5.18		2.23	3.41	0.47	0.47	-6.1	-4.25	0.03	0.01	0.05	lm.nb
MAP3K13	MAPK	-4.56			2.26	3.46	0.4	0.4	-5.35	-3.78	0.04	0.02	0.07	lm.nb
MAP3K14	Cell Cycle - Apoptosis, MAPK			0.13	0.28	1.16	0.05	0.05	0.03	0.24	1.1	1.02	1.18	loglinear
MAP3K14	Cell Cycle - Apoptosis, MAPK	-1.34			2.62	3.97	0.09	0.09	-1.51	-1.17	0.4	0.35	0.45	loglinear
MAP3K14	Cell Cycle - Apoptosis, MAPK		-3.17		3.31	4.96	0.12	0.12	-3.4	-2.94	0.11	0.09	0.13	loglinear
MAP3K5	MAPK		-4.2		1.21	2.13	0.84	0.84	-5.84	-2.55	0.05	0.02	0.17	lm.nb
MAP3K5	MAPK	-3.22			1.4	2.36	0.55	0.55	-4.3	-2.13	0.11	0.05	0.23	lm.nb
MAP3K5	MAPK			-4.84	1.53	2.57	0.73	0.73	-6.27	-3.41	0.03	0.01	0.09	lm.nb
MAP3K8	MAPK			-1.88	0.4	1.29	0.68	0.68	-3.22	-0.54	0.27	0.11	0.69	lm.nb
MAP3K8	MAPK		-2.88		0.95	1.85	0.69	0.69	-4.23	-1.52	0.14	0.05	0.35	lm.nb
MAP3K8	MAPK	-3.8			1.64	2.65	0.54	0.54	-4.87	-2.73	0.07	0.03	0.15	lm.nb
MAPK1	MAPK, PI3K, Ras, TGF-beta		-1.81		2.8	4.24	0.1	0.1	-2.01	-1.61	0.29	0.25	0.33	loglinear
MAPK1	MAPK, PI3K, Ras, TGF-beta			-1.15	2.91	4.73	0.05	0.05	-1.24	-1.05	0.45	0.42	0.48	loglinear
MAPK1	MAPK, PI3K, Ras, TGF-beta	-2.15			4.14	6.14	0.04	0.04	-2.23	-2.07	0.23	0.21	0.24	loglinear
MAPK10	MAPK, Ras, Wnt		-6.71		2.21	3.38	0.62	0.62	-7.92	-5.49	0.01	0	0.02	loglinear
MAPK10	MAPK, Ras, Wnt	-7.22			3.62	5.43	0.2	0.2	-7.62	-6.82	0.01	0.01	0.01	loglinear
MAPK10	MAPK, Ras, Wnt			-7.29	4.08	6.9	0.09	0.09	-7.46	-7.12	0.01	0.01	0.01	loglinear
MAPK12	MAPK		-2.07		0.25	1.12	0.87	0.87	-3.77	-0.36	0.24	0.07	0.78	lm.nb
MAPK12	MAPK			-2.5	1.71	2.81	0.33	0.33	-3.14	-1.86	0.18	0.11	0.28	loglinear
MAPK12	MAPK	-2.28			1.92	3.01	0.26	0.26	-2.8	-1.77	0.21	0.14	0.29	loglinear
MAPK3	MAPK, PI3K, Ras, TGF-beta			1.18	2.69	4.34	0.06	0.06	1.06	1.31	2.27	2.09	2.47	loglinear
MAPK3	MAPK, PI3K, Ras, TGF-beta	1.32			3.01	4.53	0.06	0.06	1.2	1.44	2.49	2.29	2.71	loglinear
MAPK3	MAPK, PI3K, Ras, TGF-beta		1.6		3.28	4.91	0.06	0.06	1.48	1.71	3.02	2.79	3.28	loglinear
MAPK8	MAPK, Ras, Wnt	-4.59			1.58	2.57	0.69	0.69	-5.94	-3.23	0.04	0.02	0.11	lm.nb
MAPK8	MAPK, Ras, Wnt			-6.56	1.74	2.85	0.83	0.83	-8.2	-4.93	0.01	0	0.03	loglinear
MAPK8	MAPK, Ras, Wnt		-3.28		1.9	2.94	0.4	0.4	-4.05	-2.5	0.1	0.06	0.18	lm.nb
MAPK8IP2	MAPK			-0.86	0	0.35	1.02	1.02	-2.86	1.14	0.55	0.14	2.2	lm.nb
MAPK8IP2	MAPK		-4.49		2.2	3.36	0.42	0.42	-5.31	-3.66	0.04	0.03	0.08	lm.nb
MAPK8IP2	MAPK	-5.59			2.22	3.4	0.51	0.51	-6.59	-4.59	0.02	0.01	0.04	lm.nb
MAPK9	MAPK, Ras, Wnt			-0.08	0	0.65	0.06	0.06	-0.2	0.03	0.94	0.87	1.02	loglinear
MAPK9	MAPK, Ras, Wnt	0.25			0.98	1.9	0.06	0.06	0.13	0.36	1.19	1.1	1.28	loglinear
MAPK9	MAPK, Ras, Wnt		0.44		1.21	2.13	0.09	0.09	0.27	0.61	1.35	1.2	1.52	loglinear
MCM2	Cell Cycle - Apoptosis		-0.07		0	0.82	0.04	0.04	-0.15	0.01	0.95	0.9	1.01	loglinear
MCM2	Cell Cycle - Apoptosis			0.3	0.73	1.65	0.08	0.08	0.14	0.46	1.23	1.1	1.38	loglinear
MCM2	Cell Cycle - Apoptosis	-0.34			1.63	2.64	0.05	0.05	-0.43	-0.24	0.79	0.74	0.85	loglinear
MCM4	Cell Cycle - Apoptosis		-0.46		1.56	2.53	0.07	0.07	-0.6	-0.32	0.73	0.66	0.8	loglinear
MCM4	Cell Cycle - Apoptosis			-0.78	1.87	3.03	0.09	0.09	-0.95	-0.6	0.58	0.52	0.66	loglinear
MCM4	Cell Cycle - Apoptosis	-0.63			1.91	2.99	0.07	0.07	-0.77	-0.48	0.65	0.59	0.72	loglinear
MCM5	Cell Cycle - Apoptosis			0.43	0.69	1.6	0.12	0.12	0.19	0.67	1.35	1.14	1.59	loglinear
MCM5	Cell Cycle - Apoptosis	-1.37			1.6	2.61	0.2	0.2	-1.77	-0.98	0.39	0.29	0.51	loglinear
MCM5	Cell Cycle - Apoptosis		-1.53		2.25	3.44	0.14	0.14	-1.8	-1.26	0.35	0.29	0.42	loglinear
MCM7	Cell Cycle - Apoptosis			0.25	0.76	1.69	0.07	0.07	0.12	0.38	1.19	1.08	1.3	loglinear
MCM7	Cell Cycle - Apoptosis		-0.93		2.52	3.84	0.07	0.07	-1.06	-0.8	0.53	0.48	0.57	loglinear
MCM7	Cell Cycle - Apoptosis	-1.25			3.24	4.83	0.05	0.05	-1.35	-1.15	0.42	0.39	0.45	loglinear
MDC1	DNA Damage - Repair			-2	2.2	3.49	0.17	0.17	-2.34	-1.66	0.25	0.2	0.32	loglinear
MDC1	DNA Damage - Repair		-2.84		2.74	4.16	0.17	0.17	-3.16	-2.51	0.14	0.11	0.18	lm.nb
MDC1	DNA Damage - Repair	-2.79			3.61	5.4	0.08	0.08	-2.95	-2.63	0.14	0.13	0.16	loglinear
MDM2	Cell Cycle - Apoptosis, PI3K, Transcriptional Misregulation			-2.18	2.51	4.04	0.14	0.14	-2.45	-1.91	0.22	0.18	0.27	lm.nb
MDM2	Cell Cycle - Apoptosis, PI3K, Transcriptional Misregulation	-3.55			2.92	4.43	0.18	0.18	-3.9	-3.2	0.09	0.07	0.11	loglinear
MDM2	Cell Cycle - Apoptosis, PI3K, Transcriptional Misregulation		-2.13		3.45	5.17	0.07	0.07	-2.27	-1.99	0.23	0.21	0.25	loglinear
MECOM	MAPK			-1.66	0	0.67	1.13	1.13	-3.87	0.55	0.32	0.07	1.47	lm.nb
MECOM	MAPK	-3.8			1.81	2.86	0.48	0.48	-4.73	-2.86	0.07	0.04	0.14	lm.nb
MECOM	MAPK		-5.87		2.04	3.12	0.63	0.63	-7.11	-4.63	0.02	0.01	0.04	lm.nb
MED12	Driver Gene	-2.73			2.25	3.45	0.24	0.24	-3.21	-2.26	0.15	0.11	0.21	lm.nb
MED12	Driver Gene			-2.44	2.5	4.02	0.16	0.16	-2.75	-2.14	0.18	0.15	0.23	lm.nb
MED12	Driver Gene		-2.7		2.73	4.14	0.16	0.16	-3.01	-2.38	0.15	0.12	0.19	lm.nb
MEN1	Driver Gene, Transcriptional Misregulation	-4.99			1.97	3.09	0.55	0.55	-6.07	-3.92	0.03	0.01	0.07	lm.nb
MEN1	Driver Gene, Transcriptional Misregulation			-3.39	2.38	3.81	0.24	0.24	-3.87	-2.91	0.1	0.07	0.13	lm.nb
MEN1	Driver Gene, Transcriptional Misregulation		-7.43		2.43	3.7	0.57	0.57	-8.55	-6.31	0.01	0	0.01	loglinear
MET	Driver Gene, PI3K, Ras, Transcriptional Misregulation			-1.59	1.76	2.88	0.2	0.2	-1.98	-1.2	0.33	0.25	0.44	lm.nb
MET	Driver Gene, PI3K, Ras, Transcriptional Misregulation	-1.81			1.96	3.07	0.2	0.2	-2.2	-1.42	0.28	0.22	0.38	lm.nb
MET	Driver Gene, PI3K, Ras, Transcriptional Misregulation		-1.87		2.06	3.15	0.2	0.2	-2.25	-1.48	0.27	0.21	0.36	lm.nb
MGMT	DNA Damage - Repair			-0.85	1.32	2.31	0.15	0.15	-1.15	-0.55	0.55	0.45	0.68	lm.nb
MGMT	DNA Damage - Repair		-1.28		2.01	3.08	0.14	0.14	-1.56	-1	0.41	0.34	0.5	loglinear
MGMT	DNA Damage - Repair	-1.06			2.31	3.53	0.09	0.09	-1.23	-0.88	0.48	0.43	0.54	loglinear
MLF1	Transcriptional Misregulation			-0.15	0.23	1.11	0.06	0.06	-0.28	-0.03	0.9	0.83	0.98	loglinear
MLF1	Transcriptional Misregulation	0.46			1.46	2.44	0.08	0.08	0.31	0.61	1.38	1.24	1.52	loglinear
MLF1	Transcriptional Misregulation		0.77		2.28	3.47	0.07	0.07	0.64	0.9	1.71	1.56	1.87	loglinear
MLH1	Driver Gene	-1.37			1.63	2.65	0.2	0.2	-1.75	-0.98	0.39	0.3	0.51	lm.nb
MLH1	Driver Gene		-0.98		1.9	2.94	0.12	0.12	-1.22	-0.75	0.51	0.43	0.59	loglinear
MLH1	Driver Gene			-1.55	1.98	3.19	0.16	0.16	-1.86	-1.23	0.34	0.28	0.43	lm.nb
MLLT3	Transcriptional Misregulation			-7	2.34	3.73	0.53	0.53	-8.03	-5.96	0.01	0	0.02	loglinear
MLLT3	Transcriptional Misregulation	-7.61			2.6	3.93	0.51	0.51	-8.61	-6.61	0.01	0	0.01	loglinear
MLLT3	Transcriptional Misregulation		-7.18		2.61	3.95	0.48	0.48	-8.12	-6.25	0.01	0	0.01	loglinear
MLLT4	Ras		-3.55		1.09	2	0.77	0.77	-5.07	-2.04	0.09	0.03	0.24	lm.nb
MLLT4	Ras			-2.5	1.3	2.28	0.45	0.45	-3.39	-1.62	0.18	0.1	0.33	lm.nb
MLLT4	Ras	-2.85			3.27	4.9	0.11	0.11	-3.06	-2.63	0.14	0.12	0.16	loglinear
MMP7	Wnt			1.56	2.2	3.5	0.14	0.14	1.3	1.83	2.95	2.46	3.55	loglinear
MMP7	Wnt		1.61		2.32	3.52	0.14	0.14	1.34	1.87	3.04	2.53	3.66	loglinear
MMP7	Wnt	1.74			2.47	3.75	0.13	0.13	1.49	1.99	3.34	2.8	3.98	loglinear
MNAT1	DNA Damage - Repair		-1.07		2.19	3.34	0.1	0.1	-1.27	-0.87	0.48	0.41	0.55	loglinear
MNAT1	DNA Damage - Repair	-1.16			2.39	3.63	0.09	0.09	-1.35	-0.98	0.45	0.39	0.51	loglinear
MNAT1	DNA Damage - Repair			-1.45	2.46	3.94	0.1	0.1	-1.64	-1.26	0.37	0.32	0.42	loglinear
MSH2	Driver Gene		-1.37		2.29	3.49	0.12	0.12	-1.6	-1.14	0.39	0.33	0.46	loglinear
MSH2	Driver Gene			-2.41	2.38	3.81	0.17	0.17	-2.75	-2.07	0.19	0.15	0.24	lm.nb
MSH2	Driver Gene	-1.73			2.65	4.02	0.11	0.11	-1.95	-1.52	0.3	0.26	0.35	loglinear
MSH6	Driver Gene			-3.77	2.46	3.95	0.25	0.25	-4.26	-3.28	0.07	0.05	0.1	lm.nb
MSH6	Driver Gene	-10.9			3.5	5.27	0.34	0.34	-11.5	-10.2	0	0	0	loglinear
MSH6	Driver Gene		-11		4.96	7.14	0.12	0.12	-11.2	-10.8	0	0	0	loglinear
MTOR	PI3K	-3.93			1.38	2.33	0.69	0.69	-5.28	-2.58	0.07	0.03	0.17	lm.nb
MTOR	PI3K			-2.91	1.7	2.8	0.38	0.38	-3.66	-2.16	0.13	0.08	0.22	lm.nb
MTOR	PI3K		-2.39		2.2	3.36	0.22	0.22	-2.83	-1.95	0.19	0.14	0.26	lm.nb
MUTYH	DNA Damage - Repair			-6.22	3.27	5.7	0.15	0.15	-6.52	-5.93	0.01	0.01	0.02	loglinear
MUTYH	DNA Damage - Repair		-5.89		3.41	5.12	0.2	0.2	-6.28	-5.5	0.02	0.01	0.02	loglinear
MUTYH	DNA Damage - Repair	-6.16			3.77	5.68	0.15	0.15	-6.45	-5.86	0.01	0.01	0.02	loglinear
MYB	PI3K	-6.18			1.6	2.61	0.91	0.91	-7.96	-4.39	0.01	0	0.05	lm.nb
MYB	PI3K		-6.11		1.62	2.59	0.91	0.91	-7.89	-4.32	0.01	0	0.05	lm.nb
MYB	PI3K			-6.13	1.69	2.78	0.81	0.81	-7.73	-4.54	0.01	0	0.04	lm.nb
MYC	Cell Cycle - Apoptosis, JAK-STAT, MAPK, PI3K, TGF-beta, Transcriptional Misregulation, Wnt	0.3			1.6	2.61	0.04	0.04	0.21	0.38	1.23	1.16	1.3	loglinear
MYC	Cell Cycle - Apoptosis, JAK-STAT, MAPK, PI3K, TGF-beta, Transcriptional Misregulation, Wnt		0.71		2.01	3.08	0.08	0.08	0.56	0.87	1.64	1.47	1.83	loglinear
MYC	Cell Cycle - Apoptosis, JAK-STAT, MAPK, PI3K, TGF-beta, Transcriptional Misregulation, Wnt			1.49	2.96	4.82	0.06	0.06	1.37	1.61	2.81	2.59	3.05	loglinear
MYD88	Cell Cycle - Apoptosis, Driver Gene	-5.65			0.77	1.67	1.53	1.53	-8.65	-2.64	0.02	0	0.16	loglinear
MYD88	Cell Cycle - Apoptosis, Driver Gene			-3.13	2	3.22	0.32	0.32	-3.75	-2.5	0.11	0.07	0.18	lm.nb
MYD88	Cell Cycle - Apoptosis, Driver Gene		-5		5.02	7.23	0.05	0.05	-5.1	-4.9	0.03	0.03	0.03	loglinear
NASP	Chromatin Modification		-8.4		2.49	3.76	0.62	0.62	-9.62	-7.18	0	0	0.01	loglinear
NASP	Chromatin Modification			-8.73	3.03	4.94	0.33	0.33	-9.37	-8.09	0	0	0	loglinear
NASP	Chromatin Modification	-8.82			3.33	4.98	0.32	0.32	-9.45	-8.19	0	0	0	loglinear
NBN	DNA Damage - Repair		-1.64		2.61	3.94	0.11	0.11	-1.86	-1.43	0.32	0.28	0.37	loglinear
NBN	DNA Damage - Repair			-2.48	3.05	4.97	0.09	0.09	-2.66	-2.3	0.18	0.16	0.2	loglinear
NBN	DNA Damage - Repair	-2.17			3.24	4.82	0.09	0.09	-2.33	-2	0.22	0.2	0.25	loglinear
NCOR1	Driver Gene, Transcriptional Misregulation	-1.94			2.66	4.02	0.12	0.12	-2.18	-1.69	0.26	0.22	0.31	loglinear
NCOR1	Driver Gene, Transcriptional Misregulation			-2.42	3.19	5.55	0.06	0.06	-2.54	-2.29	0.19	0.17	0.2	loglinear
NCOR1	Driver Gene, Transcriptional Misregulation		-1.52		3.27	4.89	0.06	0.06	-1.64	-1.41	0.35	0.32	0.38	loglinear
NF1	Driver Gene, MAPK, Ras			-1.5	2.12	3.38	0.14	0.14	-1.77	-1.23	0.35	0.29	0.43	lm.nb
NF1	Driver Gene, MAPK, Ras		-1.14		2.25	3.43	0.1	0.1	-1.34	-0.94	0.45	0.4	0.52	loglinear
NF1	Driver Gene, MAPK, Ras	-1.41			2.34	3.57	0.12	0.12	-1.64	-1.18	0.38	0.32	0.44	loglinear
NF2	Driver Gene		-0.01		0	0.11	0.05	0.05	-0.1	0.08	0.99	0.93	1.05	loglinear
NF2	Driver Gene			-0.3	1.05	2	0.06	0.06	-0.42	-0.17	0.82	0.75	0.89	loglinear
NF2	Driver Gene	-0.53			1.91	2.99	0.06	0.06	-0.65	-0.41	0.69	0.64	0.75	loglinear
NFE2L2	Driver Gene			0.54	2.07	3.31	0.05	0.05	0.44	0.64	1.45	1.35	1.56	loglinear
NFE2L2	Driver Gene		-4.07		2.95	4.42	0.21	0.21	-4.47	-3.67	0.06	0.05	0.08	loglinear
NFE2L2	Driver Gene	-2.77			3.68	5.55	0.07	0.07	-2.92	-2.63	0.15	0.13	0.16	loglinear
NFKB1	Cell Cycle - Apoptosis, MAPK, PI3K, Ras, Transcriptional Misregulation			-0.78	0.89	1.82	0.19	0.19	-1.16	-0.41	0.58	0.45	0.75	loglinear
NFKB1	Cell Cycle - Apoptosis, MAPK, PI3K, Ras, Transcriptional Misregulation		-3.53		1.45	2.39	0.6	0.6	-4.7	-2.36	0.09	0.04	0.2	lm.nb
NFKB1	Cell Cycle - Apoptosis, MAPK, PI3K, Ras, Transcriptional Misregulation	-2.78			2.58	3.91	0.19	0.19	-3.15	-2.41	0.15	0.11	0.19	loglinear
NFKBIA	Cell Cycle - Apoptosis		-2.96		1.48	2.43	0.49	0.49	-3.92	-2.01	0.13	0.07	0.25	lm.nb
NFKBIA	Cell Cycle - Apoptosis	-2.25			2.78	4.21	0.13	0.13	-2.51	-2	0.21	0.18	0.25	loglinear
NFKBIA	Cell Cycle - Apoptosis			1.35	3.38	6.05	0.03	0.03	1.3	1.4	2.55	2.46	2.64	loglinear
NFKBIZ	Transcriptional Misregulation			0.34	0	0.51	0.3	0.3	-0.24	0.93	1.27	0.85	1.9	lm.nb
NFKBIZ	Transcriptional Misregulation	-0.71			0	0.68	0.47	0.47	-1.64	0.22	0.61	0.32	1.16	lm.nb
NFKBIZ	Transcriptional Misregulation		-5.29		2.43	3.69	0.41	0.41	-6.09	-4.49	0.03	0.01	0.04	lm.nb
NGFR	PI3K, Ras, Transcriptional Misregulation	-0.2			0	0.46	0.19	0.19	-0.57	0.17	0.87	0.67	1.13	loglinear
NGFR	PI3K, Ras, Transcriptional Misregulation		-0.47		0	0.49	0.42	0.42	-1.31	0.36	0.72	0.41	1.28	lm.nb
NGFR	PI3K, Ras, Transcriptional Misregulation			-0.66	0.05	0.92	0.34	0.34	-1.32	0	0.63	0.4	1	lm.nb
NOTCH1	Driver Gene, Notch			-2.34	0.88	1.82	0.58	0.58	-3.47	-1.21	0.2	0.09	0.43	lm.nb
NOTCH1	Driver Gene, Notch		-7.26		2.42	3.68	0.56	0.56	-8.36	-6.15	0.01	0	0.01	lm.nb
NOTCH1	Driver Gene, Notch	-6.52			2.57	3.87	0.45	0.45	-7.41	-5.64	0.01	0.01	0.02	lm.nb
NOTCH2	Driver Gene, Notch			-1.5	1.47	2.49	0.24	0.24	-1.97	-1.04	0.35	0.26	0.49	lm.nb
NOTCH2	Driver Gene, Notch	-2.02			1.84	2.91	0.25	0.25	-2.51	-1.53	0.25	0.18	0.35	lm.nb
NOTCH2	Driver Gene, Notch		-2.36		2.02	3.09	0.26	0.26	-2.87	-1.85	0.2	0.14	0.28	lm.nb
NOTCH3	Notch			-0.98	0	0.79	0.57	0.57	-2.1	0.15	0.51	0.23	1.11	lm.nb
NOTCH3	Notch		-0.88		0.21	1.07	0.39	0.39	-1.64	-0.12	0.54	0.32	0.92	lm.nb
NOTCH3	Notch	-2.51			0.78	1.69	0.67	0.67	-3.83	-1.19	0.18	0.07	0.44	lm.nb
NPM1	Driver Gene			-0.38	0.04	0.91	0.19	0.19	-0.76	0	0.77	0.59	1	loglinear
NPM1	Driver Gene		-1.89		1.26	2.19	0.36	0.36	-2.6	-1.18	0.27	0.17	0.44	lm.nb
NPM1	Driver Gene	-1.54			1.84	2.91	0.19	0.19	-1.91	-1.17	0.34	0.27	0.44	lm.nb
NRAS	Driver Gene, MAPK, PI3K, Ras			-0.81	1.92	3.13	0.09	0.09	-0.98	-0.64	0.57	0.51	0.64	loglinear
NRAS	Driver Gene, MAPK, PI3K, Ras		-2.36		2.64	3.99	0.15	0.15	-2.66	-2.06	0.2	0.16	0.24	loglinear
NRAS	Driver Gene, MAPK, PI3K, Ras	-2.65			2.69	4.07	0.16	0.16	-2.97	-2.33	0.16	0.13	0.2	loglinear
NSD1	Chromatin Modification			-8.15	2.32	3.67	0.64	0.64	-9.4	-6.91	0	0	0.01	loglinear
NSD1	Chromatin Modification		-8.11		2.52	3.81	0.58	0.58	-9.26	-6.97	0	0	0.01	loglinear
NSD1	Chromatin Modification	-8.69			5.09	7.48	0.07	0.07	-8.84	-8.55	0	0	0	loglinear
NTHL1	DNA Damage - Repair			-5.61	2.12	3.38	0.52	0.52	-6.63	-4.59	0.02	0.01	0.04	lm.nb
NTHL1	DNA Damage - Repair	-8.47			2.73	4.13	0.5	0.5	-9.46	-7.48	0	0	0.01	loglinear
NTHL1	DNA Damage - Repair		-8.36		2.84	4.3	0.45	0.45	-9.25	-7.48	0	0	0.01	loglinear
NTRK2	MAPK			0.96	1.52	2.55	0.15	0.15	0.68	1.25	1.95	1.6	2.38	loglinear
NTRK2	MAPK		1.23		1.89	2.92	0.15	0.15	0.94	1.52	2.34	1.91	2.87	loglinear
NTRK2	MAPK	1.2			1.93	3.02	0.14	0.14	0.93	1.47	2.3	1.91	2.78	loglinear
NUMBL	Notch			0.66	0.55	1.46	0.21	0.21	0.25	1.07	1.58	1.19	2.1	lm.nb
NUMBL	Notch		-6.4		1.88	2.91	0.79	0.79	-7.94	-4.86	0.01	0	0.03	loglinear
NUMBL	Notch	-6.25			2.62	3.97	0.41	0.41	-7.05	-5.45	0.01	0.01	0.02	loglinear
NUPR1	Transcriptional Misregulation			1.16	1.03	1.97	0.26	0.26	0.66	1.67	2.24	1.58	3.17	loglinear
NUPR1	Transcriptional Misregulation	1.4			1.63	2.65	0.2	0.2	1.01	1.8	2.64	2.01	3.48	loglinear
NUPR1	Transcriptional Misregulation		1.9		1.87	2.9	0.24	0.24	1.44	2.37	3.74	2.72	5.15	lm.nb
PAX3	Transcriptional Misregulation			-4.56	2.94	4.79	0.19	0.19	-4.93	-4.2	0.04	0.03	0.05	loglinear
PAX3	Transcriptional Misregulation		-4.43		3.17	4.74	0.19	0.19	-4.8	-4.07	0.05	0.04	0.06	loglinear
PAX3	Transcriptional Misregulation	-4.65			3.24	4.82	0.19	0.19	-5.01	-4.28	0.04	0.03	0.05	loglinear
PBRM1	Driver Gene	-2.33			2.66	4.02	0.15	0.15	-2.62	-2.04	0.2	0.16	0.24	loglinear
PBRM1	Driver Gene			-2.27	2.73	4.4	0.12	0.12	-2.5	-2.05	0.21	0.18	0.24	loglinear
PBRM1	Driver Gene		-1.97		2.87	4.33	0.11	0.11	-2.18	-1.77	0.25	0.22	0.29	loglinear
PBX1	Transcriptional Misregulation		-0.38		1.42	2.36	0.06	0.06	-0.5	-0.25	0.77	0.71	0.84	loglinear
PBX1	Transcriptional Misregulation	-1.21			2.25	3.45	0.11	0.11	-1.43	-1	0.43	0.37	0.5	loglinear
PBX1	Transcriptional Misregulation			-1.08	2.56	4.14	0.06	0.06	-1.21	-0.96	0.47	0.43	0.52	loglinear
PBX3	Transcriptional Misregulation	-2.58			1.61	2.62	0.38	0.38	-3.32	-1.84	0.17	0.1	0.28	lm.nb
PBX3	Transcriptional Misregulation		-4.42		2.01	3.09	0.49	0.49	-5.38	-3.47	0.05	0.02	0.09	loglinear
PBX3	Transcriptional Misregulation			-2.46	2.75	4.46	0.12	0.12	-2.7	-2.23	0.18	0.15	0.21	loglinear
PCNA	Cell Cycle - Apoptosis, DNA Damage - Repair	-6.67			1.84	2.9	0.82	0.82	-8.28	-5.06	0.01	0	0.03	lm.nb
PCNA	Cell Cycle - Apoptosis, DNA Damage - Repair		-3.65		2.68	4.04	0.23	0.23	-4.1	-3.2	0.08	0.06	0.11	loglinear
PCNA	Cell Cycle - Apoptosis, DNA Damage - Repair			-1.62	2.87	4.68	0.07	0.07	-1.76	-1.48	0.33	0.3	0.36	loglinear
PDGFA	MAPK, PI3K, Ras, Transcriptional Misregulation			-1.8	0	0.84	0.99	0.99	-3.75	0.14	0.29	0.07	1.11	lm.nb
PDGFA	MAPK, PI3K, Ras, Transcriptional Misregulation		-3.88		1	1.9	0.9	0.9	-5.64	-2.12	0.07	0.02	0.23	loglinear
PDGFA	MAPK, PI3K, Ras, Transcriptional Misregulation	-3.09			2.77	4.19	0.18	0.18	-3.44	-2.74	0.12	0.09	0.15	loglinear
PDGFC	PI3K, Ras	-7.63			2.11	3.27	0.76	0.76	-9.11	-6.15	0.01	0	0.01	lm.nb
PDGFC	PI3K, Ras			-5.65	2.46	3.94	0.38	0.38	-6.39	-4.91	0.02	0.01	0.03	lm.nb
PDGFC	PI3K, Ras		-5.13		2.52	3.82	0.37	0.37	-5.85	-4.41	0.03	0.02	0.05	lm.nb
PDGFD	PI3K, Ras			0.5	0.95	1.89	0.12	0.12	0.27	0.72	1.41	1.2	1.65	loglinear
PDGFD	PI3K, Ras		0.85		1.5	2.46	0.14	0.14	0.58	1.12	1.8	1.5	2.17	loglinear
PDGFD	PI3K, Ras	0.84			1.71	2.73	0.12	0.12	0.62	1.07	1.79	1.53	2.1	loglinear
PDGFRA	Driver Gene, MAPK, PI3K, Ras			-1.62	1.72	2.82	0.21	0.21	-2.03	-1.21	0.33	0.25	0.43	lm.nb
PDGFRA	Driver Gene, MAPK, PI3K, Ras		-2.12		2.15	3.28	0.21	0.21	-2.53	-1.71	0.23	0.17	0.31	lm.nb
PDGFRA	Driver Gene, MAPK, PI3K, Ras	-2.31			2.24	3.43	0.21	0.21	-2.71	-1.9	0.2	0.15	0.27	lm.nb
PDGFRB	MAPK, PI3K, Ras		-1.92		0.18	1.04	0.86	0.86	-3.61	-0.23	0.27	0.08	0.86	lm.nb
PDGFRB	MAPK, PI3K, Ras			-2.79	0.47	1.36	0.96	0.96	-4.66	-0.92	0.14	0.04	0.53	lm.nb
PDGFRB	MAPK, PI3K, Ras	-1.05			0.48	1.38	0.36	0.36	-1.75	-0.35	0.48	0.3	0.78	lm.nb
PGF	PI3K, Ras			-2.6	0.35	1.24	0.98	0.98	-4.53	-0.68	0.17	0.04	0.63	lm.nb
PGF	PI3K, Ras	-4.77			2.12	3.29	0.47	0.47	-5.69	-3.86	0.04	0.02	0.07	lm.nb
PGF	PI3K, Ras		-4.42		2.2	3.35	0.42	0.42	-5.23	-3.6	0.05	0.03	0.08	lm.nb
PHF6	Driver Gene			-4.72	2.02	3.24	0.48	0.48	-5.65	-3.79	0.04	0.02	0.07	lm.nb
PHF6	Driver Gene	-5.11			2.71	4.1	0.31	0.31	-5.72	-4.51	0.03	0.02	0.04	loglinear
PHF6	Driver Gene		-3.96		3.68	5.51	0.11	0.11	-4.17	-3.75	0.06	0.06	0.07	loglinear
PIK3CA	Cell Cycle - Apoptosis, Driver Gene, JAK-STAT, PI3K, Ras	-3.41			2.54	3.84	0.24	0.24	-3.88	-2.94	0.09	0.07	0.13	lm.nb
PIK3CA	Cell Cycle - Apoptosis, Driver Gene, JAK-STAT, PI3K, Ras			-2.22	2.58	4.18	0.13	0.13	-2.47	-1.97	0.21	0.18	0.26	loglinear
PIK3CA	Cell Cycle - Apoptosis, Driver Gene, JAK-STAT, PI3K, Ras		-3.07		2.74	4.15	0.18	0.18	-3.42	-2.71	0.12	0.09	0.15	lm.nb
PIK3CB	Cell Cycle - Apoptosis, JAK-STAT, PI3K, Ras			-4.57	0.92	1.87	1.09	1.09	-6.7	-2.44	0.04	0.01	0.18	lm.nb
PIK3CB	Cell Cycle - Apoptosis, JAK-STAT, PI3K, Ras	-5.13			1.56	2.55	0.78	0.78	-6.66	-3.59	0.03	0.01	0.08	lm.nb
PIK3CB	Cell Cycle - Apoptosis, JAK-STAT, PI3K, Ras		-8.04		2.52	3.81	0.58	0.58	-9.17	-6.9	0	0	0.01	loglinear
PIK3CD	Cell Cycle - Apoptosis, JAK-STAT, PI3K, Ras			-3.82	0.77	1.7	1.02	1.02	-5.82	-1.82	0.07	0.02	0.28	lm.nb
PIK3CD	Cell Cycle - Apoptosis, JAK-STAT, PI3K, Ras		-7.1		2.52	3.82	0.51	0.51	-8.1	-6.11	0.01	0	0.01	loglinear
PIK3CD	Cell Cycle - Apoptosis, JAK-STAT, PI3K, Ras	-6.66			2.89	4.38	0.34	0.34	-7.33	-5.98	0.01	0.01	0.02	loglinear
PIK3R1	Cell Cycle - Apoptosis, Driver Gene, JAK-STAT, PI3K, Ras			-3.05	2.24	3.56	0.25	0.25	-3.54	-2.55	0.12	0.09	0.17	loglinear
PIK3R1	Cell Cycle - Apoptosis, Driver Gene, JAK-STAT, PI3K, Ras	-9.39			5.21	7.67	0.07	0.07	-9.53	-9.24	0	0	0	loglinear
PIK3R1	Cell Cycle - Apoptosis, Driver Gene, JAK-STAT, PI3K, Ras		-9.31		5.3	7.65	0.07	0.07	-9.45	-9.16	0	0	0	loglinear
PIK3R2	Cell Cycle - Apoptosis, JAK-STAT, PI3K, Ras	-0.07			0	0.44	0.07	0.07	-0.2	0.06	0.95	0.87	1.04	loglinear
PIK3R2	Cell Cycle - Apoptosis, JAK-STAT, PI3K, Ras		-0.12		0.38	1.26	0.05	0.05	-0.21	-0.03	0.92	0.86	0.98	loglinear
PIK3R2	Cell Cycle - Apoptosis, JAK-STAT, PI3K, Ras			-0.35	0.48	1.38	0.12	0.12	-0.57	-0.12	0.79	0.67	0.92	loglinear
PIK3R3	Cell Cycle - Apoptosis, JAK-STAT, PI3K, Ras			-2.46	2.84	4.63	0.11	0.11	-2.68	-2.25	0.18	0.16	0.21	loglinear
PIK3R3	Cell Cycle - Apoptosis, JAK-STAT, PI3K, Ras		-3.42		2.97	4.47	0.17	0.17	-3.75	-3.09	0.09	0.07	0.12	loglinear
PIK3R3	Cell Cycle - Apoptosis, JAK-STAT, PI3K, Ras	-3.39			3.52	5.29	0.1	0.1	-3.59	-3.19	0.1	0.08	0.11	loglinear
PIK3R5	Cell Cycle - Apoptosis, JAK-STAT, PI3K, Ras	1.7			0.43	1.33	0.6	0.6	0.52	2.87	3.24	1.44	7.3	lm.nb
PIK3R5	Cell Cycle - Apoptosis, JAK-STAT, PI3K, Ras		1.21		0.44	1.32	0.43	0.43	0.37	2.05	2.31	1.29	4.13	lm.nb
PIK3R5	Cell Cycle - Apoptosis, JAK-STAT, PI3K, Ras			2.21	0.9	1.84	0.53	0.53	1.16	3.25	4.62	2.24	9.55	lm.nb
PIM1	JAK-STAT		-0.71		0.86	1.75	0.18	0.18	-1.07	-0.35	0.61	0.48	0.78	loglinear
PIM1	JAK-STAT	-5.83			1.53	2.52	0.91	0.91	-7.61	-4.05	0.02	0.01	0.06	loglinear
PIM1	JAK-STAT			1	2.12	3.38	0.09	0.09	0.82	1.18	2	1.76	2.27	loglinear
PKMYT1	Cell Cycle - Apoptosis			0.03	0	0.05	0.18	0.18	-0.32	0.37	1.02	0.8	1.3	lm.nb
PKMYT1	Cell Cycle - Apoptosis	-3.21			1.2	2.13	0.64	0.64	-4.46	-1.96	0.11	0.05	0.26	lm.nb
PKMYT1	Cell Cycle - Apoptosis		-5.86		3.53	5.28	0.18	0.18	-6.21	-5.51	0.02	0.01	0.02	loglinear
PLA2G3	Ras			-2.97	0.42	1.31	1.06	1.06	-5.06	-0.89	0.13	0.03	0.54	lm.nb
PLA2G3	Ras		-1.16		0.77	1.67	0.32	0.32	-1.78	-0.54	0.45	0.29	0.69	lm.nb
PLA2G3	Ras	-2.23			1.94	3.04	0.25	0.25	-2.72	-1.73	0.21	0.15	0.3	loglinear
PLA2G4A	MAPK, Ras		-0.74		0.23	1.09	0.32	0.32	-1.36	-0.12	0.6	0.39	0.92	lm.nb
PLA2G4A	MAPK, Ras	-0.92			1.42	2.39	0.16	0.16	-1.23	-0.62	0.53	0.43	0.65	loglinear
PLA2G4A	MAPK, Ras			-2.21	2.18	3.47	0.19	0.19	-2.59	-1.83	0.22	0.17	0.28	loglinear
PLAT	Transcriptional Misregulation		-2.81		2.18	3.33	0.27	0.27	-3.34	-2.29	0.14	0.1	0.21	lm.nb
PLAT	Transcriptional Misregulation	-3			2.27	3.49	0.26	0.26	-3.51	-2.49	0.13	0.09	0.18	lm.nb
PLAT	Transcriptional Misregulation			-3.26	2.32	3.68	0.25	0.25	-3.76	-2.77	0.1	0.07	0.15	lm.nb
PLAU	Transcriptional Misregulation			1.27	1.85	3.01	0.15	0.15	0.99	1.56	2.42	1.98	2.95	lm.nb
PLAU	Transcriptional Misregulation	1.3			1.98	3.11	0.14	0.14	1.02	1.58	2.46	2.03	2.98	lm.nb
PLAU	Transcriptional Misregulation		1.39		2.05	3.14	0.15	0.15	1.1	1.69	2.63	2.15	3.22	lm.nb
PLCB1	Wnt			-5.24	2.02	3.24	0.53	0.53	-6.27	-4.21	0.03	0.01	0.05	lm.nb
PLCB1	Wnt		-4.63		2.16	3.3	0.45	0.45	-5.51	-3.75	0.04	0.02	0.07	lm.nb
PLCB1	Wnt	-4.48			2.2	3.39	0.41	0.41	-5.29	-3.67	0.04	0.03	0.08	lm.nb
PLCB4	Wnt	-2.44			0.37	1.26	0.91	0.91	-4.23	-0.65	0.18	0.05	0.64	lm.nb
PLCB4	Wnt			-6.05	1.89	3.07	0.67	0.67	-7.37	-4.73	0.02	0.01	0.04	loglinear
PLCB4	Wnt		-4.38		2.33	3.56	0.37	0.37	-5.1	-3.67	0.05	0.03	0.08	loglinear
PLCE1	Ras			-6.56	1.92	3.13	0.71	0.71	-7.95	-5.18	0.01	0	0.03	loglinear
PLCE1	Ras		-6.21		2.16	3.29	0.61	0.61	-7.39	-5.02	0.01	0.01	0.03	loglinear
PLCE1	Ras	-6.48			2.24	3.43	0.58	0.58	-7.62	-5.34	0.01	0.01	0.02	loglinear
PLD1	Ras	-5.34			1.95	3.06	0.6	0.6	-6.51	-4.17	0.02	0.01	0.06	lm.nb
PLD1	Ras		-7.08		2.42	3.67	0.55	0.55	-8.17	-6	0.01	0	0.02	lm.nb
PLD1	Ras			-6.49	2.45	3.9	0.44	0.44	-7.36	-5.62	0.01	0.01	0.02	lm.nb
PML	Transcriptional Misregulation			-0.41	1.01	1.96	0.09	0.09	-0.59	-0.23	0.75	0.67	0.85	loglinear
PML	Transcriptional Misregulation	-4.31			1.52	2.51	0.68	0.68	-5.63	-2.98	0.05	0.02	0.13	lm.nb
PML	Transcriptional Misregulation		-5.55		2.69	4.08	0.34	0.34	-6.22	-4.88	0.02	0.01	0.03	loglinear
POLB	DNA Damage - Repair			-4.27	1.5	2.53	0.66	0.66	-5.56	-2.98	0.05	0.02	0.13	lm.nb
POLB	DNA Damage - Repair	-5.67			1.64	2.65	0.81	0.81	-7.26	-4.07	0.02	0.01	0.06	lm.nb
POLB	DNA Damage - Repair		-6.42		2.05	3.13	0.69	0.69	-7.77	-5.07	0.01	0	0.03	loglinear
POLD1	DNA Damage - Repair		-2.73		0.45	1.33	0.96	0.96	-4.61	-0.86	0.15	0.04	0.55	lm.nb
POLD1	DNA Damage - Repair			-3.91	1.84	3	0.46	0.46	-4.8	-3.02	0.07	0.04	0.12	lm.nb
POLD1	DNA Damage - Repair	-3.64			1.92	3	0.42	0.42	-4.47	-2.82	0.08	0.05	0.14	lm.nb
POLD4	DNA Damage - Repair		-1.63		1.39	2.32	0.29	0.29	-2.19	-1.07	0.32	0.22	0.48	lm.nb
POLD4	DNA Damage - Repair	-2.36			1.59	2.59	0.35	0.35	-3.05	-1.67	0.2	0.12	0.31	lm.nb
POLD4	DNA Damage - Repair			-2.1	2.42	3.86	0.15	0.15	-2.39	-1.81	0.23	0.19	0.28	loglinear
POLE2	DNA Damage - Repair		-7.51		2.73	4.13	0.45	0.45	-8.39	-6.64	0.01	0	0.01	loglinear
POLE2	DNA Damage - Repair			-8.08	4.08	7.04	0.09	0.09	-8.26	-7.91	0	0	0	loglinear
POLE2	DNA Damage - Repair	-7.98			4.86	7.13	0.08	0.08	-8.15	-7.82	0	0	0	loglinear
POLR2D	DNA Damage - Repair			-1.22	2.45	3.92	0.08	0.08	-1.38	-1.06	0.43	0.38	0.48	loglinear
POLR2D	DNA Damage - Repair	-4.38			2.89	4.39	0.23	0.23	-4.82	-3.94	0.05	0.04	0.07	loglinear
POLR2D	DNA Damage - Repair		-4.39		3.21	4.79	0.18	0.18	-4.73	-4.04	0.05	0.04	0.06	lm.nb
POLR2H	DNA Damage - Repair	-5.46			1.77	2.81	0.71	0.71	-6.86	-4.07	0.02	0.01	0.06	lm.nb
POLR2H	DNA Damage - Repair			-1.2	2.2	3.49	0.1	0.1	-1.4	-1	0.44	0.38	0.5	loglinear
POLR2H	DNA Damage - Repair		-4.38		3.1	4.62	0.2	0.2	-4.76	-3.99	0.05	0.04	0.06	loglinear
POLR2J	DNA Damage - Repair			-1.34	1.09	2.05	0.28	0.28	-1.89	-0.79	0.4	0.27	0.58	lm.nb
POLR2J	DNA Damage - Repair	-1.12			1.44	2.42	0.19	0.19	-1.49	-0.76	0.46	0.36	0.59	lm.nb
POLR2J	DNA Damage - Repair		-2.25		2.15	3.29	0.22	0.22	-2.68	-1.82	0.21	0.16	0.28	lm.nb
PPARGC1A	Chromatin Modification	-3.78			2.73	4.13	0.23	0.23	-4.22	-3.34	0.07	0.05	0.1	loglinear
PPARGC1A	Chromatin Modification		-3.98		2.74	4.14	0.24	0.24	-4.44	-3.52	0.06	0.05	0.09	loglinear
PPARGC1A	Chromatin Modification			-3.38	2.75	4.46	0.17	0.17	-3.71	-3.05	0.1	0.08	0.12	lm.nb
PPP2CB	PI3K, TGF-beta			-1.28	2.48	3.98	0.08	0.08	-1.45	-1.12	0.41	0.37	0.46	loglinear
PPP2CB	PI3K, TGF-beta	-1.79			3.4	5.11	0.06	0.06	-1.91	-1.67	0.29	0.27	0.31	loglinear
PPP2CB	PI3K, TGF-beta		-1.36		3.51	5.25	0.04	0.04	-1.45	-1.28	0.39	0.37	0.41	loglinear
PPP2R1A	Driver Gene, PI3K, TGF-beta			1.36	3.19	5.32	0.04	0.04	1.28	1.44	2.57	2.43	2.71	loglinear
PPP2R1A	Driver Gene, PI3K, TGF-beta		1.48		3.79	5.68	0.04	0.04	1.41	1.55	2.79	2.66	2.93	loglinear
PPP2R1A	Driver Gene, PI3K, TGF-beta	1.4			3.9	5.88	0.03	0.03	1.35	1.46	2.65	2.54	2.76	loglinear
PPP2R2B	PI3K	-0.66			0.36	1.24	0.25	0.25	-1.14	-0.17	0.64	0.45	0.89	lm.nb
PPP2R2B	PI3K			-1.11	0.69	1.6	0.32	0.32	-1.73	-0.49	0.46	0.3	0.71	lm.nb
PPP2R2B	PI3K		-1.14		1.28	2.21	0.22	0.22	-1.57	-0.72	0.45	0.34	0.61	lm.nb
PPP3CA	Cell Cycle - Apoptosis, MAPK, Wnt		-2.97		2.32	3.52	0.25	0.25	-3.46	-2.47	0.13	0.09	0.18	lm.nb
PPP3CA	Cell Cycle - Apoptosis, MAPK, Wnt			-3	2.45	3.9	0.21	0.21	-3.4	-2.6	0.13	0.09	0.17	lm.nb
PPP3CA	Cell Cycle - Apoptosis, MAPK, Wnt	-3.44			2.73	4.14	0.2	0.2	-3.84	-3.04	0.09	0.07	0.12	loglinear
PPP3CB	Cell Cycle - Apoptosis, MAPK, Wnt		-4.52		1.79	2.8	0.59	0.59	-5.69	-3.36	0.04	0.02	0.1	lm.nb
PPP3CB	Cell Cycle - Apoptosis, MAPK, Wnt	-4.53			2.46	3.72	0.34	0.34	-5.2	-3.86	0.04	0.03	0.07	loglinear
PPP3CB	Cell Cycle - Apoptosis, MAPK, Wnt			-7.08	3.27	5.73	0.17	0.17	-7.41	-6.75	0.01	0.01	0.01	loglinear
PPP3CC	Cell Cycle - Apoptosis, MAPK, Wnt			-1.33	1.64	2.71	0.18	0.18	-1.69	-0.97	0.4	0.31	0.51	loglinear
PPP3CC	Cell Cycle - Apoptosis, MAPK, Wnt	-1.98			2.01	3.15	0.21	0.21	-2.4	-1.57	0.25	0.19	0.34	loglinear
PPP3CC	Cell Cycle - Apoptosis, MAPK, Wnt		-4.09		2.34	3.57	0.34	0.34	-4.75	-3.43	0.06	0.04	0.09	loglinear
PPP3R1	Cell Cycle - Apoptosis, MAPK, Wnt			-1.92	2.77	4.5	0.09	0.09	-2.1	-1.73	0.27	0.23	0.3	loglinear
PPP3R1	Cell Cycle - Apoptosis, MAPK, Wnt		-8.23		3.12	4.67	0.36	0.36	-8.93	-7.52	0	0	0.01	loglinear
PPP3R1	Cell Cycle - Apoptosis, MAPK, Wnt	-7.78			3.14	4.7	0.33	0.33	-8.44	-7.13	0	0	0.01	lm.nb
PRDM1	Driver Gene		-4.62		1.44	2.39	0.78	0.78	-6.15	-3.08	0.04	0.01	0.12	lm.nb
PRDM1	Driver Gene			-1.57	1.87	3.04	0.18	0.18	-1.92	-1.22	0.34	0.27	0.43	lm.nb
PRDM1	Driver Gene	-2.65			2.12	3.28	0.26	0.26	-3.15	-2.14	0.16	0.11	0.23	loglinear
PRKAA2	PI3K		-0.69		2.01	3.07	0.08	0.08	-0.85	-0.54	0.62	0.56	0.69	loglinear
PRKAA2	PI3K			-2.25	2.22	3.52	0.19	0.19	-2.63	-1.87	0.21	0.16	0.27	lm.nb
PRKAA2	PI3K	-0.94			3.63	5.48	0.03	0.03	-0.99	-0.89	0.52	0.5	0.54	loglinear
PRKACA	Cell Cycle - Apoptosis, Hedgehog, MAPK, Ras, Wnt			0.69	2.15	3.43	0.06	0.06	0.57	0.82	1.62	1.49	1.76	loglinear
PRKACA	Cell Cycle - Apoptosis, Hedgehog, MAPK, Ras, Wnt	0.69			2.15	3.32	0.07	0.07	0.56	0.82	1.62	1.48	1.77	loglinear
PRKACA	Cell Cycle - Apoptosis, Hedgehog, MAPK, Ras, Wnt		1.04		2.61	3.95	0.07	0.07	0.91	1.18	2.06	1.87	2.26	loglinear
PRKACB	Cell Cycle - Apoptosis, Hedgehog, MAPK, Ras, Wnt			-2.14	1.85	3.01	0.25	0.25	-2.62	-1.66	0.23	0.16	0.32	lm.nb
PRKACB	Cell Cycle - Apoptosis, Hedgehog, MAPK, Ras, Wnt		-1.15		2.09	3.18	0.12	0.12	-1.39	-0.92	0.45	0.38	0.53	loglinear
PRKACB	Cell Cycle - Apoptosis, Hedgehog, MAPK, Ras, Wnt	-1.75			5.14	7.56	0.01	0.01	-1.78	-1.72	0.3	0.29	0.3	loglinear
PRKAR1B	Cell Cycle - Apoptosis		-1.56		0.24	1.11	0.66	0.66	-2.85	-0.27	0.34	0.14	0.83	lm.nb
PRKAR1B	Cell Cycle - Apoptosis			-5.76	2.48	3.98	0.38	0.38	-6.49	-5.02	0.02	0.01	0.03	loglinear
PRKAR1B	Cell Cycle - Apoptosis	-4.63			2.89	4.38	0.24	0.24	-5.09	-4.16	0.04	0.03	0.06	loglinear
PRKAR2A	Cell Cycle - Apoptosis			-2.49	2.75	4.45	0.12	0.12	-2.74	-2.25	0.18	0.15	0.21	loglinear
PRKAR2A	Cell Cycle - Apoptosis	-2.01			3.63	5.49	0.05	0.05	-2.12	-1.9	0.25	0.23	0.27	loglinear
PRKAR2A	Cell Cycle - Apoptosis		-1.54		3.65	5.46	0.04	0.04	-1.63	-1.46	0.34	0.32	0.36	loglinear
PRKAR2B	Cell Cycle - Apoptosis	0.17			0.43	1.33	0.06	0.06	0.05	0.28	1.12	1.04	1.21	loglinear
PRKAR2B	Cell Cycle - Apoptosis			-0.62	1.51	2.54	0.1	0.1	-0.81	-0.43	0.65	0.57	0.74	loglinear
PRKAR2B	Cell Cycle - Apoptosis		0.55		2.12	3.23	0.06	0.06	0.44	0.66	1.47	1.36	1.58	loglinear
PRKCA	MAPK, PI3K, Ras, Wnt			-3.49	1.33	2.32	0.62	0.62	-4.69	-2.28	0.09	0.04	0.21	lm.nb
PRKCA	MAPK, PI3K, Ras, Wnt		-2.69		2.33	3.55	0.23	0.23	-3.13	-2.25	0.16	0.11	0.21	lm.nb
PRKCA	MAPK, PI3K, Ras, Wnt	-3.54			3.22	4.79	0.14	0.14	-3.82	-3.26	0.09	0.07	0.1	loglinear
PRKDC	Cell Cycle - Apoptosis, DNA Damage - Repair	-0.12			0	0.47	0.11	0.11	-0.33	0.09	0.92	0.8	1.07	loglinear
PRKDC	Cell Cycle - Apoptosis, DNA Damage - Repair		-0.14		0	0.59	0.11	0.11	-0.35	0.07	0.91	0.78	1.05	loglinear
PRKDC	Cell Cycle - Apoptosis, DNA Damage - Repair			0.2	0.06	0.92	0.1	0.1	0	0.41	1.15	1	1.33	loglinear
PRLR	JAK-STAT, PI3K	-5.67			2.03	3.17	0.59	0.59	-6.83	-4.5	0.02	0.01	0.04	loglinear
PRLR	JAK-STAT, PI3K			-6.07	2.32	3.69	0.47	0.47	-6.99	-5.15	0.01	0.01	0.03	loglinear
PRLR	JAK-STAT, PI3K		-6.54		4.44	6.49	0.1	0.1	-6.74	-6.34	0.01	0.01	0.01	loglinear
PROM1	Transcriptional Misregulation			-1.19	0	0.64	0.84	0.84	-2.84	0.46	0.44	0.14	1.38	lm.nb
PROM1	Transcriptional Misregulation	-0.94			0.07	0.94	0.47	0.47	-1.85	-0.03	0.52	0.28	0.98	lm.nb
PROM1	Transcriptional Misregulation		-1.46		0.18	1.04	0.66	0.66	-2.75	-0.17	0.36	0.15	0.89	lm.nb
PTCH1	Driver Gene, Hedgehog		-5.01		1.24	2.17	0.98	0.98	-6.93	-3.1	0.03	0.01	0.12	lm.nb
PTCH1	Driver Gene, Hedgehog	-5.31			1.32	2.26	0.97	0.97	-7.22	-3.4	0.03	0.01	0.09	lm.nb
PTCH1	Driver Gene, Hedgehog			-5.54	1.34	2.33	0.97	0.97	-7.45	-3.64	0.02	0.01	0.08	lm.nb
PTEN	Driver Gene, PI3K			-2.83	2.28	3.62	0.23	0.23	-3.28	-2.39	0.14	0.1	0.19	lm.nb
PTEN	Driver Gene, PI3K	-4.42			2.44	3.7	0.34	0.34	-5.09	-3.76	0.05	0.03	0.07	lm.nb
PTEN	Driver Gene, PI3K		-3.82		2.61	3.96	0.25	0.25	-4.32	-3.33	0.07	0.05	0.1	loglinear
PTPN11	Driver Gene, JAK-STAT, Ras	0.1			0	0.74	0.06	0.06	-0.02	0.22	1.07	0.99	1.17	loglinear
PTPN11	Driver Gene, JAK-STAT, Ras			-0.6	1.13	2.09	0.12	0.12	-0.84	-0.36	0.66	0.56	0.78	loglinear
PTPN11	Driver Gene, JAK-STAT, Ras		0.34		1.35	2.28	0.06	0.06	0.22	0.47	1.27	1.17	1.38	loglinear
PTPRR	MAPK			-5.74	2.69	4.33	0.31	0.31	-6.34	-5.15	0.02	0.01	0.03	loglinear
PTPRR	MAPK	-5.58			5.23	7.78	0.04	0.04	-5.65	-5.5	0.02	0.02	0.02	loglinear
PTPRR	MAPK		-5.38		5.33	7.72	0.04	0.04	-5.46	-5.31	0.02	0.02	0.03	loglinear
PTTG2	Cell Cycle - Apoptosis	-1.63			2.81	4.26	0.09	0.09	-1.81	-1.45	0.32	0.29	0.37	loglinear
PTTG2	Cell Cycle - Apoptosis			-1.42	3.27	5.75	0.03	0.03	-1.48	-1.35	0.37	0.36	0.39	loglinear
PTTG2	Cell Cycle - Apoptosis		-1.31		3.88	5.81	0.03	0.03	-1.37	-1.25	0.4	0.39	0.42	loglinear
RAC1	MAPK, PI3K, Ras, Wnt			-0.38	1.35	2.34	0.07	0.07	-0.5	-0.25	0.77	0.71	0.84	loglinear
RAC1	MAPK, PI3K, Ras, Wnt	-0.85			2.06	3.2	0.09	0.09	-1.02	-0.68	0.56	0.49	0.63	loglinear
RAC1	MAPK, PI3K, Ras, Wnt		-0.54		2.2	3.35	0.05	0.05	-0.64	-0.44	0.69	0.64	0.74	loglinear
RAC2	MAPK, Ras, Wnt		-1.15		0	0.54	0.94	0.94	-2.98	0.69	0.45	0.13	1.61	lm.nb
RAC2	MAPK, Ras, Wnt	-2.94			0.84	1.76	0.76	0.76	-4.42	-1.47	0.13	0.05	0.36	lm.nb
RAC2	MAPK, Ras, Wnt			-4.27	2.13	3.41	0.39	0.39	-5.04	-3.51	0.05	0.03	0.09	lm.nb
RAC3	MAPK, Ras, Wnt			0.19	0.77	1.7	0.05	0.05	0.09	0.3	1.14	1.07	1.23	loglinear
RAC3	MAPK, Ras, Wnt	0.39			0.79	1.69	0.1	0.1	0.18	0.59	1.31	1.14	1.5	loglinear
RAC3	MAPK, Ras, Wnt		0.35		1.73	2.72	0.05	0.05	0.26	0.45	1.27	1.19	1.36	loglinear
RAD21	Cell Cycle - Apoptosis			-1.08	2.51	4.06	0.07	0.07	-1.21	-0.95	0.47	0.43	0.52	loglinear
RAD21	Cell Cycle - Apoptosis		-2.86		3.76	5.61	0.07	0.07	-3.01	-2.72	0.14	0.12	0.15	loglinear
RAD21	Cell Cycle - Apoptosis	-3.45			4.14	6.18	0.06	0.06	-3.58	-3.33	0.09	0.08	0.1	loglinear
RAD50	DNA Damage - Repair			-3.45	0.65	1.56	1.02	1.02	-5.45	-1.46	0.09	0.02	0.36	lm.nb
RAD50	DNA Damage - Repair		-4.79		1.86	2.88	0.6	0.6	-5.96	-3.62	0.04	0.02	0.08	lm.nb
RAD50	DNA Damage - Repair	-4.34			1.98	3.11	0.47	0.47	-5.27	-3.41	0.05	0.03	0.09	lm.nb
RAD51	DNA Damage - Repair			-6.7	2.45	3.91	0.46	0.46	-7.59	-5.81	0.01	0.01	0.02	lm.nb
RAD51	DNA Damage - Repair	-8			4.27	6.48	0.12	0.12	-8.24	-7.76	0	0	0	loglinear
RAD51	DNA Damage - Repair		-7.94		4.44	6.46	0.12	0.12	-8.18	-7.7	0	0	0	loglinear
RAD52	DNA Damage - Repair		-7.19		2.03	3.1	0.79	0.79	-8.73	-5.65	0.01	0	0.02	loglinear
RAD52	DNA Damage - Repair			-6.84	2.13	3.4	0.62	0.62	-8.06	-5.61	0.01	0	0.02	loglinear
RAD52	DNA Damage - Repair	-7.1			2.19	3.37	0.66	0.66	-8.4	-5.81	0.01	0	0.02	loglinear
RAF1	MAPK, PI3K, Ras			-1.6	2.47	3.97	0.11	0.11	-1.8	-1.39	0.33	0.29	0.38	loglinear
RAF1	MAPK, PI3K, Ras		-2.99		2.71	4.1	0.18	0.18	-3.34	-2.63	0.13	0.1	0.16	loglinear
RAF1	MAPK, PI3K, Ras	-3.19			4.17	6.29	0.05	0.05	-3.3	-3.08	0.11	0.1	0.12	loglinear
RASA4	Ras	-1.71			0.1	0.97	0.82	0.82	-3.32	-0.1	0.31	0.1	0.93	lm.nb
RASA4	Ras		-1.74		0.18	1.04	0.78	0.78	-3.27	-0.2	0.3	0.1	0.87	lm.nb
RASA4	Ras			-1.96	0.38	1.27	0.72	0.72	-3.38	-0.54	0.26	0.1	0.69	lm.nb
RBX1	Cell Cycle - Apoptosis, TGF-beta, Wnt			0.05	0	0.26	0.07	0.07	-0.1	0.19	1.03	0.94	1.14	loglinear
RBX1	Cell Cycle - Apoptosis, TGF-beta, Wnt		0.11		0	0.45	0.1	0.1	-0.09	0.3	1.08	0.94	1.23	loglinear
RBX1	Cell Cycle - Apoptosis, TGF-beta, Wnt	0.11			0	0.81	0.06	0.06	-0.01	0.24	1.08	0.99	1.18	loglinear
RELA	Cell Cycle - Apoptosis, MAPK, PI3K, Ras, Transcriptional Misregulation			-1.03	1.82	2.95	0.12	0.12	-1.28	-0.79	0.49	0.41	0.58	loglinear
RELA	Cell Cycle - Apoptosis, MAPK, PI3K, Ras, Transcriptional Misregulation		-6.54		1.95	3	0.76	0.76	-8.02	-5.05	0.01	0	0.03	lm.nb
RELA	Cell Cycle - Apoptosis, MAPK, PI3K, Ras, Transcriptional Misregulation	-7.6			3.27	4.9	0.29	0.29	-8.17	-7.03	0.01	0	0.01	loglinear
RFC3	DNA Damage - Repair		-1.47		2.14	3.25	0.15	0.15	-1.75	-1.18	0.36	0.3	0.44	loglinear
RFC3	DNA Damage - Repair			-1.84	2.34	3.76	0.14	0.14	-2.11	-1.57	0.28	0.23	0.34	loglinear
RFC3	DNA Damage - Repair	-2.01			2.55	3.85	0.14	0.14	-2.29	-1.74	0.25	0.2	0.3	loglinear
RFC4	DNA Damage - Repair		-6.29		2.15	3.28	0.62	0.62	-7.5	-5.08	0.01	0.01	0.03	lm.nb
RFC4	DNA Damage - Repair	-9.6			2.19	3.36	0.9	0.9	-11.4	-7.84	0	0	0	loglinear
RFC4	DNA Damage - Repair			-2.03	2.46	3.96	0.13	0.13	-2.29	-1.76	0.25	0.21	0.29	loglinear
RHOA	Ras, TGF-beta, Wnt			1.28	3.15	5.16	0.04	0.04	1.2	1.37	2.44	2.3	2.58	loglinear
RHOA	Ras, TGF-beta, Wnt		1.42		3.21	4.81	0.06	0.06	1.31	1.54	2.68	2.48	2.9	loglinear
RHOA	Ras, TGF-beta, Wnt	1.29			3.4	5.13	0.04	0.04	1.21	1.38	2.45	2.31	2.59	loglinear
RIN1	Ras			-7.82	2.12	3.38	0.73	0.73	-9.24	-6.39	0	0	0.01	loglinear
RIN1	Ras	-8.26			5.85	9.05	0.03	0.03	-8.32	-8.2	0	0	0	loglinear
RIN1	Ras		-7.98		5.97	8.99	0.03	0.03	-8.03	-7.92	0	0	0	loglinear
RPS27A	DNA Damage - Repair			0.03	0	0.17	0.06	0.06	-0.09	0.14	1.02	0.94	1.1	loglinear
RPS27A	DNA Damage - Repair	-0.61			1.94	3.04	0.07	0.07	-0.75	-0.48	0.65	0.6	0.72	loglinear
RPS27A	DNA Damage - Repair		-0.83		2.15	3.27	0.08	0.08	-1	-0.67	0.56	0.5	0.63	loglinear
RPS6KA5	Chromatin Modification, MAPK	-3.73			0.4	1.29	1.36	1.36	-6.38	-1.07	0.08	0.01	0.48	loglinear
RPS6KA5	Chromatin Modification, MAPK			-4.15	1.17	2.14	0.82	0.82	-5.76	-2.54	0.06	0.02	0.17	lm.nb
RPS6KA5	Chromatin Modification, MAPK		-3.34		2.55	3.87	0.23	0.23	-3.79	-2.88	0.1	0.07	0.14	lm.nb
RRAS2	MAPK, Ras			-1.95	2.16	3.44	0.17	0.17	-2.29	-1.61	0.26	0.2	0.33	loglinear
RRAS2	MAPK, Ras	-1.83			2.25	3.45	0.16	0.16	-2.14	-1.51	0.28	0.23	0.35	loglinear
RRAS2	MAPK, Ras		-1.33		2.61	3.94	0.09	0.09	-1.51	-1.16	0.4	0.35	0.45	loglinear
RUNX1	Driver Gene, Transcriptional Misregulation			-0.96	0.7	1.62	0.27	0.27	-1.49	-0.43	0.52	0.36	0.74	lm.nb
RUNX1	Driver Gene, Transcriptional Misregulation	-7.09			2.18	3.35	0.67	0.67	-8.4	-5.78	0.01	0	0.02	lm.nb
RUNX1	Driver Gene, Transcriptional Misregulation		-6.78		2.24	3.41	0.62	0.62	-7.98	-5.57	0.01	0	0.02	lm.nb
RUNX1T1	Transcriptional Misregulation	-1.26			1.16	2.09	0.26	0.26	-1.77	-0.76	0.42	0.29	0.59	lm.nb
RUNX1T1	Transcriptional Misregulation		-2.02		1.48	2.43	0.33	0.33	-2.67	-1.37	0.25	0.16	0.39	lm.nb
RUNX1T1	Transcriptional Misregulation			-1.65	1.9	3.09	0.18	0.18	-2.01	-1.29	0.32	0.25	0.41	lm.nb
SETBP1	Driver Gene			-0.14	0	0.58	0.11	0.11	-0.36	0.07	0.91	0.78	1.05	loglinear
SETBP1	Driver Gene	-0.21			0.07	0.94	0.1	0.1	-0.41	0	0.87	0.75	1	loglinear
SETBP1	Driver Gene		-0.43		0.37	1.25	0.16	0.16	-0.76	-0.11	0.74	0.59	0.92	loglinear
SETD2	Driver Gene			-0.88	1.35	2.34	0.15	0.15	-1.19	-0.58	0.54	0.44	0.67	loglinear
SETD2	Driver Gene		-2.23		2.25	3.44	0.2	0.2	-2.62	-1.84	0.21	0.16	0.28	loglinear
SETD2	Driver Gene	-2.37			2.47	3.74	0.18	0.18	-2.72	-2.03	0.19	0.15	0.25	lm.nb
SF3B1	Driver Gene		-0.87		1.66	2.64	0.13	0.13	-1.12	-0.63	0.55	0.46	0.65	lm.nb
SF3B1	Driver Gene			-1.47	2.79	4.54	0.07	0.07	-1.6	-1.33	0.36	0.33	0.4	loglinear
SF3B1	Driver Gene	-1.38			3.14	4.69	0.06	0.06	-1.5	-1.27	0.38	0.35	0.42	loglinear
SFRP4	Wnt	1.63			1.95	3.05	0.18	0.18	1.27	1.99	3.1	2.41	3.97	lm.nb
SFRP4	Wnt		1.52		2.11	3.22	0.16	0.16	1.22	1.83	2.87	2.33	3.54	loglinear
SFRP4	Wnt			1.78	2.38	3.8	0.13	0.13	1.53	2.03	3.44	2.88	4.09	loglinear
SHC1	Ras			-0.22	1.63	2.71	0.03	0.03	-0.28	-0.16	0.86	0.83	0.9	loglinear
SHC1	Ras		-0.2		1.9	2.95	0.02	0.02	-0.25	-0.15	0.87	0.84	0.9	loglinear
SHC1	Ras	-0.47			2.46	3.72	0.04	0.04	-0.54	-0.4	0.72	0.69	0.76	loglinear
SHC3	Ras			-7.92	4.08	7.18	0.08	0.08	-8.08	-7.77	0	0	0	loglinear
SHC3	Ras	-7.86			4.87	7.17	0.08	0.08	-8.02	-7.7	0	0	0	loglinear
SHC3	Ras		-7.36		4.9	7.06	0.08	0.08	-7.52	-7.2	0.01	0.01	0.01	loglinear
SHC4	Ras		-6.56		2.13	3.24	0.66	0.66	-7.85	-5.26	0.01	0	0.03	loglinear
SHC4	Ras			-7.07	2.54	4.1	0.43	0.43	-7.91	-6.23	0.01	0	0.01	loglinear
SHC4	Ras	-5.88			3.33	4.97	0.22	0.22	-6.3	-5.46	0.02	0.01	0.02	loglinear
SIN3A	Transcriptional Misregulation	-4.42			1.52	2.5	0.7	0.7	-5.79	-3.06	0.05	0.02	0.12	lm.nb
SIN3A	Transcriptional Misregulation			-1.78	2.32	3.67	0.14	0.14	-2.05	-1.51	0.29	0.24	0.35	loglinear
SIN3A	Transcriptional Misregulation		-8.05		2.47	3.74	0.6	0.6	-9.23	-6.87	0	0	0.01	loglinear
SIRT4	Chromatin Modification			-5.82	1.54	2.59	0.87	0.87	-7.52	-4.12	0.02	0.01	0.06	lm.nb
SIRT4	Chromatin Modification	-5.62			1.55	2.54	0.86	0.86	-7.32	-3.93	0.02	0.01	0.07	lm.nb
SIRT4	Chromatin Modification		-5.84		1.63	2.6	0.87	0.87	-7.54	-4.14	0.02	0.01	0.06	lm.nb
SKP1	Cell Cycle - Apoptosis, TGF-beta, Wnt			1.25	2.74	4.43	0.06	0.06	1.13	1.37	2.38	2.18	2.59	loglinear
SKP1	Cell Cycle - Apoptosis, TGF-beta, Wnt		1.62		3.18	4.75	0.07	0.07	1.49	1.76	3.08	2.81	3.38	loglinear
SKP1	Cell Cycle - Apoptosis, TGF-beta, Wnt	1.41			3.24	4.84	0.06	0.06	1.31	1.52	2.67	2.47	2.88	loglinear
SKP2	Cell Cycle - Apoptosis		-0.54		1.09	2	0.12	0.12	-0.77	-0.31	0.69	0.59	0.81	loglinear
SKP2	Cell Cycle - Apoptosis	-0.36			1.61	2.62	0.05	0.05	-0.47	-0.26	0.78	0.72	0.84	loglinear
SKP2	Cell Cycle - Apoptosis			-0.41	2.12	3.37	0.04	0.04	-0.48	-0.33	0.76	0.72	0.8	loglinear
SMAD2	Cell Cycle - Apoptosis, Driver Gene, TGF-beta			-1.3	2.03	3.26	0.13	0.13	-1.55	-1.04	0.41	0.34	0.49	loglinear
SMAD2	Cell Cycle - Apoptosis, Driver Gene, TGF-beta		-1.34		2.64	4	0.09	0.09	-1.51	-1.18	0.39	0.35	0.44	loglinear
SMAD2	Cell Cycle - Apoptosis, Driver Gene, TGF-beta	-1.74			3.35	5.03	0.06	0.06	-1.86	-1.62	0.3	0.28	0.33	loglinear
SMAD3	Cell Cycle - Apoptosis, TGF-beta, Wnt			-0.34	1.59	2.65	0.05	0.05	-0.43	-0.24	0.79	0.74	0.85	loglinear
SMAD3	Cell Cycle - Apoptosis, TGF-beta, Wnt	-2.84			2.54	3.83	0.2	0.2	-3.24	-2.45	0.14	0.11	0.18	loglinear
SMAD3	Cell Cycle - Apoptosis, TGF-beta, Wnt		-4.26		5.1	7.35	0.04	0.04	-4.34	-4.18	0.05	0.05	0.06	loglinear
SMAD4	Cell Cycle - Apoptosis, Driver Gene, TGF-beta, Wnt	-3.46			2.49	3.77	0.25	0.25	-3.96	-2.96	0.09	0.06	0.13	lm.nb
SMAD4	Cell Cycle - Apoptosis, Driver Gene, TGF-beta, Wnt		-4.64		2.52	3.83	0.33	0.33	-5.28	-3.99	0.04	0.03	0.06	loglinear
SMAD4	Cell Cycle - Apoptosis, Driver Gene, TGF-beta, Wnt			-1.57	2.54	4.1	0.1	0.1	-1.76	-1.38	0.34	0.3	0.38	loglinear
SMARCA4	Driver Gene			-0.22	0.6	1.51	0.07	0.07	-0.34	-0.09	0.86	0.79	0.94	loglinear
SMARCA4	Driver Gene		-0.48		1.37	2.3	0.09	0.09	-0.65	-0.31	0.72	0.64	0.81	loglinear
SMARCA4	Driver Gene	-0.41			1.75	2.78	0.05	0.05	-0.52	-0.31	0.75	0.7	0.81	loglinear
SMARCB1	Driver Gene			-3.9	3.19	5.3	0.12	0.12	-4.13	-3.67	0.07	0.06	0.08	loglinear
SMARCB1	Driver Gene	-4.24			3.35	5.02	0.15	0.15	-4.53	-3.94	0.05	0.04	0.06	loglinear
SMARCB1	Driver Gene		-3.62		3.38	5.08	0.12	0.12	-3.87	-3.38	0.08	0.07	0.1	loglinear
SMC1A	Cell Cycle - Apoptosis	0.1			0	0.43	0.1	0.1	-0.1	0.3	1.07	0.94	1.23	loglinear
SMC1A	Cell Cycle - Apoptosis		0.39		0.74	1.63	0.11	0.11	0.18	0.61	1.31	1.13	1.52	loglinear
SMC1A	Cell Cycle - Apoptosis			-0.6	1.29	2.26	0.11	0.11	-0.81	-0.38	0.66	0.57	0.77	loglinear
SMC3	Cell Cycle - Apoptosis			-2.41	2.61	4.21	0.14	0.14	-2.68	-2.14	0.19	0.16	0.23	loglinear
SMC3	Cell Cycle - Apoptosis		-4.87		2.95	4.43	0.24	0.24	-5.35	-4.39	0.03	0.02	0.05	loglinear
SMC3	Cell Cycle - Apoptosis	-4.56			3.5	5.27	0.14	0.14	-4.83	-4.28	0.04	0.04	0.05	loglinear
SMO	Driver Gene, Hedgehog			-1.09	1.69	2.78	0.14	0.14	-1.38	-0.81	0.47	0.39	0.57	lm.nb
SMO	Driver Gene, Hedgehog	-1.51			1.97	3.09	0.17	0.17	-1.84	-1.19	0.35	0.28	0.44	loglinear
SMO	Driver Gene, Hedgehog		-1.81		2.09	3.19	0.19	0.19	-2.18	-1.44	0.28	0.22	0.37	lm.nb
SOCS1	Driver Gene, JAK-STAT	1.08			1.4	2.36	0.19	0.19	0.72	1.44	2.11	1.64	2.72	loglinear
SOCS1	Driver Gene, JAK-STAT			-6.35	2.34	3.74	0.48	0.48	-7.29	-5.42	0.01	0.01	0.02	lm.nb
SOCS1	Driver Gene, JAK-STAT		3.4		3.29	4.93	0.13	0.13	3.15	3.65	10.6	8.89	12.6	loglinear
SOCS2	JAK-STAT			-2.24	0.18	1.05	1	1	-4.2	-0.28	0.21	0.05	0.82	lm.nb
SOCS2	JAK-STAT	-5.84			1.92	3	0.68	0.68	-7.17	-4.52	0.02	0.01	0.04	lm.nb
SOCS2	JAK-STAT		-5.22		2.07	3.17	0.55	0.55	-6.3	-4.15	0.03	0.01	0.06	lm.nb
SOCS3	JAK-STAT	-2.66			0.5	1.4	0.88	0.88	-4.39	-0.93	0.16	0.05	0.53	lm.nb
SOCS3	JAK-STAT		-0.61		0.89	1.79	0.15	0.15	-0.91	-0.31	0.66	0.53	0.81	loglinear
SOCS3	JAK-STAT			-0.94	1.08	2.03	0.2	0.2	-1.33	-0.55	0.52	0.4	0.68	loglinear
SOS1	JAK-STAT, MAPK, PI3K, Ras	-2.5			1.93	3.03	0.29	0.29	-3.06	-1.94	0.18	0.12	0.26	lm.nb
SOS1	JAK-STAT, MAPK, PI3K, Ras		-3.5		2.52	3.83	0.25	0.25	-3.98	-3.01	0.09	0.06	0.12	lm.nb
SOS1	JAK-STAT, MAPK, PI3K, Ras			-1.83	2.96	4.82	0.07	0.07	-1.97	-1.69	0.28	0.26	0.31	loglinear
SOS2	JAK-STAT, MAPK, PI3K, Ras			-8.25	3.19	5.44	0.23	0.23	-8.7	-7.8	0	0	0	loglinear
SOS2	JAK-STAT, MAPK, PI3K, Ras	-8.43			5.85	9.29	0.03	0.03	-8.48	-8.38	0	0	0	loglinear
SOS2	JAK-STAT, MAPK, PI3K, Ras		-8.3		6.03	9.26	0.03	0.03	-8.35	-8.25	0	0	0	loglinear
SOX9	Driver Gene			0.49	1.31	2.29	0.09	0.09	0.32	0.66	1.4	1.24	1.58	loglinear
SOX9	Driver Gene	-1.81			2.78	4.21	0.1	0.1	-2.01	-1.61	0.29	0.25	0.33	loglinear
SOX9	Driver Gene		-1.51		2.84	4.29	0.08	0.08	-1.67	-1.34	0.35	0.32	0.39	loglinear
SP1	TGF-beta, Transcriptional Misregulation			-3.35	1.82	2.95	0.4	0.4	-4.13	-2.57	0.1	0.06	0.17	lm.nb
SP1	TGF-beta, Transcriptional Misregulation	-8.3			4.44	6.67	0.11	0.11	-8.52	-8.07	0	0	0	loglinear
SP1	TGF-beta, Transcriptional Misregulation		-8.36		4.6	6.68	0.11	0.11	-8.59	-8.14	0	0	0	loglinear
SPOP	Driver Gene			-1.53	0.18	1.06	0.68	0.68	-2.86	-0.2	0.35	0.14	0.87	lm.nb
SPOP	Driver Gene	-2.34			0.3	1.18	0.93	0.93	-4.17	-0.52	0.2	0.06	0.7	lm.nb
SPOP	Driver Gene		-4.5		2.11	3.21	0.46	0.46	-5.41	-3.6	0.04	0.02	0.08	lm.nb
SPP1	PI3K			1.35	1.6	2.66	0.19	0.19	0.97	1.73	2.55	1.96	3.31	lm.nb
SPP1	PI3K	1.4			1.8	2.86	0.18	0.18	1.05	1.74	2.63	2.07	3.35	lm.nb
SPP1	PI3K		1.51		1.92	2.96	0.18	0.18	1.16	1.86	2.84	2.23	3.62	lm.nb
SPRY1	JAK-STAT			-1.81	2.55	4.11	0.11	0.11	-2.02	-1.59	0.29	0.25	0.33	loglinear
SPRY1	JAK-STAT	-8.85			4.14	6.22	0.16	0.16	-9.16	-8.54	0	0	0	loglinear
SPRY1	JAK-STAT		-8.75		5.42	8.05	0.05	0.05	-8.86	-8.65	0	0	0	loglinear
SPRY2	JAK-STAT			0.28	2.09	3.33	0.03	0.03	0.22	0.33	1.21	1.17	1.25	loglinear
SPRY2	JAK-STAT	-1.35			2.35	3.59	0.11	0.11	-1.57	-1.13	0.39	0.34	0.46	loglinear
SPRY2	JAK-STAT		-1.25		3.19	4.77	0.05	0.05	-1.36	-1.15	0.42	0.39	0.45	loglinear
SPRY4	JAK-STAT			-1.44	1.69	2.79	0.19	0.19	-1.82	-1.07	0.37	0.28	0.48	lm.nb
SPRY4	JAK-STAT		-5.09		1.74	2.74	0.69	0.69	-6.45	-3.73	0.03	0.01	0.08	lm.nb
SPRY4	JAK-STAT	-4.08			1.97	3.1	0.45	0.45	-4.95	-3.2	0.06	0.03	0.11	lm.nb
SRSF2	Driver Gene		-0.61		2.33	3.55	0.05	0.05	-0.71	-0.51	0.65	0.61	0.7	loglinear
SRSF2	Driver Gene	-1.22			3.15	4.71	0.05	0.05	-1.32	-1.12	0.43	0.4	0.46	loglinear
SRSF2	Driver Gene			-1.71	3.17	5.2	0.05	0.05	-1.82	-1.6	0.31	0.28	0.33	loglinear
STAG2	Cell Cycle - Apoptosis, Driver Gene		-1.47		2.5	3.79	0.11	0.11	-1.68	-1.26	0.36	0.31	0.42	loglinear
STAG2	Cell Cycle - Apoptosis, Driver Gene			-1.65	3.19	5.32	0.05	0.05	-1.75	-1.56	0.32	0.3	0.34	loglinear
STAG2	Cell Cycle - Apoptosis, Driver Gene	-1.7			3.48	5.23	0.05	0.05	-1.8	-1.59	0.31	0.29	0.33	loglinear
STAT1	JAK-STAT	-0.12			0	0.43	0.12	0.12	-0.35	0.11	0.92	0.79	1.08	loglinear
STAT1	JAK-STAT			-0.7	1.16	2.12	0.14	0.14	-0.97	-0.42	0.62	0.51	0.75	loglinear
STAT1	JAK-STAT		0.41		1.4	2.33	0.07	0.07	0.27	0.55	1.33	1.21	1.47	loglinear
STAT3	JAK-STAT		0.06		0	0.34	0.07	0.07	-0.08	0.21	1.04	0.94	1.15	loglinear
STAT3	JAK-STAT	-0.29			0.69	1.59	0.08	0.08	-0.45	-0.13	0.82	0.73	0.92	loglinear
STAT3	JAK-STAT			-0.72	1.53	2.58	0.11	0.11	-0.93	-0.51	0.61	0.53	0.7	loglinear
STK11	Driver Gene, PI3K		-2.74		1.75	2.75	0.37	0.37	-3.46	-2.01	0.15	0.09	0.25	lm.nb
STK11	Driver Gene, PI3K	-2.35			1.93	3.03	0.27	0.27	-2.87	-1.82	0.2	0.14	0.28	loglinear
STK11	Driver Gene, PI3K			-2.08	2.23	3.55	0.17	0.17	-2.42	-1.74	0.24	0.19	0.3	loglinear
STMN1	MAPK			0.79	2.55	4.12	0.05	0.05	0.7	0.89	1.73	1.62	1.85	loglinear
STMN1	MAPK		1.05		3.12	4.66	0.05	0.05	0.96	1.13	2.06	1.94	2.2	loglinear
STMN1	MAPK	0.9			3.4	5.13	0.03	0.03	0.84	0.96	1.87	1.79	1.95	loglinear
SUV39H2	Chromatin Modification	-2.99			2.47	3.75	0.22	0.22	-3.43	-2.55	0.13	0.09	0.17	loglinear
SUV39H2	Chromatin Modification			-1.97	2.67	4.29	0.11	0.11	-2.18	-1.76	0.26	0.22	0.3	loglinear
SUV39H2	Chromatin Modification		-2.98		2.95	4.44	0.15	0.15	-3.27	-2.69	0.13	0.1	0.16	loglinear
TBL1XR1	Wnt			-1.34	3.09	5.04	0.05	0.05	-1.43	-1.24	0.4	0.37	0.42	loglinear
TBL1XR1	Wnt	-1.4			3.33	4.98	0.05	0.05	-1.5	-1.3	0.38	0.35	0.41	loglinear
TBL1XR1	Wnt		-1.3		3.59	5.37	0.04	0.04	-1.38	-1.23	0.41	0.39	0.43	loglinear
TCF3	Transcriptional Misregulation		-5.41		1.65	2.63	0.79	0.79	-6.96	-3.87	0.02	0.01	0.07	lm.nb
TCF3	Transcriptional Misregulation	-6.23			2.1	3.25	0.62	0.62	-7.45	-5.01	0.01	0.01	0.03	lm.nb
TCF3	Transcriptional Misregulation			-3.6	2.75	4.45	0.18	0.18	-3.95	-3.25	0.08	0.06	0.11	loglinear
TCF7L1	Wnt			-6.91	2.84	4.63	0.31	0.31	-7.51	-6.3	0.01	0.01	0.01	loglinear
TCF7L1	Wnt	-8.02			3.24	4.83	0.32	0.32	-8.65	-7.4	0	0	0.01	loglinear
TCF7L1	Wnt		-8.04		4.4	6.4	0.13	0.13	-8.29	-7.78	0	0	0	loglinear
TET2	Driver Gene			1.14	3.04	4.96	0.04	0.04	1.05	1.22	2.2	2.08	2.33	loglinear
TET2	Driver Gene		1.33		3.41	5.12	0.04	0.04	1.24	1.42	2.51	2.36	2.67	loglinear
TET2	Driver Gene	1.12			5.26	7.86	0.01	0.01	1.1	1.14	2.17	2.15	2.2	loglinear
TFDP1	Cell Cycle - Apoptosis, TGF-beta			-0.09	0.11	0.98	0.04	0.04	-0.18	-0.01	0.94	0.88	1	loglinear
TFDP1	Cell Cycle - Apoptosis, TGF-beta	0.22			1.16	2.09	0.05	0.05	0.13	0.31	1.17	1.1	1.24	loglinear
TFDP1	Cell Cycle - Apoptosis, TGF-beta		0.47		2.25	3.44	0.04	0.04	0.38	0.55	1.38	1.3	1.46	loglinear
TGFB1	Cell Cycle - Apoptosis, MAPK, TGF-beta		0.49		0.88	1.78	0.12	0.12	0.25	0.73	1.4	1.19	1.66	loglinear
TGFB1	Cell Cycle - Apoptosis, MAPK, TGF-beta	0.52			1	1.92	0.12	0.12	0.28	0.75	1.43	1.22	1.68	loglinear
TGFB1	Cell Cycle - Apoptosis, MAPK, TGF-beta			0.58	1.1	2.06	0.12	0.12	0.34	0.82	1.49	1.27	1.76	loglinear
TGFB2	Cell Cycle - Apoptosis, MAPK, TGF-beta	-1.55			1.78	2.82	0.2	0.2	-1.94	-1.15	0.34	0.26	0.45	lm.nb
TGFB2	Cell Cycle - Apoptosis, MAPK, TGF-beta		-1.83		2.15	3.28	0.18	0.18	-2.18	-1.48	0.28	0.22	0.36	lm.nb
TGFB2	Cell Cycle - Apoptosis, MAPK, TGF-beta			-2.13	2.19	3.47	0.19	0.19	-2.5	-1.77	0.23	0.18	0.29	lm.nb
TGFB3	Cell Cycle - Apoptosis, MAPK, TGF-beta		-6.41		1.52	2.47	1.03	1.03	-8.42	-4.4	0.01	0	0.05	loglinear
TGFB3	Cell Cycle - Apoptosis, MAPK, TGF-beta			-7.13	1.99	3.2	0.73	0.73	-8.56	-5.69	0.01	0	0.02	loglinear
TGFB3	Cell Cycle - Apoptosis, MAPK, TGF-beta	-7.4			2.43	3.68	0.57	0.57	-8.52	-6.27	0.01	0	0.01	loglinear
TGFBR2	MAPK, TGF-beta, Transcriptional Misregulation		-5.29		2.13	3.24	0.53	0.53	-6.33	-4.25	0.03	0.01	0.05	lm.nb
TGFBR2	MAPK, TGF-beta, Transcriptional Misregulation			-3.16	2.3	3.65	0.25	0.25	-3.64	-2.67	0.11	0.08	0.16	lm.nb
TGFBR2	MAPK, TGF-beta, Transcriptional Misregulation	-4.22			3	4.52	0.2	0.2	-4.61	-3.83	0.05	0.04	0.07	loglinear
THBS1	PI3K, TGF-beta		-0.34		0	0.69	0.22	0.22	-0.77	0.1	0.79	0.59	1.07	lm.nb
THBS1	PI3K, TGF-beta			-0.46	0.1	0.97	0.22	0.22	-0.89	-0.03	0.73	0.54	0.98	lm.nb
THBS1	PI3K, TGF-beta	-0.67			0.43	1.32	0.24	0.24	-1.13	-0.21	0.63	0.46	0.87	lm.nb
THEM4	PI3K		-0.03		0	0.16	0.08	0.08	-0.19	0.12	0.98	0.88	1.09	loglinear
THEM4	PI3K	-0.14			0	0.6	0.11	0.11	-0.35	0.07	0.91	0.78	1.05	loglinear
THEM4	PI3K			-0.54	0.51	1.42	0.18	0.18	-0.89	-0.19	0.69	0.54	0.88	loglinear
TIAM1	Ras		-5.16		2.68	4.05	0.32	0.32	-5.79	-4.53	0.03	0.02	0.04	lm.nb
TIAM1	Ras			-3.03	3.19	5.29	0.09	0.09	-3.21	-2.85	0.12	0.11	0.14	loglinear
TIAM1	Ras	-4.03			3.4	5.14	0.13	0.13	-4.29	-3.76	0.06	0.05	0.07	loglinear
TLR4	PI3K	-6.26			1.39	2.34	1.09	1.09	-8.39	-4.12	0.01	0	0.06	lm.nb
TLR4	PI3K		-9.14		2.69	4.07	0.56	0.56	-10.2	-8.03	0	0	0	lm.nb
TLR4	PI3K			-7.5	2.84	4.62	0.34	0.34	-8.16	-6.84	0.01	0	0.01	lm.nb
TNC	PI3K			0.97	1.05	2	0.21	0.21	0.56	1.38	1.96	1.47	2.61	lm.nb
TNC	PI3K		1.06		1.19	2.1	0.22	0.22	0.64	1.48	2.08	1.56	2.79	lm.nb
TNC	PI3K	1.07			1.22	2.15	0.21	0.21	0.66	1.49	2.11	1.58	2.81	lm.nb
TNFAIP3	Driver Gene	-1.54			1.36	2.31	0.27	0.27	-2.08	-1	0.34	0.24	0.5	lm.nb
TNFAIP3	Driver Gene		-2.05		1.7	2.68	0.29	0.29	-2.61	-1.48	0.24	0.16	0.36	lm.nb
TNFAIP3	Driver Gene			1.46	2.32	3.69	0.11	0.11	1.24	1.69	2.76	2.37	3.22	loglinear
TNFRSF10A	Cell Cycle - Apoptosis			-1.17	0.57	1.47	0.37	0.37	-1.89	-0.45	0.45	0.27	0.73	lm.nb
TNFRSF10A	Cell Cycle - Apoptosis	-1.75			0.67	1.57	0.51	0.51	-2.76	-0.75	0.3	0.15	0.6	lm.nb
TNFRSF10A	Cell Cycle - Apoptosis		-3.3		1.55	2.5	0.52	0.52	-4.31	-2.28	0.1	0.05	0.21	lm.nb
TNFRSF10B	Cell Cycle - Apoptosis	-3.84			1.52	2.51	0.6	0.6	-5.02	-2.66	0.07	0.03	0.16	lm.nb
TNFRSF10B	Cell Cycle - Apoptosis			-1.76	1.82	2.97	0.21	0.21	-2.17	-1.35	0.29	0.22	0.39	lm.nb
TNFRSF10B	Cell Cycle - Apoptosis		-4.09		2.15	3.28	0.4	0.4	-4.88	-3.3	0.06	0.03	0.1	lm.nb
TNFRSF10C	Cell Cycle - Apoptosis	0.82			0	0.38	0.9	0.9	-0.95	2.59	1.76	0.52	6	lm.nb
TNFRSF10C	Cell Cycle - Apoptosis			-5.26	1.36	2.36	0.9	0.9	-7.03	-3.49	0.03	0.01	0.09	lm.nb
TNFRSF10C	Cell Cycle - Apoptosis		2.84		2.09	3.19	0.29	0.29	2.27	3.42	7.17	4.81	10.7	lm.nb
TNFRSF10D	Cell Cycle - Apoptosis		0.98		0.84	1.73	0.26	0.26	0.48	1.49	1.98	1.4	2.8	lm.nb
TNFRSF10D	Cell Cycle - Apoptosis			0.66	0.91	1.84	0.16	0.16	0.35	0.97	1.58	1.27	1.96	loglinear
TNFRSF10D	Cell Cycle - Apoptosis	1.09			1.39	2.34	0.19	0.19	0.72	1.46	2.13	1.65	2.76	loglinear
TNFSF10	Cell Cycle - Apoptosis			-2.8	1.36	2.36	0.48	0.48	-3.75	-1.86	0.14	0.07	0.28	lm.nb
TNFSF10	Cell Cycle - Apoptosis		-1.84		1.76	2.75	0.25	0.25	-2.33	-1.36	0.28	0.2	0.39	lm.nb
TNFSF10	Cell Cycle - Apoptosis	-3.52			2.35	3.58	0.29	0.29	-4.09	-2.95	0.09	0.06	0.13	lm.nb
TP53	Cell Cycle - Apoptosis, Driver Gene, MAPK, PI3K, Transcriptional Misregulation, Wnt			-0.84	2.32	3.69	0.06	0.06	-0.97	-0.72	0.56	0.51	0.61	loglinear
TP53	Cell Cycle - Apoptosis, Driver Gene, MAPK, PI3K, Transcriptional Misregulation, Wnt		-1.03		2.49	3.77	0.08	0.08	-1.18	-0.88	0.49	0.44	0.54	loglinear
TP53	Cell Cycle - Apoptosis, Driver Gene, MAPK, PI3K, Transcriptional Misregulation, Wnt	-1.37			2.77	4.19	0.08	0.08	-1.53	-1.22	0.39	0.35	0.43	loglinear
TRAF7	Driver Gene	0.81			2.71	4.11	0.05	0.05	0.71	0.9	1.75	1.63	1.87	loglinear
TRAF7	Driver Gene		1.05		3.77	5.63	0.03	0.03	1	1.11	2.08	2	2.15	loglinear
TRAF7	Driver Gene			0.92	4.08	6.9	0.01	0.01	0.9	0.94	1.9	1.87	1.92	loglinear
TSC1	Driver Gene, PI3K	-2.88			1.79	2.83	0.37	0.37	-3.6	-2.15	0.14	0.08	0.23	lm.nb
TSC1	Driver Gene, PI3K		-1.94		1.99	3.05	0.22	0.22	-2.37	-1.51	0.26	0.19	0.35	loglinear
TSC1	Driver Gene, PI3K			-1.8	2.22	3.52	0.15	0.15	-2.11	-1.5	0.29	0.23	0.35	loglinear
TSPAN7	Transcriptional Misregulation	3.08			1.79	2.83	0.4	0.4	2.3	3.85	8.44	4.93	14.5	lm.nb
TSPAN7	Transcriptional Misregulation		2.34		1.83	2.84	0.3	0.3	1.76	2.93	5.07	3.38	7.61	lm.nb
TSPAN7	Transcriptional Misregulation			3.16	1.86	3.03	0.36	0.36	2.45	3.87	8.95	5.48	14.6	lm.nb
TTK	Cell Cycle - Apoptosis			-2.82	2.73	4.4	0.14	0.14	-3.1	-2.54	0.14	0.12	0.17	loglinear
TTK	Cell Cycle - Apoptosis		-4.61		3.22	4.82	0.19	0.19	-4.98	-4.25	0.04	0.03	0.05	loglinear
TTK	Cell Cycle - Apoptosis	-4.61			3.24	4.84	0.18	0.18	-4.97	-4.26	0.04	0.03	0.05	loglinear
U2AF1	Driver Gene			-2.06	3.19	5.26	0.06	0.06	-2.18	-1.93	0.24	0.22	0.26	loglinear
U2AF1	Driver Gene		-3.96		3.53	5.28	0.12	0.12	-4.2	-3.72	0.06	0.05	0.08	loglinear
U2AF1	Driver Gene	-3.87			4.14	6.19	0.07	0.07	-4.01	-3.73	0.07	0.06	0.08	loglinear
UBB	DNA Damage - Repair	0.26			1.42	2.39	0.04	0.04	0.17	0.34	1.2	1.13	1.27	loglinear
UBB	DNA Damage - Repair			-0.37	1.44	2.45	0.06	0.06	-0.49	-0.26	0.77	0.71	0.84	loglinear
UBB	DNA Damage - Repair		0.47		1.86	2.88	0.06	0.06	0.35	0.58	1.38	1.28	1.5	loglinear
UBE2T	DNA Damage - Repair			-2.62	2.35	3.77	0.19	0.19	-3	-2.24	0.16	0.13	0.21	loglinear
UBE2T	DNA Damage - Repair		-9.87		2.4	3.65	0.78	0.78	-11.4	-8.34	0	0	0	loglinear
UBE2T	DNA Damage - Repair	-9.95			3.9	5.87	0.22	0.22	-10.4	-9.52	0	0	0	loglinear
VEGFA	PI3K, Ras	-1.54			2.23	3.42	0.14	0.14	-1.81	-1.27	0.34	0.28	0.42	loglinear
VEGFA	PI3K, Ras			-0.79	2.46	3.94	0.05	0.05	-0.9	-0.69	0.58	0.54	0.62	loglinear
VEGFA	PI3K, Ras		-2.17		2.58	3.91	0.15	0.15	-2.46	-1.88	0.22	0.18	0.27	loglinear
VEGFC	PI3K, Ras			-1.41	1.63	2.7	0.2	0.2	-1.8	-1.03	0.38	0.29	0.49	lm.nb
VEGFC	PI3K, Ras	-2.21			2.34	3.57	0.18	0.18	-2.56	-1.85	0.22	0.17	0.28	loglinear
VEGFC	PI3K, Ras		-3.1		2.8	4.24	0.17	0.17	-3.45	-2.76	0.12	0.09	0.15	loglinear
VHL	Driver Gene			-2.36	2.12	3.39	0.22	0.22	-2.79	-1.93	0.2	0.14	0.26	loglinear
VHL	Driver Gene	-3.65			2.62	3.96	0.24	0.24	-4.12	-3.18	0.08	0.06	0.11	loglinear
VHL	Driver Gene		-3.55		2.91	4.37	0.18	0.18	-3.91	-3.19	0.09	0.07	0.11	lm.nb
WEE1	Cell Cycle - Apoptosis			0.97	2.69	4.33	0.05	0.05	0.87	1.08	1.96	1.83	2.11	loglinear
WEE1	Cell Cycle - Apoptosis	-2.38			3.82	5.76	0.06	0.06	-2.49	-2.27	0.19	0.18	0.21	loglinear
WEE1	Cell Cycle - Apoptosis		-3.56		5.1	7.35	0.03	0.03	-3.63	-3.5	0.08	0.08	0.09	loglinear
WHSC1	Transcriptional Misregulation	0.13			0.08	0.95	0.06	0.06	0.01	0.25	1.09	1	1.19	loglinear
WHSC1	Transcriptional Misregulation			0.24	1.11	2.07	0.05	0.05	0.14	0.34	1.18	1.1	1.26	loglinear
WHSC1	Transcriptional Misregulation		0.32		1.89	2.92	0.04	0.04	0.25	0.4	1.25	1.19	1.32	loglinear
WHSC1L1	Chromatin Modification			-0.76	2.23	3.53	0.06	0.06	-0.89	-0.64	0.59	0.54	0.64	loglinear
WHSC1L1	Chromatin Modification	-1.67			2.89	4.38	0.09	0.09	-1.83	-1.5	0.32	0.28	0.35	loglinear
WHSC1L1	Chromatin Modification		-1.87		3.16	4.72	0.08	0.08	-2.03	-1.72	0.27	0.25	0.3	loglinear
WIF1	Wnt			1.51	0	0.64	1.06	1.06	-0.57	3.58	2.84	0.68	11.9	lm.nb
WNT2B	Hedgehog, Wnt			0.68	0	0.33	0.85	0.85	-0.98	2.34	1.6	0.51	5.06	lm.nb
WNT2B	Hedgehog, Wnt	1.58			0.06	0.92	0.8	0.8	0.01	3.16	3	1.01	8.91	lm.nb
WNT3	Hedgehog, Wnt		-2.78		0.37	1.24	1.05	1.05	-4.83	-0.72	0.15	0.04	0.61	lm.nb
WNT3	Hedgehog, Wnt	-1.93			0.77	1.68	0.52	0.52	-2.95	-0.9	0.26	0.13	0.54	lm.nb
WNT3	Hedgehog, Wnt			-4.11	1.23	2.21	0.78	0.78	-5.64	-2.58	0.06	0.02	0.17	lm.nb
WNT5A	Hedgehog, Wnt			-5.07	1.16	2.13	1.01	1.01	-7.06	-3.09	0.03	0.01	0.12	lm.nb
WNT5A	Hedgehog, Wnt		-8.02		2.38	3.62	0.65	0.65	-9.28	-6.75	0	0	0.01	lm.nb
WNT5A	Hedgehog, Wnt	-7.44			2.58	3.91	0.51	0.51	-8.43	-6.45	0.01	0	0.01	lm.nb
WNT5B	Hedgehog, Wnt	-8.5			2.11	3.26	0.84	0.84	-10.2	-6.85	0	0	0.01	lm.nb
WNT5B	Hedgehog, Wnt		-8.53		2.15	3.27	0.84	0.84	-10.2	-6.88	0	0	0.01	lm.nb
WNT5B	Hedgehog, Wnt			-7.49	2.51	4.03	0.47	0.47	-8.42	-6.56	0.01	0	0.01	lm.nb
XPA	DNA Damage - Repair			-2.31	2.1	3.34	0.22	0.22	-2.74	-1.88	0.2	0.15	0.27	loglinear
XPA	DNA Damage - Repair		-2.91		2.33	3.55	0.24	0.24	-3.39	-2.43	0.13	0.1	0.19	lm.nb
XPA	DNA Damage - Repair	-2.67			2.34	3.56	0.22	0.22	-3.1	-2.23	0.16	0.12	0.21	loglinear
XRCC4	DNA Damage - Repair		-4.04		1.45	2.4	0.68	0.68	-5.36	-2.71	0.06	0.02	0.15	lm.nb
XRCC4	DNA Damage - Repair	-4.52			1.98	3.11	0.49	0.49	-5.48	-3.55	0.04	0.02	0.09	loglinear
XRCC4	DNA Damage - Repair			-1.99	3.19	5.28	0.06	0.06	-2.11	-1.87	0.25	0.23	0.27	loglinear
ZAK	MAPK			0.68	1.35	2.35	0.12	0.12	0.45	0.91	1.6	1.36	1.88	loglinear
ZAK	MAPK	0.85			1.79	2.84	0.11	0.11	0.63	1.06	1.8	1.55	2.08	loglinear
ZAK	MAPK		0.8		1.85	2.86	0.1	0.1	0.6	1	1.74	1.52	1.99	loglinear
ZIC2	Hedgehog			-0.11	0.34	1.22	0.04	0.04	-0.2	-0.03	0.93	0.87	0.98	loglinear
ZIC2	Hedgehog	-4.78			2.79	4.24	0.27	0.27	-5.31	-4.25	0.04	0.03	0.05	lm.nb
ZIC2	Hedgehog		-4.64		3.21	4.8	0.19	0.19	-5.01	-4.27	0.04	0.03	0.05	loglinear

## Sheet: 2.Enrich1_AZD-NVP-Dinaciclib
TRANSCRIPTOMICS (Nanostring nCounter: Human Cancer pathways)
Network Enrichment Analysis from DE: DMSO vs [Top168 common genes: AZD4573/Dinaciclib/NVP2] (20nM, 24 hrs)
Filtering: -1.6 > Log2(Fold_Change) > 1.6; Corrrected p-value (Benjamin-Yukateli FDR <0.05); STRING settings: Normal geneset analysis, no text mining, query proteins only, high confidence interactions (0.700)
Biological Processes:
#term ID	term description	observed gene count	background gene count	strength	signal	false discovery rate	matching proteins in your network (IDs)	matching proteins in your network (labels)
GO:0051716	Cellular response to stimulus	135	6357	0.4	1.17	4.29e-34	9606.ENSP00000202967,9606.ENSP00000216367,9606.ENSP00000216373,9606.ENSP00000219066,9606.ENSP00000220809,9606.ENSP00000225983,9606.ENSP00000227451,9606.ENSP00000229769,9606.ENSP00000234310,9606.ENSP00000234420,9606.ENSP00000238682,9606.ENSP00000241261,9606.ENSP00000241416,9606.ENSP00000256078,9606.ENSP00000256458,9606.ENSP00000256474,9606.ENSP00000256759,9606.ENSP00000257290,9606.ENSP00000258149,…	SIRT4,POLE2,SOS2,NTHL1,PLAT,HDAC5,DTX4,FANCE,PPP3R1,MSH6,TGFB3,TNFSF10,ACVR2A,KRAS,IRAK2,VHL,FST,PDGFRA,MDM2,APH1B,AXIN1,CCNE1,PIK3R3,MAP2K2,EP300,IL7,PIK3CA,CBL,PPARGC1A,POLB,NBN,IL22RA1,TNFRSF10B,TCF7L1,PTPRR,TIAM1,FANCC,FGF11,IL15,TSC1,GAS1,ALKBH3,AXIN2,IL12A,IRS1,IL7R,DDIT4,RIN1,CASP3,POLD4,MET,GSK3B,STK11,CUL1,EFNA5,SP1,SHC4,CASP9,FANCF,MEN1,PLCB1,FGFR3,SMAD4,PLD1,ATR,SUV39H2,ERCC6,RAD52,TGF…
GO:0060255	Regulation of macromolecule metabolic process	133	6249	0.4	1.17	2.15e-33	9606.ENSP00000202967,9606.ENSP00000215631,9606.ENSP00000220809,9606.ENSP00000225983,9606.ENSP00000227451,9606.ENSP00000234310,9606.ENSP00000234420,9606.ENSP00000238682,9606.ENSP00000241261,9606.ENSP00000241416,9606.ENSP00000245960,9606.ENSP00000256078,9606.ENSP00000256442,9606.ENSP00000256458,9606.ENSP00000256474,9606.ENSP00000256759,9606.ENSP00000257290,9606.ENSP00000258149,9606.ENSP00000261879,…	SIRT4,GADD45B,PLAT,HDAC5,DTX4,PPP3R1,MSH6,TGFB3,TNFSF10,ACVR2A,CDC25B,KRAS,CCNB1,IRAK2,VHL,FST,PDGFRA,MDM2,APH1B,AXIN1,CCNE1,PIK3R3,MAP2K2,TCF3,EP300,IL7,PIK3CA,CBL,HDAC4,PPARGC1A,NBN,TNFRSF10B,TCF7L1,IL15,TSC1,DUSP16,GAS1,AXIN2,IL12A,IRS1,IL7R,DDIT4,ARNT2,CASP3,MET,CDC25C,ETV4,GSK3B,STK11,EFNA5,PHF6,SP1,SHC4,CASP9,MEN1,PLCB1,FGFR3,MYB,SMARCB1,SMAD4,ETV7,PLD1,ATR,GATA2,SUV39H2,ERCC6,RAD52,TGFBR2,…
GO:0009893	Positive regulation of metabolic process	106	3847	0.51	1.45	1.93e-31	9606.ENSP00000202967,9606.ENSP00000225983,9606.ENSP00000234310,9606.ENSP00000238682,9606.ENSP00000241261,9606.ENSP00000241416,9606.ENSP00000245960,9606.ENSP00000256078,9606.ENSP00000256442,9606.ENSP00000256474,9606.ENSP00000257290,9606.ENSP00000258149,9606.ENSP00000261879,9606.ENSP00000262320,9606.ENSP00000262741,9606.ENSP00000262948,9606.ENSP00000262965,9606.ENSP00000263253,9606.ENSP00000263851,…	SIRT4,HDAC5,PPP3R1,TGFB3,TNFSF10,ACVR2A,CDC25B,KRAS,CCNB1,VHL,PDGFRA,MDM2,APH1B,AXIN1,PIK3R3,MAP2K2,TCF3,EP300,IL7,PIK3CA,HDAC4,PPARGC1A,NBN,TNFRSF10B,IL15,TSC1,AXIN2,IL12A,IRS1,IL7R,ARNT2,CASP3,MET,ETV4,GSK3B,STK11,EFNA5,SP1,CASP9,MEN1,PLCB1,FGFR3,MYB,SMARCB1,SMAD4,PLD1,ATR,GATA2,ERCC6,TGFBR2,ETS2,MTOR,TGFB2,IL6R,PRDM1,TTK,CHUK,GNAS,PTEN,ABL1,ENDOG,PBX3,DKK1,TLR4,MED12,KLF4,AMER1,CDC14B,KDM6A,BM…
GO:0010604	Positive regulation of macromolecule metabolic process	102	3533	0.53	1.5	1.99e-31	9606.ENSP00000225983,9606.ENSP00000234310,9606.ENSP00000238682,9606.ENSP00000241261,9606.ENSP00000241416,9606.ENSP00000245960,9606.ENSP00000256078,9606.ENSP00000256442,9606.ENSP00000256474,9606.ENSP00000258149,9606.ENSP00000261879,9606.ENSP00000262320,9606.ENSP00000262741,9606.ENSP00000262948,9606.ENSP00000262965,9606.ENSP00000263253,9606.ENSP00000263851,9606.ENSP00000263967,9606.ENSP00000264606,…	HDAC5,PPP3R1,TGFB3,TNFSF10,ACVR2A,CDC25B,KRAS,CCNB1,VHL,MDM2,APH1B,AXIN1,PIK3R3,MAP2K2,TCF3,EP300,IL7,PIK3CA,HDAC4,PPARGC1A,NBN,TNFRSF10B,IL15,AXIN2,IL12A,IRS1,IL7R,ARNT2,CASP3,MET,ETV4,GSK3B,STK11,EFNA5,SP1,CASP9,MEN1,PLCB1,FGFR3,MYB,SMARCB1,SMAD4,PLD1,ATR,GATA2,ERCC6,TGFBR2,ETS2,MTOR,TGFB2,IL6R,PRDM1,TTK,CHUK,PTEN,ABL1,ENDOG,PBX3,DKK1,TLR4,MED12,KLF4,AMER1,CDC14B,KDM6A,BMP2,PCNA,BRCA2,MLLT3,JAK…
GO:0019222	Regulation of metabolic process	134	6784	0.37	1.08	1.49e-30	9606.ENSP00000202967,9606.ENSP00000215631,9606.ENSP00000220809,9606.ENSP00000225983,9606.ENSP00000227451,9606.ENSP00000234310,9606.ENSP00000234420,9606.ENSP00000238682,9606.ENSP00000241261,9606.ENSP00000241416,9606.ENSP00000245960,9606.ENSP00000256078,9606.ENSP00000256442,9606.ENSP00000256458,9606.ENSP00000256474,9606.ENSP00000256759,9606.ENSP00000257290,9606.ENSP00000258149,9606.ENSP00000261879,…	SIRT4,GADD45B,PLAT,HDAC5,DTX4,PPP3R1,MSH6,TGFB3,TNFSF10,ACVR2A,CDC25B,KRAS,CCNB1,IRAK2,VHL,FST,PDGFRA,MDM2,APH1B,AXIN1,CCNE1,PIK3R3,MAP2K2,TCF3,EP300,IL7,PIK3CA,CBL,HDAC4,PPARGC1A,NBN,TNFRSF10B,TCF7L1,IL15,TSC1,DUSP16,GAS1,AXIN2,IL12A,IRS1,IL7R,DDIT4,ARNT2,CASP3,MET,CDC25C,ETV4,GSK3B,STK11,EFNA5,PHF6,SP1,SHC4,CASP9,MEN1,PLCB1,FGFR3,MYB,SMARCB1,SMAD4,ETV7,PLD1,ATR,GATA2,SUV39H2,ERCC6,RAD52,TGFBR2,…
GO:0050896	Response to stimulus	142	7835	0.33	1.01	1.94e-30	9606.ENSP00000202967,9606.ENSP00000216367,9606.ENSP00000216373,9606.ENSP00000219066,9606.ENSP00000220809,9606.ENSP00000225983,9606.ENSP00000227451,9606.ENSP00000229769,9606.ENSP00000234310,9606.ENSP00000234420,9606.ENSP00000238682,9606.ENSP00000241261,9606.ENSP00000241416,9606.ENSP00000255120,9606.ENSP00000256078,9606.ENSP00000256458,9606.ENSP00000256474,9606.ENSP00000256759,9606.ENSP00000257290,…	SIRT4,POLE2,SOS2,NTHL1,PLAT,HDAC5,DTX4,FANCE,PPP3R1,MSH6,TGFB3,TNFSF10,ACVR2A,NASP,KRAS,IRAK2,VHL,FST,PDGFRA,MDM2,APH1B,CACNG4,AXIN1,CCNE1,PIK3R3,MAP2K2,EP300,IL7,PIK3CA,CBL,HDAC4,PPARGC1A,POLB,NBN,IL22RA1,TNFRSF10B,TCF7L1,PTPRR,TIAM1,FANCC,FGF11,IL15,TSC1,GAS1,ALKBH3,AXIN2,IL12A,IRS1,IL7R,DDIT4,ARNT2,RIN1,CASP3,POLD4,MET,GSK3B,STK11,CUL1,EFNA5,SP1,SHC4,CASP9,FANCF,MEN1,PLCB1,FGFR3,SMAD4,PLD1,ATR…
GO:0080090	Regulation of primary metabolic process	126	5899	0.4	1.16	1.94e-30	9606.ENSP00000202967,9606.ENSP00000215631,9606.ENSP00000220809,9606.ENSP00000225983,9606.ENSP00000234310,9606.ENSP00000234420,9606.ENSP00000238682,9606.ENSP00000241261,9606.ENSP00000241416,9606.ENSP00000245960,9606.ENSP00000256078,9606.ENSP00000256442,9606.ENSP00000256458,9606.ENSP00000256474,9606.ENSP00000256759,9606.ENSP00000257290,9606.ENSP00000258149,9606.ENSP00000261879,9606.ENSP00000262320,…	SIRT4,GADD45B,PLAT,HDAC5,PPP3R1,MSH6,TGFB3,TNFSF10,ACVR2A,CDC25B,KRAS,CCNB1,IRAK2,VHL,FST,PDGFRA,MDM2,APH1B,AXIN1,CCNE1,PIK3R3,MAP2K2,TCF3,EP300,IL7,PIK3CA,CBL,HDAC4,PPARGC1A,NBN,TNFRSF10B,TCF7L1,IL15,TSC1,DUSP16,GAS1,AXIN2,IL12A,IRS1,IL7R,DDIT4,ARNT2,CASP3,MET,CDC25C,ETV4,GSK3B,STK11,EFNA5,PHF6,SP1,CASP9,MEN1,PLCB1,FGFR3,MYB,SMARCB1,SMAD4,ETV7,PLD1,ATR,GATA2,SUV39H2,ERCC6,RAD52,TGFBR2,ETS2,MTOR,…
GO:0051171	Regulation of nitrogen compound metabolic process	124	5734	0.41	1.17	3.58e-30	9606.ENSP00000202967,9606.ENSP00000215631,9606.ENSP00000220809,9606.ENSP00000225983,9606.ENSP00000234310,9606.ENSP00000234420,9606.ENSP00000238682,9606.ENSP00000241261,9606.ENSP00000241416,9606.ENSP00000245960,9606.ENSP00000256078,9606.ENSP00000256442,9606.ENSP00000256458,9606.ENSP00000256474,9606.ENSP00000256759,9606.ENSP00000258149,9606.ENSP00000261879,9606.ENSP00000262320,9606.ENSP00000262643,…	SIRT4,GADD45B,PLAT,HDAC5,PPP3R1,MSH6,TGFB3,TNFSF10,ACVR2A,CDC25B,KRAS,CCNB1,IRAK2,VHL,FST,MDM2,APH1B,AXIN1,CCNE1,PIK3R3,MAP2K2,TCF3,EP300,IL7,PIK3CA,CBL,HDAC4,PPARGC1A,NBN,TNFRSF10B,TCF7L1,IL15,TSC1,DUSP16,GAS1,AXIN2,IL12A,IL7R,DDIT4,ARNT2,CASP3,MET,CDC25C,ETV4,GSK3B,STK11,EFNA5,PHF6,SP1,CASP9,MEN1,PLCB1,FGFR3,MYB,SMARCB1,SMAD4,ETV7,PLD1,ATR,GATA2,SUV39H2,ERCC6,RAD52,TGFBR2,ETS2,MTOR,SMC3,DUSP10,…
GO:0048518	Positive regulation of biological process	128	6207	0.39	1.12	6.32e-30	9606.ENSP00000202967,9606.ENSP00000215631,9606.ENSP00000216373,9606.ENSP00000220809,9606.ENSP00000225983,9606.ENSP00000234310,9606.ENSP00000238682,9606.ENSP00000241261,9606.ENSP00000241416,9606.ENSP00000245960,9606.ENSP00000256078,9606.ENSP00000256442,9606.ENSP00000256474,9606.ENSP00000256759,9606.ENSP00000257290,9606.ENSP00000258149,9606.ENSP00000260227,9606.ENSP00000261879,9606.ENSP00000262138,…	SIRT4,GADD45B,SOS2,PLAT,HDAC5,PPP3R1,TGFB3,TNFSF10,ACVR2A,CDC25B,KRAS,CCNB1,VHL,FST,PDGFRA,MDM2,MMP7,APH1B,CACNG4,AXIN1,CCNE1,PIK3R3,MAP2K2,TCF3,EP300,IL7,PIK3CA,CBL,HDAC4,PPARGC1A,NBN,TNFRSF10B,TIAM1,IL15,TSC1,AXIN2,IL12A,IRS1,IL7R,DDIT4,ARNT2,CASP3,POLD4,MET,CDC25C,ETV4,GSK3B,STK11,EFNA5,SP1,SHC4,CASP9,MEN1,PLCB1,FGFR3,MYB,SMARCB1,SMAD4,PLD1,ATR,GATA2,ERCC6,TGFBR2,ETS2,MTOR,DUSP10,TGFB2,IL6R,PR…
GO:0051173	Positive regulation of nitrogen compound metabolic process	95	3166	0.55	1.54	6.72e-30	9606.ENSP00000225983,9606.ENSP00000234310,9606.ENSP00000238682,9606.ENSP00000241261,9606.ENSP00000241416,9606.ENSP00000245960,9606.ENSP00000256078,9606.ENSP00000256442,9606.ENSP00000256474,9606.ENSP00000258149,9606.ENSP00000261879,9606.ENSP00000262320,9606.ENSP00000262741,9606.ENSP00000262948,9606.ENSP00000262965,9606.ENSP00000263253,9606.ENSP00000263967,9606.ENSP00000264606,9606.ENSP00000264867,…	HDAC5,PPP3R1,TGFB3,TNFSF10,ACVR2A,CDC25B,KRAS,CCNB1,VHL,MDM2,APH1B,AXIN1,PIK3R3,MAP2K2,TCF3,EP300,PIK3CA,HDAC4,PPARGC1A,NBN,TNFRSF10B,IL15,AXIN2,IL12A,ARNT2,CASP3,MET,ETV4,GSK3B,STK11,EFNA5,SP1,CASP9,MEN1,PLCB1,FGFR3,MYB,SMARCB1,SMAD4,PLD1,ATR,GATA2,ERCC6,TGFBR2,ETS2,MTOR,TGFB2,IL6R,TTK,CHUK,PTEN,ABL1,ENDOG,PBX3,DKK1,TLR4,MED12,KLF4,AMER1,CDC14B,BMP2,PCNA,BRCA2,MLLT3,JAK2,CHEK2,PAX3,RFC4,PPP3CB,P…
GO:0048522	Positive regulation of cellular process	121	5584	0.41	1.17	5.32e-29	9606.ENSP00000215631,9606.ENSP00000216373,9606.ENSP00000225983,9606.ENSP00000234310,9606.ENSP00000238682,9606.ENSP00000241261,9606.ENSP00000241416,9606.ENSP00000245960,9606.ENSP00000256078,9606.ENSP00000256442,9606.ENSP00000256474,9606.ENSP00000257290,9606.ENSP00000258149,9606.ENSP00000260227,9606.ENSP00000262138,9606.ENSP00000262320,9606.ENSP00000262643,9606.ENSP00000262741,9606.ENSP00000262948,…	GADD45B,SOS2,HDAC5,PPP3R1,TGFB3,TNFSF10,ACVR2A,CDC25B,KRAS,CCNB1,VHL,PDGFRA,MDM2,MMP7,CACNG4,AXIN1,CCNE1,PIK3R3,MAP2K2,TCF3,EP300,IL7,PIK3CA,CBL,HDAC4,PPARGC1A,NBN,TNFRSF10B,TIAM1,IL15,TSC1,AXIN2,IL12A,IRS1,IL7R,DDIT4,ARNT2,CASP3,POLD4,MET,CDC25C,ETV4,GSK3B,STK11,EFNA5,SP1,SHC4,CASP9,MEN1,PLCB1,FGFR3,MYB,SMARCB1,SMAD4,PLD1,ATR,GATA2,ERCC6,TGFBR2,ETS2,MTOR,DUSP10,TGFB2,IL6R,CASP7,TTK,CHUK,GNAS,PLC…
GO:0031399	Regulation of protein modification process	69	1560	0.72	2.06	8.2e-29	9606.ENSP00000215631,9606.ENSP00000238682,9606.ENSP00000241416,9606.ENSP00000245960,9606.ENSP00000256078,9606.ENSP00000256442,9606.ENSP00000262320,9606.ENSP00000262643,9606.ENSP00000262741,9606.ENSP00000262948,9606.ENSP00000263253,9606.ENSP00000263851,9606.ENSP00000263967,9606.ENSP00000264033,9606.ENSP00000264606,9606.ENSP00000264867,9606.ENSP00000265433,9606.ENSP00000276431,9606.ENSP00000296545,…	GADD45B,TGFB3,ACVR2A,CDC25B,KRAS,CCNB1,AXIN1,CCNE1,PIK3R3,MAP2K2,EP300,IL7,PIK3CA,CBL,HDAC4,PPARGC1A,NBN,TNFRSF10B,IL15,TSC1,DUSP16,AXIN2,IL12A,DDIT4,CASP3,CDC25C,GSK3B,STK11,EFNA5,MEN1,FGFR3,MYB,SMARCB1,SMAD4,GATA2,ERCC6,TGFBR2,MTOR,DUSP10,TGFB2,IL6R,TTK,PLCE1,PTEN,ABL1,DKK1,TLR4,AMER1,CDC14B,BMP2,JAK2,CHEK2,SIN3A,MAPK8,BCL2,SOS1,NSD1,RAF1,MAP2K4,CDKN2A,BRCA1,PDGFC,MAP3K12,MAP2K6,SPRY1,PRLR,GHR,…
GO:0042325	Regulation of phosphorylation	63	1251	0.78	2.27	8.8e-29	9606.ENSP00000215631,9606.ENSP00000238682,9606.ENSP00000241416,9606.ENSP00000245960,9606.ENSP00000256078,9606.ENSP00000256442,9606.ENSP00000257290,9606.ENSP00000262320,9606.ENSP00000262643,9606.ENSP00000262741,9606.ENSP00000262948,9606.ENSP00000263253,9606.ENSP00000263851,9606.ENSP00000263967,9606.ENSP00000264033,9606.ENSP00000264606,9606.ENSP00000265433,9606.ENSP00000276431,9606.ENSP00000296545,…	GADD45B,TGFB3,ACVR2A,CDC25B,KRAS,CCNB1,PDGFRA,AXIN1,CCNE1,PIK3R3,MAP2K2,EP300,IL7,PIK3CA,CBL,HDAC4,NBN,TNFRSF10B,IL15,TSC1,DUSP16,AXIN2,IL12A,IRS1,DDIT4,CASP3,MET,CDC25C,STK11,EFNA5,MEN1,FGFR3,SMAD4,ERCC6,TGFBR2,MTOR,DUSP10,TGFB2,IL6R,TTK,PLCE1,PTEN,ABL1,DKK1,TLR4,BMP2,JAK2,CHEK2,BCL2,SOS1,NSD1,RAF1,MAP2K4,CDKN2A,PDGFC,PIK3R1,MAP3K12,MAP2K6,SPRY1,PRLR,GHR,RAD51,FAS
GO:0048583	Regulation of response to stimulus	103	3931	0.49	1.37	8.8e-29	9606.ENSP00000215631,9606.ENSP00000216373,9606.ENSP00000220809,9606.ENSP00000234310,9606.ENSP00000238682,9606.ENSP00000241261,9606.ENSP00000241416,9606.ENSP00000256078,9606.ENSP00000256442,9606.ENSP00000256458,9606.ENSP00000256474,9606.ENSP00000256759,9606.ENSP00000257290,9606.ENSP00000258149,9606.ENSP00000262138,9606.ENSP00000262320,9606.ENSP00000262948,9606.ENSP00000263253,9606.ENSP00000263851,…	GADD45B,SOS2,PLAT,PPP3R1,TGFB3,TNFSF10,ACVR2A,KRAS,CCNB1,IRAK2,VHL,FST,PDGFRA,MDM2,CACNG4,AXIN1,MAP2K2,EP300,IL7,PIK3CA,CBL,HDAC4,TNFRSF10B,TCF7L1,PTPRR,TIAM1,IL15,TSC1,DUSP16,GAS1,AXIN2,IL12A,IRS1,IL7R,DDIT4,MET,GSK3B,STK11,CASP9,MEN1,PLCB1,FGFR3,MYB,SMARCB1,SMAD4,ATR,GATA2,ERCC6,RAD52,TGFBR2,FUT8,MTOR,DUSP10,TGFB2,IL6R,DUSP5,TTK,CHUK,GNAS,PLCE1,PTEN,ABL1,ENDOG,DKK1,TLR4,KLF4,AMER1,BMP2,PCNA,BRC…
GO:0031325	Positive regulation of cellular metabolic process	92	3114	0.54	1.5	3.59e-28	9606.ENSP00000225983,9606.ENSP00000234310,9606.ENSP00000238682,9606.ENSP00000241416,9606.ENSP00000245960,9606.ENSP00000256078,9606.ENSP00000256442,9606.ENSP00000256474,9606.ENSP00000257290,9606.ENSP00000258149,9606.ENSP00000262320,9606.ENSP00000262741,9606.ENSP00000262948,9606.ENSP00000262965,9606.ENSP00000263253,9606.ENSP00000263967,9606.ENSP00000264606,9606.ENSP00000264867,9606.ENSP00000265433,…	HDAC5,PPP3R1,TGFB3,ACVR2A,CDC25B,KRAS,CCNB1,VHL,PDGFRA,MDM2,AXIN1,PIK3R3,MAP2K2,TCF3,EP300,PIK3CA,HDAC4,PPARGC1A,NBN,TNFRSF10B,IL15,TSC1,AXIN2,IL12A,IRS1,ARNT2,CASP3,MET,ETV4,GSK3B,STK11,EFNA5,SP1,MEN1,PLCB1,FGFR3,MYB,SMARCB1,SMAD4,PLD1,ATR,GATA2,ERCC6,TGFBR2,ETS2,MTOR,TGFB2,IL6R,TTK,CHUK,PTEN,ABL1,ENDOG,PBX3,DKK1,TLR4,MED12,KLF4,BMP2,PCNA,BRCA2,MLLT3,JAK2,CHEK2,PAX3,RFC4,PPP3CB,PPP3CA,SIN3A,BCL2…
GO:0019220	Regulation of phosphate metabolic process	65	1405	0.74	2.12	6.22e-28	9606.ENSP00000215631,9606.ENSP00000238682,9606.ENSP00000241416,9606.ENSP00000245960,9606.ENSP00000256078,9606.ENSP00000256442,9606.ENSP00000257290,9606.ENSP00000262320,9606.ENSP00000262643,9606.ENSP00000262741,9606.ENSP00000262948,9606.ENSP00000263253,9606.ENSP00000263851,9606.ENSP00000263967,9606.ENSP00000264033,9606.ENSP00000264606,9606.ENSP00000264867,9606.ENSP00000265433,9606.ENSP00000276431,…	GADD45B,TGFB3,ACVR2A,CDC25B,KRAS,CCNB1,PDGFRA,AXIN1,CCNE1,PIK3R3,MAP2K2,EP300,IL7,PIK3CA,CBL,HDAC4,PPARGC1A,NBN,TNFRSF10B,IL15,TSC1,DUSP16,AXIN2,IL12A,IRS1,DDIT4,CASP3,MET,CDC25C,GSK3B,STK11,EFNA5,MEN1,FGFR3,SMAD4,ERCC6,TGFBR2,MTOR,DUSP10,TGFB2,IL6R,TTK,PLCE1,PTEN,ABL1,DKK1,TLR4,BMP2,JAK2,CHEK2,BCL2,SOS1,NSD1,RAF1,MAP2K4,CDKN2A,PDGFC,PIK3R1,MAP3K12,MAP2K6,SPRY1,PRLR,GHR,RAD51,FAS
GO:0009966	Regulation of signal transduction	89	2978	0.55	1.51	2.7e-27	9606.ENSP00000215631,9606.ENSP00000216373,9606.ENSP00000234310,9606.ENSP00000238682,9606.ENSP00000241261,9606.ENSP00000241416,9606.ENSP00000256078,9606.ENSP00000256442,9606.ENSP00000256458,9606.ENSP00000256474,9606.ENSP00000256759,9606.ENSP00000257290,9606.ENSP00000258149,9606.ENSP00000262138,9606.ENSP00000262320,9606.ENSP00000262948,9606.ENSP00000263253,9606.ENSP00000263851,9606.ENSP00000263967,…	GADD45B,SOS2,PPP3R1,TGFB3,TNFSF10,ACVR2A,KRAS,CCNB1,IRAK2,VHL,FST,PDGFRA,MDM2,CACNG4,AXIN1,MAP2K2,EP300,IL7,PIK3CA,CBL,TNFRSF10B,TCF7L1,PTPRR,TIAM1,TSC1,DUSP16,GAS1,AXIN2,IL12A,IRS1,IL7R,DDIT4,MET,GSK3B,STK11,MEN1,PLCB1,FGFR3,SMARCB1,SMAD4,ATR,GATA2,TGFBR2,MTOR,DUSP10,TGFB2,IL6R,DUSP5,TTK,CHUK,GNAS,PLCE1,PTEN,ABL1,ENDOG,DKK1,TLR4,AMER1,BMP2,BRCA2,MLLT3,COL2A1,JAK2,CHEK2,FANCA,PPP3CB,PPP3CA,SIN3A,…
GO:0007275	Multicellular organism development	104	4209	0.47	1.29	3.67e-27	9606.ENSP00000225983,9606.ENSP00000234310,9606.ENSP00000234420,9606.ENSP00000238682,9606.ENSP00000241261,9606.ENSP00000241416,9606.ENSP00000255120,9606.ENSP00000256078,9606.ENSP00000256442,9606.ENSP00000256759,9606.ENSP00000257290,9606.ENSP00000258149,9606.ENSP00000262320,9606.ENSP00000262741,9606.ENSP00000262948,9606.ENSP00000262965,9606.ENSP00000263253,9606.ENSP00000263851,9606.ENSP00000263967,…	HDAC5,PPP3R1,MSH6,TGFB3,TNFSF10,ACVR2A,NASP,KRAS,CCNB1,FST,PDGFRA,MDM2,AXIN1,PIK3R3,MAP2K2,TCF3,EP300,IL7,PIK3CA,CBL,HDAC4,POLB,NBN,PTPRR,FANCC,FGF11,IL15,TSC1,AXIN2,IL7R,DDIT4,ARNT2,CASP3,MET,GSK3B,STK11,EFNA5,PHF6,CASP9,MEN1,PLCB1,FGFR3,MYB,SMARCB1,SMAD4,GATA2,ERCC6,TGFBR2,ETS2,FUT8,MTOR,DUSP10,TGFB2,IL6R,PRDM1,CASP7,DUSP5,GNAS,PLCE1,PTEN,ABL1,ENDOG,PBX3,DKK1,TLR4,MED12,KLF4,AMER1,SHC3,KDM6A,FA…
GO:0033554	Cellular response to stress	67	1572	0.7	1.97	4.66e-27	9606.ENSP00000202967,9606.ENSP00000216367,9606.ENSP00000219066,9606.ENSP00000229769,9606.ENSP00000234420,9606.ENSP00000256474,9606.ENSP00000257290,9606.ENSP00000258149,9606.ENSP00000263253,9606.ENSP00000263967,9606.ENSP00000264033,9606.ENSP00000264867,9606.ENSP00000265421,9606.ENSP00000265433,9606.ENSP00000276431,9606.ENSP00000289081,9606.ENSP00000302232,9606.ENSP00000307305,9606.ENSP00000311032,…	SIRT4,POLE2,NTHL1,FANCE,MSH6,VHL,PDGFRA,MDM2,EP300,PIK3CA,CBL,PPARGC1A,POLB,NBN,TNFRSF10B,FANCC,ALKBH3,DDIT4,CASP3,POLD4,GSK3B,STK11,CASP9,FANCF,MEN1,ATR,SUV39H2,ERCC6,RAD52,MTOR,SMC3,DUSP10,CHUK,PTEN,ABL1,ENDOG,TLR4,KLF4,XPA,CDC14B,MDC1,FANCG,PCNA,BRCA2,JAK2,CHEK2,FANCA,RFC4,SIN3A,MAPK8,BCL2,CDC7,ALKBH2,MAP2K4,CDKN2A,BRCA1,XRCC4,PIK3R1,DDIT3,MAP3K12,MAP2K6,LIG4,RAD51,UBE2T,EYA1,FAS,MUTYH
GO:0031323	Regulation of cellular metabolic process	119	5681	0.4	1.12	6.44e-27	9606.ENSP00000202967,9606.ENSP00000215631,9606.ENSP00000225983,9606.ENSP00000234310,9606.ENSP00000234420,9606.ENSP00000238682,9606.ENSP00000241416,9606.ENSP00000245960,9606.ENSP00000256078,9606.ENSP00000256442,9606.ENSP00000256458,9606.ENSP00000256474,9606.ENSP00000256759,9606.ENSP00000257290,9606.ENSP00000258149,9606.ENSP00000262320,9606.ENSP00000262643,9606.ENSP00000262741,9606.ENSP00000262948,…	SIRT4,GADD45B,HDAC5,PPP3R1,MSH6,TGFB3,ACVR2A,CDC25B,KRAS,CCNB1,IRAK2,VHL,FST,PDGFRA,MDM2,AXIN1,CCNE1,PIK3R3,MAP2K2,TCF3,EP300,IL7,PIK3CA,CBL,HDAC4,PPARGC1A,NBN,TNFRSF10B,TCF7L1,IL15,TSC1,DUSP16,AXIN2,IL12A,IRS1,IL7R,DDIT4,ARNT2,CASP3,MET,CDC25C,ETV4,GSK3B,STK11,EFNA5,PHF6,SP1,MEN1,PLCB1,FGFR3,MYB,SMARCB1,SMAD4,ETV7,PLD1,ATR,GATA2,SUV39H2,ERCC6,RAD52,TGFBR2,ETS2,MTOR,SMC3,DUSP10,TGFB2,IL6R,PRDM1,T…
GO:0001932	Regulation of protein phosphorylation	57	1108	0.79	2.24	3.79e-26	9606.ENSP00000215631,9606.ENSP00000238682,9606.ENSP00000241416,9606.ENSP00000245960,9606.ENSP00000256078,9606.ENSP00000256442,9606.ENSP00000262320,9606.ENSP00000262643,9606.ENSP00000262741,9606.ENSP00000262948,9606.ENSP00000263851,9606.ENSP00000263967,9606.ENSP00000264033,9606.ENSP00000265433,9606.ENSP00000276431,9606.ENSP00000296545,9606.ENSP00000298552,9606.ENSP00000298573,9606.ENSP00000302625,…	GADD45B,TGFB3,ACVR2A,CDC25B,KRAS,CCNB1,AXIN1,CCNE1,PIK3R3,MAP2K2,IL7,PIK3CA,CBL,NBN,TNFRSF10B,IL15,TSC1,DUSP16,AXIN2,IL12A,DDIT4,CASP3,CDC25C,STK11,EFNA5,MEN1,FGFR3,SMAD4,ERCC6,TGFBR2,MTOR,DUSP10,TGFB2,IL6R,TTK,PLCE1,PTEN,ABL1,DKK1,TLR4,BMP2,JAK2,CHEK2,BCL2,SOS1,NSD1,RAF1,MAP2K4,CDKN2A,PDGFC,MAP3K12,MAP2K6,SPRY1,PRLR,GHR,RAD51,FAS
GO:0010646	Regulation of cell communication	92	3355	0.51	1.39	6.97e-26	9606.ENSP00000202967,9606.ENSP00000215631,9606.ENSP00000216373,9606.ENSP00000220809,9606.ENSP00000234310,9606.ENSP00000238682,9606.ENSP00000241261,9606.ENSP00000241416,9606.ENSP00000256078,9606.ENSP00000256442,9606.ENSP00000256458,9606.ENSP00000256474,9606.ENSP00000256759,9606.ENSP00000257290,9606.ENSP00000258149,9606.ENSP00000262138,9606.ENSP00000262320,9606.ENSP00000262948,9606.ENSP00000263253,…	SIRT4,GADD45B,SOS2,PLAT,PPP3R1,TGFB3,TNFSF10,ACVR2A,KRAS,CCNB1,IRAK2,VHL,FST,PDGFRA,MDM2,CACNG4,AXIN1,MAP2K2,EP300,IL7,PIK3CA,CBL,TNFRSF10B,TCF7L1,PTPRR,TIAM1,TSC1,DUSP16,GAS1,AXIN2,IL12A,IRS1,IL7R,DDIT4,MET,GSK3B,STK11,EFNA5,MEN1,PLCB1,FGFR3,SMARCB1,SMAD4,ATR,GATA2,TGFBR2,MTOR,DUSP10,TGFB2,IL6R,DUSP5,TTK,CHUK,GNAS,PLCE1,PTEN,ABL1,ENDOG,DKK1,TLR4,AMER1,BMP2,BRCA2,MLLT3,COL2A1,JAK2,CHEK2,FANCA,PPP…
GO:0023051	Regulation of signaling	92	3367	0.51	1.39	8.75e-26	9606.ENSP00000202967,9606.ENSP00000215631,9606.ENSP00000216373,9606.ENSP00000220809,9606.ENSP00000234310,9606.ENSP00000238682,9606.ENSP00000241261,9606.ENSP00000241416,9606.ENSP00000256078,9606.ENSP00000256442,9606.ENSP00000256458,9606.ENSP00000256474,9606.ENSP00000256759,9606.ENSP00000257290,9606.ENSP00000258149,9606.ENSP00000262138,9606.ENSP00000262320,9606.ENSP00000262948,9606.ENSP00000263253,…	SIRT4,GADD45B,SOS2,PLAT,PPP3R1,TGFB3,TNFSF10,ACVR2A,KRAS,CCNB1,IRAK2,VHL,FST,PDGFRA,MDM2,CACNG4,AXIN1,MAP2K2,EP300,IL7,PIK3CA,CBL,TNFRSF10B,TCF7L1,PTPRR,TIAM1,TSC1,DUSP16,GAS1,AXIN2,IL12A,IRS1,IL7R,DDIT4,MET,GSK3B,STK11,EFNA5,MEN1,PLCB1,FGFR3,SMARCB1,SMAD4,ATR,GATA2,TGFBR2,MTOR,DUSP10,TGFB2,IL6R,DUSP5,TTK,CHUK,GNAS,PLCE1,PTEN,ABL1,ENDOG,DKK1,TLR4,AMER1,BMP2,BRCA2,MLLT3,COL2A1,JAK2,CHEK2,FANCA,PPP…
GO:0032502	Developmental process	117	5657	0.39	1.1	1.28e-25	9606.ENSP00000215631,9606.ENSP00000225983,9606.ENSP00000234310,9606.ENSP00000234420,9606.ENSP00000238682,9606.ENSP00000241261,9606.ENSP00000241416,9606.ENSP00000245960,9606.ENSP00000255120,9606.ENSP00000256078,9606.ENSP00000256442,9606.ENSP00000256474,9606.ENSP00000256759,9606.ENSP00000257290,9606.ENSP00000258149,9606.ENSP00000262320,9606.ENSP00000262741,9606.ENSP00000262948,9606.ENSP00000262965,…	GADD45B,HDAC5,PPP3R1,MSH6,TGFB3,TNFSF10,ACVR2A,CDC25B,NASP,KRAS,CCNB1,VHL,FST,PDGFRA,MDM2,AXIN1,PIK3R3,MAP2K2,TCF3,EP300,IL7,PIK3CA,CBL,HDAC4,PPARGC1A,POLB,NBN,PTPRR,FANCC,FGF11,IL15,TSC1,GAS1,AXIN2,IL7R,DDIT4,ARNT2,CASP3,MET,CDC25C,ETV4,GSK3B,STK11,CUL1,EFNA5,PHF6,SHC4,CASP9,MEN1,PLCB1,FGFR3,MYB,SMARCB1,SMAD4,ETV7,GATA2,SUV39H2,ERCC6,TGFBR2,ETS2,FUT8,MTOR,SMC3,DUSP10,TGFB2,IL6R,PRDM1,CASP7,DUSP5…
GO:0044093	Positive regulation of molecular function	65	1587	0.69	1.88	3.18e-25	9606.ENSP00000216373,9606.ENSP00000225983,9606.ENSP00000234310,9606.ENSP00000234420,9606.ENSP00000241261,9606.ENSP00000245960,9606.ENSP00000256442,9606.ENSP00000256458,9606.ENSP00000257290,9606.ENSP00000261879,9606.ENSP00000262138,9606.ENSP00000262320,9606.ENSP00000262948,9606.ENSP00000262965,9606.ENSP00000263253,9606.ENSP00000263967,9606.ENSP00000264606,9606.ENSP00000264867,9606.ENSP00000265433,…	SOS2,HDAC5,PPP3R1,MSH6,TNFSF10,CDC25B,CCNB1,IRAK2,PDGFRA,APH1B,CACNG4,AXIN1,MAP2K2,TCF3,EP300,PIK3CA,HDAC4,PPARGC1A,NBN,TNFRSF10B,TIAM1,TSC1,AXIN2,IRS1,MET,GSK3B,STK11,EFNA5,CASP9,MEN1,FGFR3,SMARCB1,ERCC6,TGFBR2,MTOR,TGFB2,IL6R,CHUK,GNAS,PTEN,ABL1,DKK1,TLR4,KLF4,CDC14B,BMP2,PCNA,JAK2,RFC4,PPP3CB,PPP3CA,MAPK8,BCL2,SOS1,RAF1,CDKN2A,XRCC4,PDGFC,DDIT3,MAP3K12,MAP2K6,PRLR,GHR,B2M,FAS
GO:0048584	Positive regulation of response to stimulus	74	2131	0.61	1.66	3.18e-25	9606.ENSP00000215631,9606.ENSP00000216373,9606.ENSP00000220809,9606.ENSP00000234310,9606.ENSP00000238682,9606.ENSP00000241261,9606.ENSP00000241416,9606.ENSP00000256078,9606.ENSP00000257290,9606.ENSP00000262320,9606.ENSP00000262948,9606.ENSP00000263253,9606.ENSP00000263851,9606.ENSP00000263967,9606.ENSP00000264033,9606.ENSP00000276431,9606.ENSP00000296545,9606.ENSP00000303231,9606.ENSP00000304895,…	GADD45B,SOS2,PLAT,PPP3R1,TGFB3,TNFSF10,ACVR2A,KRAS,PDGFRA,AXIN1,MAP2K2,EP300,IL7,PIK3CA,CBL,TNFRSF10B,IL15,IL12A,IRS1,IL7R,MET,STK11,MEN1,PLCB1,FGFR3,MYB,SMARCB1,SMAD4,ATR,GATA2,ERCC6,TGFBR2,MTOR,TGFB2,IL6R,TTK,CHUK,GNAS,PLCE1,PTEN,ABL1,ENDOG,DKK1,TLR4,AMER1,BMP2,PCNA,MLLT3,JAK2,PPP3CB,PPP3CA,SIN3A,WNT5B,BCL2,SOS1,PBRM1,RAF1,PRKCA,MAP2K4,CDKN2A,BRCA1,PDGFC,PIK3R1,ACVR1B,DDIT3,MAP3K12,MAP2K6,PRLR,…
GO:0006950	Response to stress	91	3358	0.51	1.37	3.59e-25	9606.ENSP00000202967,9606.ENSP00000216367,9606.ENSP00000219066,9606.ENSP00000220809,9606.ENSP00000225983,9606.ENSP00000229769,9606.ENSP00000234420,9606.ENSP00000238682,9606.ENSP00000256458,9606.ENSP00000256474,9606.ENSP00000257290,9606.ENSP00000258149,9606.ENSP00000263253,9606.ENSP00000263967,9606.ENSP00000264033,9606.ENSP00000264606,9606.ENSP00000264867,9606.ENSP00000265421,9606.ENSP00000265433,…	SIRT4,POLE2,NTHL1,PLAT,HDAC5,FANCE,MSH6,TGFB3,IRAK2,VHL,PDGFRA,MDM2,EP300,PIK3CA,CBL,HDAC4,PPARGC1A,POLB,NBN,IL22RA1,TNFRSF10B,FANCC,IL15,ALKBH3,IL12A,IL7R,DDIT4,ARNT2,CASP3,POLD4,GSK3B,STK11,SP1,CASP9,FANCF,MEN1,SMAD4,ATR,GATA2,SUV39H2,ERCC6,RAD52,TGFBR2,MTOR,SMC3,DUSP10,TGFB2,IL6R,PRDM1,CASP7,CHUK,GNAS,PTEN,ABL1,ENDOG,TLR4,KLF4,XPA,CDC14B,MDC1,FANCG,BMP2,PCNA,BRCA2,JAK2,CHEK2,FANCA,RFC4,PPP3CA,…
GO:0051246	Regulation of protein metabolic process	81	2622	0.56	1.52	4.66e-25	9606.ENSP00000202967,9606.ENSP00000215631,9606.ENSP00000220809,9606.ENSP00000238682,9606.ENSP00000241261,9606.ENSP00000241416,9606.ENSP00000245960,9606.ENSP00000256078,9606.ENSP00000256442,9606.ENSP00000258149,9606.ENSP00000261879,9606.ENSP00000262320,9606.ENSP00000262643,9606.ENSP00000262741,9606.ENSP00000262948,9606.ENSP00000263253,9606.ENSP00000263851,9606.ENSP00000263967,9606.ENSP00000264033,…	SIRT4,GADD45B,PLAT,TGFB3,TNFSF10,ACVR2A,CDC25B,KRAS,CCNB1,MDM2,APH1B,AXIN1,CCNE1,PIK3R3,MAP2K2,EP300,IL7,PIK3CA,CBL,HDAC4,PPARGC1A,NBN,TNFRSF10B,IL15,TSC1,DUSP16,GAS1,AXIN2,IL12A,DDIT4,CASP3,CDC25C,GSK3B,STK11,EFNA5,SP1,CASP9,MEN1,PLCB1,FGFR3,MYB,SMARCB1,SMAD4,PLD1,GATA2,ERCC6,TGFBR2,MTOR,DUSP10,TGFB2,IL6R,TTK,PLCE1,PTEN,ABL1,DKK1,TLR4,KLF4,AMER1,CDC14B,BMP2,JAK2,CHEK2,SIN3A,MAPK8,BCL2,SOS1,NSD1,…
GO:0065009	Regulation of molecular function	87	3085	0.52	1.41	7.81e-25	9606.ENSP00000202967,9606.ENSP00000215631,9606.ENSP00000216373,9606.ENSP00000225983,9606.ENSP00000234310,9606.ENSP00000234420,9606.ENSP00000241261,9606.ENSP00000241416,9606.ENSP00000245960,9606.ENSP00000256442,9606.ENSP00000256458,9606.ENSP00000256759,9606.ENSP00000257290,9606.ENSP00000261879,9606.ENSP00000262138,9606.ENSP00000262320,9606.ENSP00000262643,9606.ENSP00000262741,9606.ENSP00000262948,…	SIRT4,GADD45B,SOS2,HDAC5,PPP3R1,MSH6,TNFSF10,ACVR2A,CDC25B,CCNB1,IRAK2,FST,PDGFRA,APH1B,CACNG4,AXIN1,CCNE1,PIK3R3,MAP2K2,TCF3,EP300,IL7,PIK3CA,CBL,HDAC4,PPARGC1A,NBN,TNFRSF10B,TIAM1,FGF11,TSC1,DUSP16,AXIN2,IRS1,RIN1,CASP3,MET,CDC25C,GSK3B,STK11,EFNA5,CASP9,MEN1,PLCB1,FGFR3,SMARCB1,SMAD4,ERCC6,TGFBR2,MTOR,DUSP10,TGFB2,IL6R,CHUK,GNAS,PLCE1,PTEN,ABL1,DKK1,TLR4,KLF4,CDC14B,BMP2,PCNA,JAK2,FANCA,RFC4,P…
GO:0006974	Cellular response to DNA damage stimulus	47	744	0.87	2.5	1.52e-24	9606.ENSP00000202967,9606.ENSP00000216367,9606.ENSP00000219066,9606.ENSP00000229769,9606.ENSP00000234420,9606.ENSP00000258149,9606.ENSP00000263253,9606.ENSP00000264033,9606.ENSP00000265421,9606.ENSP00000265433,9606.ENSP00000289081,9606.ENSP00000302232,9606.ENSP00000307305,9606.ENSP00000311032,9606.ENSP00000311368,9606.ENSP00000324856,9606.ENSP00000330237,9606.ENSP00000330875,9606.ENSP00000337088,…	SIRT4,POLE2,NTHL1,FANCE,MSH6,MDM2,EP300,CBL,POLB,NBN,FANCC,ALKBH3,DDIT4,CASP3,POLD4,STK11,CASP9,FANCF,MEN1,ATR,ERCC6,RAD52,MTOR,SMC3,ABL1,XPA,CDC14B,MDC1,FANCG,PCNA,BRCA2,CHEK2,FANCA,RFC4,BCL2,CDC7,ALKBH2,BRCA1,XRCC4,PIK3R1,DDIT3,MAP2K6,LIG4,RAD51,UBE2T,EYA1,MUTYH
GO:0048856	Anatomical structure development	110	5117	0.41	1.13	1.66e-24	9606.ENSP00000225983,9606.ENSP00000234310,9606.ENSP00000234420,9606.ENSP00000238682,9606.ENSP00000241261,9606.ENSP00000241416,9606.ENSP00000245960,9606.ENSP00000255120,9606.ENSP00000256078,9606.ENSP00000256442,9606.ENSP00000256474,9606.ENSP00000256759,9606.ENSP00000257290,9606.ENSP00000258149,9606.ENSP00000262320,9606.ENSP00000262741,9606.ENSP00000262948,9606.ENSP00000262965,9606.ENSP00000263253,…	HDAC5,PPP3R1,MSH6,TGFB3,TNFSF10,ACVR2A,CDC25B,NASP,KRAS,CCNB1,VHL,FST,PDGFRA,MDM2,AXIN1,PIK3R3,MAP2K2,TCF3,EP300,IL7,PIK3CA,CBL,HDAC4,PPARGC1A,POLB,NBN,PTPRR,FANCC,FGF11,IL15,TSC1,AXIN2,IL7R,DDIT4,ARNT2,CASP3,MET,GSK3B,STK11,CUL1,EFNA5,PHF6,CASP9,MEN1,PLCB1,FGFR3,MYB,SMARCB1,SMAD4,ETV7,GATA2,ERCC6,TGFBR2,ETS2,FUT8,MTOR,DUSP10,TGFB2,IL6R,PRDM1,CASP7,DUSP5,CHUK,GNAS,PLCE1,PTEN,ABL1,ENDOG,PBX3,DKK1,…
GO:0048731	System development	96	3867	0.47	1.27	2.51e-24	9606.ENSP00000225983,9606.ENSP00000234310,9606.ENSP00000234420,9606.ENSP00000238682,9606.ENSP00000241261,9606.ENSP00000241416,9606.ENSP00000255120,9606.ENSP00000256078,9606.ENSP00000256759,9606.ENSP00000257290,9606.ENSP00000258149,9606.ENSP00000262741,9606.ENSP00000262948,9606.ENSP00000262965,9606.ENSP00000263253,9606.ENSP00000263851,9606.ENSP00000263967,9606.ENSP00000264033,9606.ENSP00000264606,…	HDAC5,PPP3R1,MSH6,TGFB3,TNFSF10,ACVR2A,NASP,KRAS,FST,PDGFRA,MDM2,PIK3R3,MAP2K2,TCF3,EP300,IL7,PIK3CA,CBL,HDAC4,POLB,NBN,FANCC,FGF11,IL15,TSC1,AXIN2,IL7R,DDIT4,ARNT2,CASP3,MET,GSK3B,STK11,EFNA5,CASP9,MEN1,PLCB1,FGFR3,MYB,SMARCB1,SMAD4,GATA2,ERCC6,TGFBR2,ETS2,MTOR,DUSP10,TGFB2,IL6R,PRDM1,CASP7,GNAS,PLCE1,PTEN,ABL1,PBX3,DKK1,TLR4,MED12,KLF4,AMER1,SHC3,KDM6A,FANCG,BMP2,PCNA,BRCA2,MLLT3,COL2A1,JAK2,FA…
GO:0043170	Macromolecule metabolic process	116	5781	0.38	1.06	4.21e-24	9606.ENSP00000202967,9606.ENSP00000216367,9606.ENSP00000219066,9606.ENSP00000220809,9606.ENSP00000225983,9606.ENSP00000227451,9606.ENSP00000229769,9606.ENSP00000234310,9606.ENSP00000234420,9606.ENSP00000241416,9606.ENSP00000245960,9606.ENSP00000255120,9606.ENSP00000256442,9606.ENSP00000256458,9606.ENSP00000256474,9606.ENSP00000257290,9606.ENSP00000258149,9606.ENSP00000260227,9606.ENSP00000261879,…	SIRT4,POLE2,NTHL1,PLAT,HDAC5,DTX4,FANCE,PPP3R1,MSH6,ACVR2A,CDC25B,NASP,CCNB1,IRAK2,VHL,PDGFRA,MDM2,MMP7,APH1B,AXIN1,CCNE1,MAP2K2,TCF3,EP300,CBL,HDAC4,PPARGC1A,POLB,NBN,PTPRR,FANCC,U2AF1,IL15,DUSP16,ALKBH3,AXIN2,IL7R,CASP3,POLD4,MET,CDC25C,GSK3B,STK11,CUL1,CASP9,FANCF,MEN1,FGFR3,SMARCB1,SMAD4,ETV7,ATR,GATA2,SUV39H2,ERCC6,RAD52,TGFBR2,FUT8,MTOR,SMC3,DUSP10,TGFB2,IL6R,PRDM1,CASP7,DUSP5,TTK,CHUK,PTEN…
GO:0051338	Regulation of transferase activity	50	912	0.81	2.26	9.56e-24	9606.ENSP00000215631,9606.ENSP00000245960,9606.ENSP00000256442,9606.ENSP00000257290,9606.ENSP00000262320,9606.ENSP00000262643,9606.ENSP00000262741,9606.ENSP00000262948,9606.ENSP00000263967,9606.ENSP00000264033,9606.ENSP00000265433,9606.ENSP00000276431,9606.ENSP00000298552,9606.ENSP00000298573,9606.ENSP00000302625,9606.ENSP00000304895,9606.ENSP00000311032,9606.ENSP00000317272,9606.ENSP00000321656,…	GADD45B,CDC25B,CCNB1,PDGFRA,AXIN1,CCNE1,PIK3R3,MAP2K2,PIK3CA,CBL,NBN,TNFRSF10B,TSC1,DUSP16,AXIN2,IRS1,CASP3,MET,CDC25C,GSK3B,STK11,EFNA5,MEN1,FGFR3,ERCC6,TGFBR2,MTOR,DUSP10,TGFB2,IL6R,PLCE1,PTEN,ABL1,DKK1,TLR4,KLF4,CDC14B,BMP2,PCNA,JAK2,RFC4,SOS1,CDKN2A,PDGFC,PIK3R1,MAP3K12,MAP2K6,SPRY1,PRLR,GHR
GO:0035556	Intracellular signal transduction	61	1518	0.68	1.81	5.27e-23	9606.ENSP00000216373,9606.ENSP00000234310,9606.ENSP00000234420,9606.ENSP00000256078,9606.ENSP00000256458,9606.ENSP00000257290,9606.ENSP00000258149,9606.ENSP00000262741,9606.ENSP00000262948,9606.ENSP00000263253,9606.ENSP00000263967,9606.ENSP00000265421,9606.ENSP00000265433,9606.ENSP00000276431,9606.ENSP00000286827,9606.ENSP00000304895,9606.ENSP00000307305,9606.ENSP00000311032,9606.ENSP00000324806,…	SOS2,PPP3R1,MSH6,KRAS,IRAK2,PDGFRA,MDM2,PIK3R3,MAP2K2,EP300,PIK3CA,POLB,NBN,TNFRSF10B,TIAM1,IRS1,DDIT4,CASP3,GSK3B,STK11,CUL1,SHC4,CASP9,MEN1,PLCB1,FGFR3,SMAD4,PLD1,ATR,ERCC6,MTOR,DUSP10,CASP7,DUSP5,TTK,CHUK,PLCE1,PTEN,ABL1,TLR4,CDC14B,SHC3,MDC1,BRCA2,JAK2,CHEK2,PPP3CB,PPP3CA,MAPK8,BCL2,SOS1,RAF1,PRKCA,MAP2K4,CDKN2A,BRCA1,PIK3R1,DDIT3,MAP3K12,MAP2K6,SPRY1
GO:0010033	Response to organic substance	79	2692	0.54	1.43	7.05e-23	9606.ENSP00000220809,9606.ENSP00000225983,9606.ENSP00000238682,9606.ENSP00000241261,9606.ENSP00000241416,9606.ENSP00000255120,9606.ENSP00000256458,9606.ENSP00000256759,9606.ENSP00000257290,9606.ENSP00000258149,9606.ENSP00000262138,9606.ENSP00000262741,9606.ENSP00000263253,9606.ENSP00000263851,9606.ENSP00000263967,9606.ENSP00000264033,9606.ENSP00000264606,9606.ENSP00000265421,9606.ENSP00000270800,…	PLAT,HDAC5,TGFB3,TNFSF10,ACVR2A,NASP,IRAK2,FST,PDGFRA,MDM2,CACNG4,PIK3R3,EP300,IL7,PIK3CA,CBL,HDAC4,POLB,IL22RA1,IL15,TSC1,GAS1,AXIN2,IL12A,IRS1,IL7R,DDIT4,CASP3,GSK3B,STK11,EFNA5,SP1,CASP9,MEN1,PLCB1,FGFR3,SMAD4,GATA2,TGFBR2,FUT8,MTOR,DUSP10,TGFB2,IL6R,CASP7,CHUK,GNAS,ABL1,ENDOG,DKK1,TLR4,KLF4,BMP2,PCNA,COL2A1,JAK2,CHEK2,PPP3CB,PPP3CA,SIN3A,MAPK8,WNT5B,BCL2,SOS1,RAF1,PRKCA,MAP2K4,BRCA1,PDGFC,PIK…
GO:0048513	Animal organ development	86	3246	0.5	1.32	1.24e-22	9606.ENSP00000225983,9606.ENSP00000234310,9606.ENSP00000238682,9606.ENSP00000241261,9606.ENSP00000241416,9606.ENSP00000255120,9606.ENSP00000256078,9606.ENSP00000256759,9606.ENSP00000257290,9606.ENSP00000258149,9606.ENSP00000262741,9606.ENSP00000262948,9606.ENSP00000262965,9606.ENSP00000263253,9606.ENSP00000263851,9606.ENSP00000263967,9606.ENSP00000264033,9606.ENSP00000264606,9606.ENSP00000264867,…	HDAC5,PPP3R1,TGFB3,TNFSF10,ACVR2A,NASP,KRAS,FST,PDGFRA,MDM2,PIK3R3,MAP2K2,TCF3,EP300,IL7,PIK3CA,CBL,HDAC4,PPARGC1A,POLB,FANCC,IL15,TSC1,AXIN2,IL7R,DDIT4,ARNT2,CASP3,MET,GSK3B,STK11,CUL1,CASP9,MEN1,PLCB1,FGFR3,MYB,SMARCB1,SMAD4,ETV7,GATA2,TGFBR2,MTOR,TGFB2,IL6R,PRDM1,CASP7,GNAS,PLCE1,PTEN,ABL1,PBX3,DKK1,MED12,KLF4,AMER1,KDM6A,FANCG,BMP2,PCNA,BRCA2,MLLT3,COL2A1,JAK2,FANCA,PAX3,PPP3CB,PPP3CA,SIN3A,W…
GO:0007165	Signal transduction	103	4714	0.41	1.13	1.41e-22	9606.ENSP00000216373,9606.ENSP00000220809,9606.ENSP00000227451,9606.ENSP00000234310,9606.ENSP00000234420,9606.ENSP00000238682,9606.ENSP00000241261,9606.ENSP00000241416,9606.ENSP00000256078,9606.ENSP00000256458,9606.ENSP00000256759,9606.ENSP00000257290,9606.ENSP00000258149,9606.ENSP00000261879,9606.ENSP00000262320,9606.ENSP00000262643,9606.ENSP00000262741,9606.ENSP00000262948,9606.ENSP00000263253,…	SOS2,PLAT,DTX4,PPP3R1,MSH6,TGFB3,TNFSF10,ACVR2A,KRAS,IRAK2,FST,PDGFRA,MDM2,APH1B,AXIN1,CCNE1,PIK3R3,MAP2K2,EP300,IL7,PIK3CA,CBL,POLB,NBN,IL22RA1,TNFRSF10B,TCF7L1,PTPRR,TIAM1,FGF11,IL15,AXIN2,IL12A,IRS1,IL7R,DDIT4,RIN1,CASP3,MET,GSK3B,STK11,CUL1,EFNA5,SHC4,CASP9,MEN1,PLCB1,FGFR3,SMAD4,PLD1,ATR,ERCC6,TGFBR2,FUT8,MTOR,DUSP10,TGFB2,IL6R,CASP7,DUSP5,TTK,CHUK,GNAS,PLCE1,PTEN,ABL1,DKK1,TLR4,MED12,KLF4,A…
GO:0007166	Cell surface receptor signaling pathway	69	2040	0.6	1.59	1.48e-22	9606.ENSP00000220809,9606.ENSP00000227451,9606.ENSP00000238682,9606.ENSP00000241416,9606.ENSP00000256458,9606.ENSP00000256759,9606.ENSP00000257290,9606.ENSP00000261879,9606.ENSP00000262320,9606.ENSP00000262643,9606.ENSP00000262741,9606.ENSP00000263253,9606.ENSP00000263851,9606.ENSP00000263967,9606.ENSP00000264033,9606.ENSP00000270800,9606.ENSP00000276431,9606.ENSP00000282111,9606.ENSP00000283228,…	PLAT,DTX4,TGFB3,ACVR2A,IRAK2,FST,PDGFRA,APH1B,AXIN1,CCNE1,PIK3R3,EP300,IL7,PIK3CA,CBL,IL22RA1,TNFRSF10B,TCF7L1,PTPRR,TIAM1,IL15,AXIN2,IL12A,IRS1,IL7R,DDIT4,CASP3,MET,GSK3B,STK11,EFNA5,SHC4,PLCB1,FGFR3,SMAD4,TGFBR2,FUT8,TGFB2,IL6R,CASP7,CHUK,PLCE1,PTEN,ABL1,DKK1,TLR4,MED12,KLF4,AMER1,SHC3,BMP2,COL2A1,JAK2,PPP3CA,MAPK8,WNT5B,BCL2,SOS1,RAF1,MAP2K4,PDGFC,PIK3R1,MAML2,ACVR1B,DDIT3,PRLR,GHR,EYA1,FAS
GO:0051247	Positive regulation of protein metabolic process	60	1512	0.67	1.78	2.54e-22	9606.ENSP00000238682,9606.ENSP00000241261,9606.ENSP00000241416,9606.ENSP00000245960,9606.ENSP00000256078,9606.ENSP00000256442,9606.ENSP00000258149,9606.ENSP00000261879,9606.ENSP00000262320,9606.ENSP00000262741,9606.ENSP00000262948,9606.ENSP00000263967,9606.ENSP00000264606,9606.ENSP00000264867,9606.ENSP00000265433,9606.ENSP00000276431,9606.ENSP00000296545,9606.ENSP00000302625,9606.ENSP00000303231,…	TGFB3,TNFSF10,ACVR2A,CDC25B,KRAS,CCNB1,MDM2,APH1B,AXIN1,PIK3R3,MAP2K2,PIK3CA,HDAC4,PPARGC1A,NBN,TNFRSF10B,IL15,AXIN2,IL12A,CASP3,GSK3B,STK11,EFNA5,SP1,CASP9,PLCB1,FGFR3,MYB,SMARCB1,SMAD4,PLD1,ERCC6,TGFBR2,MTOR,TGFB2,IL6R,TTK,PTEN,ABL1,DKK1,TLR4,KLF4,AMER1,CDC14B,BMP2,JAK2,CHEK2,MAPK8,BCL2,RAF1,MAP2K4,CDKN2A,BRCA1,PDGFC,MAP3K12,MAP2K6,PRLR,GHR,LRP2,FAS
GO:0045595	Regulation of cell differentiation	61	1582	0.66	1.74	3.72e-22	9606.ENSP00000216373,9606.ENSP00000225983,9606.ENSP00000238682,9606.ENSP00000241416,9606.ENSP00000256078,9606.ENSP00000256474,9606.ENSP00000256759,9606.ENSP00000257290,9606.ENSP00000258149,9606.ENSP00000262320,9606.ENSP00000262948,9606.ENSP00000262965,9606.ENSP00000263851,9606.ENSP00000264606,9606.ENSP00000286827,9606.ENSP00000296545,9606.ENSP00000302625,9606.ENSP00000306157,9606.ENSP00000321835,…	SOS2,HDAC5,TGFB3,ACVR2A,KRAS,VHL,FST,PDGFRA,MDM2,AXIN1,MAP2K2,TCF3,IL7,HDAC4,TIAM1,IL15,AXIN2,IL7R,ETV4,GSK3B,STK11,EFNA5,MEN1,PLCB1,MYB,SMARCB1,SMAD4,GATA2,TGFBR2,MTOR,DUSP10,TGFB2,IL6R,PRDM1,PTEN,ABL1,DKK1,TLR4,KLF4,BMP2,JAK2,FANCA,PPP3CA,SIN3A,BCL2,SOS1,PBRM1,RAF1,PRKCA,CDKN2A,PIK3R1,ACVR1B,DDIT3,SPRY1,PRLR,GHR,LIG4,ARID1B,EYA1,LRP2,B2M
GO:0043549	Regulation of kinase activity	45	778	0.84	2.27	5.47e-22	9606.ENSP00000215631,9606.ENSP00000245960,9606.ENSP00000256442,9606.ENSP00000257290,9606.ENSP00000262320,9606.ENSP00000262643,9606.ENSP00000262741,9606.ENSP00000262948,9606.ENSP00000263967,9606.ENSP00000264033,9606.ENSP00000265433,9606.ENSP00000276431,9606.ENSP00000298552,9606.ENSP00000298573,9606.ENSP00000302625,9606.ENSP00000304895,9606.ENSP00000311032,9606.ENSP00000317272,9606.ENSP00000321656,…	GADD45B,CDC25B,CCNB1,PDGFRA,AXIN1,CCNE1,PIK3R3,MAP2K2,PIK3CA,CBL,NBN,TNFRSF10B,TSC1,DUSP16,AXIN2,IRS1,CASP3,MET,CDC25C,STK11,EFNA5,MEN1,FGFR3,ERCC6,TGFBR2,MTOR,DUSP10,TGFB2,IL6R,PLCE1,PTEN,ABL1,DKK1,TLR4,BMP2,JAK2,SOS1,CDKN2A,PDGFC,PIK3R1,MAP3K12,MAP2K6,SPRY1,PRLR,GHR
GO:1902531	Regulation of intracellular signal transduction	63	1726	0.64	1.66	7.82e-22	9606.ENSP00000215631,9606.ENSP00000216373,9606.ENSP00000234310,9606.ENSP00000238682,9606.ENSP00000241261,9606.ENSP00000256078,9606.ENSP00000256442,9606.ENSP00000257290,9606.ENSP00000258149,9606.ENSP00000262320,9606.ENSP00000262948,9606.ENSP00000263253,9606.ENSP00000263967,9606.ENSP00000264033,9606.ENSP00000276431,9606.ENSP00000283228,9606.ENSP00000286827,9606.ENSP00000298552,9606.ENSP00000298573,…	GADD45B,SOS2,PPP3R1,TGFB3,TNFSF10,KRAS,CCNB1,PDGFRA,MDM2,AXIN1,MAP2K2,EP300,PIK3CA,CBL,TNFRSF10B,PTPRR,TIAM1,TSC1,DUSP16,DDIT4,MET,GSK3B,STK11,MEN1,PLCB1,FGFR3,SMAD4,ATR,MTOR,DUSP10,TGFB2,IL6R,DUSP5,CHUK,GNAS,PLCE1,PTEN,ABL1,ENDOG,DKK1,TLR4,BMP2,BRCA2,JAK2,CHEK2,PPP3CB,PPP3CA,BCL2,SOS1,RAF1,PRKCA,MAP2K4,CDKN2A,BRCA1,PDGFC,DDIT3,MAP3K12,MAP2K6,SPRY1,GHR,RAD51,LRP2,FAS
GO:0043412	Macromolecule modification	80	2898	0.52	1.34	1.22e-21	9606.ENSP00000202967,9606.ENSP00000219066,9606.ENSP00000220809,9606.ENSP00000225983,9606.ENSP00000227451,9606.ENSP00000229769,9606.ENSP00000234310,9606.ENSP00000241416,9606.ENSP00000245960,9606.ENSP00000256442,9606.ENSP00000256458,9606.ENSP00000256474,9606.ENSP00000257290,9606.ENSP00000258149,9606.ENSP00000262320,9606.ENSP00000262643,9606.ENSP00000262948,9606.ENSP00000263253,9606.ENSP00000264033,…	SIRT4,NTHL1,PLAT,HDAC5,DTX4,FANCE,PPP3R1,ACVR2A,CDC25B,CCNB1,IRAK2,VHL,PDGFRA,MDM2,AXIN1,CCNE1,MAP2K2,EP300,CBL,HDAC4,PTPRR,FANCC,IL15,DUSP16,ALKBH3,MET,CDC25C,GSK3B,STK11,CUL1,FANCF,MEN1,FGFR3,ATR,SUV39H2,TGFBR2,FUT8,MTOR,DUSP10,TGFB2,PRDM1,DUSP5,TTK,CHUK,PTEN,ABL1,TLR4,MED12,CDC14B,KDM6A,FANCG,BMP2,BRCA2,MLLT3,JAK2,CHEK2,FANCA,PPP3CB,PPP3CA,SIN3A,MAPK8,BCL2,CDC7,NSD1,ALKBH2,RAF1,PRKCA,MAP2K4,CD…
GO:0097190	Apoptotic signaling pathway	32	318	1.08	3.06	1.26e-21	9606.ENSP00000234420,9606.ENSP00000263253,9606.ENSP00000263851,9606.ENSP00000265421,9606.ENSP00000265433,9606.ENSP00000276431,9606.ENSP00000303231,9606.ENSP00000307305,9606.ENSP00000311032,9606.ENSP00000324806,9606.ENSP00000324856,9606.ENSP00000326804,9606.ENSP00000330237,9606.ENSP00000339824,9606.ENSP00000348089,9606.ENSP00000355896,9606.ENSP00000357470,9606.ENSP00000358327,9606.ENSP00000361423,…	MSH6,EP300,IL7,POLB,NBN,TNFRSF10B,IL12A,DDIT4,CASP3,GSK3B,STK11,CUL1,CASP9,FGFR3,ERCC6,TGFB2,IL6R,CASP7,ABL1,BRCA2,COL2A1,JAK2,CHEK2,BCL2,RAF1,PRKCA,BRCA1,PIK3R1,ACVR1B,DDIT3,EYA1,FAS
GO:0009967	Positive regulation of signal transduction	59	1525	0.66	1.72	2.21e-21	9606.ENSP00000215631,9606.ENSP00000216373,9606.ENSP00000234310,9606.ENSP00000238682,9606.ENSP00000241261,9606.ENSP00000241416,9606.ENSP00000256078,9606.ENSP00000257290,9606.ENSP00000262320,9606.ENSP00000262948,9606.ENSP00000263253,9606.ENSP00000263851,9606.ENSP00000263967,9606.ENSP00000264033,9606.ENSP00000276431,9606.ENSP00000303231,9606.ENSP00000304895,9606.ENSP00000306157,9606.ENSP00000317272,…	GADD45B,SOS2,PPP3R1,TGFB3,TNFSF10,ACVR2A,KRAS,PDGFRA,AXIN1,MAP2K2,EP300,IL7,PIK3CA,CBL,TNFRSF10B,IL12A,IRS1,IL7R,MET,STK11,MEN1,PLCB1,FGFR3,SMARCB1,SMAD4,ATR,TGFBR2,TGFB2,IL6R,TTK,CHUK,GNAS,PLCE1,PTEN,ABL1,DKK1,TLR4,AMER1,BMP2,MLLT3,JAK2,PPP3CB,PPP3CA,WNT5B,SOS1,RAF1,PRKCA,MAP2K4,CDKN2A,PDGFC,PIK3R1,ACVR1B,DDIT3,MAP3K12,MAP2K6,PRLR,GHR,LRP2,FAS
GO:0009628	Response to abiotic stimulus	51	1107	0.74	1.93	3.82e-21	9606.ENSP00000202967,9606.ENSP00000220809,9606.ENSP00000234420,9606.ENSP00000238682,9606.ENSP00000256078,9606.ENSP00000256474,9606.ENSP00000258149,9606.ENSP00000263253,9606.ENSP00000263967,9606.ENSP00000264033,9606.ENSP00000265421,9606.ENSP00000276431,9606.ENSP00000298552,9606.ENSP00000303231,9606.ENSP00000307305,9606.ENSP00000307479,9606.ENSP00000311032,9606.ENSP00000324856,9606.ENSP00000330237,…	SIRT4,PLAT,MSH6,TGFB3,KRAS,VHL,MDM2,EP300,PIK3CA,CBL,POLB,TNFRSF10B,TSC1,IL12A,DDIT4,ARNT2,CASP3,STK11,CASP9,MEN1,SMAD4,ATR,SUV39H2,ERCC6,TGFBR2,MTOR,TGFB2,PRDM1,CASP7,PTEN,ENDOG,TLR4,XPA,FANCG,BMP2,PCNA,BRCA2,CHEK2,MAPK8,BCL2,RAF1,ETV1,MAP2K4,BRCA1,XRCC4,PIK3R1,GHR,LIG4,RAD51,EYA1,FAS
GO:0008219	Cell death	51	1118	0.73	1.92	5.68e-21	9606.ENSP00000215631,9606.ENSP00000234420,9606.ENSP00000241261,9606.ENSP00000256078,9606.ENSP00000258149,9606.ENSP00000262320,9606.ENSP00000263253,9606.ENSP00000263851,9606.ENSP00000263967,9606.ENSP00000264033,9606.ENSP00000264867,9606.ENSP00000265421,9606.ENSP00000265433,9606.ENSP00000276431,9606.ENSP00000302625,9606.ENSP00000303231,9606.ENSP00000307305,9606.ENSP00000311032,9606.ENSP00000324806,…	GADD45B,MSH6,TNFSF10,KRAS,MDM2,AXIN1,EP300,IL7,PIK3CA,CBL,PPARGC1A,POLB,NBN,TNFRSF10B,AXIN2,IL12A,DDIT4,CASP3,GSK3B,STK11,CUL1,SHC4,CASP9,FGFR3,ERCC6,TGFBR2,MTOR,TGFB2,IL6R,CASP7,PTEN,ABL1,ENDOG,BRCA2,COL2A1,JAK2,CHEK2,PAX3,BCL2,RAF1,PRKCA,MAP2K4,CDKN2A,BRCA1,PIK3R1,ACVR1B,DDIT3,MAP2K6,LIG4,EYA1,FAS
GO:0036211	Protein modification process	76	2674	0.53	1.36	5.68e-21	9606.ENSP00000202967,9606.ENSP00000220809,9606.ENSP00000225983,9606.ENSP00000227451,9606.ENSP00000229769,9606.ENSP00000234310,9606.ENSP00000241416,9606.ENSP00000245960,9606.ENSP00000256442,9606.ENSP00000256458,9606.ENSP00000256474,9606.ENSP00000257290,9606.ENSP00000258149,9606.ENSP00000262320,9606.ENSP00000262643,9606.ENSP00000262948,9606.ENSP00000263253,9606.ENSP00000264033,9606.ENSP00000264606,…	SIRT4,PLAT,HDAC5,DTX4,FANCE,PPP3R1,ACVR2A,CDC25B,CCNB1,IRAK2,VHL,PDGFRA,MDM2,AXIN1,CCNE1,MAP2K2,EP300,CBL,HDAC4,PTPRR,FANCC,IL15,DUSP16,MET,CDC25C,GSK3B,STK11,CUL1,FANCF,MEN1,FGFR3,ATR,SUV39H2,TGFBR2,FUT8,MTOR,DUSP10,TGFB2,PRDM1,DUSP5,TTK,CHUK,PTEN,ABL1,TLR4,MED12,CDC14B,KDM6A,FANCG,BMP2,BRCA2,MLLT3,JAK2,CHEK2,FANCA,PPP3CB,PPP3CA,SIN3A,MAPK8,BCL2,CDC7,NSD1,RAF1,PRKCA,MAP2K4,CDKN2A,BRCA1,PIK3R1,AC…
GO:0070887	Cellular response to chemical stimulus	75	2609	0.53	1.38	6.49e-21	9606.ENSP00000202967,9606.ENSP00000220809,9606.ENSP00000225983,9606.ENSP00000238682,9606.ENSP00000241416,9606.ENSP00000256458,9606.ENSP00000256474,9606.ENSP00000256759,9606.ENSP00000257290,9606.ENSP00000258149,9606.ENSP00000262741,9606.ENSP00000263253,9606.ENSP00000263851,9606.ENSP00000263967,9606.ENSP00000264033,9606.ENSP00000264867,9606.ENSP00000270800,9606.ENSP00000289081,9606.ENSP00000296545,…	SIRT4,PLAT,HDAC5,TGFB3,ACVR2A,IRAK2,VHL,FST,PDGFRA,MDM2,PIK3R3,EP300,IL7,PIK3CA,CBL,PPARGC1A,IL22RA1,FANCC,IL15,TSC1,GAS1,AXIN2,IRS1,IL7R,DDIT4,CASP3,GSK3B,EFNA5,SP1,CASP9,MEN1,PLCB1,FGFR3,SMAD4,SUV39H2,RAD52,TGFBR2,FUT8,MTOR,TGFB2,IL6R,CASP7,CHUK,GNAS,PTEN,ABL1,ENDOG,TLR4,KLF4,BMP2,PCNA,COL2A1,JAK2,CHEK2,PPP3CA,SIN3A,MAPK8,WNT5B,BCL2,SOS1,RAF1,MAP2K4,BRCA1,PDGFC,PIK3R1,ACVR1B,DDIT3,MAP2K6,PRLR,G…
GO:0023052	Signaling	104	5057	0.39	1.06	6.83e-21	9606.ENSP00000216373,9606.ENSP00000220809,9606.ENSP00000227451,9606.ENSP00000234310,9606.ENSP00000234420,9606.ENSP00000238682,9606.ENSP00000241261,9606.ENSP00000241416,9606.ENSP00000256078,9606.ENSP00000256458,9606.ENSP00000256759,9606.ENSP00000257290,9606.ENSP00000258149,9606.ENSP00000261879,9606.ENSP00000262138,9606.ENSP00000262320,9606.ENSP00000262643,9606.ENSP00000262741,9606.ENSP00000262948,…	SOS2,PLAT,DTX4,PPP3R1,MSH6,TGFB3,TNFSF10,ACVR2A,KRAS,IRAK2,FST,PDGFRA,MDM2,APH1B,CACNG4,AXIN1,CCNE1,PIK3R3,MAP2K2,EP300,IL7,PIK3CA,CBL,POLB,NBN,IL22RA1,TNFRSF10B,TCF7L1,PTPRR,TIAM1,FGF11,IL15,AXIN2,IL12A,IRS1,IL7R,DDIT4,RIN1,CASP3,MET,GSK3B,STK11,CUL1,EFNA5,SHC4,CASP9,MEN1,PLCB1,FGFR3,SMAD4,PLD1,ATR,ERCC6,TGFBR2,FUT8,MTOR,DUSP10,TGFB2,IL6R,CASP7,DUSP5,TTK,CHUK,GNAS,PLCE1,PTEN,ABL1,DKK1,TLR4,MED12…
GO:0007154	Cell communication	105	5165	0.38	1.05	7.97e-21	9606.ENSP00000216373,9606.ENSP00000220809,9606.ENSP00000227451,9606.ENSP00000234310,9606.ENSP00000234420,9606.ENSP00000238682,9606.ENSP00000241261,9606.ENSP00000241416,9606.ENSP00000256078,9606.ENSP00000256458,9606.ENSP00000256759,9606.ENSP00000257290,9606.ENSP00000258149,9606.ENSP00000261879,9606.ENSP00000262138,9606.ENSP00000262320,9606.ENSP00000262643,9606.ENSP00000262741,9606.ENSP00000262948,…	SOS2,PLAT,DTX4,PPP3R1,MSH6,TGFB3,TNFSF10,ACVR2A,KRAS,IRAK2,FST,PDGFRA,MDM2,APH1B,CACNG4,AXIN1,CCNE1,PIK3R3,MAP2K2,EP300,IL7,PIK3CA,CBL,POLB,NBN,IL22RA1,TNFRSF10B,TCF7L1,PTPRR,TIAM1,FGF11,IL15,TSC1,AXIN2,IL12A,IRS1,IL7R,DDIT4,RIN1,CASP3,MET,GSK3B,STK11,CUL1,EFNA5,SHC4,CASP9,MEN1,PLCB1,FGFR3,SMAD4,PLD1,ATR,ERCC6,TGFBR2,FUT8,MTOR,DUSP10,TGFB2,IL6R,CASP7,DUSP5,TTK,CHUK,GNAS,PLCE1,PTEN,ABL1,DKK1,TLR4,…
GO:0006915	Apoptotic process	49	1041	0.75	1.94	1.33e-20	9606.ENSP00000215631,9606.ENSP00000234420,9606.ENSP00000241261,9606.ENSP00000256078,9606.ENSP00000258149,9606.ENSP00000262320,9606.ENSP00000263253,9606.ENSP00000263851,9606.ENSP00000263967,9606.ENSP00000264867,9606.ENSP00000265421,9606.ENSP00000265433,9606.ENSP00000276431,9606.ENSP00000303231,9606.ENSP00000307305,9606.ENSP00000311032,9606.ENSP00000324806,9606.ENSP00000324856,9606.ENSP00000326804,…	GADD45B,MSH6,TNFSF10,KRAS,MDM2,AXIN1,EP300,IL7,PIK3CA,PPARGC1A,POLB,NBN,TNFRSF10B,IL12A,DDIT4,CASP3,GSK3B,STK11,CUL1,SHC4,CASP9,FGFR3,ERCC6,TGFBR2,MTOR,TGFB2,IL6R,CASP7,PTEN,ABL1,ENDOG,BRCA2,COL2A1,JAK2,CHEK2,PAX3,BCL2,RAF1,PRKCA,MAP2K4,CDKN2A,BRCA1,PIK3R1,ACVR1B,DDIT3,MAP2K6,LIG4,EYA1,FAS
GO:0050794	Regulation of cellular process	151	11025	0.21	0.75	1.45e-20	9606.ENSP00000202967,9606.ENSP00000215631,9606.ENSP00000216373,9606.ENSP00000220809,9606.ENSP00000225983,9606.ENSP00000227451,9606.ENSP00000234310,9606.ENSP00000234420,9606.ENSP00000238682,9606.ENSP00000241261,9606.ENSP00000241416,9606.ENSP00000245960,9606.ENSP00000256078,9606.ENSP00000256442,9606.ENSP00000256458,9606.ENSP00000256474,9606.ENSP00000256759,9606.ENSP00000257290,9606.ENSP00000258149,…	SIRT4,GADD45B,SOS2,PLAT,HDAC5,DTX4,PPP3R1,MSH6,TGFB3,TNFSF10,ACVR2A,CDC25B,KRAS,CCNB1,IRAK2,VHL,FST,PDGFRA,MDM2,MMP7,APH1B,CACNG4,AXIN1,CCNE1,PIK3R3,MAP2K2,TCF3,EP300,IL7,PIK3CA,CBL,HDAC4,PPARGC1A,POLB,NBN,IL22RA1,TNFRSF10B,TCF7L1,PTPRR,TIAM1,FGF11,IL15,TSC1,DUSP16,GAS1,AXIN2,IL12A,IRS1,IL7R,DDIT4,ARNT2,RIN1,CASP3,POLD4,MET,CDC25C,ETV4,GSK3B,STK11,CUL1,EFNA5,PHF6,SP1,SHC4,CASP9,MEN1,PLCB1,FGFR3,M…
GO:0042221	Response to chemical	92	4010	0.43	1.15	1.6e-20	9606.ENSP00000202967,9606.ENSP00000220809,9606.ENSP00000225983,9606.ENSP00000238682,9606.ENSP00000241261,9606.ENSP00000241416,9606.ENSP00000255120,9606.ENSP00000256458,9606.ENSP00000256474,9606.ENSP00000256759,9606.ENSP00000257290,9606.ENSP00000258149,9606.ENSP00000262138,9606.ENSP00000262741,9606.ENSP00000263253,9606.ENSP00000263851,9606.ENSP00000263967,9606.ENSP00000264033,9606.ENSP00000264606,…	SIRT4,PLAT,HDAC5,TGFB3,TNFSF10,ACVR2A,NASP,IRAK2,VHL,FST,PDGFRA,MDM2,CACNG4,PIK3R3,EP300,IL7,PIK3CA,CBL,HDAC4,PPARGC1A,POLB,IL22RA1,FANCC,IL15,TSC1,GAS1,AXIN2,IL12A,IRS1,IL7R,DDIT4,CASP3,MET,GSK3B,STK11,EFNA5,SP1,CASP9,MEN1,PLCB1,FGFR3,SMAD4,PLD1,ATR,GATA2,SUV39H2,ERCC6,RAD52,TGFBR2,FUT8,MTOR,DUSP10,TGFB2,IL6R,CASP7,CHUK,GNAS,PTEN,ABL1,ENDOG,DKK1,TLR4,KLF4,BMP2,PCNA,COL2A1,JAK2,CHEK2,PPP3CB,PPP3C…
GO:1901700	Response to oxygen-containing compound	58	1547	0.65	1.66	2.29e-20	9606.ENSP00000220809,9606.ENSP00000225983,9606.ENSP00000238682,9606.ENSP00000241261,9606.ENSP00000255120,9606.ENSP00000256458,9606.ENSP00000257290,9606.ENSP00000258149,9606.ENSP00000262138,9606.ENSP00000262741,9606.ENSP00000263967,9606.ENSP00000264033,9606.ENSP00000265421,9606.ENSP00000289081,9606.ENSP00000296545,9606.ENSP00000298552,9606.ENSP00000302625,9606.ENSP00000303231,9606.ENSP00000304895,…	PLAT,HDAC5,TGFB3,TNFSF10,NASP,IRAK2,PDGFRA,MDM2,CACNG4,PIK3R3,PIK3CA,CBL,POLB,FANCC,IL15,TSC1,AXIN2,IL12A,IRS1,DDIT4,CASP3,GSK3B,STK11,EFNA5,SP1,CASP9,MEN1,PLCB1,SMAD4,ERCC6,TGFBR2,MTOR,DUSP10,TGFB2,CHUK,GNAS,ABL1,ENDOG,DKK1,TLR4,KLF4,PCNA,JAK2,CHEK2,PPP3CA,SIN3A,MAPK8,WNT5B,BCL2,RAF1,MAP2K4,BRCA1,PDGFC,PIK3R1,MAP2K6,GHR,RAD51,B2M
GO:0042127	Regulation of cell population proliferation	60	1669	0.63	1.61	2.45e-20	9606.ENSP00000216373,9606.ENSP00000238682,9606.ENSP00000245960,9606.ENSP00000256078,9606.ENSP00000256442,9606.ENSP00000256474,9606.ENSP00000257290,9606.ENSP00000258149,9606.ENSP00000262643,9606.ENSP00000262965,9606.ENSP00000263851,9606.ENSP00000263967,9606.ENSP00000264606,9606.ENSP00000264867,9606.ENSP00000286827,9606.ENSP00000296545,9606.ENSP00000298552,9606.ENSP00000302625,9606.ENSP00000303231,…	SOS2,TGFB3,CDC25B,KRAS,CCNB1,VHL,PDGFRA,MDM2,CCNE1,TCF3,IL7,PIK3CA,HDAC4,PPARGC1A,TIAM1,IL15,TSC1,AXIN2,IL12A,IRS1,IL7R,CASP3,POLD4,STK11,SP1,SHC4,MEN1,FGFR3,SMARCB1,SMAD4,GATA2,TGFBR2,DUSP10,TGFB2,IL6R,PRDM1,TTK,PTEN,ABL1,TLR4,KLF4,BMP2,BRCA2,JAK2,FANCA,PPP3CA,BCL2,SOS1,PBRM1,CDC7,RAF1,PRKCA,CDKN2A,PDGFC,SPRY1,PRLR,LIG4,EYA1,LRP2,B2M
GO:0031401	Positive regulation of protein modification process	48	1018	0.75	1.93	3.52e-20	9606.ENSP00000238682,9606.ENSP00000241416,9606.ENSP00000245960,9606.ENSP00000256078,9606.ENSP00000256442,9606.ENSP00000262320,9606.ENSP00000262741,9606.ENSP00000262948,9606.ENSP00000263967,9606.ENSP00000264606,9606.ENSP00000264867,9606.ENSP00000265433,9606.ENSP00000276431,9606.ENSP00000296545,9606.ENSP00000302625,9606.ENSP00000303231,9606.ENSP00000324856,9606.ENSP00000328777,9606.ENSP00000339824,…	TGFB3,ACVR2A,CDC25B,KRAS,CCNB1,AXIN1,PIK3R3,MAP2K2,PIK3CA,HDAC4,PPARGC1A,NBN,TNFRSF10B,IL15,AXIN2,IL12A,STK11,EFNA5,FGFR3,MYB,SMARCB1,SMAD4,ERCC6,TGFBR2,MTOR,TGFB2,IL6R,TTK,PTEN,ABL1,DKK1,TLR4,AMER1,CDC14B,BMP2,JAK2,CHEK2,BCL2,RAF1,MAP2K4,CDKN2A,BRCA1,PDGFC,MAP3K12,MAP2K6,PRLR,GHR,FAS
GO:0010647	Positive regulation of cell communication	60	1693	0.62	1.59	4.8e-20	9606.ENSP00000215631,9606.ENSP00000216373,9606.ENSP00000234310,9606.ENSP00000238682,9606.ENSP00000241261,9606.ENSP00000241416,9606.ENSP00000256078,9606.ENSP00000257290,9606.ENSP00000262138,9606.ENSP00000262320,9606.ENSP00000262948,9606.ENSP00000263253,9606.ENSP00000263851,9606.ENSP00000263967,9606.ENSP00000264033,9606.ENSP00000276431,9606.ENSP00000303231,9606.ENSP00000304895,9606.ENSP00000306157,…	GADD45B,SOS2,PPP3R1,TGFB3,TNFSF10,ACVR2A,KRAS,PDGFRA,CACNG4,AXIN1,MAP2K2,EP300,IL7,PIK3CA,CBL,TNFRSF10B,IL12A,IRS1,IL7R,MET,STK11,MEN1,PLCB1,FGFR3,SMARCB1,SMAD4,ATR,TGFBR2,TGFB2,IL6R,TTK,CHUK,GNAS,PLCE1,PTEN,ABL1,DKK1,TLR4,AMER1,BMP2,MLLT3,JAK2,PPP3CB,PPP3CA,WNT5B,SOS1,RAF1,PRKCA,MAP2K4,CDKN2A,PDGFC,PIK3R1,ACVR1B,DDIT3,MAP3K12,MAP2K6,PRLR,GHR,LRP2,FAS
GO:0023056	Positive regulation of signaling	60	1698	0.62	1.58	5.45e-20	9606.ENSP00000215631,9606.ENSP00000216373,9606.ENSP00000234310,9606.ENSP00000238682,9606.ENSP00000241261,9606.ENSP00000241416,9606.ENSP00000256078,9606.ENSP00000257290,9606.ENSP00000262138,9606.ENSP00000262320,9606.ENSP00000262948,9606.ENSP00000263253,9606.ENSP00000263851,9606.ENSP00000263967,9606.ENSP00000264033,9606.ENSP00000276431,9606.ENSP00000303231,9606.ENSP00000304895,9606.ENSP00000306157,…	GADD45B,SOS2,PPP3R1,TGFB3,TNFSF10,ACVR2A,KRAS,PDGFRA,CACNG4,AXIN1,MAP2K2,EP300,IL7,PIK3CA,CBL,TNFRSF10B,IL12A,IRS1,IL7R,MET,STK11,MEN1,PLCB1,FGFR3,SMARCB1,SMAD4,ATR,TGFBR2,TGFB2,IL6R,TTK,CHUK,GNAS,PLCE1,PTEN,ABL1,DKK1,TLR4,AMER1,BMP2,MLLT3,JAK2,PPP3CB,PPP3CA,WNT5B,SOS1,RAF1,PRKCA,MAP2K4,CDKN2A,PDGFC,PIK3R1,ACVR1B,DDIT3,MAP3K12,MAP2K6,PRLR,GHR,LRP2,FAS
GO:0071310	Cellular response to organic substance	65	2019	0.58	1.48	6.02e-20	9606.ENSP00000220809,9606.ENSP00000225983,9606.ENSP00000238682,9606.ENSP00000241416,9606.ENSP00000256458,9606.ENSP00000256759,9606.ENSP00000257290,9606.ENSP00000258149,9606.ENSP00000262741,9606.ENSP00000263253,9606.ENSP00000263851,9606.ENSP00000263967,9606.ENSP00000264033,9606.ENSP00000270800,9606.ENSP00000296545,9606.ENSP00000298743,9606.ENSP00000302625,9606.ENSP00000304895,9606.ENSP00000306157,…	PLAT,HDAC5,TGFB3,ACVR2A,IRAK2,FST,PDGFRA,MDM2,PIK3R3,EP300,IL7,PIK3CA,CBL,IL22RA1,IL15,GAS1,AXIN2,IRS1,IL7R,DDIT4,CASP3,GSK3B,EFNA5,SP1,CASP9,MEN1,PLCB1,FGFR3,SMAD4,TGFBR2,FUT8,MTOR,TGFB2,IL6R,CASP7,CHUK,GNAS,ABL1,ENDOG,TLR4,KLF4,BMP2,COL2A1,JAK2,CHEK2,PPP3CA,SIN3A,MAPK8,WNT5B,BCL2,SOS1,RAF1,MAP2K4,BRCA1,PDGFC,PIK3R1,ACVR1B,DDIT3,MAP2K6,PRLR,GHR,RAD51,LRP2,B2M,FAS
GO:0080135	Regulation of cellular response to stress	41	712	0.83	2.17	7.36e-20	9606.ENSP00000215631,9606.ENSP00000258149,9606.ENSP00000262320,9606.ENSP00000262948,9606.ENSP00000263253,9606.ENSP00000298552,9606.ENSP00000298573,9606.ENSP00000302625,9606.ENSP00000317272,9606.ENSP00000324806,9606.ENSP00000330237,9606.ENSP00000337088,9606.ENSP00000338185,9606.ENSP00000340883,9606.ENSP00000343741,9606.ENSP00000348089,9606.ENSP00000351284,9606.ENSP00000353910,9606.ENSP00000354558,…	GADD45B,MDM2,AXIN1,MAP2K2,EP300,TSC1,DUSP16,AXIN2,MET,GSK3B,CASP9,MEN1,PLCB1,SMARCB1,ATR,ERCC6,RAD52,FUT8,MTOR,DUSP10,TGFB2,PTEN,ABL1,ENDOG,TLR4,KLF4,BMP2,PCNA,BRCA2,CHEK2,BCL2,PBRM1,MAP2K4,CDKN2A,BRCA1,PIK3R1,DDIT3,ARID1B,RAD51,EYA1,FAS
GO:0050789	Regulation of biological process	153	11655	0.19	0.71	3.19e-19	9606.ENSP00000202967,9606.ENSP00000215631,9606.ENSP00000216373,9606.ENSP00000220809,9606.ENSP00000225983,9606.ENSP00000227451,9606.ENSP00000234310,9606.ENSP00000234420,9606.ENSP00000238682,9606.ENSP00000241261,9606.ENSP00000241416,9606.ENSP00000245960,9606.ENSP00000256078,9606.ENSP00000256442,9606.ENSP00000256458,9606.ENSP00000256474,9606.ENSP00000256759,9606.ENSP00000257290,9606.ENSP00000258149,…	SIRT4,GADD45B,SOS2,PLAT,HDAC5,DTX4,PPP3R1,MSH6,TGFB3,TNFSF10,ACVR2A,CDC25B,KRAS,CCNB1,IRAK2,VHL,FST,PDGFRA,MDM2,MMP7,APH1B,CACNG4,AXIN1,CCNE1,PIK3R3,MAP2K2,TCF3,EP300,IL7,PIK3CA,CBL,HDAC4,PPARGC1A,POLB,NBN,IL22RA1,TNFRSF10B,TCF7L1,PTPRR,TIAM1,FGF11,IL15,TSC1,DUSP16,GAS1,AXIN2,IL12A,IRS1,IL7R,DDIT4,ARNT2,RIN1,CASP3,POLD4,MET,CDC25C,ETV4,GSK3B,STK11,CUL1,EFNA5,PHF6,SP1,SHC4,CASP9,MEN1,PLCB1,FGFR3,M…
GO:0043085	Positive regulation of catalytic activity	50	1191	0.7	1.75	4.26e-19	9606.ENSP00000216373,9606.ENSP00000234420,9606.ENSP00000241261,9606.ENSP00000245960,9606.ENSP00000256442,9606.ENSP00000257290,9606.ENSP00000261879,9606.ENSP00000262320,9606.ENSP00000262948,9606.ENSP00000263967,9606.ENSP00000265433,9606.ENSP00000276431,9606.ENSP00000286827,9606.ENSP00000298552,9606.ENSP00000302625,9606.ENSP00000304895,9606.ENSP00000317272,9606.ENSP00000324806,9606.ENSP00000324856,…	SOS2,MSH6,TNFSF10,CDC25B,CCNB1,PDGFRA,APH1B,AXIN1,MAP2K2,PIK3CA,NBN,TNFRSF10B,TIAM1,TSC1,AXIN2,IRS1,MET,GSK3B,STK11,EFNA5,CASP9,FGFR3,ERCC6,TGFBR2,MTOR,TGFB2,IL6R,GNAS,PTEN,ABL1,DKK1,TLR4,KLF4,CDC14B,BMP2,PCNA,JAK2,RFC4,MAPK8,BCL2,SOS1,RAF1,CDKN2A,XRCC4,PDGFC,MAP3K12,MAP2K6,PRLR,GHR,FAS
GO:0050793	Regulation of developmental process	70	2492	0.52	1.31	1.24e-18	9606.ENSP00000216373,9606.ENSP00000225983,9606.ENSP00000238682,9606.ENSP00000241416,9606.ENSP00000256078,9606.ENSP00000256474,9606.ENSP00000256759,9606.ENSP00000257290,9606.ENSP00000258149,9606.ENSP00000262320,9606.ENSP00000262948,9606.ENSP00000262965,9606.ENSP00000263851,9606.ENSP00000263967,9606.ENSP00000264606,9606.ENSP00000264867,9606.ENSP00000286827,9606.ENSP00000296545,9606.ENSP00000302625,…	SOS2,HDAC5,TGFB3,ACVR2A,KRAS,VHL,FST,PDGFRA,MDM2,AXIN1,MAP2K2,TCF3,IL7,PIK3CA,HDAC4,PPARGC1A,TIAM1,IL15,AXIN2,IL7R,ETV4,GSK3B,STK11,EFNA5,SP1,MEN1,PLCB1,FGFR3,MYB,SMARCB1,SMAD4,GATA2,TGFBR2,MTOR,DUSP10,TGFB2,IL6R,PRDM1,GNAS,PTEN,ABL1,DKK1,TLR4,MED12,KLF4,BMP2,MLLT3,JAK2,FANCA,PPP3CA,SIN3A,WNT5B,BCL2,SOS1,PBRM1,RAF1,PRKCA,CDKN2A,BRCA1,PIK3R1,ACVR1B,DDIT3,SPRY1,PRLR,GHR,LIG4,ARID1B,EYA1,LRP2,B2M
GO:0048523	Negative regulation of cellular process	97	4736	0.39	1.03	1.32e-18	9606.ENSP00000202967,9606.ENSP00000215631,9606.ENSP00000225983,9606.ENSP00000234310,9606.ENSP00000234420,9606.ENSP00000238682,9606.ENSP00000256078,9606.ENSP00000256474,9606.ENSP00000256759,9606.ENSP00000257290,9606.ENSP00000258149,9606.ENSP00000262320,9606.ENSP00000262643,9606.ENSP00000262741,9606.ENSP00000262965,9606.ENSP00000263253,9606.ENSP00000263851,9606.ENSP00000263967,9606.ENSP00000264033,…	SIRT4,GADD45B,HDAC5,PPP3R1,MSH6,TGFB3,KRAS,VHL,FST,PDGFRA,MDM2,AXIN1,CCNE1,PIK3R3,TCF3,EP300,IL7,PIK3CA,CBL,HDAC4,PPARGC1A,NBN,PTPRR,IL15,TSC1,DUSP16,GAS1,AXIN2,IL12A,IRS1,IL7R,DDIT4,CASP3,MET,GSK3B,STK11,EFNA5,PHF6,MEN1,PLCB1,MYB,SMARCB1,SMAD4,ETV7,ATR,GATA2,SUV39H2,ERCC6,TGFBR2,ETS2,MTOR,DUSP10,TGFB2,PRDM1,DUSP5,TTK,PTEN,ABL1,ENDOG,DKK1,TLR4,KLF4,AMER1,CDC14B,MDC1,BMP2,PCNA,BRCA2,MLLT3,COL2A1,J…
GO:0042327	Positive regulation of phosphorylation	42	826	0.78	1.96	1.67e-18	9606.ENSP00000238682,9606.ENSP00000241416,9606.ENSP00000245960,9606.ENSP00000256078,9606.ENSP00000256442,9606.ENSP00000257290,9606.ENSP00000262320,9606.ENSP00000262741,9606.ENSP00000262948,9606.ENSP00000263967,9606.ENSP00000265433,9606.ENSP00000276431,9606.ENSP00000296545,9606.ENSP00000302625,9606.ENSP00000303231,9606.ENSP00000304895,9606.ENSP00000317272,9606.ENSP00000324856,9606.ENSP00000328777,…	TGFB3,ACVR2A,CDC25B,KRAS,CCNB1,PDGFRA,AXIN1,PIK3R3,MAP2K2,PIK3CA,NBN,TNFRSF10B,IL15,AXIN2,IL12A,IRS1,MET,STK11,EFNA5,FGFR3,SMAD4,ERCC6,TGFBR2,MTOR,TGFB2,IL6R,TTK,ABL1,DKK1,TLR4,BMP2,JAK2,CHEK2,BCL2,RAF1,MAP2K4,PDGFC,MAP3K12,MAP2K6,PRLR,GHR,FAS
GO:0044238	Primary metabolic process	120	7156	0.3	0.87	1.67e-18	9606.ENSP00000202967,9606.ENSP00000216367,9606.ENSP00000219066,9606.ENSP00000220809,9606.ENSP00000225983,9606.ENSP00000227451,9606.ENSP00000229769,9606.ENSP00000234310,9606.ENSP00000234420,9606.ENSP00000241416,9606.ENSP00000245960,9606.ENSP00000255120,9606.ENSP00000256442,9606.ENSP00000256458,9606.ENSP00000256474,9606.ENSP00000257290,9606.ENSP00000258149,9606.ENSP00000260227,9606.ENSP00000261879,…	SIRT4,POLE2,NTHL1,PLAT,HDAC5,DTX4,FANCE,PPP3R1,MSH6,ACVR2A,CDC25B,NASP,CCNB1,IRAK2,VHL,PDGFRA,MDM2,MMP7,APH1B,AXIN1,CCNE1,PIK3R3,MAP2K2,TCF3,EP300,PIK3CA,CBL,HDAC4,PPARGC1A,POLB,NBN,PTPRR,FANCC,U2AF1,IL15,DUSP16,ALKBH3,AXIN2,CASP3,POLD4,MET,CDC25C,GSK3B,STK11,CUL1,CASP9,FANCF,MEN1,PLCB1,FGFR3,SMARCB1,SMAD4,ETV7,PLD1,ATR,GATA2,SUV39H2,ERCC6,RAD52,TGFBR2,FUT8,MTOR,SMC3,DUSP10,TGFB2,PRDM1,CASP7,DUSP…
GO:0050790	Regulation of catalytic activity	68	2370	0.53	1.33	1.86e-18	9606.ENSP00000202967,9606.ENSP00000215631,9606.ENSP00000216373,9606.ENSP00000234310,9606.ENSP00000234420,9606.ENSP00000241261,9606.ENSP00000241416,9606.ENSP00000245960,9606.ENSP00000256442,9606.ENSP00000257290,9606.ENSP00000261879,9606.ENSP00000262320,9606.ENSP00000262643,9606.ENSP00000262741,9606.ENSP00000262948,9606.ENSP00000263851,9606.ENSP00000263967,9606.ENSP00000264033,9606.ENSP00000265433,…	SIRT4,GADD45B,SOS2,PPP3R1,MSH6,TNFSF10,ACVR2A,CDC25B,CCNB1,PDGFRA,APH1B,AXIN1,CCNE1,PIK3R3,MAP2K2,IL7,PIK3CA,CBL,NBN,TNFRSF10B,TIAM1,TSC1,DUSP16,AXIN2,IRS1,RIN1,CASP3,MET,CDC25C,GSK3B,STK11,EFNA5,CASP9,MEN1,PLCB1,FGFR3,ERCC6,TGFBR2,MTOR,DUSP10,TGFB2,IL6R,GNAS,PLCE1,PTEN,ABL1,DKK1,TLR4,KLF4,CDC14B,BMP2,PCNA,JAK2,RFC4,MAPK8,BCL2,SOS1,RAF1,CDKN2A,XRCC4,PDGFC,PIK3R1,MAP3K12,MAP2K6,SPRY1,PRLR,GHR,FAS
GO:0006259	DNA metabolic process	41	785	0.79	1.99	2.01e-18	9606.ENSP00000216367,9606.ENSP00000219066,9606.ENSP00000229769,9606.ENSP00000234420,9606.ENSP00000255120,9606.ENSP00000262643,9606.ENSP00000262965,9606.ENSP00000265421,9606.ENSP00000265433,9606.ENSP00000289081,9606.ENSP00000302232,9606.ENSP00000302625,9606.ENSP00000311368,9606.ENSP00000330875,9606.ENSP00000337088,9606.ENSP00000340883,9606.ENSP00000343741,9606.ENSP00000348089,9606.ENSP00000351284,…	POLE2,NTHL1,FANCE,MSH6,NASP,CCNE1,TCF3,POLB,NBN,FANCC,ALKBH3,AXIN2,POLD4,FANCF,MEN1,SMARCB1,ATR,ERCC6,RAD52,SMC3,ABL1,ENDOG,XPA,CDC14B,MDC1,FANCG,PCNA,BRCA2,CHEK2,FANCA,RFC4,SIN3A,CDC7,ALKBH2,BRCA1,XRCC4,LIG4,RAD51,UBE2T,EYA1,MUTYH
GO:0010941	Regulation of cell death	57	1651	0.61	1.52	2.26e-18	9606.ENSP00000202967,9606.ENSP00000215631,9606.ENSP00000238682,9606.ENSP00000241261,9606.ENSP00000256078,9606.ENSP00000256474,9606.ENSP00000258149,9606.ENSP00000262741,9606.ENSP00000263851,9606.ENSP00000263967,9606.ENSP00000264033,9606.ENSP00000264867,9606.ENSP00000276431,9606.ENSP00000298552,9606.ENSP00000298743,9606.ENSP00000302625,9606.ENSP00000303231,9606.ENSP00000306157,9606.ENSP00000307305,…	SIRT4,GADD45B,TGFB3,TNFSF10,KRAS,VHL,MDM2,PIK3R3,IL7,PIK3CA,CBL,PPARGC1A,TNFRSF10B,TSC1,GAS1,AXIN2,IL12A,IL7R,DDIT4,CASP3,MET,GSK3B,CASP9,SMAD4,GATA2,MTOR,TGFB2,CASP7,PTEN,ABL1,ENDOG,DKK1,TLR4,KLF4,BMP2,COL2A1,JAK2,CHEK2,SIN3A,MAPK8,BCL2,RAF1,PRKCA,MAP2K4,CDKN2A,BRCA1,PIK3R1,DDIT3,MAP3K12,MAP2K6,PRLR,GHR,LIG4,EYA1,LRP2,FAS,MUTYH
GO:0006281	DNA repair	34	497	0.91	2.31	2.56e-18	9606.ENSP00000216367,9606.ENSP00000219066,9606.ENSP00000229769,9606.ENSP00000234420,9606.ENSP00000265421,9606.ENSP00000265433,9606.ENSP00000289081,9606.ENSP00000302232,9606.ENSP00000311368,9606.ENSP00000330875,9606.ENSP00000337088,9606.ENSP00000343741,9606.ENSP00000348089,9606.ENSP00000351284,9606.ENSP00000354720,9606.ENSP00000361423,9606.ENSP00000364270,9606.ENSP00000364389,9606.ENSP00000365588,…	POLE2,NTHL1,FANCE,MSH6,POLB,NBN,FANCC,ALKBH3,POLD4,FANCF,MEN1,ATR,ERCC6,RAD52,SMC3,ABL1,XPA,CDC14B,MDC1,FANCG,PCNA,BRCA2,CHEK2,FANCA,RFC4,CDC7,ALKBH2,BRCA1,XRCC4,LIG4,RAD51,UBE2T,EYA1,MUTYH
GO:0045859	Regulation of protein kinase activity	38	663	0.83	2.09	3.22e-18	9606.ENSP00000215631,9606.ENSP00000245960,9606.ENSP00000256442,9606.ENSP00000262320,9606.ENSP00000262643,9606.ENSP00000262948,9606.ENSP00000263967,9606.ENSP00000264033,9606.ENSP00000276431,9606.ENSP00000298552,9606.ENSP00000298573,9606.ENSP00000302625,9606.ENSP00000311032,9606.ENSP00000321656,9606.ENSP00000324856,9606.ENSP00000328777,9606.ENSP00000337088,9606.ENSP00000348089,9606.ENSP00000351905,…	GADD45B,CDC25B,CCNB1,AXIN1,CCNE1,MAP2K2,PIK3CA,CBL,TNFRSF10B,TSC1,DUSP16,AXIN2,CASP3,CDC25C,STK11,EFNA5,MEN1,ERCC6,TGFBR2,MTOR,DUSP10,TGFB2,IL6R,PLCE1,PTEN,ABL1,DKK1,TLR4,BMP2,JAK2,SOS1,CDKN2A,PDGFC,MAP3K12,MAP2K6,SPRY1,PRLR,GHR
GO:0048519	Negative regulation of biological process	102	5313	0.36	0.97	4.95e-18	9606.ENSP00000202967,9606.ENSP00000215631,9606.ENSP00000220809,9606.ENSP00000225983,9606.ENSP00000234310,9606.ENSP00000234420,9606.ENSP00000238682,9606.ENSP00000256078,9606.ENSP00000256474,9606.ENSP00000256759,9606.ENSP00000257290,9606.ENSP00000258149,9606.ENSP00000262320,9606.ENSP00000262643,9606.ENSP00000262741,9606.ENSP00000262965,9606.ENSP00000263253,9606.ENSP00000263851,9606.ENSP00000263967,…	SIRT4,GADD45B,PLAT,HDAC5,PPP3R1,MSH6,TGFB3,KRAS,VHL,FST,PDGFRA,MDM2,AXIN1,CCNE1,PIK3R3,TCF3,EP300,IL7,PIK3CA,CBL,HDAC4,PPARGC1A,NBN,PTPRR,IL15,TSC1,DUSP16,GAS1,AXIN2,IL12A,IRS1,IL7R,DDIT4,CASP3,MET,GSK3B,STK11,EFNA5,PHF6,MEN1,PLCB1,FGFR3,MYB,SMARCB1,SMAD4,ETV7,ATR,GATA2,SUV39H2,ERCC6,TGFBR2,ETS2,MTOR,DUSP10,TGFB2,IL6R,PRDM1,DUSP5,TTK,GNAS,PTEN,ABL1,ENDOG,DKK1,TLR4,KLF4,AMER1,CDC14B,MDC1,BMP2,PCNA…
GO:0045937	Positive regulation of phosphate metabolic process	43	912	0.75	1.84	7.28e-18	9606.ENSP00000238682,9606.ENSP00000241416,9606.ENSP00000245960,9606.ENSP00000256078,9606.ENSP00000256442,9606.ENSP00000257290,9606.ENSP00000262320,9606.ENSP00000262741,9606.ENSP00000262948,9606.ENSP00000263967,9606.ENSP00000264867,9606.ENSP00000265433,9606.ENSP00000276431,9606.ENSP00000296545,9606.ENSP00000302625,9606.ENSP00000303231,9606.ENSP00000304895,9606.ENSP00000317272,9606.ENSP00000324856,…	TGFB3,ACVR2A,CDC25B,KRAS,CCNB1,PDGFRA,AXIN1,PIK3R3,MAP2K2,PIK3CA,PPARGC1A,NBN,TNFRSF10B,IL15,AXIN2,IL12A,IRS1,MET,STK11,EFNA5,FGFR3,SMAD4,ERCC6,TGFBR2,MTOR,TGFB2,IL6R,TTK,ABL1,DKK1,TLR4,BMP2,JAK2,CHEK2,BCL2,RAF1,MAP2K4,PDGFC,MAP3K12,MAP2K6,PRLR,GHR,FAS
GO:0071704	Organic substance metabolic process	122	7522	0.28	0.84	7.95e-18	9606.ENSP00000202967,9606.ENSP00000216367,9606.ENSP00000219066,9606.ENSP00000220809,9606.ENSP00000225983,9606.ENSP00000227451,9606.ENSP00000229769,9606.ENSP00000234310,9606.ENSP00000234420,9606.ENSP00000241416,9606.ENSP00000245960,9606.ENSP00000255120,9606.ENSP00000256442,9606.ENSP00000256458,9606.ENSP00000256474,9606.ENSP00000257290,9606.ENSP00000258149,9606.ENSP00000260227,9606.ENSP00000261879,…	SIRT4,POLE2,NTHL1,PLAT,HDAC5,DTX4,FANCE,PPP3R1,MSH6,ACVR2A,CDC25B,NASP,CCNB1,IRAK2,VHL,PDGFRA,MDM2,MMP7,APH1B,AXIN1,CCNE1,PIK3R3,MAP2K2,TCF3,EP300,PIK3CA,CBL,HDAC4,PPARGC1A,POLB,NBN,PTPRR,FANCC,U2AF1,IL15,DUSP16,ALKBH3,AXIN2,IL7R,CASP3,POLD4,MET,CDC25C,GSK3B,STK11,CUL1,CASP9,FANCF,MEN1,PLCB1,FGFR3,SMARCB1,SMAD4,ETV7,PLD1,ATR,GATA2,SUV39H2,ERCC6,RAD52,TGFBR2,FUT8,MTOR,SMC3,DUSP10,TGFB2,IL6R,PRDM1,…
GO:0051239	Regulation of multicellular organismal process	72	2749	0.49	1.23	1.07e-17	9606.ENSP00000216373,9606.ENSP00000220809,9606.ENSP00000225983,9606.ENSP00000227451,9606.ENSP00000238682,9606.ENSP00000241416,9606.ENSP00000256078,9606.ENSP00000256759,9606.ENSP00000257290,9606.ENSP00000258149,9606.ENSP00000262138,9606.ENSP00000262948,9606.ENSP00000263851,9606.ENSP00000263967,9606.ENSP00000264606,9606.ENSP00000264867,9606.ENSP00000283228,9606.ENSP00000286827,9606.ENSP00000296545,…	SOS2,PLAT,HDAC5,DTX4,TGFB3,ACVR2A,KRAS,FST,PDGFRA,MDM2,CACNG4,MAP2K2,IL7,PIK3CA,HDAC4,PPARGC1A,PTPRR,TIAM1,IL15,AXIN2,IL12A,IL7R,MET,ETV4,GSK3B,STK11,EFNA5,SP1,PLCB1,MYB,SMARCB1,SMAD4,GATA2,TGFBR2,MTOR,DUSP10,TGFB2,IL6R,PRDM1,CHUK,GNAS,PLCE1,PTEN,ABL1,PBX3,DKK1,TLR4,KLF4,BMP2,BRCA2,JAK2,FANCA,PPP3CA,SIN3A,BCL2,SOS1,PBRM1,PRKCA,CDKN2A,BRCA1,PDGFC,PIK3R1,ACVR1B,DDIT3,MAP2K6,SPRY1,PRLR,GHR,LIG4,ARID…
GO:0006807	Nitrogen compound metabolic process	114	6643	0.31	0.88	1.27e-17	9606.ENSP00000202967,9606.ENSP00000216367,9606.ENSP00000219066,9606.ENSP00000220809,9606.ENSP00000225983,9606.ENSP00000227451,9606.ENSP00000229769,9606.ENSP00000234310,9606.ENSP00000234420,9606.ENSP00000241416,9606.ENSP00000245960,9606.ENSP00000255120,9606.ENSP00000256442,9606.ENSP00000256458,9606.ENSP00000256474,9606.ENSP00000257290,9606.ENSP00000258149,9606.ENSP00000260227,9606.ENSP00000261879,…	SIRT4,POLE2,NTHL1,PLAT,HDAC5,DTX4,FANCE,PPP3R1,MSH6,ACVR2A,CDC25B,NASP,CCNB1,IRAK2,VHL,PDGFRA,MDM2,MMP7,APH1B,AXIN1,CCNE1,MAP2K2,TCF3,EP300,CBL,HDAC4,PPARGC1A,POLB,NBN,PTPRR,FANCC,U2AF1,IL15,DUSP16,ALKBH3,AXIN2,CASP3,POLD4,MET,CDC25C,GSK3B,STK11,CUL1,CASP9,FANCF,MEN1,FGFR3,SMARCB1,SMAD4,ETV7,ATR,GATA2,SUV39H2,ERCC6,RAD52,TGFBR2,FUT8,MTOR,SMC3,DUSP10,TGFB2,PRDM1,CASP7,DUSP5,TTK,CHUK,PTEN,ABL1,ENDO…
GO:0045935	Positive regulation of nucleobase-containing compound metabolic process	62	2056	0.55	1.36	1.69e-17	9606.ENSP00000225983,9606.ENSP00000234310,9606.ENSP00000238682,9606.ENSP00000241416,9606.ENSP00000256474,9606.ENSP00000262320,9606.ENSP00000262948,9606.ENSP00000262965,9606.ENSP00000263253,9606.ENSP00000264606,9606.ENSP00000264867,9606.ENSP00000265433,9606.ENSP00000307479,9606.ENSP00000311032,9606.ENSP00000317272,9606.ENSP00000321835,9606.ENSP00000329357,9606.ENSP00000337088,9606.ENSP00000338185,…	HDAC5,PPP3R1,TGFB3,ACVR2A,VHL,AXIN1,MAP2K2,TCF3,EP300,HDAC4,PPARGC1A,NBN,ARNT2,CASP3,MET,ETV4,SP1,MEN1,PLCB1,MYB,SMARCB1,SMAD4,ATR,GATA2,ERCC6,ETS2,MTOR,TGFB2,CHUK,ABL1,ENDOG,PBX3,TLR4,MED12,KLF4,BMP2,PCNA,BRCA2,MLLT3,JAK2,CHEK2,PAX3,RFC4,PPP3CB,PPP3CA,SIN3A,PBRM1,CDC7,NSD1,E2F5,RAF1,ETV1,MAP2K4,CDKN2A,BRCA1,PIK3R1,MAML2,DDIT3,MAP3K12,ARID1B,RAD51,EYA1
GO:0001934	Positive regulation of protein phosphorylation	39	747	0.79	1.94	1.87e-17	9606.ENSP00000238682,9606.ENSP00000241416,9606.ENSP00000245960,9606.ENSP00000256078,9606.ENSP00000256442,9606.ENSP00000262320,9606.ENSP00000262741,9606.ENSP00000262948,9606.ENSP00000263967,9606.ENSP00000265433,9606.ENSP00000276431,9606.ENSP00000296545,9606.ENSP00000302625,9606.ENSP00000303231,9606.ENSP00000324856,9606.ENSP00000328777,9606.ENSP00000339824,9606.ENSP00000341551,9606.ENSP00000348089,…	TGFB3,ACVR2A,CDC25B,KRAS,CCNB1,AXIN1,PIK3R3,MAP2K2,PIK3CA,NBN,TNFRSF10B,IL15,AXIN2,IL12A,STK11,EFNA5,FGFR3,SMAD4,ERCC6,TGFBR2,MTOR,TGFB2,IL6R,TTK,ABL1,DKK1,TLR4,BMP2,JAK2,CHEK2,BCL2,RAF1,MAP2K4,PDGFC,MAP3K12,MAP2K6,PRLR,GHR,FAS
GO:0010557	Positive regulation of macromolecule biosynthetic process	60	1935	0.57	1.38	2.25e-17	9606.ENSP00000225983,9606.ENSP00000234310,9606.ENSP00000238682,9606.ENSP00000241416,9606.ENSP00000256474,9606.ENSP00000262320,9606.ENSP00000262948,9606.ENSP00000262965,9606.ENSP00000263253,9606.ENSP00000264606,9606.ENSP00000264867,9606.ENSP00000296545,9606.ENSP00000304895,9606.ENSP00000307479,9606.ENSP00000317272,9606.ENSP00000321835,9606.ENSP00000329357,9606.ENSP00000337088,9606.ENSP00000338185,…	HDAC5,PPP3R1,TGFB3,ACVR2A,VHL,AXIN1,MAP2K2,TCF3,EP300,HDAC4,PPARGC1A,IL15,IRS1,ARNT2,MET,ETV4,SP1,MEN1,PLCB1,MYB,SMARCB1,SMAD4,PLD1,ATR,GATA2,ERCC6,ETS2,MTOR,TGFB2,CHUK,ABL1,PBX3,TLR4,MED12,KLF4,BMP2,PCNA,BRCA2,MLLT3,JAK2,CHEK2,PAX3,RFC4,PPP3CB,PPP3CA,SIN3A,NSD1,E2F5,RAF1,ETV1,MAP2K4,CDKN2A,BRCA1,PIK3R1,MAML2,DDIT3,MAP3K12,MAP2K6,ARID1B,EYA1
GO:0009891	Positive regulation of biosynthetic process	62	2080	0.55	1.34	2.89e-17	9606.ENSP00000202967,9606.ENSP00000225983,9606.ENSP00000234310,9606.ENSP00000238682,9606.ENSP00000241416,9606.ENSP00000256474,9606.ENSP00000262320,9606.ENSP00000262948,9606.ENSP00000262965,9606.ENSP00000263253,9606.ENSP00000264606,9606.ENSP00000264867,9606.ENSP00000296545,9606.ENSP00000304895,9606.ENSP00000307479,9606.ENSP00000317272,9606.ENSP00000321835,9606.ENSP00000324856,9606.ENSP00000329357,…	SIRT4,HDAC5,PPP3R1,TGFB3,ACVR2A,VHL,AXIN1,MAP2K2,TCF3,EP300,HDAC4,PPARGC1A,IL15,IRS1,ARNT2,MET,ETV4,STK11,SP1,MEN1,PLCB1,MYB,SMARCB1,SMAD4,PLD1,ATR,GATA2,ERCC6,ETS2,MTOR,TGFB2,CHUK,ABL1,PBX3,TLR4,MED12,KLF4,BMP2,PCNA,BRCA2,MLLT3,JAK2,CHEK2,PAX3,RFC4,PPP3CB,PPP3CA,SIN3A,NSD1,E2F5,RAF1,ETV1,MAP2K4,CDKN2A,BRCA1,PIK3R1,MAML2,DDIT3,MAP3K12,MAP2K6,ARID1B,EYA1
GO:0019538	Protein metabolic process	85	3910	0.41	1.05	6.76e-17	9606.ENSP00000202967,9606.ENSP00000220809,9606.ENSP00000225983,9606.ENSP00000227451,9606.ENSP00000229769,9606.ENSP00000234310,9606.ENSP00000241416,9606.ENSP00000245960,9606.ENSP00000256442,9606.ENSP00000256458,9606.ENSP00000256474,9606.ENSP00000257290,9606.ENSP00000258149,9606.ENSP00000260227,9606.ENSP00000261879,9606.ENSP00000262320,9606.ENSP00000262643,9606.ENSP00000262948,9606.ENSP00000263253,…	SIRT4,PLAT,HDAC5,DTX4,FANCE,PPP3R1,ACVR2A,CDC25B,CCNB1,IRAK2,VHL,PDGFRA,MDM2,MMP7,APH1B,AXIN1,CCNE1,MAP2K2,EP300,CBL,HDAC4,PTPRR,FANCC,IL15,DUSP16,AXIN2,CASP3,MET,CDC25C,GSK3B,STK11,CUL1,CASP9,FANCF,MEN1,FGFR3,ATR,SUV39H2,TGFBR2,FUT8,MTOR,DUSP10,TGFB2,PRDM1,CASP7,DUSP5,TTK,CHUK,PTEN,ABL1,TLR4,MED12,CDC14B,KDM6A,FANCG,BMP2,BRCA2,MLLT3,COL2A1,JAK2,CHEK2,FANCA,PPP3CB,PPP3CA,SIN3A,MAPK8,BCL2,CDC7,NSD…
GO:0065007	Biological regulation	154	12385	0.17	0.67	1.04e-16	9606.ENSP00000202967,9606.ENSP00000215631,9606.ENSP00000216373,9606.ENSP00000220809,9606.ENSP00000225983,9606.ENSP00000227451,9606.ENSP00000234310,9606.ENSP00000234420,9606.ENSP00000238682,9606.ENSP00000241261,9606.ENSP00000241416,9606.ENSP00000245960,9606.ENSP00000256078,9606.ENSP00000256442,9606.ENSP00000256458,9606.ENSP00000256474,9606.ENSP00000256759,9606.ENSP00000257290,9606.ENSP00000258149,…	SIRT4,GADD45B,SOS2,PLAT,HDAC5,DTX4,PPP3R1,MSH6,TGFB3,TNFSF10,ACVR2A,CDC25B,KRAS,CCNB1,IRAK2,VHL,FST,PDGFRA,MDM2,MMP7,APH1B,CACNG4,AXIN1,CCNE1,PIK3R3,MAP2K2,TCF3,EP300,IL7,PIK3CA,CBL,HDAC4,PPARGC1A,POLB,NBN,IL22RA1,TNFRSF10B,TCF7L1,PTPRR,TIAM1,FANCC,FGF11,IL15,TSC1,DUSP16,GAS1,AXIN2,IL12A,IRS1,IL7R,DDIT4,ARNT2,RIN1,CASP3,POLD4,MET,CDC25C,ETV4,GSK3B,STK11,CUL1,EFNA5,PHF6,SP1,SHC4,CASP9,MEN1,PLCB1,F…
GO:0043067	Regulation of programmed cell death	52	1492	0.62	1.48	1.12e-16	9606.ENSP00000202967,9606.ENSP00000215631,9606.ENSP00000238682,9606.ENSP00000241261,9606.ENSP00000256078,9606.ENSP00000256474,9606.ENSP00000258149,9606.ENSP00000262741,9606.ENSP00000263851,9606.ENSP00000263967,9606.ENSP00000264033,9606.ENSP00000264867,9606.ENSP00000276431,9606.ENSP00000298743,9606.ENSP00000303231,9606.ENSP00000306157,9606.ENSP00000311032,9606.ENSP00000317272,9606.ENSP00000324806,…	SIRT4,GADD45B,TGFB3,TNFSF10,KRAS,VHL,MDM2,PIK3R3,IL7,PIK3CA,CBL,PPARGC1A,TNFRSF10B,GAS1,IL12A,IL7R,CASP3,MET,GSK3B,CASP9,SMAD4,GATA2,MTOR,TGFB2,CASP7,PTEN,ABL1,ENDOG,DKK1,KLF4,BMP2,COL2A1,JAK2,CHEK2,SIN3A,MAPK8,BCL2,RAF1,PRKCA,MAP2K4,CDKN2A,BRCA1,PIK3R1,DDIT3,MAP3K12,MAP2K6,PRLR,LIG4,EYA1,LRP2,FAS,MUTYH
GO:0032501	Multicellular organismal process	111	6490	0.31	0.87	1.13e-16	9606.ENSP00000220809,9606.ENSP00000225983,9606.ENSP00000234310,9606.ENSP00000234420,9606.ENSP00000238682,9606.ENSP00000241261,9606.ENSP00000241416,9606.ENSP00000245960,9606.ENSP00000255120,9606.ENSP00000256078,9606.ENSP00000256442,9606.ENSP00000256759,9606.ENSP00000257290,9606.ENSP00000258149,9606.ENSP00000262138,9606.ENSP00000262320,9606.ENSP00000262741,9606.ENSP00000262948,9606.ENSP00000262965,…	PLAT,HDAC5,PPP3R1,MSH6,TGFB3,TNFSF10,ACVR2A,CDC25B,NASP,KRAS,CCNB1,FST,PDGFRA,MDM2,CACNG4,AXIN1,PIK3R3,MAP2K2,TCF3,EP300,IL7,PIK3CA,CBL,HDAC4,PPARGC1A,POLB,NBN,PTPRR,FANCC,FGF11,IL15,TSC1,AXIN2,IL7R,DDIT4,ARNT2,CASP3,MET,CDC25C,GSK3B,STK11,EFNA5,PHF6,CASP9,MEN1,PLCB1,FGFR3,MYB,SMARCB1,SMAD4,GATA2,ERCC6,TGFBR2,ETS2,FUT8,MTOR,SMC3,DUSP10,TGFB2,IL6R,PRDM1,CASP7,DUSP5,TTK,GNAS,PLCE1,PTEN,ABL1,ENDOG,P…
GO:0043009	Chordate embryonic development	36	654	0.82	1.96	1.13e-16	9606.ENSP00000238682,9606.ENSP00000241416,9606.ENSP00000255120,9606.ENSP00000256442,9606.ENSP00000257290,9606.ENSP00000262320,9606.ENSP00000263253,9606.ENSP00000265421,9606.ENSP00000265433,9606.ENSP00000283228,9606.ENSP00000298552,9606.ENSP00000302625,9606.ENSP00000307479,9606.ENSP00000311032,9606.ENSP00000329097,9606.ENSP00000340883,9606.ENSP00000341551,9606.ENSP00000345681,9606.ENSP00000351905,…	TGFB3,ACVR2A,NASP,CCNB1,PDGFRA,AXIN1,EP300,POLB,NBN,PTPRR,TSC1,AXIN2,ARNT2,CASP3,PHF6,SMARCB1,SMAD4,GATA2,TGFBR2,FUT8,TGFB2,PRDM1,ABL1,ENDOG,DKK1,MED12,KDM6A,BMP2,BRCA2,COL2A1,SIN3A,BRCA1,ACVR1B,LIG4,EYA1,LRP2
GO:0051240	Positive regulation of multicellular organismal process	52	1505	0.61	1.47	1.56e-16	9606.ENSP00000220809,9606.ENSP00000238682,9606.ENSP00000241416,9606.ENSP00000256078,9606.ENSP00000256759,9606.ENSP00000262948,9606.ENSP00000263851,9606.ENSP00000264867,9606.ENSP00000286827,9606.ENSP00000296545,9606.ENSP00000302625,9606.ENSP00000303231,9606.ENSP00000306157,9606.ENSP00000321835,9606.ENSP00000324856,9606.ENSP00000328777,9606.ENSP00000329357,9606.ENSP00000338185,9606.ENSP00000339992,…	PLAT,TGFB3,ACVR2A,KRAS,FST,MAP2K2,IL7,PPARGC1A,TIAM1,IL15,AXIN2,IL12A,IL7R,ETV4,STK11,EFNA5,SP1,PLCB1,MYB,SMARCB1,SMAD4,GATA2,TGFBR2,MTOR,DUSP10,TGFB2,IL6R,CHUK,GNAS,ABL1,DKK1,TLR4,KLF4,BMP2,JAK2,PPP3CA,SIN3A,BCL2,PBRM1,PRKCA,BRCA1,PDGFC,PIK3R1,ACVR1B,DDIT3,SPRY1,PRLR,GHR,LIG4,ARID1B,LRP2,B2M
GO:0010468	Regulation of gene expression	95	4899	0.36	0.96	2.02e-16	9606.ENSP00000202967,9606.ENSP00000220809,9606.ENSP00000225983,9606.ENSP00000227451,9606.ENSP00000234310,9606.ENSP00000238682,9606.ENSP00000241416,9606.ENSP00000256078,9606.ENSP00000256458,9606.ENSP00000256474,9606.ENSP00000256759,9606.ENSP00000257290,9606.ENSP00000258149,9606.ENSP00000262320,9606.ENSP00000262643,9606.ENSP00000262741,9606.ENSP00000262948,9606.ENSP00000262965,9606.ENSP00000263253,…	SIRT4,PLAT,HDAC5,DTX4,PPP3R1,TGFB3,ACVR2A,KRAS,IRAK2,VHL,FST,PDGFRA,MDM2,AXIN1,CCNE1,PIK3R3,MAP2K2,TCF3,EP300,IL7,PIK3CA,HDAC4,PPARGC1A,TCF7L1,IL15,TSC1,GAS1,AXIN2,IL12A,IL7R,ARNT2,MET,ETV4,GSK3B,PHF6,SP1,SHC4,MEN1,PLCB1,MYB,SMARCB1,SMAD4,ETV7,PLD1,GATA2,SUV39H2,ERCC6,TGFBR2,H3C12,ETS2,FUT8,MTOR,TGFB2,IL6R,PRDM1,CHUK,PTEN,ABL1,PBX3,DKK1,TLR4,MED12,KLF4,KDM6A,BMP2,PCNA,BRCA2,MLLT3,COL2A1,JAK2,CHEK…
GO:0051347	Positive regulation of transferase activity	34	586	0.84	2	2.56e-16	9606.ENSP00000245960,9606.ENSP00000256442,9606.ENSP00000257290,9606.ENSP00000262320,9606.ENSP00000262948,9606.ENSP00000263967,9606.ENSP00000265433,9606.ENSP00000276431,9606.ENSP00000302625,9606.ENSP00000304895,9606.ENSP00000317272,9606.ENSP00000324856,9606.ENSP00000328777,9606.ENSP00000339824,9606.ENSP00000348089,9606.ENSP00000351905,9606.ENSP00000354558,9606.ENSP00000355896,9606.ENSP00000357470,…	CDC25B,CCNB1,PDGFRA,AXIN1,MAP2K2,PIK3CA,NBN,TNFRSF10B,AXIN2,IRS1,MET,STK11,EFNA5,FGFR3,ERCC6,TGFBR2,MTOR,TGFB2,IL6R,PTEN,ABL1,DKK1,TLR4,KLF4,CDC14B,BMP2,PCNA,JAK2,RFC4,PDGFC,MAP3K12,MAP2K6,PRLR,GHR
GO:0030154	Cell differentiation	79	3507	0.43	1.07	3.8e-16	9606.ENSP00000215631,9606.ENSP00000225983,9606.ENSP00000234310,9606.ENSP00000245960,9606.ENSP00000256078,9606.ENSP00000256759,9606.ENSP00000257290,9606.ENSP00000262320,9606.ENSP00000262741,9606.ENSP00000262965,9606.ENSP00000263253,9606.ENSP00000263851,9606.ENSP00000264606,9606.ENSP00000264867,9606.ENSP00000289081,9606.ENSP00000296545,9606.ENSP00000298552,9606.ENSP00000298743,9606.ENSP00000302625,…	GADD45B,HDAC5,PPP3R1,CDC25B,KRAS,FST,PDGFRA,AXIN1,PIK3R3,TCF3,EP300,IL7,HDAC4,PPARGC1A,FANCC,IL15,TSC1,GAS1,AXIN2,IL7R,DDIT4,CASP3,MET,ETV4,GSK3B,STK11,EFNA5,SHC4,CASP9,MEN1,PLCB1,FGFR3,MYB,SMARCB1,SMAD4,ETV7,GATA2,SUV39H2,ERCC6,TGFBR2,ETS2,MTOR,DUSP10,TGFB2,IL6R,PRDM1,PTEN,ABL1,PBX3,DKK1,TLR4,MED12,KLF4,AMER1,KDM6A,FANCG,BMP2,PCNA,BRCA2,MLLT3,COL2A1,JAK2,PPP3CB,PPP3CA,SIN3A,WNT5B,BCL2,SOS1,RAF1,…
GO:0008152	Metabolic process	123	7988	0.26	0.79	4.27e-16	9606.ENSP00000202967,9606.ENSP00000216367,9606.ENSP00000219066,9606.ENSP00000220809,9606.ENSP00000225983,9606.ENSP00000227451,9606.ENSP00000229769,9606.ENSP00000234310,9606.ENSP00000234420,9606.ENSP00000241416,9606.ENSP00000245960,9606.ENSP00000255120,9606.ENSP00000256442,9606.ENSP00000256458,9606.ENSP00000256474,9606.ENSP00000257290,9606.ENSP00000258149,9606.ENSP00000260227,9606.ENSP00000261879,…	SIRT4,POLE2,NTHL1,PLAT,HDAC5,DTX4,FANCE,PPP3R1,MSH6,ACVR2A,CDC25B,NASP,CCNB1,IRAK2,VHL,PDGFRA,MDM2,MMP7,APH1B,AXIN1,CCNE1,PIK3R3,MAP2K2,TCF3,EP300,PIK3CA,CBL,HDAC4,PPARGC1A,POLB,NBN,PTPRR,FANCC,U2AF1,IL15,DUSP16,ALKBH3,AXIN2,IL7R,DDIT4,CASP3,POLD4,MET,CDC25C,GSK3B,STK11,CUL1,CASP9,FANCF,MEN1,PLCB1,FGFR3,SMARCB1,SMAD4,ETV7,PLD1,ATR,GATA2,SUV39H2,ERCC6,RAD52,TGFBR2,FUT8,MTOR,SMC3,DUSP10,TGFB2,IL6R,…
GO:0009719	Response to endogenous stimulus	49	1363	0.63	1.49	4.27e-16	9606.ENSP00000220809,9606.ENSP00000225983,9606.ENSP00000238682,9606.ENSP00000241261,9606.ENSP00000241416,9606.ENSP00000256759,9606.ENSP00000257290,9606.ENSP00000258149,9606.ENSP00000262741,9606.ENSP00000263253,9606.ENSP00000263967,9606.ENSP00000264033,9606.ENSP00000298552,9606.ENSP00000302625,9606.ENSP00000304895,9606.ENSP00000307305,9606.ENSP00000311032,9606.ENSP00000324806,9606.ENSP00000324856,…	PLAT,HDAC5,TGFB3,TNFSF10,ACVR2A,FST,PDGFRA,MDM2,PIK3R3,EP300,PIK3CA,CBL,TSC1,AXIN2,IRS1,DDIT4,CASP3,GSK3B,STK11,EFNA5,SP1,CASP9,MEN1,PLCB1,FGFR3,SMAD4,TGFBR2,FUT8,MTOR,TGFB2,CASP7,GNAS,ABL1,TLR4,BMP2,PCNA,COL2A1,JAK2,SIN3A,BCL2,SOS1,BRCA1,PDGFC,PIK3R1,DDIT3,PRLR,GHR,RAD51,LRP2
GO:0007167	Enzyme-linked receptor protein signaling pathway	35	641	0.81	1.92	4.33e-16	9606.ENSP00000220809,9606.ENSP00000238682,9606.ENSP00000241416,9606.ENSP00000256759,9606.ENSP00000257290,9606.ENSP00000262741,9606.ENSP00000263967,9606.ENSP00000264033,9606.ENSP00000283228,9606.ENSP00000286827,9606.ENSP00000304895,9606.ENSP00000307305,9606.ENSP00000311032,9606.ENSP00000317272,9606.ENSP00000324806,9606.ENSP00000328777,9606.ENSP00000329668,9606.ENSP00000338185,9606.ENSP00000339824,…	PLAT,TGFB3,ACVR2A,FST,PDGFRA,PIK3R3,PIK3CA,CBL,PTPRR,TIAM1,IRS1,DDIT4,CASP3,MET,GSK3B,EFNA5,SHC4,PLCB1,FGFR3,SMAD4,TGFBR2,FUT8,TGFB2,PLCE1,ABL1,SHC3,BMP2,JAK2,SOS1,RAF1,PDGFC,PIK3R1,ACVR1B,PRLR,GHR
GO:0045597	Positive regulation of cell differentiation	40	876	0.73	1.73	4.44e-16	9606.ENSP00000238682,9606.ENSP00000241416,9606.ENSP00000256078,9606.ENSP00000256474,9606.ENSP00000258149,9606.ENSP00000262948,9606.ENSP00000262965,9606.ENSP00000263851,9606.ENSP00000286827,9606.ENSP00000296545,9606.ENSP00000302625,9606.ENSP00000306157,9606.ENSP00000321835,9606.ENSP00000324806,9606.ENSP00000324856,9606.ENSP00000328777,9606.ENSP00000338185,9606.ENSP00000339992,9606.ENSP00000340883,…	TGFB3,ACVR2A,KRAS,VHL,MDM2,MAP2K2,TCF3,IL7,TIAM1,IL15,AXIN2,IL7R,ETV4,GSK3B,STK11,EFNA5,PLCB1,MYB,SMARCB1,SMAD4,GATA2,TGFBR2,MTOR,DUSP10,TGFB2,IL6R,ABL1,DKK1,BMP2,JAK2,PPP3CA,SIN3A,BCL2,PBRM1,PRKCA,ACVR1B,GHR,LIG4,ARID1B,LRP2
GO:0080134	Regulation of response to stress	49	1373	0.63	1.48	5.42e-16	9606.ENSP00000215631,9606.ENSP00000220809,9606.ENSP00000257290,9606.ENSP00000258149,9606.ENSP00000262320,9606.ENSP00000262948,9606.ENSP00000263253,9606.ENSP00000296545,9606.ENSP00000298552,9606.ENSP00000298573,9606.ENSP00000302625,9606.ENSP00000303231,9606.ENSP00000317272,9606.ENSP00000324806,9606.ENSP00000330237,9606.ENSP00000337088,9606.ENSP00000338185,9606.ENSP00000340883,9606.ENSP00000343741,…	GADD45B,PLAT,PDGFRA,MDM2,AXIN1,MAP2K2,EP300,IL15,TSC1,DUSP16,AXIN2,IL12A,MET,GSK3B,CASP9,MEN1,PLCB1,SMARCB1,ATR,ERCC6,RAD52,FUT8,MTOR,DUSP10,TGFB2,PTEN,ABL1,ENDOG,TLR4,KLF4,BMP2,PCNA,BRCA2,JAK2,CHEK2,FANCA,PPP3CA,SIN3A,BCL2,PBRM1,MAP2K4,CDKN2A,BRCA1,PIK3R1,DDIT3,ARID1B,RAD51,EYA1,FAS
GO:0019219	Regulation of nucleobase-containing compound metabolic process	85	4074	0.39	1.01	7.9e-16	9606.ENSP00000225983,9606.ENSP00000234310,9606.ENSP00000234420,9606.ENSP00000238682,9606.ENSP00000241416,9606.ENSP00000256458,9606.ENSP00000256474,9606.ENSP00000256759,9606.ENSP00000258149,9606.ENSP00000262320,9606.ENSP00000262643,9606.ENSP00000262948,9606.ENSP00000262965,9606.ENSP00000263253,9606.ENSP00000263967,9606.ENSP00000264606,9606.ENSP00000264867,9606.ENSP00000265433,9606.ENSP00000282111,…	HDAC5,PPP3R1,MSH6,TGFB3,ACVR2A,IRAK2,VHL,FST,MDM2,AXIN1,CCNE1,MAP2K2,TCF3,EP300,PIK3CA,HDAC4,PPARGC1A,NBN,TCF7L1,AXIN2,IL7R,DDIT4,ARNT2,CASP3,MET,ETV4,PHF6,SP1,MEN1,PLCB1,MYB,SMARCB1,SMAD4,ETV7,ATR,GATA2,SUV39H2,ERCC6,RAD52,ETS2,MTOR,SMC3,TGFB2,PRDM1,CHUK,PTEN,ABL1,ENDOG,PBX3,DKK1,TLR4,MED12,KLF4,BMP2,PCNA,BRCA2,MLLT3,JAK2,CHEK2,FANCA,PAX3,RFC4,PPP3CB,PPP3CA,SIN3A,MAPK8,SOS1,PBRM1,CDC7,NSD1,E2F5,…
GO:0002520	Immune system development	37	749	0.77	1.8	8.74e-16	9606.ENSP00000225983,9606.ENSP00000234420,9606.ENSP00000256759,9606.ENSP00000257290,9606.ENSP00000262741,9606.ENSP00000262948,9606.ENSP00000262965,9606.ENSP00000263253,9606.ENSP00000263851,9606.ENSP00000264606,9606.ENSP00000265421,9606.ENSP00000265433,9606.ENSP00000296545,9606.ENSP00000298552,9606.ENSP00000306157,9606.ENSP00000311032,9606.ENSP00000324856,9606.ENSP00000330237,9606.ENSP00000339992,…	HDAC5,MSH6,FST,PDGFRA,PIK3R3,MAP2K2,TCF3,EP300,IL7,HDAC4,POLB,NBN,IL15,TSC1,IL7R,CASP3,STK11,CASP9,MYB,GATA2,TGFBR2,MTOR,TGFB2,IL6R,ABL1,KLF4,BRCA2,MLLT3,JAK2,PPP3CB,SIN3A,BCL2,RAF1,XRCC4,PIK3R1,LIG4,B2M
GO:0031328	Positive regulation of cellular biosynthetic process	59	2041	0.54	1.27	1.09e-15	9606.ENSP00000225983,9606.ENSP00000234310,9606.ENSP00000238682,9606.ENSP00000241416,9606.ENSP00000256474,9606.ENSP00000262320,9606.ENSP00000262948,9606.ENSP00000262965,9606.ENSP00000263253,9606.ENSP00000264606,9606.ENSP00000264867,9606.ENSP00000296545,9606.ENSP00000304895,9606.ENSP00000307479,9606.ENSP00000317272,9606.ENSP00000321835,9606.ENSP00000324856,9606.ENSP00000329357,9606.ENSP00000337088,…	HDAC5,PPP3R1,TGFB3,ACVR2A,VHL,AXIN1,MAP2K2,TCF3,EP300,HDAC4,PPARGC1A,IL15,IRS1,ARNT2,MET,ETV4,STK11,SP1,MEN1,PLCB1,MYB,SMARCB1,SMAD4,PLD1,ATR,GATA2,ERCC6,ETS2,MTOR,TGFB2,CHUK,ABL1,PBX3,TLR4,MED12,KLF4,BMP2,PCNA,BRCA2,MLLT3,JAK2,CHEK2,PAX3,RFC4,PPP3CB,PPP3CA,SIN3A,NSD1,E2F5,RAF1,ETV1,CDKN2A,BRCA1,PIK3R1,MAML2,DDIT3,MAP3K12,ARID1B,EYA1
GO:0042981	Regulation of apoptotic process	50	1462	0.61	1.43	1.18e-15	9606.ENSP00000202967,9606.ENSP00000215631,9606.ENSP00000238682,9606.ENSP00000241261,9606.ENSP00000256078,9606.ENSP00000256474,9606.ENSP00000258149,9606.ENSP00000262741,9606.ENSP00000263851,9606.ENSP00000263967,9606.ENSP00000264033,9606.ENSP00000264867,9606.ENSP00000276431,9606.ENSP00000298743,9606.ENSP00000303231,9606.ENSP00000306157,9606.ENSP00000311032,9606.ENSP00000324806,9606.ENSP00000330237,…	SIRT4,GADD45B,TGFB3,TNFSF10,KRAS,VHL,MDM2,PIK3R3,IL7,PIK3CA,CBL,PPARGC1A,TNFRSF10B,GAS1,IL12A,IL7R,CASP3,GSK3B,CASP9,SMAD4,GATA2,MTOR,TGFB2,CASP7,PTEN,ABL1,ENDOG,DKK1,KLF4,BMP2,COL2A1,JAK2,CHEK2,SIN3A,MAPK8,BCL2,RAF1,PRKCA,MAP2K4,CDKN2A,BRCA1,PIK3R1,DDIT3,MAP3K12,MAP2K6,PRLR,LIG4,EYA1,LRP2,FAS
GO:0006468	Protein phosphorylation	36	736	0.76	1.76	3.47e-15	9606.ENSP00000241416,9606.ENSP00000245960,9606.ENSP00000256442,9606.ENSP00000256458,9606.ENSP00000257290,9606.ENSP00000262643,9606.ENSP00000262948,9606.ENSP00000296545,9606.ENSP00000317272,9606.ENSP00000324806,9606.ENSP00000324856,9606.ENSP00000339824,9606.ENSP00000343741,9606.ENSP00000351905,9606.ENSP00000354558,9606.ENSP00000355896,9606.ENSP00000358813,9606.ENSP00000359424,9606.ENSP00000361423,…	ACVR2A,CDC25B,CCNB1,IRAK2,PDGFRA,CCNE1,MAP2K2,IL15,MET,GSK3B,STK11,FGFR3,ATR,TGFBR2,MTOR,TGFB2,TTK,CHUK,ABL1,TLR4,BMP2,JAK2,CHEK2,PPP3CB,MAPK8,BCL2,CDC7,RAF1,PRKCA,MAP2K4,PIK3R1,ACVR1B,MAP3K12,MAP2K6,PRLR,GHR
GO:0044237	Cellular metabolic process	109	6568	0.29	0.83	3.91e-15	9606.ENSP00000202967,9606.ENSP00000216367,9606.ENSP00000219066,9606.ENSP00000229769,9606.ENSP00000234310,9606.ENSP00000234420,9606.ENSP00000241416,9606.ENSP00000245960,9606.ENSP00000255120,9606.ENSP00000256442,9606.ENSP00000256458,9606.ENSP00000257290,9606.ENSP00000258149,9606.ENSP00000261879,9606.ENSP00000262320,9606.ENSP00000262643,9606.ENSP00000262741,9606.ENSP00000262948,9606.ENSP00000262965,…	SIRT4,POLE2,NTHL1,FANCE,PPP3R1,MSH6,ACVR2A,CDC25B,NASP,CCNB1,IRAK2,PDGFRA,MDM2,APH1B,AXIN1,CCNE1,PIK3R3,MAP2K2,TCF3,EP300,PIK3CA,CBL,PPARGC1A,POLB,NBN,PTPRR,FANCC,U2AF1,IL15,DUSP16,ALKBH3,AXIN2,DDIT4,POLD4,MET,CDC25C,GSK3B,STK11,CUL1,FANCF,MEN1,PLCB1,FGFR3,SMARCB1,SMAD4,ETV7,PLD1,ATR,GATA2,SUV39H2,ERCC6,RAD52,TGFBR2,FUT8,MTOR,SMC3,DUSP10,TGFB2,PRDM1,DUSP5,TTK,CHUK,PLCE1,PTEN,ABL1,ENDOG,TLR4,KLF4,…
GO:0051094	Positive regulation of developmental process	47	1332	0.62	1.44	4.62e-15	9606.ENSP00000238682,9606.ENSP00000241416,9606.ENSP00000256078,9606.ENSP00000256474,9606.ENSP00000256759,9606.ENSP00000258149,9606.ENSP00000262948,9606.ENSP00000262965,9606.ENSP00000263851,9606.ENSP00000264867,9606.ENSP00000286827,9606.ENSP00000296545,9606.ENSP00000302625,9606.ENSP00000306157,9606.ENSP00000321835,9606.ENSP00000324806,9606.ENSP00000324856,9606.ENSP00000328777,9606.ENSP00000329357,…	TGFB3,ACVR2A,KRAS,VHL,FST,MDM2,MAP2K2,TCF3,IL7,PPARGC1A,TIAM1,IL15,AXIN2,IL7R,ETV4,GSK3B,STK11,EFNA5,SP1,PLCB1,MYB,SMARCB1,SMAD4,GATA2,TGFBR2,MTOR,DUSP10,TGFB2,IL6R,ABL1,DKK1,KLF4,BMP2,JAK2,PPP3CA,SIN3A,WNT5B,BCL2,PBRM1,PRKCA,BRCA1,ACVR1B,SPRY1,GHR,LIG4,ARID1B,LRP2
GO:0009790	Embryo development	42	1049	0.68	1.56	4.64e-15	9606.ENSP00000238682,9606.ENSP00000241416,9606.ENSP00000255120,9606.ENSP00000256442,9606.ENSP00000257290,9606.ENSP00000262320,9606.ENSP00000263253,9606.ENSP00000265421,9606.ENSP00000265433,9606.ENSP00000283228,9606.ENSP00000298552,9606.ENSP00000302625,9606.ENSP00000307479,9606.ENSP00000311032,9606.ENSP00000329097,9606.ENSP00000340883,9606.ENSP00000341551,9606.ENSP00000345681,9606.ENSP00000351905,…	TGFB3,ACVR2A,NASP,CCNB1,PDGFRA,AXIN1,EP300,POLB,NBN,PTPRR,TSC1,AXIN2,ARNT2,CASP3,PHF6,SMARCB1,SMAD4,GATA2,TGFBR2,ETS2,FUT8,TGFB2,PRDM1,DUSP5,ABL1,ENDOG,PBX3,DKK1,MED12,KLF4,KDM6A,BMP2,BRCA2,COL2A1,SIN3A,SOS1,BRCA1,PDGFC,ACVR1B,LIG4,EYA1,LRP2
GO:1902533	Positive regulation of intracellular signal transduction	41	997	0.69	1.58	4.86e-15	9606.ENSP00000215631,9606.ENSP00000216373,9606.ENSP00000234310,9606.ENSP00000238682,9606.ENSP00000241261,9606.ENSP00000256078,9606.ENSP00000257290,9606.ENSP00000262320,9606.ENSP00000262948,9606.ENSP00000263253,9606.ENSP00000263967,9606.ENSP00000264033,9606.ENSP00000276431,9606.ENSP00000317272,9606.ENSP00000338185,9606.ENSP00000339824,9606.ENSP00000343741,9606.ENSP00000355896,9606.ENSP00000357470,…	GADD45B,SOS2,PPP3R1,TGFB3,TNFSF10,KRAS,PDGFRA,AXIN1,MAP2K2,EP300,PIK3CA,CBL,TNFRSF10B,MET,PLCB1,FGFR3,ATR,TGFB2,IL6R,CHUK,GNAS,PLCE1,PTEN,ABL1,DKK1,TLR4,BMP2,JAK2,PPP3CB,PPP3CA,SOS1,RAF1,PRKCA,MAP2K4,CDKN2A,PDGFC,DDIT3,MAP3K12,MAP2K6,GHR,LRP2
GO:0008284	Positive regulation of cell population proliferation	40	945	0.7	1.61	4.91e-15	9606.ENSP00000238682,9606.ENSP00000245960,9606.ENSP00000256078,9606.ENSP00000256442,9606.ENSP00000257290,9606.ENSP00000258149,9606.ENSP00000262643,9606.ENSP00000262965,9606.ENSP00000263851,9606.ENSP00000263967,9606.ENSP00000264606,9606.ENSP00000286827,9606.ENSP00000296545,9606.ENSP00000303231,9606.ENSP00000304895,9606.ENSP00000306157,9606.ENSP00000311368,9606.ENSP00000329357,9606.ENSP00000329668,…	TGFB3,CDC25B,KRAS,CCNB1,PDGFRA,MDM2,CCNE1,TCF3,IL7,PIK3CA,HDAC4,TIAM1,IL15,IL12A,IRS1,IL7R,POLD4,SP1,SHC4,FGFR3,SMAD4,GATA2,TGFBR2,TGFB2,IL6R,TTK,PTEN,ABL1,TLR4,BMP2,JAK2,PPP3CA,BCL2,CDC7,PRKCA,PDGFC,PRLR,LIG4,EYA1,LRP2
GO:0097193	Intrinsic apoptotic signaling pathway	20	166	1.16	2.59	1.28e-14	9606.ENSP00000234420,9606.ENSP00000263253,9606.ENSP00000265421,9606.ENSP00000265433,9606.ENSP00000276431,9606.ENSP00000307305,9606.ENSP00000311032,9606.ENSP00000324856,9606.ENSP00000326804,9606.ENSP00000330237,9606.ENSP00000348089,9606.ENSP00000358327,9606.ENSP00000361423,9606.ENSP00000369497,9606.ENSP00000371067,9606.ENSP00000372023,9606.ENSP00000381185,9606.ENSP00000418960,9606.ENSP00000428056,…	MSH6,EP300,POLB,NBN,TNFRSF10B,DDIT4,CASP3,STK11,CUL1,CASP9,ERCC6,CASP7,ABL1,BRCA2,JAK2,CHEK2,BCL2,BRCA1,PIK3R1,DDIT3
GO:0009987	Cellular process	163	14826	0.12	0.59	1.55e-14	9606.ENSP00000202967,9606.ENSP00000215631,9606.ENSP00000216367,9606.ENSP00000216373,9606.ENSP00000219066,9606.ENSP00000220809,9606.ENSP00000225983,9606.ENSP00000227451,9606.ENSP00000229769,9606.ENSP00000234310,9606.ENSP00000234420,9606.ENSP00000238682,9606.ENSP00000241261,9606.ENSP00000241416,9606.ENSP00000245960,9606.ENSP00000255120,9606.ENSP00000256078,9606.ENSP00000256442,9606.ENSP00000256458,…	SIRT4,GADD45B,POLE2,SOS2,NTHL1,PLAT,HDAC5,DTX4,FANCE,PPP3R1,MSH6,TGFB3,TNFSF10,ACVR2A,CDC25B,NASP,KRAS,CCNB1,IRAK2,VHL,FST,PDGFRA,MDM2,MMP7,APH1B,CACNG4,AXIN1,CCNE1,PIK3R3,MAP2K2,TCF3,EP300,IL7,PIK3CA,CBL,HDAC4,PPARGC1A,POLB,NBN,IL22RA1,TNFRSF10B,TCF7L1,PTPRR,TIAM1,FANCC,U2AF1,FGF11,IL15,TSC1,DUSP16,GAS1,ALKBH3,AXIN2,IL12A,IRS1,IL7R,DDIT4,RIN1,CASP3,POLD4,MET,CDC25C,ETV4,GSK3B,STK11,CUL1,EFNA5,SP…
GO:0045893	Positive regulation of transcription, DNA-templated	52	1710	0.56	1.28	2.44e-14	9606.ENSP00000225983,9606.ENSP00000234310,9606.ENSP00000238682,9606.ENSP00000241416,9606.ENSP00000256474,9606.ENSP00000262320,9606.ENSP00000262948,9606.ENSP00000262965,9606.ENSP00000263253,9606.ENSP00000264606,9606.ENSP00000264867,9606.ENSP00000307479,9606.ENSP00000317272,9606.ENSP00000321835,9606.ENSP00000329357,9606.ENSP00000337088,9606.ENSP00000338185,9606.ENSP00000339992,9606.ENSP00000340883,…	HDAC5,PPP3R1,TGFB3,ACVR2A,VHL,AXIN1,MAP2K2,TCF3,EP300,HDAC4,PPARGC1A,ARNT2,MET,ETV4,SP1,MEN1,PLCB1,MYB,SMARCB1,SMAD4,GATA2,ERCC6,ETS2,MTOR,TGFB2,CHUK,ABL1,PBX3,TLR4,MED12,KLF4,BMP2,BRCA2,MLLT3,JAK2,CHEK2,PAX3,PPP3CB,PPP3CA,SIN3A,NSD1,E2F5,RAF1,ETV1,CDKN2A,BRCA1,PIK3R1,MAML2,DDIT3,MAP3K12,ARID1B,EYA1
GO:1901701	Cellular response to oxygen-containing compound	41	1057	0.66	1.49	3.24e-14	9606.ENSP00000220809,9606.ENSP00000225983,9606.ENSP00000256458,9606.ENSP00000257290,9606.ENSP00000258149,9606.ENSP00000262741,9606.ENSP00000263967,9606.ENSP00000289081,9606.ENSP00000296545,9606.ENSP00000302625,9606.ENSP00000304895,9606.ENSP00000307305,9606.ENSP00000324806,9606.ENSP00000328777,9606.ENSP00000329357,9606.ENSP00000330237,9606.ENSP00000337088,9606.ENSP00000338185,9606.ENSP00000341551,…	PLAT,HDAC5,IRAK2,PDGFRA,MDM2,PIK3R3,PIK3CA,FANCC,IL15,AXIN2,IRS1,DDIT4,GSK3B,EFNA5,SP1,CASP9,MEN1,PLCB1,SMAD4,MTOR,CHUK,GNAS,ABL1,ENDOG,TLR4,PCNA,JAK2,CHEK2,PPP3CA,SIN3A,MAPK8,WNT5B,RAF1,MAP2K4,BRCA1,PDGFC,PIK3R1,MAP2K6,GHR,RAD51,B2M
GO:0018193	Peptidyl-amino acid modification	38	900	0.7	1.57	3.61e-14	9606.ENSP00000202967,9606.ENSP00000257290,9606.ENSP00000258149,9606.ENSP00000262948,9606.ENSP00000263253,9606.ENSP00000264606,9606.ENSP00000296545,9606.ENSP00000317272,9606.ENSP00000324806,9606.ENSP00000324856,9606.ENSP00000337088,9606.ENSP00000339824,9606.ENSP00000343741,9606.ENSP00000346997,9606.ENSP00000351905,9606.ENSP00000353910,9606.ENSP00000354558,9606.ENSP00000358092,9606.ENSP00000358813,…	SIRT4,PDGFRA,MDM2,MAP2K2,EP300,HDAC4,IL15,MET,GSK3B,STK11,MEN1,FGFR3,ATR,SUV39H2,TGFBR2,FUT8,MTOR,PRDM1,TTK,CHUK,ABL1,KDM6A,BRCA2,MLLT3,JAK2,CHEK2,MAPK8,BCL2,CDC7,PRKCA,MAP2K4,CDKN2A,ACVR1B,MAP3K12,MAP2K6,PRLR,GHR,EYA1
GO:0009314	Response to radiation	28	444	0.87	1.94	4.12e-14	9606.ENSP00000234420,9606.ENSP00000256078,9606.ENSP00000258149,9606.ENSP00000263253,9606.ENSP00000264033,9606.ENSP00000265421,9606.ENSP00000303231,9606.ENSP00000311032,9606.ENSP00000324856,9606.ENSP00000330237,9606.ENSP00000337088,9606.ENSP00000343741,9606.ENSP00000348089,9606.ENSP00000358092,9606.ENSP00000358327,9606.ENSP00000364270,9606.ENSP00000367910,9606.ENSP00000368458,9606.ENSP00000369497,…	MSH6,KRAS,MDM2,EP300,CBL,POLB,IL12A,CASP3,STK11,CASP9,MEN1,ATR,ERCC6,PRDM1,CASP7,XPA,FANCG,PCNA,BRCA2,CHEK2,MAPK8,BCL2,BRCA1,XRCC4,PIK3R1,LIG4,RAD51,EYA1
GO:0048534	Hematopoietic or lymphoid organ development	34	705	0.76	1.69	4.12e-14	9606.ENSP00000225983,9606.ENSP00000256759,9606.ENSP00000257290,9606.ENSP00000262741,9606.ENSP00000262948,9606.ENSP00000262965,9606.ENSP00000263253,9606.ENSP00000263851,9606.ENSP00000264606,9606.ENSP00000265421,9606.ENSP00000296545,9606.ENSP00000298552,9606.ENSP00000306157,9606.ENSP00000311032,9606.ENSP00000324856,9606.ENSP00000330237,9606.ENSP00000339992,9606.ENSP00000345681,9606.ENSP00000351905,…	HDAC5,FST,PDGFRA,PIK3R3,MAP2K2,TCF3,EP300,IL7,HDAC4,POLB,IL15,TSC1,IL7R,CASP3,STK11,CASP9,MYB,GATA2,TGFBR2,MTOR,TGFB2,IL6R,ABL1,KLF4,BRCA2,MLLT3,JAK2,PPP3CB,SIN3A,BCL2,RAF1,PIK3R1,LIG4,B2M
GO:0060548	Negative regulation of cell death	40	1016	0.67	1.5	4.86e-14	9606.ENSP00000202967,9606.ENSP00000238682,9606.ENSP00000256078,9606.ENSP00000256474,9606.ENSP00000258149,9606.ENSP00000262741,9606.ENSP00000263851,9606.ENSP00000263967,9606.ENSP00000264033,9606.ENSP00000264867,9606.ENSP00000298552,9606.ENSP00000306157,9606.ENSP00000311032,9606.ENSP00000317272,9606.ENSP00000324806,9606.ENSP00000341551,9606.ENSP00000345681,9606.ENSP00000354558,9606.ENSP00000361021,…	SIRT4,TGFB3,KRAS,VHL,MDM2,PIK3R3,IL7,PIK3CA,CBL,PPARGC1A,TSC1,IL7R,CASP3,MET,GSK3B,SMAD4,GATA2,MTOR,PTEN,ABL1,DKK1,KLF4,COL2A1,JAK2,SIN3A,MAPK8,BCL2,RAF1,PRKCA,MAP2K4,BRCA1,PIK3R1,MAP3K12,PRLR,GHR,LIG4,EYA1,LRP2,FAS,MUTYH
GO:0009653	Anatomical structure morphogenesis	59	2229	0.5	1.16	5.13e-14	9606.ENSP00000234310,9606.ENSP00000238682,9606.ENSP00000241416,9606.ENSP00000256078,9606.ENSP00000256474,9606.ENSP00000256759,9606.ENSP00000257290,9606.ENSP00000258149,9606.ENSP00000262320,9606.ENSP00000262741,9606.ENSP00000262948,9606.ENSP00000263253,9606.ENSP00000263851,9606.ENSP00000263967,9606.ENSP00000265421,9606.ENSP00000289081,9606.ENSP00000298552,9606.ENSP00000302625,9606.ENSP00000306157,…	PPP3R1,TGFB3,ACVR2A,KRAS,VHL,FST,PDGFRA,MDM2,AXIN1,PIK3R3,MAP2K2,EP300,IL7,PIK3CA,POLB,FANCC,TSC1,AXIN2,IL7R,CASP3,MET,STK11,CUL1,EFNA5,CASP9,FGFR3,SMAD4,ETV7,GATA2,TGFBR2,ETS2,MTOR,TGFB2,PRDM1,DUSP5,CHUK,GNAS,PTEN,ABL1,PBX3,DKK1,MED12,KLF4,KDM6A,BMP2,COL2A1,PAX3,PPP3CB,PPP3CA,BCL2,SOS1,ETV1,PRKCA,PDGFC,PIK3R1,SPRY1,GHR,EYA1,LRP2
GO:0033674	Positive regulation of kinase activity	29	494	0.84	1.86	6.59e-14	9606.ENSP00000245960,9606.ENSP00000256442,9606.ENSP00000257290,9606.ENSP00000262320,9606.ENSP00000262948,9606.ENSP00000263967,9606.ENSP00000265433,9606.ENSP00000276431,9606.ENSP00000302625,9606.ENSP00000304895,9606.ENSP00000317272,9606.ENSP00000324856,9606.ENSP00000328777,9606.ENSP00000339824,9606.ENSP00000348089,9606.ENSP00000351905,9606.ENSP00000354558,9606.ENSP00000355896,9606.ENSP00000357470,…	CDC25B,CCNB1,PDGFRA,AXIN1,MAP2K2,PIK3CA,NBN,TNFRSF10B,AXIN2,IRS1,MET,STK11,EFNA5,FGFR3,ERCC6,TGFBR2,MTOR,TGFB2,IL6R,ABL1,DKK1,TLR4,BMP2,JAK2,PDGFC,MAP3K12,MAP2K6,PRLR,GHR
GO:2000026	Regulation of multicellular organismal development	46	1389	0.59	1.33	9.86e-14	9606.ENSP00000216373,9606.ENSP00000238682,9606.ENSP00000241416,9606.ENSP00000256078,9606.ENSP00000256759,9606.ENSP00000262948,9606.ENSP00000263851,9606.ENSP00000286827,9606.ENSP00000296545,9606.ENSP00000302625,9606.ENSP00000306157,9606.ENSP00000321835,9606.ENSP00000324856,9606.ENSP00000328777,9606.ENSP00000329357,9606.ENSP00000338185,9606.ENSP00000339992,9606.ENSP00000340883,9606.ENSP00000341551,…	SOS2,TGFB3,ACVR2A,KRAS,FST,MAP2K2,IL7,TIAM1,IL15,AXIN2,IL7R,ETV4,STK11,EFNA5,SP1,PLCB1,MYB,SMARCB1,SMAD4,GATA2,TGFBR2,MTOR,DUSP10,TGFB2,PRDM1,PTEN,ABL1,DKK1,TLR4,KLF4,BMP2,FANCA,PPP3CA,SOS1,PBRM1,PRKCA,CDKN2A,BRCA1,PIK3R1,ACVR1B,SPRY1,PRLR,LIG4,ARID1B,LRP2,B2M
GO:0071495	Cellular response to endogenous stimulus	41	1103	0.64	1.43	1.25e-13	9606.ENSP00000220809,9606.ENSP00000225983,9606.ENSP00000238682,9606.ENSP00000241416,9606.ENSP00000256759,9606.ENSP00000257290,9606.ENSP00000258149,9606.ENSP00000262741,9606.ENSP00000263967,9606.ENSP00000264033,9606.ENSP00000302625,9606.ENSP00000304895,9606.ENSP00000307305,9606.ENSP00000311032,9606.ENSP00000324806,9606.ENSP00000328777,9606.ENSP00000329357,9606.ENSP00000330237,9606.ENSP00000337088,…	PLAT,HDAC5,TGFB3,ACVR2A,FST,PDGFRA,MDM2,PIK3R3,PIK3CA,CBL,AXIN2,IRS1,DDIT4,CASP3,GSK3B,EFNA5,SP1,CASP9,MEN1,PLCB1,FGFR3,SMAD4,TGFBR2,FUT8,MTOR,TGFB2,CASP7,GNAS,ABL1,TLR4,BMP2,COL2A1,JAK2,SIN3A,SOS1,BRCA1,PDGFC,PIK3R1,PRLR,GHR,RAD51
GO:0009888	Tissue development	51	1723	0.55	1.23	1.4e-13	9606.ENSP00000234310,9606.ENSP00000241416,9606.ENSP00000256078,9606.ENSP00000256759,9606.ENSP00000257290,9606.ENSP00000258149,9606.ENSP00000262320,9606.ENSP00000262948,9606.ENSP00000263253,9606.ENSP00000263967,9606.ENSP00000264867,9606.ENSP00000298552,9606.ENSP00000302625,9606.ENSP00000311032,9606.ENSP00000317272,9606.ENSP00000324806,9606.ENSP00000337088,9606.ENSP00000339824,9606.ENSP00000340883,…	PPP3R1,ACVR2A,KRAS,FST,PDGFRA,MDM2,AXIN1,MAP2K2,EP300,PIK3CA,PPARGC1A,TSC1,AXIN2,CASP3,MET,GSK3B,MEN1,FGFR3,SMARCB1,SMAD4,GATA2,TGFBR2,ETS2,MTOR,TGFB2,PRDM1,DUSP5,GNAS,PTEN,ABL1,DKK1,MED12,KLF4,AMER1,KDM6A,BMP2,PCNA,COL2A1,JAK2,PPP3CB,PPP3CA,WNT5B,BCL2,SOS1,MAP2K4,ACVR1B,SPRY1,PRLR,GHR,EYA1,LRP2
GO:0023057	Negative regulation of signaling	45	1354	0.6	1.32	1.91e-13	9606.ENSP00000202967,9606.ENSP00000238682,9606.ENSP00000256474,9606.ENSP00000256759,9606.ENSP00000258149,9606.ENSP00000262320,9606.ENSP00000263851,9606.ENSP00000264033,9606.ENSP00000283228,9606.ENSP00000298552,9606.ENSP00000298573,9606.ENSP00000302625,9606.ENSP00000303231,9606.ENSP00000304895,9606.ENSP00000307305,9606.ENSP00000317272,9606.ENSP00000324806,9606.ENSP00000324856,9606.ENSP00000337088,…	SIRT4,TGFB3,VHL,FST,MDM2,AXIN1,IL7,CBL,PTPRR,TSC1,DUSP16,AXIN2,IL12A,IRS1,DDIT4,MET,GSK3B,STK11,MEN1,SMAD4,GATA2,MTOR,DUSP10,TGFB2,DUSP5,PTEN,ABL1,ENDOG,DKK1,TLR4,AMER1,BMP2,MLLT3,COL2A1,CHEK2,PPP3CB,PPP3CA,SIN3A,BCL2,RAF1,BRCA1,DDIT3,SPRY1,EYA1,LRP2
GO:0009889	Regulation of biosynthetic process	82	4205	0.36	0.91	2.36e-13	9606.ENSP00000202967,9606.ENSP00000225983,9606.ENSP00000234310,9606.ENSP00000238682,9606.ENSP00000241416,9606.ENSP00000256458,9606.ENSP00000256474,9606.ENSP00000256759,9606.ENSP00000258149,9606.ENSP00000262320,9606.ENSP00000262643,9606.ENSP00000262948,9606.ENSP00000262965,9606.ENSP00000263253,9606.ENSP00000264606,9606.ENSP00000264867,9606.ENSP00000282111,9606.ENSP00000296545,9606.ENSP00000298552,…	SIRT4,HDAC5,PPP3R1,TGFB3,ACVR2A,IRAK2,VHL,FST,MDM2,AXIN1,CCNE1,MAP2K2,TCF3,EP300,HDAC4,PPARGC1A,TCF7L1,IL15,TSC1,IRS1,ARNT2,MET,ETV4,GSK3B,STK11,PHF6,SP1,MEN1,PLCB1,MYB,SMARCB1,SMAD4,ETV7,PLD1,ATR,GATA2,SUV39H2,ERCC6,ETS2,MTOR,TGFB2,IL6R,PRDM1,CHUK,PTEN,ABL1,PBX3,DKK1,TLR4,MED12,KLF4,BMP2,PCNA,BRCA2,MLLT3,JAK2,CHEK2,FANCA,PAX3,RFC4,PPP3CB,PPP3CA,SIN3A,MAPK8,BCL2,SOS1,PBRM1,NSD1,E2F5,RAF1,ETV1,MAP…
GO:0043069	Negative regulation of programmed cell death	37	911	0.68	1.49	2.86e-13	9606.ENSP00000202967,9606.ENSP00000238682,9606.ENSP00000256078,9606.ENSP00000256474,9606.ENSP00000258149,9606.ENSP00000262741,9606.ENSP00000263851,9606.ENSP00000263967,9606.ENSP00000264033,9606.ENSP00000264867,9606.ENSP00000306157,9606.ENSP00000311032,9606.ENSP00000317272,9606.ENSP00000324806,9606.ENSP00000345681,9606.ENSP00000354558,9606.ENSP00000361021,9606.ENSP00000361423,9606.ENSP00000363081,…	SIRT4,TGFB3,KRAS,VHL,MDM2,PIK3R3,IL7,PIK3CA,CBL,PPARGC1A,IL7R,CASP3,MET,GSK3B,GATA2,MTOR,PTEN,ABL1,DKK1,KLF4,COL2A1,JAK2,SIN3A,MAPK8,BCL2,RAF1,PRKCA,MAP2K4,BRCA1,PIK3R1,MAP3K12,PRLR,LIG4,EYA1,LRP2,FAS,MUTYH
GO:0016310	Phosphorylation	38	966	0.67	1.46	2.96e-13	9606.ENSP00000241416,9606.ENSP00000245960,9606.ENSP00000256442,9606.ENSP00000256458,9606.ENSP00000257290,9606.ENSP00000262643,9606.ENSP00000262948,9606.ENSP00000263967,9606.ENSP00000296545,9606.ENSP00000317272,9606.ENSP00000324806,9606.ENSP00000324856,9606.ENSP00000339824,9606.ENSP00000343741,9606.ENSP00000351905,9606.ENSP00000354558,9606.ENSP00000355896,9606.ENSP00000358813,9606.ENSP00000359424,…	ACVR2A,CDC25B,CCNB1,IRAK2,PDGFRA,CCNE1,MAP2K2,PIK3CA,IL15,MET,GSK3B,STK11,FGFR3,ATR,TGFBR2,MTOR,TGFB2,TTK,CHUK,ABL1,TLR4,BMP2,JAK2,CHEK2,PPP3CB,MAPK8,BCL2,CDC7,RAF1,PRKCA,MAP2K4,CDKN2A,PIK3R1,ACVR1B,MAP3K12,MAP2K6,PRLR,GHR
GO:0006793	Phosphorus metabolic process	53	1902	0.52	1.17	3.53e-13	9606.ENSP00000219066,9606.ENSP00000234310,9606.ENSP00000241416,9606.ENSP00000245960,9606.ENSP00000256442,9606.ENSP00000256458,9606.ENSP00000257290,9606.ENSP00000262643,9606.ENSP00000262741,9606.ENSP00000262948,9606.ENSP00000263967,9606.ENSP00000283228,9606.ENSP00000296545,9606.ENSP00000298573,9606.ENSP00000317272,9606.ENSP00000321656,9606.ENSP00000324806,9606.ENSP00000324856,9606.ENSP00000338185,…	NTHL1,PPP3R1,ACVR2A,CDC25B,CCNB1,IRAK2,PDGFRA,CCNE1,PIK3R3,MAP2K2,PIK3CA,PTPRR,IL15,DUSP16,MET,CDC25C,GSK3B,STK11,PLCB1,FGFR3,PLD1,ATR,TGFBR2,FUT8,MTOR,DUSP10,TGFB2,DUSP5,TTK,CHUK,PTEN,ABL1,TLR4,CDC14B,BMP2,JAK2,CHEK2,PPP3CB,PPP3CA,MAPK8,BCL2,CDC7,RAF1,PRKCA,MAP2K4,CDKN2A,PIK3R1,ACVR1B,MAP3K12,MAP2K6,PRLR,GHR,EYA1
GO:0010556	Regulation of macromolecule biosynthetic process	79	3980	0.37	0.92	4.34e-13	9606.ENSP00000225983,9606.ENSP00000234310,9606.ENSP00000238682,9606.ENSP00000241416,9606.ENSP00000256458,9606.ENSP00000256474,9606.ENSP00000256759,9606.ENSP00000258149,9606.ENSP00000262320,9606.ENSP00000262643,9606.ENSP00000262948,9606.ENSP00000262965,9606.ENSP00000263253,9606.ENSP00000264606,9606.ENSP00000264867,9606.ENSP00000282111,9606.ENSP00000296545,9606.ENSP00000298552,9606.ENSP00000304895,…	HDAC5,PPP3R1,TGFB3,ACVR2A,IRAK2,VHL,FST,MDM2,AXIN1,CCNE1,MAP2K2,TCF3,EP300,HDAC4,PPARGC1A,TCF7L1,IL15,TSC1,IRS1,ARNT2,MET,ETV4,GSK3B,PHF6,SP1,MEN1,PLCB1,MYB,SMARCB1,SMAD4,ETV7,PLD1,ATR,GATA2,SUV39H2,ERCC6,ETS2,MTOR,TGFB2,PRDM1,CHUK,PTEN,ABL1,PBX3,DKK1,TLR4,MED12,KLF4,BMP2,PCNA,BRCA2,MLLT3,JAK2,CHEK2,FANCA,PAX3,RFC4,PPP3CB,PPP3CA,SIN3A,MAPK8,BCL2,SOS1,PBRM1,NSD1,E2F5,RAF1,ETV1,MAP2K4,CDKN2A,BRCA1,…
GO:0010648	Negative regulation of cell communication	44	1348	0.59	1.29	7.63e-13	9606.ENSP00000202967,9606.ENSP00000238682,9606.ENSP00000256474,9606.ENSP00000256759,9606.ENSP00000258149,9606.ENSP00000262320,9606.ENSP00000263851,9606.ENSP00000264033,9606.ENSP00000283228,9606.ENSP00000298552,9606.ENSP00000298573,9606.ENSP00000302625,9606.ENSP00000303231,9606.ENSP00000304895,9606.ENSP00000307305,9606.ENSP00000317272,9606.ENSP00000324806,9606.ENSP00000324856,9606.ENSP00000337088,…	SIRT4,TGFB3,VHL,FST,MDM2,AXIN1,IL7,CBL,PTPRR,TSC1,DUSP16,AXIN2,IL12A,IRS1,DDIT4,MET,GSK3B,STK11,MEN1,SMAD4,GATA2,MTOR,DUSP10,TGFB2,DUSP5,PTEN,ABL1,ENDOG,DKK1,TLR4,AMER1,BMP2,MLLT3,COL2A1,CHEK2,PPP3CA,SIN3A,BCL2,RAF1,BRCA1,DDIT3,SPRY1,EYA1,LRP2
GO:0006796	Phosphate-containing compound metabolic process	52	1877	0.52	1.16	8.71e-13	9606.ENSP00000219066,9606.ENSP00000234310,9606.ENSP00000241416,9606.ENSP00000245960,9606.ENSP00000256442,9606.ENSP00000256458,9606.ENSP00000257290,9606.ENSP00000262643,9606.ENSP00000262741,9606.ENSP00000262948,9606.ENSP00000263967,9606.ENSP00000283228,9606.ENSP00000296545,9606.ENSP00000298573,9606.ENSP00000317272,9606.ENSP00000321656,9606.ENSP00000324806,9606.ENSP00000324856,9606.ENSP00000338185,…	NTHL1,PPP3R1,ACVR2A,CDC25B,CCNB1,IRAK2,PDGFRA,CCNE1,PIK3R3,MAP2K2,PIK3CA,PTPRR,IL15,DUSP16,MET,CDC25C,GSK3B,STK11,PLCB1,FGFR3,PLD1,ATR,TGFBR2,MTOR,DUSP10,TGFB2,DUSP5,TTK,CHUK,PTEN,ABL1,TLR4,CDC14B,BMP2,JAK2,CHEK2,PPP3CB,PPP3CA,MAPK8,BCL2,CDC7,RAF1,PRKCA,MAP2K4,CDKN2A,PIK3R1,ACVR1B,MAP3K12,MAP2K6,PRLR,GHR,EYA1
GO:0007169	Transmembrane receptor protein tyrosine kinase signaling pathway	26	425	0.86	1.81	9.1e-13	9606.ENSP00000220809,9606.ENSP00000257290,9606.ENSP00000262741,9606.ENSP00000263967,9606.ENSP00000264033,9606.ENSP00000283228,9606.ENSP00000286827,9606.ENSP00000304895,9606.ENSP00000307305,9606.ENSP00000311032,9606.ENSP00000317272,9606.ENSP00000324806,9606.ENSP00000328777,9606.ENSP00000329668,9606.ENSP00000338185,9606.ENSP00000339824,9606.ENSP00000360431,9606.ENSP00000361423,9606.ENSP00000364995,…	PLAT,PDGFRA,PIK3R3,PIK3CA,CBL,PTPRR,TIAM1,IRS1,DDIT4,CASP3,MET,GSK3B,EFNA5,SHC4,PLCB1,FGFR3,PLCE1,ABL1,SHC3,JAK2,SOS1,RAF1,PDGFC,PIK3R1,PRLR,GHR
GO:0048585	Negative regulation of response to stimulus	48	1612	0.55	1.21	9.44e-13	9606.ENSP00000220809,9606.ENSP00000238682,9606.ENSP00000256474,9606.ENSP00000256759,9606.ENSP00000257290,9606.ENSP00000258149,9606.ENSP00000262320,9606.ENSP00000263851,9606.ENSP00000264033,9606.ENSP00000283228,9606.ENSP00000298552,9606.ENSP00000298573,9606.ENSP00000302625,9606.ENSP00000303231,9606.ENSP00000304895,9606.ENSP00000306157,9606.ENSP00000307305,9606.ENSP00000317272,9606.ENSP00000324806,…	PLAT,TGFB3,VHL,FST,PDGFRA,MDM2,AXIN1,IL7,CBL,PTPRR,TSC1,DUSP16,AXIN2,IL12A,IRS1,IL7R,DDIT4,MET,GSK3B,STK11,MEN1,SMAD4,GATA2,ERCC6,MTOR,DUSP10,TGFB2,DUSP5,PTEN,ABL1,ENDOG,DKK1,TLR4,KLF4,AMER1,BMP2,MLLT3,COL2A1,CHEK2,PPP3CB,SIN3A,BCL2,RAF1,BRCA1,DDIT3,SPRY1,EYA1,LRP2
GO:0001775	Cell activation	32	693	0.74	1.57	9.63e-13	9606.ENSP00000220809,9606.ENSP00000225983,9606.ENSP00000234420,9606.ENSP00000257290,9606.ENSP00000262741,9606.ENSP00000262965,9606.ENSP00000263253,9606.ENSP00000263851,9606.ENSP00000263967,9606.ENSP00000264033,9606.ENSP00000264606,9606.ENSP00000265433,9606.ENSP00000296545,9606.ENSP00000298552,9606.ENSP00000306157,9606.ENSP00000324856,9606.ENSP00000338185,9606.ENSP00000341551,9606.ENSP00000351905,…	PLAT,HDAC5,MSH6,PDGFRA,PIK3R3,TCF3,EP300,IL7,PIK3CA,CBL,HDAC4,NBN,IL15,TSC1,IL7R,STK11,PLCB1,SMAD4,TGFBR2,MTOR,IL6R,GNAS,PTEN,ABL1,TLR4,JAK2,PPP3CB,PPP3CA,BCL2,PIK3R1,LIG4,B2M
GO:1901987	Regulation of cell cycle phase transition	26	431	0.85	1.79	1.22e-12	9606.ENSP00000245960,9606.ENSP00000256442,9606.ENSP00000258149,9606.ENSP00000262965,9606.ENSP00000265433,9606.ENSP00000321656,9606.ENSP00000337088,9606.ENSP00000338185,9606.ENSP00000340883,9606.ENSP00000343741,9606.ENSP00000348089,9606.ENSP00000358813,9606.ENSP00000361021,9606.ENSP00000363804,9606.ENSP00000364389,9606.ENSP00000365588,9606.ENSP00000369497,9606.ENSP00000372023,9606.ENSP00000378402,…	CDC25B,CCNB1,MDM2,TCF3,NBN,CDC25C,MEN1,PLCB1,SMARCB1,ATR,ERCC6,TTK,PTEN,KLF4,CDC14B,MDC1,BRCA2,CHEK2,SIN3A,BCL2,PBRM1,CDC7,CDKN2A,BRCA1,ARID1B,RAD51
GO:0030097	Hemopoiesis	31	655	0.75	1.58	1.4e-12	9606.ENSP00000225983,9606.ENSP00000256759,9606.ENSP00000257290,9606.ENSP00000262741,9606.ENSP00000262965,9606.ENSP00000263253,9606.ENSP00000263851,9606.ENSP00000264606,9606.ENSP00000296545,9606.ENSP00000298552,9606.ENSP00000306157,9606.ENSP00000311032,9606.ENSP00000324856,9606.ENSP00000330237,9606.ENSP00000339992,9606.ENSP00000345681,9606.ENSP00000351905,9606.ENSP00000354558,9606.ENSP00000355896,…	HDAC5,FST,PDGFRA,PIK3R3,TCF3,EP300,IL7,HDAC4,IL15,TSC1,IL7R,CASP3,STK11,CASP9,MYB,GATA2,TGFBR2,MTOR,TGFB2,IL6R,ABL1,KLF4,BRCA2,MLLT3,JAK2,PPP3CB,SIN3A,BCL2,PIK3R1,LIG4,B2M
GO:0009968	Negative regulation of signal transduction	42	1252	0.6	1.3	1.42e-12	9606.ENSP00000238682,9606.ENSP00000256474,9606.ENSP00000256759,9606.ENSP00000258149,9606.ENSP00000262320,9606.ENSP00000263851,9606.ENSP00000264033,9606.ENSP00000283228,9606.ENSP00000298552,9606.ENSP00000298573,9606.ENSP00000302625,9606.ENSP00000303231,9606.ENSP00000304895,9606.ENSP00000307305,9606.ENSP00000317272,9606.ENSP00000324806,9606.ENSP00000324856,9606.ENSP00000337088,9606.ENSP00000341551,…	TGFB3,VHL,FST,MDM2,AXIN1,IL7,CBL,PTPRR,TSC1,DUSP16,AXIN2,IL12A,IRS1,DDIT4,MET,GSK3B,STK11,MEN1,SMAD4,GATA2,MTOR,DUSP10,TGFB2,DUSP5,PTEN,ABL1,ENDOG,DKK1,TLR4,AMER1,BMP2,MLLT3,COL2A1,CHEK2,SIN3A,BCL2,RAF1,BRCA1,DDIT3,SPRY1,EYA1,LRP2
GO:0097191	Extrinsic apoptotic signaling pathway	16	113	1.23	2.44	1.42e-12	9606.ENSP00000263851,9606.ENSP00000276431,9606.ENSP00000303231,9606.ENSP00000324806,9606.ENSP00000339824,9606.ENSP00000355896,9606.ENSP00000357470,9606.ENSP00000358327,9606.ENSP00000369889,9606.ENSP00000371067,9606.ENSP00000381185,9606.ENSP00000401888,9606.ENSP00000428056,9606.ENSP00000442656,9606.ENSP00000496255,9606.ENSP00000498466	IL7,TNFRSF10B,IL12A,GSK3B,FGFR3,TGFB2,IL6R,CASP7,COL2A1,JAK2,BCL2,RAF1,PIK3R1,ACVR1B,EYA1,FAS
GO:0043408	Regulation of MAPK cascade	31	668	0.74	1.55	2.28e-12	9606.ENSP00000215631,9606.ENSP00000238682,9606.ENSP00000257290,9606.ENSP00000262320,9606.ENSP00000262948,9606.ENSP00000283228,9606.ENSP00000298573,9606.ENSP00000337088,9606.ENSP00000338185,9606.ENSP00000339824,9606.ENSP00000341551,9606.ENSP00000355866,9606.ENSP00000355896,9606.ENSP00000357470,9606.ENSP00000358596,9606.ENSP00000360431,9606.ENSP00000361021,9606.ENSP00000361423,9606.ENSP00000363081,…	GADD45B,TGFB3,PDGFRA,AXIN1,MAP2K2,PTPRR,DUSP16,MEN1,PLCB1,FGFR3,SMAD4,DUSP10,TGFB2,IL6R,DUSP5,PLCE1,PTEN,ABL1,DKK1,TLR4,BMP2,JAK2,RAF1,PRKCA,MAP2K4,PDGFC,MAP3K12,MAP2K6,SPRY1,GHR,FAS
GO:0051726	Regulation of cell cycle	39	1108	0.62	1.32	3.47e-12	9606.ENSP00000215631,9606.ENSP00000245960,9606.ENSP00000256442,9606.ENSP00000258149,9606.ENSP00000262643,9606.ENSP00000262965,9606.ENSP00000265433,9606.ENSP00000298552,9606.ENSP00000298743,9606.ENSP00000302625,9606.ENSP00000311032,9606.ENSP00000321656,9606.ENSP00000324856,9606.ENSP00000337088,9606.ENSP00000338185,9606.ENSP00000340883,9606.ENSP00000343741,9606.ENSP00000348089,9606.ENSP00000355896,…	GADD45B,CDC25B,CCNB1,MDM2,CCNE1,TCF3,NBN,TSC1,GAS1,AXIN2,CASP3,CDC25C,STK11,MEN1,PLCB1,SMARCB1,ATR,ERCC6,TGFB2,TTK,PTEN,ABL1,KLF4,CDC14B,MDC1,BMP2,BRCA2,CHEK2,SIN3A,BCL2,PBRM1,CDC7,E2F5,PRKCA,CDKN2A,BRCA1,MAP2K6,ARID1B,RAD51
GO:0032147	Activation of protein kinase activity	19	203	1.05	2.09	4.15e-12	9606.ENSP00000256442,9606.ENSP00000262320,9606.ENSP00000262948,9606.ENSP00000263967,9606.ENSP00000276431,9606.ENSP00000324856,9606.ENSP00000328777,9606.ENSP00000348089,9606.ENSP00000351905,9606.ENSP00000354558,9606.ENSP00000355896,9606.ENSP00000361423,9606.ENSP00000368104,9606.ENSP00000371067,9606.ENSP00000422464,9606.ENSP00000449038,9606.ENSP00000468348,9606.ENSP00000482954,9606.ENSP00000483403	CCNB1,AXIN1,MAP2K2,PIK3CA,TNFRSF10B,STK11,EFNA5,ERCC6,TGFBR2,MTOR,TGFB2,ABL1,BMP2,JAK2,PDGFC,MAP3K12,MAP2K6,PRLR,GHR
GO:0043066	Negative regulation of apoptotic process	35	891	0.67	1.4	4.26e-12	9606.ENSP00000202967,9606.ENSP00000238682,9606.ENSP00000256078,9606.ENSP00000256474,9606.ENSP00000258149,9606.ENSP00000262741,9606.ENSP00000263851,9606.ENSP00000263967,9606.ENSP00000264033,9606.ENSP00000264867,9606.ENSP00000306157,9606.ENSP00000311032,9606.ENSP00000324806,9606.ENSP00000345681,9606.ENSP00000354558,9606.ENSP00000361021,9606.ENSP00000361423,9606.ENSP00000363081,9606.ENSP00000363804,…	SIRT4,TGFB3,KRAS,VHL,MDM2,PIK3R3,IL7,PIK3CA,CBL,PPARGC1A,IL7R,CASP3,GSK3B,GATA2,MTOR,PTEN,ABL1,DKK1,KLF4,COL2A1,JAK2,SIN3A,MAPK8,BCL2,RAF1,PRKCA,MAP2K4,BRCA1,PIK3R1,MAP3K12,PRLR,LIG4,EYA1,LRP2,FAS
GO:0008283	Cell population proliferation	31	712	0.71	1.46	1.14e-11	9606.ENSP00000241416,9606.ENSP00000256078,9606.ENSP00000256759,9606.ENSP00000262948,9606.ENSP00000263851,9606.ENSP00000265433,9606.ENSP00000296545,9606.ENSP00000298552,9606.ENSP00000302232,9606.ENSP00000302625,9606.ENSP00000306157,9606.ENSP00000321656,9606.ENSP00000324856,9606.ENSP00000326804,9606.ENSP00000339824,9606.ENSP00000341551,9606.ENSP00000345681,9606.ENSP00000355896,9606.ENSP00000358092,…	ACVR2A,KRAS,FST,MAP2K2,IL7,NBN,IL15,TSC1,ALKBH3,AXIN2,IL7R,CDC25C,STK11,CUL1,FGFR3,SMAD4,GATA2,TGFB2,PRDM1,PTEN,ABL1,TLR4,BMP2,BRCA2,PPP3CB,BCL2,PDGFC,DDIT3,LIG4,EYA1,LRP2
GO:0070482	Response to oxygen levels	22	318	0.91	1.81	1.14e-11	9606.ENSP00000202967,9606.ENSP00000220809,9606.ENSP00000238682,9606.ENSP00000256474,9606.ENSP00000258149,9606.ENSP00000263253,9606.ENSP00000264033,9606.ENSP00000265421,9606.ENSP00000298552,9606.ENSP00000307305,9606.ENSP00000307479,9606.ENSP00000311032,9606.ENSP00000341551,9606.ENSP00000346997,9606.ENSP00000351905,9606.ENSP00000354558,9606.ENSP00000355896,9606.ENSP00000361021,9606.ENSP00000361725,…	SIRT4,PLAT,TGFB3,VHL,MDM2,EP300,CBL,POLB,TSC1,DDIT4,ARNT2,CASP3,SMAD4,SUV39H2,TGFBR2,MTOR,TGFB2,PTEN,ENDOG,BMP2,BCL2,FAS
GO:0031326	Regulation of cellular biosynthetic process	78	4143	0.35	0.86	1.23e-11	9606.ENSP00000225983,9606.ENSP00000234310,9606.ENSP00000238682,9606.ENSP00000241416,9606.ENSP00000256458,9606.ENSP00000256474,9606.ENSP00000256759,9606.ENSP00000258149,9606.ENSP00000262320,9606.ENSP00000262643,9606.ENSP00000262948,9606.ENSP00000262965,9606.ENSP00000263253,9606.ENSP00000264606,9606.ENSP00000264867,9606.ENSP00000282111,9606.ENSP00000296545,9606.ENSP00000298552,9606.ENSP00000304895,…	HDAC5,PPP3R1,TGFB3,ACVR2A,IRAK2,VHL,FST,MDM2,AXIN1,CCNE1,MAP2K2,TCF3,EP300,HDAC4,PPARGC1A,TCF7L1,IL15,TSC1,IRS1,ARNT2,MET,ETV4,GSK3B,STK11,PHF6,SP1,MEN1,PLCB1,MYB,SMARCB1,SMAD4,ETV7,PLD1,ATR,GATA2,SUV39H2,ERCC6,ETS2,MTOR,TGFB2,PRDM1,CHUK,PTEN,ABL1,PBX3,DKK1,TLR4,MED12,KLF4,BMP2,PCNA,BRCA2,MLLT3,JAK2,CHEK2,FANCA,PAX3,RFC4,PPP3CB,PPP3CA,SIN3A,MAPK8,BCL2,SOS1,PBRM1,NSD1,E2F5,RAF1,ETV1,CDKN2A,BRCA1,P…
GO:0033993	Response to lipid	33	827	0.68	1.38	1.65e-11	9606.ENSP00000220809,9606.ENSP00000238682,9606.ENSP00000255120,9606.ENSP00000256458,9606.ENSP00000263967,9606.ENSP00000264033,9606.ENSP00000296545,9606.ENSP00000302625,9606.ENSP00000303231,9606.ENSP00000304895,9606.ENSP00000307305,9606.ENSP00000311032,9606.ENSP00000324806,9606.ENSP00000324856,9606.ENSP00000328777,9606.ENSP00000330237,9606.ENSP00000338185,9606.ENSP00000345681,9606.ENSP00000351905,…	PLAT,TGFB3,NASP,IRAK2,PIK3CA,CBL,IL15,AXIN2,IL12A,IRS1,DDIT4,CASP3,GSK3B,STK11,EFNA5,CASP9,PLCB1,GATA2,TGFBR2,DUSP10,TGFB2,ABL1,ENDOG,DKK1,TLR4,KLF4,PCNA,JAK2,MAPK8,WNT5B,BCL2,GHR,B2M
GO:0071214	Cellular response to abiotic stimulus	22	325	0.9	1.78	1.68e-11	9606.ENSP00000258149,9606.ENSP00000263253,9606.ENSP00000263967,9606.ENSP00000276431,9606.ENSP00000311032,9606.ENSP00000324856,9606.ENSP00000330237,9606.ENSP00000343741,9606.ENSP00000354558,9606.ENSP00000361021,9606.ENSP00000363089,9606.ENSP00000364270,9606.ENSP00000368458,9606.ENSP00000369497,9606.ENSP00000372023,9606.ENSP00000378974,9606.ENSP00000410402,9606.ENSP00000418960,9606.ENSP00000428056,…	MDM2,EP300,PIK3CA,TNFRSF10B,CASP3,STK11,CASP9,ATR,MTOR,PTEN,TLR4,XPA,PCNA,BRCA2,CHEK2,MAPK8,MAP2K4,BRCA1,PIK3R1,LIG4,RAD51,FAS
GO:0009887	Animal organ morphogenesis	36	997	0.63	1.3	1.88e-11	9606.ENSP00000238682,9606.ENSP00000241416,9606.ENSP00000256078,9606.ENSP00000256759,9606.ENSP00000257290,9606.ENSP00000258149,9606.ENSP00000262948,9606.ENSP00000263253,9606.ENSP00000263851,9606.ENSP00000265421,9606.ENSP00000289081,9606.ENSP00000302625,9606.ENSP00000326804,9606.ENSP00000339824,9606.ENSP00000341551,9606.ENSP00000341843,9606.ENSP00000345681,9606.ENSP00000351905,9606.ENSP00000354558,…	TGFB3,ACVR2A,KRAS,FST,PDGFRA,MDM2,MAP2K2,EP300,IL7,POLB,FANCC,AXIN2,CUL1,FGFR3,SMAD4,ETV7,GATA2,TGFBR2,MTOR,TGFB2,PRDM1,PTEN,PBX3,MED12,KDM6A,BMP2,COL2A1,PAX3,PPP3CA,BCL2,SOS1,PDGFC,SPRY1,GHR,EYA1,LRP2
GO:1903706	Regulation of hemopoiesis	24	410	0.84	1.66	2.36e-11	9606.ENSP00000216373,9606.ENSP00000241416,9606.ENSP00000263851,9606.ENSP00000296545,9606.ENSP00000306157,9606.ENSP00000339992,9606.ENSP00000340883,9606.ENSP00000345681,9606.ENSP00000351905,9606.ENSP00000354558,9606.ENSP00000355866,9606.ENSP00000358092,9606.ENSP00000361423,9606.ENSP00000363089,9606.ENSP00000373952,9606.ENSP00000378323,9606.ENSP00000384675,9606.ENSP00000386593,9606.ENSP00000408695,…	SOS2,ACVR2A,IL7,IL15,IL7R,MYB,SMARCB1,GATA2,TGFBR2,MTOR,DUSP10,PRDM1,ABL1,TLR4,FANCA,PPP3CA,SOS1,PBRM1,PRKCA,CDKN2A,PIK3R1,ACVR1B,ARID1B,B2M
GO:0009892	Negative regulation of metabolic process	64	2982	0.41	0.93	2.51e-11	9606.ENSP00000202967,9606.ENSP00000215631,9606.ENSP00000220809,9606.ENSP00000225983,9606.ENSP00000234420,9606.ENSP00000238682,9606.ENSP00000256474,9606.ENSP00000256759,9606.ENSP00000258149,9606.ENSP00000262320,9606.ENSP00000262643,9606.ENSP00000262965,9606.ENSP00000263253,9606.ENSP00000263967,9606.ENSP00000264033,9606.ENSP00000264606,9606.ENSP00000265433,9606.ENSP00000296545,9606.ENSP00000298552,…	SIRT4,GADD45B,PLAT,HDAC5,MSH6,TGFB3,VHL,FST,MDM2,AXIN1,CCNE1,TCF3,EP300,PIK3CA,CBL,HDAC4,NBN,IL15,TSC1,DUSP16,GAS1,AXIN2,IL12A,DDIT4,CASP3,MET,GSK3B,STK11,PHF6,MEN1,PLCB1,MYB,SMARCB1,SMAD4,ETV7,ATR,GATA2,SUV39H2,ERCC6,ETS2,MTOR,DUSP10,TGFB2,IL6R,PRDM1,PTEN,ABL1,DKK1,TLR4,KLF4,BMP2,PCNA,BRCA2,PPP3CA,SIN3A,BCL2,NSD1,RAF1,CDKN2A,BRCA1,ACVR1B,DDIT3,MAP2K6,SPRY1
GO:0048589	Developmental growth	24	412	0.84	1.65	2.57e-11	9606.ENSP00000263253,9606.ENSP00000263851,9606.ENSP00000265433,9606.ENSP00000298743,9606.ENSP00000324856,9606.ENSP00000328777,9606.ENSP00000339824,9606.ENSP00000341551,9606.ENSP00000348089,9606.ENSP00000351905,9606.ENSP00000354558,9606.ENSP00000355896,9606.ENSP00000360141,9606.ENSP00000361021,9606.ENSP00000363193,9606.ENSP00000367203,9606.ENSP00000369497,9606.ENSP00000378306,9606.ENSP00000378323,…	EP300,IL7,NBN,GAS1,STK11,EFNA5,FGFR3,SMAD4,ERCC6,TGFBR2,MTOR,TGFB2,GNAS,PTEN,MED12,KDM6A,BRCA2,PPP3CB,PPP3CA,BCL2,SOS1,MAP2K4,SPRY1,PRLR
GO:0002682	Regulation of immune system process	43	1438	0.55	1.16	2.66e-11	9606.ENSP00000216373,9606.ENSP00000238682,9606.ENSP00000241416,9606.ENSP00000256458,9606.ENSP00000262965,9606.ENSP00000263253,9606.ENSP00000263851,9606.ENSP00000263967,9606.ENSP00000296545,9606.ENSP00000303231,9606.ENSP00000306157,9606.ENSP00000311032,9606.ENSP00000324856,9606.ENSP00000338185,9606.ENSP00000339992,9606.ENSP00000340883,9606.ENSP00000345681,9606.ENSP00000351905,9606.ENSP00000354558,…	SOS2,TGFB3,ACVR2A,IRAK2,TCF3,EP300,IL7,PIK3CA,IL15,IL12A,IL7R,CASP3,STK11,PLCB1,MYB,SMARCB1,GATA2,TGFBR2,MTOR,DUSP10,TGFB2,IL6R,PRDM1,PTEN,ABL1,TLR4,JAK2,FANCA,PPP3CB,PPP3CA,SIN3A,MAPK8,BCL2,SOS1,PBRM1,PRKCA,MAP2K4,CDKN2A,PIK3R1,ACVR1B,MAP2K6,ARID1B,B2M
GO:0072359	Circulatory system development	34	901	0.65	1.32	2.9e-11	9606.ENSP00000234310,9606.ENSP00000257290,9606.ENSP00000258149,9606.ENSP00000262741,9606.ENSP00000262948,9606.ENSP00000263253,9606.ENSP00000263967,9606.ENSP00000298552,9606.ENSP00000302625,9606.ENSP00000311032,9606.ENSP00000324856,9606.ENSP00000341551,9606.ENSP00000345681,9606.ENSP00000351905,9606.ENSP00000354558,9606.ENSP00000355896,9606.ENSP00000358092,9606.ENSP00000358327,9606.ENSP00000360431,…	PPP3R1,PDGFRA,MDM2,PIK3R3,MAP2K2,EP300,PIK3CA,TSC1,AXIN2,CASP3,STK11,SMAD4,GATA2,TGFBR2,MTOR,TGFB2,PRDM1,CASP7,PLCE1,PTEN,ABL1,MED12,KDM6A,BMP2,PCNA,COL2A1,PPP3CB,SOS1,PRKCA,MAP2K4,DDIT3,SPRY1,EYA1,LRP2
GO:0045860	Positive regulation of protein kinase activity	24	416	0.84	1.64	3.05e-11	9606.ENSP00000245960,9606.ENSP00000256442,9606.ENSP00000262320,9606.ENSP00000262948,9606.ENSP00000263967,9606.ENSP00000276431,9606.ENSP00000302625,9606.ENSP00000324856,9606.ENSP00000328777,9606.ENSP00000348089,9606.ENSP00000351905,9606.ENSP00000354558,9606.ENSP00000355896,9606.ENSP00000357470,9606.ENSP00000361423,9606.ENSP00000363081,9606.ENSP00000363089,9606.ENSP00000368104,9606.ENSP00000371067,…	CDC25B,CCNB1,AXIN1,MAP2K2,PIK3CA,TNFRSF10B,AXIN2,STK11,EFNA5,ERCC6,TGFBR2,MTOR,TGFB2,IL6R,ABL1,DKK1,TLR4,BMP2,JAK2,PDGFC,MAP3K12,MAP2K6,PRLR,GHR
GO:0007507	Heart development	27	548	0.77	1.52	3.11e-11	9606.ENSP00000234310,9606.ENSP00000257290,9606.ENSP00000258149,9606.ENSP00000262948,9606.ENSP00000263253,9606.ENSP00000298552,9606.ENSP00000302625,9606.ENSP00000311032,9606.ENSP00000341551,9606.ENSP00000351905,9606.ENSP00000354558,9606.ENSP00000355896,9606.ENSP00000358092,9606.ENSP00000358327,9606.ENSP00000360431,9606.ENSP00000361021,9606.ENSP00000363193,9606.ENSP00000367203,9606.ENSP00000368104,…	PPP3R1,PDGFRA,MDM2,MAP2K2,EP300,TSC1,AXIN2,CASP3,SMAD4,TGFBR2,MTOR,TGFB2,PRDM1,CASP7,PLCE1,PTEN,MED12,KDM6A,BMP2,PCNA,COL2A1,PPP3CB,SOS1,MAP2K4,SPRY1,EYA1,LRP2
GO:1901564	Organonitrogen compound metabolic process	86	4981	0.31	0.8	3.13e-11	9606.ENSP00000202967,9606.ENSP00000219066,9606.ENSP00000220809,9606.ENSP00000225983,9606.ENSP00000227451,9606.ENSP00000229769,9606.ENSP00000234310,9606.ENSP00000241416,9606.ENSP00000245960,9606.ENSP00000256442,9606.ENSP00000256458,9606.ENSP00000256474,9606.ENSP00000257290,9606.ENSP00000258149,9606.ENSP00000260227,9606.ENSP00000261879,9606.ENSP00000262320,9606.ENSP00000262643,9606.ENSP00000262948,…	SIRT4,NTHL1,PLAT,HDAC5,DTX4,FANCE,PPP3R1,ACVR2A,CDC25B,CCNB1,IRAK2,VHL,PDGFRA,MDM2,MMP7,APH1B,AXIN1,CCNE1,MAP2K2,EP300,CBL,HDAC4,PTPRR,FANCC,IL15,DUSP16,AXIN2,CASP3,MET,CDC25C,GSK3B,STK11,CUL1,CASP9,FANCF,MEN1,FGFR3,ATR,SUV39H2,TGFBR2,FUT8,MTOR,DUSP10,TGFB2,PRDM1,CASP7,DUSP5,TTK,CHUK,PTEN,ABL1,TLR4,MED12,CDC14B,KDM6A,FANCG,BMP2,BRCA2,MLLT3,COL2A1,JAK2,CHEK2,FANCA,PPP3CB,PPP3CA,SIN3A,MAPK8,BCL2,CD…
GO:0010212	Response to ionizing radiation	16	143	1.12	2.09	3.41e-11	9606.ENSP00000258149,9606.ENSP00000264033,9606.ENSP00000265421,9606.ENSP00000311032,9606.ENSP00000324856,9606.ENSP00000337088,9606.ENSP00000343741,9606.ENSP00000348089,9606.ENSP00000369497,9606.ENSP00000372023,9606.ENSP00000381185,9606.ENSP00000418960,9606.ENSP00000421491,9606.ENSP00000484288,9606.ENSP00000493712,9606.ENSP00000496255	MDM2,CBL,POLB,CASP3,STK11,MEN1,ATR,ERCC6,BRCA2,CHEK2,BCL2,BRCA1,XRCC4,LIG4,RAD51,EYA1
GO:0050865	Regulation of cell activation	29	658	0.72	1.42	5.3e-11	9606.ENSP00000216373,9606.ENSP00000257290,9606.ENSP00000262965,9606.ENSP00000263851,9606.ENSP00000263967,9606.ENSP00000296545,9606.ENSP00000303231,9606.ENSP00000306157,9606.ENSP00000311032,9606.ENSP00000339992,9606.ENSP00000340883,9606.ENSP00000345681,9606.ENSP00000351905,9606.ENSP00000355866,9606.ENSP00000357470,9606.ENSP00000358092,9606.ENSP00000361021,9606.ENSP00000361423,9606.ENSP00000363089,…	SOS2,PDGFRA,TCF3,IL7,PIK3CA,IL15,IL12A,IL7R,CASP3,MYB,SMARCB1,GATA2,TGFBR2,DUSP10,IL6R,PRDM1,PTEN,ABL1,TLR4,JAK2,FANCA,PPP3CA,BCL2,SOS1,PBRM1,PRKCA,CDKN2A,ARID1B,B2M
GO:0006355	Regulation of transcription, DNA-templated	69	3460	0.37	0.88	5.4e-11	9606.ENSP00000225983,9606.ENSP00000234310,9606.ENSP00000238682,9606.ENSP00000241416,9606.ENSP00000256458,9606.ENSP00000256474,9606.ENSP00000256759,9606.ENSP00000258149,9606.ENSP00000262320,9606.ENSP00000262643,9606.ENSP00000262948,9606.ENSP00000262965,9606.ENSP00000263253,9606.ENSP00000264606,9606.ENSP00000264867,9606.ENSP00000282111,9606.ENSP00000307479,9606.ENSP00000317272,9606.ENSP00000321835,…	HDAC5,PPP3R1,TGFB3,ACVR2A,IRAK2,VHL,FST,MDM2,AXIN1,CCNE1,MAP2K2,TCF3,EP300,HDAC4,PPARGC1A,TCF7L1,ARNT2,MET,ETV4,PHF6,SP1,MEN1,PLCB1,MYB,SMARCB1,SMAD4,ETV7,GATA2,SUV39H2,ERCC6,ETS2,MTOR,TGFB2,PRDM1,CHUK,PTEN,ABL1,PBX3,DKK1,TLR4,MED12,KLF4,BMP2,PCNA,BRCA2,MLLT3,JAK2,CHEK2,FANCA,PAX3,PPP3CB,PPP3CA,SIN3A,MAPK8,SOS1,PBRM1,NSD1,E2F5,RAF1,ETV1,CDKN2A,BRCA1,PIK3R1,MAML2,ACVR1B,DDIT3,MAP3K12,ARID1B,EYA1
GO:0009725	Response to hormone	31	762	0.68	1.36	5.58e-11	9606.ENSP00000220809,9606.ENSP00000225983,9606.ENSP00000238682,9606.ENSP00000241261,9606.ENSP00000262741,9606.ENSP00000263253,9606.ENSP00000263967,9606.ENSP00000298552,9606.ENSP00000302625,9606.ENSP00000304895,9606.ENSP00000307305,9606.ENSP00000311032,9606.ENSP00000324806,9606.ENSP00000324856,9606.ENSP00000328777,9606.ENSP00000329357,9606.ENSP00000330237,9606.ENSP00000337088,9606.ENSP00000338185,…	PLAT,HDAC5,TGFB3,TNFSF10,PIK3R3,EP300,PIK3CA,TSC1,AXIN2,IRS1,DDIT4,CASP3,GSK3B,STK11,EFNA5,SP1,CASP9,MEN1,PLCB1,TGFBR2,MTOR,TGFB2,GNAS,PCNA,JAK2,BCL2,BRCA1,PIK3R1,PRLR,GHR,LRP2
GO:0009411	Response to UV	16	150	1.1	2.02	6.45e-11	9606.ENSP00000234420,9606.ENSP00000263253,9606.ENSP00000303231,9606.ENSP00000311032,9606.ENSP00000324856,9606.ENSP00000330237,9606.ENSP00000337088,9606.ENSP00000343741,9606.ENSP00000348089,9606.ENSP00000358327,9606.ENSP00000364270,9606.ENSP00000368458,9606.ENSP00000369497,9606.ENSP00000378974,9606.ENSP00000381185,9606.ENSP00000428056	MSH6,EP300,IL12A,CASP3,STK11,CASP9,MEN1,ATR,ERCC6,CASP7,XPA,PCNA,BRCA2,MAPK8,BCL2,PIK3R1
GO:0001701	In utero embryonic development	23	393	0.84	1.62	7.07e-11	9606.ENSP00000238682,9606.ENSP00000255120,9606.ENSP00000256442,9606.ENSP00000257290,9606.ENSP00000262320,9606.ENSP00000265421,9606.ENSP00000265433,9606.ENSP00000283228,9606.ENSP00000307479,9606.ENSP00000329097,9606.ENSP00000340883,9606.ENSP00000341551,9606.ENSP00000345681,9606.ENSP00000351905,9606.ENSP00000353910,9606.ENSP00000358092,9606.ENSP00000361725,9606.ENSP00000367203,9606.ENSP00000368104,…	TGFB3,NASP,CCNB1,PDGFRA,AXIN1,POLB,NBN,PTPRR,ARNT2,PHF6,SMARCB1,SMAD4,GATA2,TGFBR2,FUT8,PRDM1,ENDOG,KDM6A,BMP2,BRCA2,SIN3A,ACVR1B,LIG4
GO:1902105	Regulation of leukocyte differentiation	21	315	0.9	1.71	7.26e-11	9606.ENSP00000216373,9606.ENSP00000263851,9606.ENSP00000296545,9606.ENSP00000306157,9606.ENSP00000339992,9606.ENSP00000340883,9606.ENSP00000345681,9606.ENSP00000351905,9606.ENSP00000354558,9606.ENSP00000355866,9606.ENSP00000358092,9606.ENSP00000361423,9606.ENSP00000363089,9606.ENSP00000373952,9606.ENSP00000378323,9606.ENSP00000384675,9606.ENSP00000386593,9606.ENSP00000408695,9606.ENSP00000418915,…	SOS2,IL7,IL15,IL7R,MYB,SMARCB1,GATA2,TGFBR2,MTOR,DUSP10,PRDM1,ABL1,TLR4,FANCA,PPP3CA,SOS1,PBRM1,PRKCA,CDKN2A,PIK3R1,ARID1B
GO:0090304	Nucleic acid metabolic process	53	2203	0.46	0.99	9.02e-11	9606.ENSP00000216367,9606.ENSP00000219066,9606.ENSP00000229769,9606.ENSP00000234420,9606.ENSP00000255120,9606.ENSP00000262643,9606.ENSP00000262965,9606.ENSP00000263253,9606.ENSP00000264867,9606.ENSP00000265421,9606.ENSP00000265433,9606.ENSP00000289081,9606.ENSP00000291552,9606.ENSP00000302232,9606.ENSP00000302625,9606.ENSP00000311368,9606.ENSP00000330875,9606.ENSP00000337088,9606.ENSP00000340883,…	POLE2,NTHL1,FANCE,MSH6,NASP,CCNE1,TCF3,EP300,PPARGC1A,POLB,NBN,FANCC,U2AF1,ALKBH3,AXIN2,POLD4,FANCF,MEN1,SMARCB1,SMAD4,ETV7,ATR,GATA2,ERCC6,RAD52,SMC3,ABL1,ENDOG,KLF4,XPA,CDC14B,MDC1,FANCG,BMP2,PCNA,BRCA2,JAK2,CHEK2,FANCA,RFC4,SIN3A,CDC7,ALKBH2,ETV1,CDKN2A,BRCA1,XRCC4,PIK3R1,LIG4,RAD51,UBE2T,EYA1,MUTYH
GO:0000278	Mitotic cell cycle	28	631	0.72	1.4	1.14e-10	9606.ENSP00000245960,9606.ENSP00000255120,9606.ENSP00000256442,9606.ENSP00000258149,9606.ENSP00000262643,9606.ENSP00000265433,9606.ENSP00000321656,9606.ENSP00000326804,9606.ENSP00000337088,9606.ENSP00000338185,9606.ENSP00000339992,9606.ENSP00000354720,9606.ENSP00000358813,9606.ENSP00000361423,9606.ENSP00000364389,9606.ENSP00000365588,9606.ENSP00000368458,9606.ENSP00000369497,9606.ENSP00000372023,…	CDC25B,NASP,CCNB1,MDM2,CCNE1,NBN,CDC25C,CUL1,MEN1,PLCB1,MYB,SMC3,TTK,ABL1,CDC14B,MDC1,PCNA,BRCA2,CHEK2,PPP3CA,BCL2,PBRM1,CDC7,PRKCA,BRCA1,ACVR1B,SPRY1,RAD51
GO:0045944	Positive regulation of transcription by RNA polymerase II	39	1250	0.57	1.16	1.15e-10	9606.ENSP00000225983,9606.ENSP00000234310,9606.ENSP00000238682,9606.ENSP00000241416,9606.ENSP00000262965,9606.ENSP00000263253,9606.ENSP00000264606,9606.ENSP00000264867,9606.ENSP00000307479,9606.ENSP00000317272,9606.ENSP00000321835,9606.ENSP00000329357,9606.ENSP00000337088,9606.ENSP00000339992,9606.ENSP00000340883,9606.ENSP00000341551,9606.ENSP00000345681,9606.ENSP00000348089,9606.ENSP00000353344,…	HDAC5,PPP3R1,TGFB3,ACVR2A,TCF3,EP300,HDAC4,PPARGC1A,ARNT2,MET,ETV4,SP1,MEN1,MYB,SMARCB1,SMAD4,GATA2,ERCC6,ETS2,CHUK,ABL1,PBX3,TLR4,MED12,KLF4,BMP2,JAK2,PAX3,PPP3CB,PPP3CA,SIN3A,RAF1,ETV1,CDKN2A,BRCA1,PIK3R1,MAML2,DDIT3,EYA1
GO:1901214	Regulation of neuron death	21	324	0.89	1.67	1.18e-10	9606.ENSP00000238682,9606.ENSP00000256078,9606.ENSP00000263967,9606.ENSP00000264033,9606.ENSP00000264867,9606.ENSP00000298552,9606.ENSP00000307305,9606.ENSP00000311032,9606.ENSP00000324806,9606.ENSP00000330237,9606.ENSP00000355896,9606.ENSP00000361423,9606.ENSP00000363081,9606.ENSP00000363089,9606.ENSP00000371067,9606.ENSP00000381185,9606.ENSP00000410402,9606.ENSP00000448665,9606.ENSP00000449038,…	TGFB3,KRAS,PIK3CA,CBL,PPARGC1A,TSC1,DDIT4,CASP3,GSK3B,CASP9,TGFB2,ABL1,DKK1,TLR4,JAK2,BCL2,MAP2K4,DDIT3,MAP3K12,GHR,LIG4
GO:0007346	Regulation of mitotic cell cycle	25	493	0.78	1.49	1.29e-10	9606.ENSP00000245960,9606.ENSP00000256442,9606.ENSP00000258149,9606.ENSP00000262965,9606.ENSP00000265433,9606.ENSP00000298743,9606.ENSP00000321656,9606.ENSP00000338185,9606.ENSP00000340883,9606.ENSP00000358813,9606.ENSP00000361021,9606.ENSP00000361423,9606.ENSP00000363804,9606.ENSP00000364389,9606.ENSP00000365588,9606.ENSP00000369497,9606.ENSP00000372023,9606.ENSP00000378402,9606.ENSP00000381185,…	CDC25B,CCNB1,MDM2,TCF3,NBN,GAS1,CDC25C,PLCB1,SMARCB1,TTK,PTEN,ABL1,KLF4,CDC14B,MDC1,BRCA2,CHEK2,SIN3A,BCL2,PBRM1,CDC7,PRKCA,CDKN2A,BRCA1,ARID1B
GO:0051052	Regulation of DNA metabolic process	26	541	0.76	1.45	1.4e-10	9606.ENSP00000234420,9606.ENSP00000263967,9606.ENSP00000264867,9606.ENSP00000265433,9606.ENSP00000302625,9606.ENSP00000306157,9606.ENSP00000311032,9606.ENSP00000337088,9606.ENSP00000340883,9606.ENSP00000343741,9606.ENSP00000348089,9606.ENSP00000351284,9606.ENSP00000354720,9606.ENSP00000361725,9606.ENSP00000363804,9606.ENSP00000368458,9606.ENSP00000369497,9606.ENSP00000376272,9606.ENSP00000386593,…	MSH6,PIK3CA,PPARGC1A,NBN,AXIN2,IL7R,CASP3,MEN1,SMARCB1,ATR,ERCC6,RAD52,SMC3,ENDOG,KLF4,PCNA,BRCA2,RFC4,PBRM1,CDC7,MAP2K4,CDKN2A,BRCA1,ARID1B,RAD51,EYA1
GO:0010942	Positive regulation of cell death	27	590	0.73	1.42	1.47e-10	9606.ENSP00000215631,9606.ENSP00000238682,9606.ENSP00000241261,9606.ENSP00000276431,9606.ENSP00000302625,9606.ENSP00000303231,9606.ENSP00000307305,9606.ENSP00000311032,9606.ENSP00000324806,9606.ENSP00000330237,9606.ENSP00000341551,9606.ENSP00000355896,9606.ENSP00000358327,9606.ENSP00000361021,9606.ENSP00000361423,9606.ENSP00000361725,9606.ENSP00000363081,9606.ENSP00000363089,9606.ENSP00000368104,…	GADD45B,TGFB3,TNFSF10,TNFRSF10B,AXIN2,IL12A,DDIT4,CASP3,GSK3B,CASP9,SMAD4,TGFB2,CASP7,PTEN,ABL1,ENDOG,DKK1,TLR4,BMP2,JAK2,CHEK2,MAPK8,MAP2K4,CDKN2A,DDIT3,MAP2K6,FAS
GO:0036293	Response to decreased oxygen levels	20	291	0.91	1.7	1.5e-10	9606.ENSP00000202967,9606.ENSP00000220809,9606.ENSP00000238682,9606.ENSP00000256474,9606.ENSP00000258149,9606.ENSP00000263253,9606.ENSP00000264033,9606.ENSP00000298552,9606.ENSP00000307305,9606.ENSP00000307479,9606.ENSP00000311032,9606.ENSP00000341551,9606.ENSP00000346997,9606.ENSP00000351905,9606.ENSP00000354558,9606.ENSP00000355896,9606.ENSP00000361021,9606.ENSP00000361725,9606.ENSP00000368104,…	SIRT4,PLAT,TGFB3,VHL,MDM2,EP300,CBL,TSC1,DDIT4,ARNT2,CASP3,SMAD4,SUV39H2,TGFBR2,MTOR,TGFB2,PTEN,ENDOG,BMP2,BCL2
GO:0070848	Response to growth factor	25	503	0.77	1.47	1.92e-10	9606.ENSP00000238682,9606.ENSP00000241416,9606.ENSP00000256759,9606.ENSP00000257290,9606.ENSP00000263967,9606.ENSP00000264033,9606.ENSP00000298743,9606.ENSP00000307305,9606.ENSP00000311032,9606.ENSP00000337088,9606.ENSP00000339824,9606.ENSP00000341551,9606.ENSP00000351905,9606.ENSP00000353910,9606.ENSP00000355896,9606.ENSP00000361423,9606.ENSP00000363089,9606.ENSP00000363804,9606.ENSP00000368104,…	TGFB3,ACVR2A,FST,PDGFRA,PIK3CA,CBL,GAS1,DDIT4,CASP3,MEN1,FGFR3,SMAD4,TGFBR2,FUT8,TGFB2,ABL1,TLR4,KLF4,BMP2,COL2A1,SOS1,RAF1,ACVR1B,DDIT3,LRP2
GO:0050863	Regulation of T cell activation	22	376	0.84	1.57	2.19e-10	9606.ENSP00000216373,9606.ENSP00000263851,9606.ENSP00000263967,9606.ENSP00000296545,9606.ENSP00000303231,9606.ENSP00000306157,9606.ENSP00000311032,9606.ENSP00000339992,9606.ENSP00000340883,9606.ENSP00000351905,9606.ENSP00000355866,9606.ENSP00000358092,9606.ENSP00000361021,9606.ENSP00000361423,9606.ENSP00000371067,9606.ENSP00000373952,9606.ENSP00000378323,9606.ENSP00000384675,9606.ENSP00000386593,…	SOS2,IL7,PIK3CA,IL15,IL12A,IL7R,CASP3,MYB,SMARCB1,TGFBR2,DUSP10,PRDM1,PTEN,ABL1,JAK2,FANCA,PPP3CA,SOS1,PBRM1,CDKN2A,ARID1B,B2M
GO:0051249	Regulation of lymphocyte activation	25	508	0.77	1.45	2.33e-10	9606.ENSP00000216373,9606.ENSP00000262965,9606.ENSP00000263851,9606.ENSP00000263967,9606.ENSP00000296545,9606.ENSP00000303231,9606.ENSP00000306157,9606.ENSP00000311032,9606.ENSP00000339992,9606.ENSP00000340883,9606.ENSP00000351905,9606.ENSP00000355866,9606.ENSP00000358092,9606.ENSP00000361021,9606.ENSP00000361423,9606.ENSP00000363089,9606.ENSP00000371067,9606.ENSP00000373952,9606.ENSP00000378323,…	SOS2,TCF3,IL7,PIK3CA,IL15,IL12A,IL7R,CASP3,MYB,SMARCB1,TGFBR2,DUSP10,PRDM1,PTEN,ABL1,TLR4,JAK2,FANCA,PPP3CA,BCL2,SOS1,PBRM1,CDKN2A,ARID1B,B2M
GO:0007399	Nervous system development	52	2188	0.45	0.97	2.4e-10	9606.ENSP00000234310,9606.ENSP00000256078,9606.ENSP00000262965,9606.ENSP00000263253,9606.ENSP00000264606,9606.ENSP00000289081,9606.ENSP00000293829,9606.ENSP00000298552,9606.ENSP00000307305,9606.ENSP00000307479,9606.ENSP00000311032,9606.ENSP00000317272,9606.ENSP00000324806,9606.ENSP00000324856,9606.ENSP00000328777,9606.ENSP00000337088,9606.ENSP00000338185,9606.ENSP00000340883,9606.ENSP00000341551,…	PPP3R1,KRAS,TCF3,EP300,HDAC4,FANCC,FGF11,TSC1,DDIT4,ARNT2,CASP3,MET,GSK3B,STK11,EFNA5,MEN1,PLCB1,SMARCB1,SMAD4,GATA2,ERCC6,TGFBR2,MTOR,DUSP10,TGFB2,PRDM1,PTEN,ABL1,PBX3,DKK1,TLR4,MED12,SHC3,KDM6A,BMP2,BRCA2,COL2A1,JAK2,PAX3,PPP3CB,PPP3CA,SIN3A,WNT5B,BCL2,SOS1,ETV1,PDGFC,ACVR1B,LIG4,ARID1B,EYA1,LRP2
GO:0031324	Negative regulation of cellular metabolic process	53	2265	0.44	0.96	2.44e-10	9606.ENSP00000202967,9606.ENSP00000215631,9606.ENSP00000225983,9606.ENSP00000234420,9606.ENSP00000256474,9606.ENSP00000256759,9606.ENSP00000258149,9606.ENSP00000262320,9606.ENSP00000262643,9606.ENSP00000262965,9606.ENSP00000263253,9606.ENSP00000263967,9606.ENSP00000264033,9606.ENSP00000264606,9606.ENSP00000265433,9606.ENSP00000298552,9606.ENSP00000298573,9606.ENSP00000302625,9606.ENSP00000307305,…	SIRT4,GADD45B,HDAC5,MSH6,VHL,FST,MDM2,AXIN1,CCNE1,TCF3,EP300,PIK3CA,CBL,HDAC4,NBN,TSC1,DUSP16,AXIN2,DDIT4,CASP3,MET,GSK3B,PHF6,MEN1,PLCB1,MYB,SMARCB1,SMAD4,ETV7,ATR,GATA2,SUV39H2,ERCC6,ETS2,MTOR,DUSP10,TGFB2,PRDM1,PTEN,ABL1,DKK1,KLF4,BMP2,PCNA,BRCA2,PPP3CA,SIN3A,BCL2,NSD1,CDKN2A,BRCA1,DDIT3,SPRY1
GO:0051252	Regulation of RNA metabolic process	71	3759	0.35	0.83	2.51e-10	9606.ENSP00000225983,9606.ENSP00000234310,9606.ENSP00000238682,9606.ENSP00000241416,9606.ENSP00000256458,9606.ENSP00000256474,9606.ENSP00000256759,9606.ENSP00000258149,9606.ENSP00000262320,9606.ENSP00000262643,9606.ENSP00000262948,9606.ENSP00000262965,9606.ENSP00000263253,9606.ENSP00000264606,9606.ENSP00000264867,9606.ENSP00000282111,9606.ENSP00000302625,9606.ENSP00000307479,9606.ENSP00000317272,…	HDAC5,PPP3R1,TGFB3,ACVR2A,IRAK2,VHL,FST,MDM2,AXIN1,CCNE1,MAP2K2,TCF3,EP300,HDAC4,PPARGC1A,TCF7L1,AXIN2,ARNT2,MET,ETV4,PHF6,SP1,MEN1,PLCB1,MYB,SMARCB1,SMAD4,ETV7,GATA2,SUV39H2,ERCC6,ETS2,MTOR,TGFB2,PRDM1,CHUK,PTEN,ABL1,PBX3,DKK1,TLR4,MED12,KLF4,BMP2,PCNA,BRCA2,MLLT3,JAK2,CHEK2,FANCA,PAX3,PPP3CB,PPP3CA,SIN3A,MAPK8,SOS1,PBRM1,NSD1,E2F5,RAF1,ETV1,PRKCA,CDKN2A,BRCA1,PIK3R1,MAML2,ACVR1B,DDIT3,MAP3K12,A…
GO:0007049	Cell cycle	38	1246	0.56	1.11	4.33e-10	9606.ENSP00000234420,9606.ENSP00000245960,9606.ENSP00000255120,9606.ENSP00000256442,9606.ENSP00000258149,9606.ENSP00000262643,9606.ENSP00000263253,9606.ENSP00000265433,9606.ENSP00000298743,9606.ENSP00000321656,9606.ENSP00000324856,9606.ENSP00000326804,9606.ENSP00000337088,9606.ENSP00000338185,9606.ENSP00000339992,9606.ENSP00000340883,9606.ENSP00000346997,9606.ENSP00000354720,9606.ENSP00000358813,…	MSH6,CDC25B,NASP,CCNB1,MDM2,CCNE1,EP300,NBN,GAS1,CDC25C,STK11,CUL1,MEN1,PLCB1,MYB,SMARCB1,SUV39H2,SMC3,TTK,ABL1,CDC14B,MDC1,PCNA,BRCA2,CHEK2,FANCA,PPP3CA,BCL2,PBRM1,CDC7,PRKCA,CDKN2A,BRCA1,ACVR1B,DDIT3,SPRY1,LIG4,RAD51
GO:0045321	Leukocyte activation	26	574	0.73	1.37	4.73e-10	9606.ENSP00000225983,9606.ENSP00000234420,9606.ENSP00000262741,9606.ENSP00000262965,9606.ENSP00000263253,9606.ENSP00000263851,9606.ENSP00000264033,9606.ENSP00000264606,9606.ENSP00000265433,9606.ENSP00000296545,9606.ENSP00000298552,9606.ENSP00000306157,9606.ENSP00000324856,9606.ENSP00000351905,9606.ENSP00000354558,9606.ENSP00000357470,9606.ENSP00000361021,9606.ENSP00000361423,9606.ENSP00000363089,…	HDAC5,MSH6,PIK3R3,TCF3,EP300,IL7,CBL,HDAC4,NBN,IL15,TSC1,IL7R,STK11,TGFBR2,MTOR,IL6R,PTEN,ABL1,TLR4,JAK2,PPP3CB,PPP3CA,BCL2,PIK3R1,LIG4,B2M
GO:0090092	Regulation of transmembrane receptor protein serine/threonine kinase signaling pathway	19	275	0.91	1.64	4.87e-10	9606.ENSP00000238682,9606.ENSP00000241416,9606.ENSP00000256759,9606.ENSP00000262320,9606.ENSP00000263253,9606.ENSP00000324856,9606.ENSP00000337088,9606.ENSP00000341551,9606.ENSP00000351905,9606.ENSP00000355896,9606.ENSP00000358813,9606.ENSP00000361423,9606.ENSP00000363081,9606.ENSP00000368104,9606.ENSP00000371067,9606.ENSP00000378402,9606.ENSP00000442656,9606.ENSP00000481675,9606.ENSP00000496870	TGFB3,ACVR2A,FST,AXIN1,EP300,STK11,MEN1,SMAD4,TGFBR2,TGFB2,TTK,ABL1,DKK1,BMP2,JAK2,SIN3A,ACVR1B,SPRY1,LRP2
GO:0060429	Epithelium development	35	1069	0.59	1.16	5.2e-10	9606.ENSP00000234310,9606.ENSP00000256078,9606.ENSP00000256759,9606.ENSP00000262948,9606.ENSP00000263253,9606.ENSP00000298552,9606.ENSP00000302625,9606.ENSP00000311032,9606.ENSP00000317272,9606.ENSP00000337088,9606.ENSP00000340883,9606.ENSP00000341551,9606.ENSP00000345681,9606.ENSP00000351905,9606.ENSP00000355896,9606.ENSP00000358092,9606.ENSP00000360141,9606.ENSP00000361423,9606.ENSP00000363081,…	PPP3R1,KRAS,FST,MAP2K2,EP300,TSC1,AXIN2,CASP3,MET,MEN1,SMARCB1,SMAD4,GATA2,TGFBR2,TGFB2,PRDM1,GNAS,ABL1,DKK1,MED12,KLF4,KDM6A,BMP2,PCNA,COL2A1,JAK2,PPP3CA,WNT5B,BCL2,SOS1,ACVR1B,SPRY1,PRLR,EYA1,LRP2
GO:0030155	Regulation of cell adhesion	30	784	0.66	1.26	5.38e-10	9606.ENSP00000263851,9606.ENSP00000263967,9606.ENSP00000296545,9606.ENSP00000298552,9606.ENSP00000303231,9606.ENSP00000306157,9606.ENSP00000311032,9606.ENSP00000324806,9606.ENSP00000328777,9606.ENSP00000337088,9606.ENSP00000339992,9606.ENSP00000340883,9606.ENSP00000351905,9606.ENSP00000355866,9606.ENSP00000355896,9606.ENSP00000357470,9606.ENSP00000361021,9606.ENSP00000361423,9606.ENSP00000363804,…	IL7,PIK3CA,IL15,TSC1,IL12A,IL7R,CASP3,GSK3B,EFNA5,MEN1,MYB,SMARCB1,TGFBR2,DUSP10,TGFB2,IL6R,PTEN,ABL1,KLF4,BMP2,JAK2,PPP3CA,BCL2,PBRM1,PRKCA,CDKN2A,PIK3R1,PRLR,ARID1B,B2M
GO:0010332	Response to gamma radiation	11	55	1.38	2.17	5.89e-10	9606.ENSP00000258149,9606.ENSP00000264033,9606.ENSP00000265421,9606.ENSP00000337088,9606.ENSP00000343741,9606.ENSP00000348089,9606.ENSP00000369497,9606.ENSP00000372023,9606.ENSP00000381185,9606.ENSP00000484288,9606.ENSP00000493712	MDM2,CBL,POLB,MEN1,ATR,ERCC6,BRCA2,CHEK2,BCL2,LIG4,RAD51
GO:0008630	Intrinsic apoptotic signaling pathway in response to DNA damage	12	75	1.28	2.07	6.54e-10	9606.ENSP00000234420,9606.ENSP00000263253,9606.ENSP00000265421,9606.ENSP00000307305,9606.ENSP00000330237,9606.ENSP00000348089,9606.ENSP00000361423,9606.ENSP00000369497,9606.ENSP00000372023,9606.ENSP00000381185,9606.ENSP00000418960,9606.ENSP00000428056	MSH6,EP300,POLB,DDIT4,CASP9,ERCC6,ABL1,BRCA2,CHEK2,BCL2,BRCA1,PIK3R1
GO:0010628	Positive regulation of gene expression	36	1146	0.57	1.12	7.57e-10	9606.ENSP00000256078,9606.ENSP00000262741,9606.ENSP00000262948,9606.ENSP00000263253,9606.ENSP00000263851,9606.ENSP00000264867,9606.ENSP00000296545,9606.ENSP00000302625,9606.ENSP00000303231,9606.ENSP00000306157,9606.ENSP00000324806,9606.ENSP00000329357,9606.ENSP00000338185,9606.ENSP00000342793,9606.ENSP00000345681,9606.ENSP00000348089,9606.ENSP00000354558,9606.ENSP00000357470,9606.ENSP00000358092,…	KRAS,PIK3R3,MAP2K2,EP300,IL7,PPARGC1A,IL15,AXIN2,IL12A,IL7R,GSK3B,SP1,PLCB1,PLD1,GATA2,ERCC6,MTOR,IL6R,PRDM1,CHUK,ABL1,DKK1,TLR4,KLF4,KDM6A,BMP2,JAK2,PPP3CA,MAPK8,CDKN2A,BRCA1,PIK3R1,ACVR1B,DDIT3,ARID1B,B2M
GO:0051276	Chromosome organization	33	968	0.61	1.17	8.04e-10	9606.ENSP00000225983,9606.ENSP00000255120,9606.ENSP00000256442,9606.ENSP00000262320,9606.ENSP00000262643,9606.ENSP00000263253,9606.ENSP00000264606,9606.ENSP00000265433,9606.ENSP00000282111,9606.ENSP00000302625,9606.ENSP00000337088,9606.ENSP00000339992,9606.ENSP00000340883,9606.ENSP00000343741,9606.ENSP00000346997,9606.ENSP00000348089,9606.ENSP00000352252,9606.ENSP00000354720,9606.ENSP00000361423,…	HDAC5,NASP,CCNB1,AXIN1,CCNE1,EP300,HDAC4,NBN,TCF7L1,AXIN2,MEN1,MYB,SMARCB1,ATR,SUV39H2,ERCC6,H3C12,SMC3,ABL1,XPA,KDM6A,PCNA,BRCA2,MLLT3,JAK2,RFC4,PBRM1,NSD1,BRCA1,LIG4,ARID1B,RAD51,EYA1
GO:0006357	Regulation of transcription by RNA polymerase II	56	2586	0.41	0.89	9.25e-10	9606.ENSP00000225983,9606.ENSP00000234310,9606.ENSP00000238682,9606.ENSP00000241416,9606.ENSP00000256474,9606.ENSP00000256759,9606.ENSP00000258149,9606.ENSP00000262643,9606.ENSP00000262965,9606.ENSP00000263253,9606.ENSP00000264606,9606.ENSP00000264867,9606.ENSP00000282111,9606.ENSP00000307479,9606.ENSP00000317272,9606.ENSP00000321835,9606.ENSP00000329097,9606.ENSP00000329357,9606.ENSP00000337088,…	HDAC5,PPP3R1,TGFB3,ACVR2A,VHL,FST,MDM2,CCNE1,TCF3,EP300,HDAC4,PPARGC1A,TCF7L1,ARNT2,MET,ETV4,PHF6,SP1,MEN1,MYB,SMARCB1,SMAD4,ETV7,GATA2,SUV39H2,ERCC6,ETS2,PRDM1,CHUK,ABL1,PBX3,DKK1,TLR4,MED12,KLF4,BMP2,PCNA,MLLT3,JAK2,PAX3,PPP3CB,PPP3CA,SIN3A,SOS1,PBRM1,NSD1,E2F5,RAF1,ETV1,CDKN2A,BRCA1,PIK3R1,MAML2,DDIT3,ARID1B,EYA1
GO:0002376	Immune system process	50	2121	0.45	0.94	9.31e-10	9606.ENSP00000216373,9606.ENSP00000225983,9606.ENSP00000234420,9606.ENSP00000241261,9606.ENSP00000256759,9606.ENSP00000257290,9606.ENSP00000262741,9606.ENSP00000262948,9606.ENSP00000262965,9606.ENSP00000263253,9606.ENSP00000263851,9606.ENSP00000263967,9606.ENSP00000264033,9606.ENSP00000264606,9606.ENSP00000265421,9606.ENSP00000265433,9606.ENSP00000289081,9606.ENSP00000296545,9606.ENSP00000298552,…	SOS2,HDAC5,MSH6,TNFSF10,FST,PDGFRA,PIK3R3,MAP2K2,TCF3,EP300,IL7,PIK3CA,CBL,HDAC4,POLB,NBN,FANCC,IL15,TSC1,IL12A,IL7R,CASP3,STK11,CASP9,MYB,GATA2,TGFBR2,MTOR,TGFB2,IL6R,PRDM1,CHUK,PTEN,ABL1,TLR4,KLF4,BRCA2,MLLT3,JAK2,PPP3CB,PPP3CA,SIN3A,BCL2,SOS1,RAF1,XRCC4,PIK3R1,LIG4,B2M,FAS
GO:0010605	Negative regulation of macromolecule metabolic process	58	2760	0.4	0.87	1.1e-09	9606.ENSP00000202967,9606.ENSP00000215631,9606.ENSP00000220809,9606.ENSP00000225983,9606.ENSP00000234420,9606.ENSP00000238682,9606.ENSP00000256474,9606.ENSP00000256759,9606.ENSP00000258149,9606.ENSP00000262320,9606.ENSP00000262643,9606.ENSP00000262965,9606.ENSP00000263253,9606.ENSP00000263967,9606.ENSP00000264033,9606.ENSP00000264606,9606.ENSP00000265433,9606.ENSP00000298552,9606.ENSP00000298573,…	SIRT4,GADD45B,PLAT,HDAC5,MSH6,TGFB3,VHL,FST,MDM2,AXIN1,CCNE1,TCF3,EP300,PIK3CA,CBL,HDAC4,NBN,TSC1,DUSP16,GAS1,AXIN2,IL12A,DDIT4,CASP3,GSK3B,PHF6,MEN1,PLCB1,MYB,SMARCB1,SMAD4,ETV7,ATR,GATA2,SUV39H2,ERCC6,ETS2,DUSP10,TGFB2,IL6R,PRDM1,PTEN,ABL1,DKK1,TLR4,KLF4,BMP2,PCNA,BRCA2,PPP3CA,SIN3A,NSD1,RAF1,CDKN2A,BRCA1,ACVR1B,DDIT3,SPRY1
GO:0046649	Lymphocyte activation	23	457	0.78	1.41	1.13e-09	9606.ENSP00000225983,9606.ENSP00000234420,9606.ENSP00000262741,9606.ENSP00000262965,9606.ENSP00000263253,9606.ENSP00000263851,9606.ENSP00000264606,9606.ENSP00000265433,9606.ENSP00000296545,9606.ENSP00000298552,9606.ENSP00000306157,9606.ENSP00000324856,9606.ENSP00000354558,9606.ENSP00000357470,9606.ENSP00000361021,9606.ENSP00000361423,9606.ENSP00000363089,9606.ENSP00000378306,9606.ENSP00000378323,…	HDAC5,MSH6,PIK3R3,TCF3,EP300,IL7,HDAC4,NBN,IL15,TSC1,IL7R,STK11,MTOR,IL6R,PTEN,ABL1,TLR4,PPP3CB,PPP3CA,BCL2,PIK3R1,LIG4,B2M
GO:0002694	Regulation of leukocyte activation	26	601	0.71	1.31	1.18e-09	9606.ENSP00000216373,9606.ENSP00000262965,9606.ENSP00000263851,9606.ENSP00000263967,9606.ENSP00000296545,9606.ENSP00000303231,9606.ENSP00000306157,9606.ENSP00000311032,9606.ENSP00000339992,9606.ENSP00000340883,9606.ENSP00000345681,9606.ENSP00000351905,9606.ENSP00000355866,9606.ENSP00000358092,9606.ENSP00000361021,9606.ENSP00000361423,9606.ENSP00000363089,9606.ENSP00000371067,9606.ENSP00000373952,…	SOS2,TCF3,IL7,PIK3CA,IL15,IL12A,IL7R,CASP3,MYB,SMARCB1,GATA2,TGFBR2,DUSP10,PRDM1,PTEN,ABL1,TLR4,JAK2,FANCA,PPP3CA,BCL2,SOS1,PBRM1,CDKN2A,ARID1B,B2M
GO:1901990	Regulation of mitotic cell cycle phase transition	20	332	0.85	1.52	1.28e-09	9606.ENSP00000245960,9606.ENSP00000256442,9606.ENSP00000258149,9606.ENSP00000262965,9606.ENSP00000265433,9606.ENSP00000321656,9606.ENSP00000338185,9606.ENSP00000340883,9606.ENSP00000358813,9606.ENSP00000361021,9606.ENSP00000363804,9606.ENSP00000364389,9606.ENSP00000372023,9606.ENSP00000378402,9606.ENSP00000381185,9606.ENSP00000386593,9606.ENSP00000393139,9606.ENSP00000418915,9606.ENSP00000418960,…	CDC25B,CCNB1,MDM2,TCF3,NBN,CDC25C,PLCB1,SMARCB1,TTK,PTEN,KLF4,CDC14B,CHEK2,SIN3A,BCL2,PBRM1,CDC7,CDKN2A,BRCA1,ARID1B
GO:0071363	Cellular response to growth factor stimulus	23	473	0.76	1.36	2.15e-09	9606.ENSP00000238682,9606.ENSP00000241416,9606.ENSP00000256759,9606.ENSP00000257290,9606.ENSP00000263967,9606.ENSP00000264033,9606.ENSP00000298743,9606.ENSP00000307305,9606.ENSP00000311032,9606.ENSP00000339824,9606.ENSP00000341551,9606.ENSP00000351905,9606.ENSP00000353910,9606.ENSP00000355896,9606.ENSP00000361423,9606.ENSP00000363089,9606.ENSP00000363804,9606.ENSP00000368104,9606.ENSP00000369889,…	TGFB3,ACVR2A,FST,PDGFRA,PIK3CA,CBL,GAS1,DDIT4,CASP3,FGFR3,SMAD4,TGFBR2,FUT8,TGFB2,ABL1,TLR4,KLF4,BMP2,COL2A1,SOS1,RAF1,ACVR1B,LRP2
GO:0071900	Regulation of protein serine/threonine kinase activity	21	386	0.81	1.43	2.33e-09	9606.ENSP00000256442,9606.ENSP00000262320,9606.ENSP00000262643,9606.ENSP00000262948,9606.ENSP00000298573,9606.ENSP00000311032,9606.ENSP00000321656,9606.ENSP00000337088,9606.ENSP00000355866,9606.ENSP00000361021,9606.ENSP00000361423,9606.ENSP00000363081,9606.ENSP00000363089,9606.ENSP00000368104,9606.ENSP00000384675,9606.ENSP00000418915,9606.ENSP00000422464,9606.ENSP00000449038,9606.ENSP00000468348,…	CCNB1,AXIN1,CCNE1,MAP2K2,DUSP16,CASP3,CDC25C,MEN1,DUSP10,PTEN,ABL1,DKK1,TLR4,BMP2,SOS1,CDKN2A,PDGFC,MAP3K12,MAP2K6,SPRY1,GHR
GO:0022407	Regulation of cell-cell adhesion	23	480	0.75	1.34	2.82e-09	9606.ENSP00000263851,9606.ENSP00000263967,9606.ENSP00000296545,9606.ENSP00000303231,9606.ENSP00000306157,9606.ENSP00000311032,9606.ENSP00000328777,9606.ENSP00000339992,9606.ENSP00000340883,9606.ENSP00000351905,9606.ENSP00000355866,9606.ENSP00000357470,9606.ENSP00000361021,9606.ENSP00000361423,9606.ENSP00000363804,9606.ENSP00000368104,9606.ENSP00000371067,9606.ENSP00000378323,9606.ENSP00000386593,…	IL7,PIK3CA,IL15,IL12A,IL7R,CASP3,EFNA5,MYB,SMARCB1,TGFBR2,DUSP10,IL6R,PTEN,ABL1,KLF4,BMP2,JAK2,PPP3CA,PBRM1,PRKCA,CDKN2A,ARID1B,B2M
GO:0043410	Positive regulation of MAPK cascade	23	481	0.75	1.34	2.92e-09	9606.ENSP00000215631,9606.ENSP00000238682,9606.ENSP00000257290,9606.ENSP00000262320,9606.ENSP00000262948,9606.ENSP00000338185,9606.ENSP00000339824,9606.ENSP00000355896,9606.ENSP00000357470,9606.ENSP00000360431,9606.ENSP00000361021,9606.ENSP00000361423,9606.ENSP00000363081,9606.ENSP00000363089,9606.ENSP00000368104,9606.ENSP00000371067,9606.ENSP00000401888,9606.ENSP00000408695,9606.ENSP00000410402,…	GADD45B,TGFB3,PDGFRA,AXIN1,MAP2K2,PLCB1,FGFR3,TGFB2,IL6R,PLCE1,PTEN,ABL1,DKK1,TLR4,BMP2,JAK2,RAF1,PRKCA,MAP2K4,PDGFC,MAP3K12,MAP2K6,GHR
GO:0044260	Cellular macromolecule metabolic process	54	2512	0.41	0.87	3.21e-09	9606.ENSP00000216367,9606.ENSP00000219066,9606.ENSP00000229769,9606.ENSP00000234420,9606.ENSP00000255120,9606.ENSP00000258149,9606.ENSP00000262320,9606.ENSP00000262643,9606.ENSP00000262965,9606.ENSP00000264033,9606.ENSP00000265421,9606.ENSP00000265433,9606.ENSP00000289081,9606.ENSP00000302232,9606.ENSP00000302625,9606.ENSP00000311368,9606.ENSP00000324806,9606.ENSP00000326804,9606.ENSP00000330875,…	POLE2,NTHL1,FANCE,MSH6,NASP,MDM2,AXIN1,CCNE1,TCF3,CBL,POLB,NBN,FANCC,ALKBH3,AXIN2,POLD4,GSK3B,CUL1,FANCF,MEN1,SMARCB1,ATR,SUV39H2,ERCC6,RAD52,FUT8,SMC3,PRDM1,ABL1,ENDOG,XPA,CDC14B,MDC1,KDM6A,FANCG,BMP2,PCNA,BRCA2,COL2A1,CHEK2,FANCA,RFC4,SIN3A,CDC7,NSD1,ALKBH2,BRCA1,XRCC4,DDIT3,LIG4,RAD51,UBE2T,EYA1,MUTYH
GO:0051128	Regulation of cellular component organization	52	2365	0.42	0.88	3.79e-09	9606.ENSP00000234310,9606.ENSP00000238682,9606.ENSP00000241261,9606.ENSP00000256442,9606.ENSP00000257290,9606.ENSP00000262948,9606.ENSP00000263253,9606.ENSP00000263967,9606.ENSP00000264033,9606.ENSP00000264867,9606.ENSP00000265433,9606.ENSP00000286827,9606.ENSP00000298552,9606.ENSP00000302625,9606.ENSP00000317272,9606.ENSP00000321656,9606.ENSP00000324806,9606.ENSP00000324856,9606.ENSP00000328777,…	PPP3R1,TGFB3,TNFSF10,CCNB1,PDGFRA,MAP2K2,EP300,PIK3CA,CBL,PPARGC1A,NBN,TIAM1,TSC1,AXIN2,MET,CDC25C,GSK3B,STK11,EFNA5,PLCB1,SMARCB1,SMAD4,PLD1,ATR,GATA2,MTOR,TGFB2,TTK,PLCE1,PTEN,ABL1,ENDOG,DKK1,TLR4,KLF4,BMP2,MLLT3,PPP3CB,PPP3CA,SIN3A,MAPK8,BCL2,PBRM1,RAF1,CDKN2A,BRCA1,XRCC4,PIK3R1,ACVR1B,LIG4,ARID1B,B2M
GO:1903047	Mitotic cell cycle process	24	537	0.72	1.29	3.96e-09	9606.ENSP00000245960,9606.ENSP00000255120,9606.ENSP00000256442,9606.ENSP00000258149,9606.ENSP00000262643,9606.ENSP00000265433,9606.ENSP00000321656,9606.ENSP00000326804,9606.ENSP00000338185,9606.ENSP00000354720,9606.ENSP00000358813,9606.ENSP00000364389,9606.ENSP00000365588,9606.ENSP00000368458,9606.ENSP00000369497,9606.ENSP00000372023,9606.ENSP00000378323,9606.ENSP00000381185,9606.ENSP00000393139,…	CDC25B,NASP,CCNB1,MDM2,CCNE1,NBN,CDC25C,CUL1,PLCB1,SMC3,TTK,CDC14B,MDC1,PCNA,BRCA2,CHEK2,PPP3CA,BCL2,CDC7,PRKCA,BRCA1,ACVR1B,SPRY1,RAD51
GO:0051241	Negative regulation of multicellular organismal process	33	1035	0.58	1.09	4.17e-09	9606.ENSP00000220809,9606.ENSP00000225983,9606.ENSP00000238682,9606.ENSP00000257290,9606.ENSP00000283228,9606.ENSP00000296545,9606.ENSP00000302625,9606.ENSP00000303231,9606.ENSP00000324806,9606.ENSP00000324856,9606.ENSP00000341551,9606.ENSP00000345681,9606.ENSP00000351905,9606.ENSP00000355866,9606.ENSP00000355896,9606.ENSP00000357470,9606.ENSP00000360141,9606.ENSP00000361021,9606.ENSP00000363081,…	PLAT,HDAC5,TGFB3,PDGFRA,PTPRR,IL15,AXIN2,IL12A,GSK3B,STK11,SMAD4,GATA2,TGFBR2,DUSP10,TGFB2,IL6R,GNAS,PTEN,DKK1,TLR4,KLF4,BMP2,BRCA2,JAK2,PPP3CA,SIN3A,BCL2,CDKN2A,PIK3R1,DDIT3,MAP2K6,SPRY1,B2M
GO:2001020	Regulation of response to DNA damage stimulus	19	316	0.85	1.46	4.2e-09	9606.ENSP00000258149,9606.ENSP00000302625,9606.ENSP00000330237,9606.ENSP00000340883,9606.ENSP00000343741,9606.ENSP00000348089,9606.ENSP00000351284,9606.ENSP00000361423,9606.ENSP00000361725,9606.ENSP00000368458,9606.ENSP00000369497,9606.ENSP00000372023,9606.ENSP00000381185,9606.ENSP00000386593,9606.ENSP00000418915,9606.ENSP00000418960,9606.ENSP00000490491,9606.ENSP00000493712,9606.ENSP00000496255	MDM2,AXIN2,CASP9,SMARCB1,ATR,ERCC6,RAD52,ABL1,ENDOG,PCNA,BRCA2,CHEK2,BCL2,PBRM1,CDKN2A,BRCA1,ARID1B,RAD51,EYA1
GO:0001666	Response to hypoxia	18	278	0.89	1.5	4.43e-09	9606.ENSP00000202967,9606.ENSP00000220809,9606.ENSP00000238682,9606.ENSP00000256474,9606.ENSP00000258149,9606.ENSP00000263253,9606.ENSP00000307305,9606.ENSP00000307479,9606.ENSP00000311032,9606.ENSP00000341551,9606.ENSP00000346997,9606.ENSP00000351905,9606.ENSP00000354558,9606.ENSP00000355896,9606.ENSP00000361021,9606.ENSP00000361725,9606.ENSP00000368104,9606.ENSP00000381185	SIRT4,PLAT,TGFB3,VHL,MDM2,EP300,DDIT4,ARNT2,CASP3,SMAD4,SUV39H2,TGFBR2,MTOR,TGFB2,PTEN,ENDOG,BMP2,BCL2
GO:0030098	Lymphocyte differentiation	18	279	0.88	1.49	4.66e-09	9606.ENSP00000225983,9606.ENSP00000262741,9606.ENSP00000262965,9606.ENSP00000263253,9606.ENSP00000263851,9606.ENSP00000264606,9606.ENSP00000296545,9606.ENSP00000298552,9606.ENSP00000306157,9606.ENSP00000324856,9606.ENSP00000354558,9606.ENSP00000357470,9606.ENSP00000361423,9606.ENSP00000378306,9606.ENSP00000381185,9606.ENSP00000428056,9606.ENSP00000484288,9606.ENSP00000497910	HDAC5,PIK3R3,TCF3,EP300,IL7,HDAC4,IL15,TSC1,IL7R,STK11,MTOR,IL6R,ABL1,PPP3CB,BCL2,PIK3R1,LIG4,B2M
GO:1903131	Mononuclear cell differentiation	19	321	0.85	1.44	5.34e-09	9606.ENSP00000225983,9606.ENSP00000262741,9606.ENSP00000262965,9606.ENSP00000263253,9606.ENSP00000263851,9606.ENSP00000264606,9606.ENSP00000296545,9606.ENSP00000298552,9606.ENSP00000306157,9606.ENSP00000324856,9606.ENSP00000351905,9606.ENSP00000354558,9606.ENSP00000357470,9606.ENSP00000361423,9606.ENSP00000378306,9606.ENSP00000381185,9606.ENSP00000428056,9606.ENSP00000484288,9606.ENSP00000497910	HDAC5,PIK3R3,TCF3,EP300,IL7,HDAC4,IL15,TSC1,IL7R,STK11,TGFBR2,MTOR,IL6R,ABL1,PPP3CB,BCL2,PIK3R1,LIG4,B2M
GO:0090100	Positive regulation of transmembrane receptor protein serine/threonine kinase signaling pathway	13	118	1.12	1.75	5.5e-09	9606.ENSP00000238682,9606.ENSP00000241416,9606.ENSP00000262320,9606.ENSP00000263253,9606.ENSP00000324856,9606.ENSP00000337088,9606.ENSP00000341551,9606.ENSP00000351905,9606.ENSP00000355896,9606.ENSP00000358813,9606.ENSP00000368104,9606.ENSP00000371067,9606.ENSP00000442656	TGFB3,ACVR2A,AXIN1,EP300,STK11,MEN1,SMAD4,TGFBR2,TGFB2,TTK,BMP2,JAK2,ACVR1B
GO:2000145	Regulation of cell motility	32	988	0.58	1.09	5.66e-09	9606.ENSP00000225983,9606.ENSP00000257290,9606.ENSP00000260227,9606.ENSP00000262741,9606.ENSP00000262948,9606.ENSP00000283228,9606.ENSP00000286827,9606.ENSP00000303231,9606.ENSP00000317272,9606.ENSP00000329357,9606.ENSP00000338185,9606.ENSP00000345681,9606.ENSP00000351905,9606.ENSP00000354558,9606.ENSP00000355866,9606.ENSP00000355896,9606.ENSP00000357470,9606.ENSP00000361021,9606.ENSP00000361423,…	HDAC5,PDGFRA,MMP7,PIK3R3,MAP2K2,PTPRR,TIAM1,IL12A,MET,SP1,PLCB1,GATA2,TGFBR2,MTOR,DUSP10,TGFB2,IL6R,PTEN,ABL1,TLR4,KLF4,BMP2,JAK2,PPP3CA,SIN3A,WNT5B,BCL2,RAF1,PRKCA,PDGFC,PIK3R1,ACVR1B
GO:0048468	Cell development	43	1719	0.47	0.94	6.02e-09	9606.ENSP00000234310,9606.ENSP00000245960,9606.ENSP00000256078,9606.ENSP00000257290,9606.ENSP00000262320,9606.ENSP00000263253,9606.ENSP00000289081,9606.ENSP00000296545,9606.ENSP00000302625,9606.ENSP00000311032,9606.ENSP00000317272,9606.ENSP00000324806,9606.ENSP00000324856,9606.ENSP00000328777,9606.ENSP00000330237,9606.ENSP00000337088,9606.ENSP00000339992,9606.ENSP00000341551,9606.ENSP00000345681,…	PPP3R1,CDC25B,KRAS,PDGFRA,AXIN1,EP300,FANCC,IL15,AXIN2,CASP3,MET,GSK3B,STK11,EFNA5,CASP9,MEN1,MYB,SMAD4,GATA2,ERCC6,TGFBR2,MTOR,TGFB2,PRDM1,PTEN,ABL1,PBX3,DKK1,TLR4,MED12,FANCG,BRCA2,JAK2,PPP3CB,PPP3CA,WNT5B,BCL2,SOS1,ETV1,MAP2K4,PIK3R1,SPRY1,LRP2
GO:0045580	Regulation of T cell differentiation	15	178	1	1.62	6.04e-09	9606.ENSP00000216373,9606.ENSP00000263851,9606.ENSP00000296545,9606.ENSP00000306157,9606.ENSP00000339992,9606.ENSP00000340883,9606.ENSP00000351905,9606.ENSP00000355866,9606.ENSP00000358092,9606.ENSP00000361423,9606.ENSP00000373952,9606.ENSP00000384675,9606.ENSP00000386593,9606.ENSP00000418915,9606.ENSP00000490491	SOS2,IL7,IL15,IL7R,MYB,SMARCB1,TGFBR2,DUSP10,PRDM1,ABL1,FANCA,SOS1,PBRM1,CDKN2A,ARID1B
GO:0051093	Negative regulation of developmental process	31	933	0.6	1.1	6.29e-09	9606.ENSP00000225983,9606.ENSP00000256078,9606.ENSP00000256759,9606.ENSP00000262320,9606.ENSP00000264606,9606.ENSP00000302625,9606.ENSP00000324806,9606.ENSP00000324856,9606.ENSP00000328777,9606.ENSP00000337088,9606.ENSP00000339824,9606.ENSP00000339992,9606.ENSP00000341551,9606.ENSP00000345681,9606.ENSP00000351905,9606.ENSP00000355866,9606.ENSP00000355896,9606.ENSP00000360141,9606.ENSP00000361021,…	HDAC5,KRAS,FST,AXIN1,HDAC4,AXIN2,GSK3B,STK11,EFNA5,MEN1,FGFR3,MYB,SMAD4,GATA2,TGFBR2,DUSP10,TGFB2,GNAS,PTEN,DKK1,TLR4,KLF4,BMP2,PPP3CA,SIN3A,BCL2,CDKN2A,PIK3R1,DDIT3,SPRY1,B2M
GO:2000147	Positive regulation of cell motility	24	555	0.71	1.25	7.17e-09	9606.ENSP00000257290,9606.ENSP00000260227,9606.ENSP00000262741,9606.ENSP00000262948,9606.ENSP00000286827,9606.ENSP00000303231,9606.ENSP00000317272,9606.ENSP00000329357,9606.ENSP00000345681,9606.ENSP00000351905,9606.ENSP00000354558,9606.ENSP00000355896,9606.ENSP00000357470,9606.ENSP00000361423,9606.ENSP00000363089,9606.ENSP00000368104,9606.ENSP00000371067,9606.ENSP00000378323,9606.ENSP00000380379,…	PDGFRA,MMP7,PIK3R3,MAP2K2,TIAM1,IL12A,MET,SP1,GATA2,TGFBR2,MTOR,TGFB2,IL6R,ABL1,TLR4,BMP2,JAK2,PPP3CA,WNT5B,BCL2,PRKCA,PDGFC,PIK3R1,ACVR1B
GO:0060322	Head development	29	823	0.62	1.13	7.34e-09	9606.ENSP00000238682,9606.ENSP00000256078,9606.ENSP00000257290,9606.ENSP00000262320,9606.ENSP00000262948,9606.ENSP00000263253,9606.ENSP00000289081,9606.ENSP00000298552,9606.ENSP00000307305,9606.ENSP00000307479,9606.ENSP00000311032,9606.ENSP00000324806,9606.ENSP00000337088,9606.ENSP00000338185,9606.ENSP00000345681,9606.ENSP00000351905,9606.ENSP00000361021,9606.ENSP00000361423,9606.ENSP00000362588,…	TGFB3,KRAS,PDGFRA,AXIN1,MAP2K2,EP300,FANCC,TSC1,DDIT4,ARNT2,CASP3,GSK3B,MEN1,PLCB1,GATA2,TGFBR2,PTEN,ABL1,PBX3,DKK1,BMP2,BRCA2,COL2A1,PPP3CA,SIN3A,BCL2,SOS1,RAF1,LRP2
GO:0008285	Negative regulation of cell population proliferation	27	713	0.65	1.17	7.56e-09	9606.ENSP00000238682,9606.ENSP00000256474,9606.ENSP00000264867,9606.ENSP00000296545,9606.ENSP00000298552,9606.ENSP00000302625,9606.ENSP00000303231,9606.ENSP00000311032,9606.ENSP00000324856,9606.ENSP00000337088,9606.ENSP00000340883,9606.ENSP00000341551,9606.ENSP00000345681,9606.ENSP00000351905,9606.ENSP00000355866,9606.ENSP00000355896,9606.ENSP00000361021,9606.ENSP00000363804,9606.ENSP00000368104,…	TGFB3,VHL,PPARGC1A,IL15,TSC1,AXIN2,IL12A,CASP3,STK11,MEN1,SMARCB1,SMAD4,GATA2,TGFBR2,DUSP10,TGFB2,PTEN,KLF4,BMP2,BRCA2,JAK2,BCL2,PBRM1,RAF1,CDKN2A,SPRY1,B2M
GO:0010564	Regulation of cell cycle process	27	716	0.65	1.17	8.24e-09	9606.ENSP00000245960,9606.ENSP00000256442,9606.ENSP00000258149,9606.ENSP00000262965,9606.ENSP00000265433,9606.ENSP00000302625,9606.ENSP00000321656,9606.ENSP00000337088,9606.ENSP00000338185,9606.ENSP00000340883,9606.ENSP00000343741,9606.ENSP00000348089,9606.ENSP00000358813,9606.ENSP00000361021,9606.ENSP00000363804,9606.ENSP00000364389,9606.ENSP00000365588,9606.ENSP00000369497,9606.ENSP00000372023,…	CDC25B,CCNB1,MDM2,TCF3,NBN,AXIN2,CDC25C,MEN1,PLCB1,SMARCB1,ATR,ERCC6,TTK,PTEN,KLF4,CDC14B,MDC1,BRCA2,CHEK2,SIN3A,BCL2,PBRM1,CDC7,CDKN2A,BRCA1,ARID1B,RAD51
GO:0000165	MAPK cascade	16	219	0.94	1.52	9.75e-09	9606.ENSP00000256078,9606.ENSP00000262948,9606.ENSP00000337088,9606.ENSP00000339824,9606.ENSP00000341551,9606.ENSP00000348089,9606.ENSP00000355866,9606.ENSP00000358596,9606.ENSP00000361423,9606.ENSP00000363089,9606.ENSP00000378974,9606.ENSP00000401888,9606.ENSP00000410402,9606.ENSP00000449038,9606.ENSP00000468348,9606.ENSP00000481675	KRAS,MAP2K2,MEN1,FGFR3,SMAD4,ERCC6,DUSP10,DUSP5,ABL1,TLR4,MAPK8,RAF1,MAP2K4,MAP3K12,MAP2K6,SPRY1
GO:1902532	Negative regulation of intracellular signal transduction	23	519	0.72	1.25	1.13e-08	9606.ENSP00000258149,9606.ENSP00000283228,9606.ENSP00000298552,9606.ENSP00000298573,9606.ENSP00000307305,9606.ENSP00000317272,9606.ENSP00000324806,9606.ENSP00000324856,9606.ENSP00000337088,9606.ENSP00000341551,9606.ENSP00000354558,9606.ENSP00000355866,9606.ENSP00000355896,9606.ENSP00000358596,9606.ENSP00000361021,9606.ENSP00000361423,9606.ENSP00000361725,9606.ENSP00000363089,9606.ENSP00000368104,…	MDM2,PTPRR,TSC1,DUSP16,DDIT4,MET,GSK3B,STK11,MEN1,SMAD4,MTOR,DUSP10,TGFB2,DUSP5,PTEN,ABL1,ENDOG,TLR4,BMP2,CHEK2,BCL2,DDIT3,SPRY1
GO:0042113	B cell activation	15	189	0.97	1.55	1.27e-08	9606.ENSP00000225983,9606.ENSP00000234420,9606.ENSP00000262741,9606.ENSP00000262965,9606.ENSP00000263253,9606.ENSP00000263851,9606.ENSP00000264606,9606.ENSP00000265433,9606.ENSP00000306157,9606.ENSP00000361021,9606.ENSP00000361423,9606.ENSP00000363089,9606.ENSP00000381185,9606.ENSP00000428056,9606.ENSP00000484288	HDAC5,MSH6,PIK3R3,TCF3,EP300,IL7,HDAC4,NBN,IL7R,PTEN,ABL1,TLR4,BCL2,PIK3R1,LIG4
GO:0010243	Response to organonitrogen compound	31	963	0.58	1.06	1.29e-08	9606.ENSP00000220809,9606.ENSP00000225983,9606.ENSP00000241261,9606.ENSP00000257290,9606.ENSP00000258149,9606.ENSP00000262138,9606.ENSP00000262741,9606.ENSP00000263967,9606.ENSP00000298552,9606.ENSP00000304895,9606.ENSP00000311032,9606.ENSP00000324806,9606.ENSP00000324856,9606.ENSP00000329357,9606.ENSP00000337088,9606.ENSP00000338185,9606.ENSP00000354558,9606.ENSP00000358327,9606.ENSP00000360141,…	PLAT,HDAC5,TNFSF10,PDGFRA,MDM2,CACNG4,PIK3R3,PIK3CA,TSC1,IRS1,CASP3,GSK3B,STK11,SP1,MEN1,PLCB1,MTOR,CASP7,GNAS,ABL1,TLR4,PCNA,JAK2,PPP3CA,SIN3A,BCL2,BRCA1,PDGFC,PIK3R1,GHR,RAD51
GO:0071417	Cellular response to organonitrogen compound	24	574	0.7	1.21	1.33e-08	9606.ENSP00000220809,9606.ENSP00000225983,9606.ENSP00000257290,9606.ENSP00000258149,9606.ENSP00000262741,9606.ENSP00000263967,9606.ENSP00000304895,9606.ENSP00000311032,9606.ENSP00000324806,9606.ENSP00000329357,9606.ENSP00000337088,9606.ENSP00000338185,9606.ENSP00000354558,9606.ENSP00000358327,9606.ENSP00000360141,9606.ENSP00000361423,9606.ENSP00000363089,9606.ENSP00000371067,9606.ENSP00000378402,…	PLAT,HDAC5,PDGFRA,MDM2,PIK3R3,PIK3CA,IRS1,CASP3,GSK3B,SP1,MEN1,PLCB1,MTOR,CASP7,GNAS,ABL1,TLR4,JAK2,SIN3A,BRCA1,PDGFC,PIK3R1,GHR,RAD51
GO:0070997	Neuron death	12	102	1.14	1.71	1.41e-08	9606.ENSP00000256078,9606.ENSP00000264033,9606.ENSP00000264867,9606.ENSP00000265421,9606.ENSP00000311032,9606.ENSP00000330237,9606.ENSP00000358327,9606.ENSP00000361423,9606.ENSP00000361725,9606.ENSP00000381185,9606.ENSP00000484288,9606.ENSP00000498466	KRAS,CBL,PPARGC1A,POLB,CASP3,CASP9,CASP7,ABL1,ENDOG,BCL2,LIG4,FAS
GO:0006513	Protein monoubiquitination	11	78	1.22	1.78	1.42e-08	9606.ENSP00000229769,9606.ENSP00000264033,9606.ENSP00000289081,9606.ENSP00000326804,9606.ENSP00000330875,9606.ENSP00000367910,9606.ENSP00000369497,9606.ENSP00000373952,9606.ENSP00000418960,9606.ENSP00000493712,9606.ENSP00000494957	FANCE,CBL,FANCC,CUL1,FANCF,FANCG,BRCA2,FANCA,BRCA1,RAD51,UBE2T
GO:0030335	Positive regulation of cell migration	23	529	0.71	1.22	1.56e-08	9606.ENSP00000257290,9606.ENSP00000260227,9606.ENSP00000262741,9606.ENSP00000286827,9606.ENSP00000303231,9606.ENSP00000317272,9606.ENSP00000329357,9606.ENSP00000345681,9606.ENSP00000351905,9606.ENSP00000354558,9606.ENSP00000355896,9606.ENSP00000357470,9606.ENSP00000361423,9606.ENSP00000363089,9606.ENSP00000368104,9606.ENSP00000371067,9606.ENSP00000378323,9606.ENSP00000380379,9606.ENSP00000381185,…	PDGFRA,MMP7,PIK3R3,TIAM1,IL12A,MET,SP1,GATA2,TGFBR2,MTOR,TGFB2,IL6R,ABL1,TLR4,BMP2,JAK2,PPP3CA,WNT5B,BCL2,PRKCA,PDGFC,PIK3R1,ACVR1B
GO:0006139	Nucleobase-containing compound metabolic process	55	2722	0.38	0.81	1.79e-08	9606.ENSP00000216367,9606.ENSP00000219066,9606.ENSP00000229769,9606.ENSP00000234420,9606.ENSP00000255120,9606.ENSP00000262643,9606.ENSP00000262965,9606.ENSP00000263253,9606.ENSP00000264867,9606.ENSP00000265421,9606.ENSP00000265433,9606.ENSP00000289081,9606.ENSP00000291552,9606.ENSP00000302232,9606.ENSP00000302625,9606.ENSP00000311368,9606.ENSP00000330875,9606.ENSP00000337088,9606.ENSP00000340883,…	POLE2,NTHL1,FANCE,MSH6,NASP,CCNE1,TCF3,EP300,PPARGC1A,POLB,NBN,FANCC,U2AF1,ALKBH3,AXIN2,POLD4,FANCF,MEN1,SMARCB1,SMAD4,ETV7,ATR,GATA2,ERCC6,RAD52,FUT8,MTOR,SMC3,ABL1,ENDOG,KLF4,XPA,CDC14B,MDC1,FANCG,BMP2,PCNA,BRCA2,JAK2,CHEK2,FANCA,RFC4,SIN3A,CDC7,ALKBH2,ETV1,CDKN2A,BRCA1,XRCC4,PIK3R1,LIG4,RAD51,UBE2T,EYA1,MUTYH
GO:0014070	Response to organic cyclic compound	29	861	0.6	1.08	1.92e-08	9606.ENSP00000220809,9606.ENSP00000238682,9606.ENSP00000255120,9606.ENSP00000262138,9606.ENSP00000263967,9606.ENSP00000264033,9606.ENSP00000296545,9606.ENSP00000302625,9606.ENSP00000307305,9606.ENSP00000311032,9606.ENSP00000324806,9606.ENSP00000328777,9606.ENSP00000330237,9606.ENSP00000338185,9606.ENSP00000351905,9606.ENSP00000355896,9606.ENSP00000358327,9606.ENSP00000360141,9606.ENSP00000361423,…	PLAT,TGFB3,NASP,CACNG4,PIK3CA,CBL,IL15,AXIN2,DDIT4,CASP3,GSK3B,EFNA5,CASP9,PLCB1,TGFBR2,TGFB2,CASP7,GNAS,ABL1,ENDOG,BMP2,PCNA,JAK2,CHEK2,SIN3A,BCL2,BRCA1,GHR,RAD51
GO:0051172	Negative regulation of nitrogen compound metabolic process	51	2403	0.4	0.83	1.93e-08	9606.ENSP00000202967,9606.ENSP00000215631,9606.ENSP00000220809,9606.ENSP00000225983,9606.ENSP00000234420,9606.ENSP00000256474,9606.ENSP00000256759,9606.ENSP00000258149,9606.ENSP00000262320,9606.ENSP00000262643,9606.ENSP00000262965,9606.ENSP00000263253,9606.ENSP00000264033,9606.ENSP00000264606,9606.ENSP00000265433,9606.ENSP00000298552,9606.ENSP00000298573,9606.ENSP00000298743,9606.ENSP00000302625,…	SIRT4,GADD45B,PLAT,HDAC5,MSH6,VHL,FST,MDM2,AXIN1,CCNE1,TCF3,EP300,CBL,HDAC4,NBN,TSC1,DUSP16,GAS1,AXIN2,DDIT4,CASP3,GSK3B,PHF6,MEN1,PLCB1,MYB,SMARCB1,SMAD4,ETV7,ATR,GATA2,SUV39H2,ERCC6,ETS2,DUSP10,PRDM1,PTEN,ABL1,DKK1,KLF4,BMP2,PCNA,BRCA2,PPP3CA,SIN3A,NSD1,RAF1,CDKN2A,BRCA1,DDIT3,SPRY1
GO:0002521	Leukocyte differentiation	20	396	0.78	1.29	2.13e-08	9606.ENSP00000225983,9606.ENSP00000262741,9606.ENSP00000262965,9606.ENSP00000263253,9606.ENSP00000263851,9606.ENSP00000264606,9606.ENSP00000296545,9606.ENSP00000298552,9606.ENSP00000306157,9606.ENSP00000324856,9606.ENSP00000345681,9606.ENSP00000351905,9606.ENSP00000354558,9606.ENSP00000357470,9606.ENSP00000361423,9606.ENSP00000378306,9606.ENSP00000381185,9606.ENSP00000428056,9606.ENSP00000484288,…	HDAC5,PIK3R3,TCF3,EP300,IL7,HDAC4,IL15,TSC1,IL7R,STK11,GATA2,TGFBR2,MTOR,IL6R,ABL1,PPP3CB,BCL2,PIK3R1,LIG4,B2M
GO:0030334	Regulation of cell migration	30	927	0.58	1.05	2.25e-08	9606.ENSP00000225983,9606.ENSP00000257290,9606.ENSP00000260227,9606.ENSP00000262741,9606.ENSP00000283228,9606.ENSP00000286827,9606.ENSP00000303231,9606.ENSP00000317272,9606.ENSP00000329357,9606.ENSP00000338185,9606.ENSP00000345681,9606.ENSP00000351905,9606.ENSP00000354558,9606.ENSP00000355866,9606.ENSP00000355896,9606.ENSP00000357470,9606.ENSP00000361021,9606.ENSP00000361423,9606.ENSP00000363089,…	HDAC5,PDGFRA,MMP7,PIK3R3,PTPRR,TIAM1,IL12A,MET,SP1,PLCB1,GATA2,TGFBR2,MTOR,DUSP10,TGFB2,IL6R,PTEN,ABL1,TLR4,KLF4,BMP2,JAK2,PPP3CA,SIN3A,WNT5B,BCL2,PRKCA,PDGFC,PIK3R1,ACVR1B
GO:0062197	Cellular response to chemical stress	17	272	0.87	1.4	2.3e-08	9606.ENSP00000257290,9606.ENSP00000263967,9606.ENSP00000264867,9606.ENSP00000289081,9606.ENSP00000311032,9606.ENSP00000351284,9606.ENSP00000354558,9606.ENSP00000359424,9606.ENSP00000361423,9606.ENSP00000361725,9606.ENSP00000368458,9606.ENSP00000371067,9606.ENSP00000378402,9606.ENSP00000378974,9606.ENSP00000381185,9606.ENSP00000448665,9606.ENSP00000498466	PDGFRA,PIK3CA,PPARGC1A,FANCC,CASP3,RAD52,MTOR,CHUK,ABL1,ENDOG,PCNA,JAK2,SIN3A,MAPK8,BCL2,DDIT3,FAS
GO:1901360	Organic cyclic compound metabolic process	60	3181	0.35	0.76	2.75e-08	9606.ENSP00000216367,9606.ENSP00000219066,9606.ENSP00000229769,9606.ENSP00000234420,9606.ENSP00000255120,9606.ENSP00000257290,9606.ENSP00000262643,9606.ENSP00000262965,9606.ENSP00000263253,9606.ENSP00000264867,9606.ENSP00000265421,9606.ENSP00000265433,9606.ENSP00000289081,9606.ENSP00000291552,9606.ENSP00000302232,9606.ENSP00000302625,9606.ENSP00000311368,9606.ENSP00000330875,9606.ENSP00000337088,…	POLE2,NTHL1,FANCE,MSH6,NASP,PDGFRA,CCNE1,TCF3,EP300,PPARGC1A,POLB,NBN,FANCC,U2AF1,ALKBH3,AXIN2,POLD4,FANCF,MEN1,SMARCB1,SMAD4,ETV7,ATR,GATA2,ERCC6,RAD52,FUT8,MTOR,SMC3,TGFB2,ABL1,ENDOG,KLF4,XPA,CDC14B,MDC1,FANCG,BMP2,PCNA,BRCA2,JAK2,CHEK2,FANCA,RFC4,SIN3A,BCL2,CDC7,ALKBH2,ETV1,CDKN2A,BRCA1,XRCC4,PIK3R1,PRLR,LIG4,RAD51,UBE2T,EYA1,LRP2,MUTYH
GO:0048646	Anatomical structure formation involved in morphogenesis	30	938	0.58	1.04	2.92e-08	9606.ENSP00000234310,9606.ENSP00000257290,9606.ENSP00000262320,9606.ENSP00000262741,9606.ENSP00000262948,9606.ENSP00000263253,9606.ENSP00000263967,9606.ENSP00000298552,9606.ENSP00000302625,9606.ENSP00000311032,9606.ENSP00000330237,9606.ENSP00000341551,9606.ENSP00000345681,9606.ENSP00000351905,9606.ENSP00000353344,9606.ENSP00000355896,9606.ENSP00000358596,9606.ENSP00000360141,9606.ENSP00000361021,…	PPP3R1,PDGFRA,AXIN1,PIK3R3,MAP2K2,EP300,PIK3CA,TSC1,AXIN2,CASP3,CASP9,SMAD4,GATA2,TGFBR2,ETS2,TGFB2,DUSP5,GNAS,PTEN,ABL1,DKK1,MED12,KLF4,KDM6A,BMP2,COL2A1,PPP3CB,PRKCA,EYA1,LRP2
GO:0035295	Tube development	29	880	0.59	1.05	3.04e-08	9606.ENSP00000234310,9606.ENSP00000238682,9606.ENSP00000256078,9606.ENSP00000257290,9606.ENSP00000262741,9606.ENSP00000262948,9606.ENSP00000263253,9606.ENSP00000263967,9606.ENSP00000298552,9606.ENSP00000311032,9606.ENSP00000317272,9606.ENSP00000341551,9606.ENSP00000345681,9606.ENSP00000351905,9606.ENSP00000355896,9606.ENSP00000358092,9606.ENSP00000361021,9606.ENSP00000361423,9606.ENSP00000363193,…	PPP3R1,TGFB3,KRAS,PDGFRA,PIK3R3,MAP2K2,EP300,PIK3CA,TSC1,CASP3,MET,SMAD4,GATA2,TGFBR2,TGFB2,PRDM1,PTEN,ABL1,MED12,KDM6A,BMP2,COL2A1,BCL2,SOS1,PRKCA,PDGFC,SPRY1,EYA1,LRP2
GO:0006725	Cellular aromatic compound metabolic process	57	2936	0.36	0.78	3.19e-08	9606.ENSP00000216367,9606.ENSP00000219066,9606.ENSP00000229769,9606.ENSP00000234420,9606.ENSP00000255120,9606.ENSP00000262643,9606.ENSP00000262965,9606.ENSP00000263253,9606.ENSP00000264867,9606.ENSP00000265421,9606.ENSP00000265433,9606.ENSP00000289081,9606.ENSP00000291552,9606.ENSP00000302232,9606.ENSP00000302625,9606.ENSP00000311368,9606.ENSP00000330875,9606.ENSP00000337088,9606.ENSP00000340883,…	POLE2,NTHL1,FANCE,MSH6,NASP,CCNE1,TCF3,EP300,PPARGC1A,POLB,NBN,FANCC,U2AF1,ALKBH3,AXIN2,POLD4,FANCF,MEN1,SMARCB1,SMAD4,ETV7,ATR,GATA2,ERCC6,RAD52,FUT8,MTOR,SMC3,TGFB2,ABL1,ENDOG,KLF4,XPA,CDC14B,MDC1,FANCG,BMP2,PCNA,BRCA2,JAK2,CHEK2,FANCA,RFC4,SIN3A,BCL2,CDC7,ALKBH2,ETV1,CDKN2A,BRCA1,XRCC4,PIK3R1,LIG4,RAD51,UBE2T,EYA1,MUTYH
GO:0030217	T cell differentiation	14	171	0.99	1.5	3.35e-08	9606.ENSP00000262741,9606.ENSP00000263851,9606.ENSP00000296545,9606.ENSP00000298552,9606.ENSP00000306157,9606.ENSP00000324856,9606.ENSP00000354558,9606.ENSP00000357470,9606.ENSP00000361423,9606.ENSP00000378306,9606.ENSP00000381185,9606.ENSP00000428056,9606.ENSP00000484288,9606.ENSP00000497910	PIK3R3,IL7,IL15,TSC1,IL7R,STK11,MTOR,IL6R,ABL1,PPP3CB,BCL2,PIK3R1,LIG4,B2M
GO:1901654	Response to ketone	15	207	0.93	1.44	3.83e-08	9606.ENSP00000220809,9606.ENSP00000238682,9606.ENSP00000255120,9606.ENSP00000263967,9606.ENSP00000264033,9606.ENSP00000302625,9606.ENSP00000307305,9606.ENSP00000328777,9606.ENSP00000330237,9606.ENSP00000355896,9606.ENSP00000360141,9606.ENSP00000368458,9606.ENSP00000371067,9606.ENSP00000378402,9606.ENSP00000483403	PLAT,TGFB3,NASP,PIK3CA,CBL,AXIN2,DDIT4,EFNA5,CASP9,TGFB2,GNAS,PCNA,JAK2,SIN3A,GHR
GO:0043065	Positive regulation of apoptotic process	22	507	0.71	1.19	3.9e-08	9606.ENSP00000215631,9606.ENSP00000238682,9606.ENSP00000241261,9606.ENSP00000276431,9606.ENSP00000303231,9606.ENSP00000311032,9606.ENSP00000330237,9606.ENSP00000341551,9606.ENSP00000355896,9606.ENSP00000358327,9606.ENSP00000361021,9606.ENSP00000361423,9606.ENSP00000361725,9606.ENSP00000368104,9606.ENSP00000371067,9606.ENSP00000372023,9606.ENSP00000378974,9606.ENSP00000410402,9606.ENSP00000418915,…	GADD45B,TGFB3,TNFSF10,TNFRSF10B,IL12A,CASP3,CASP9,SMAD4,TGFB2,CASP7,PTEN,ABL1,ENDOG,BMP2,JAK2,CHEK2,MAPK8,MAP2K4,CDKN2A,DDIT3,MAP2K6,FAS
GO:1903037	Regulation of leukocyte cell-cell adhesion	19	368	0.79	1.27	4.11e-08	9606.ENSP00000263851,9606.ENSP00000263967,9606.ENSP00000296545,9606.ENSP00000303231,9606.ENSP00000306157,9606.ENSP00000311032,9606.ENSP00000339992,9606.ENSP00000340883,9606.ENSP00000351905,9606.ENSP00000355866,9606.ENSP00000361021,9606.ENSP00000361423,9606.ENSP00000363804,9606.ENSP00000371067,9606.ENSP00000378323,9606.ENSP00000386593,9606.ENSP00000418915,9606.ENSP00000490491,9606.ENSP00000497910	IL7,PIK3CA,IL15,IL12A,IL7R,CASP3,MYB,SMARCB1,TGFBR2,DUSP10,PTEN,ABL1,KLF4,JAK2,PPP3CA,PBRM1,CDKN2A,ARID1B,B2M
GO:0048732	Gland development	20	419	0.75	1.22	5.18e-08	9606.ENSP00000238682,9606.ENSP00000257290,9606.ENSP00000262948,9606.ENSP00000263967,9606.ENSP00000265421,9606.ENSP00000317272,9606.ENSP00000324856,9606.ENSP00000340883,9606.ENSP00000341551,9606.ENSP00000345681,9606.ENSP00000351905,9606.ENSP00000355896,9606.ENSP00000361021,9606.ENSP00000361423,9606.ENSP00000368104,9606.ENSP00000368458,9606.ENSP00000371067,9606.ENSP00000381185,9606.ENSP00000401888,…	TGFB3,PDGFRA,MAP2K2,PIK3CA,POLB,MET,STK11,SMARCB1,SMAD4,GATA2,TGFBR2,TGFB2,PTEN,ABL1,BMP2,PCNA,JAK2,BCL2,RAF1,PRLR
GO:0051098	Regulation of binding	19	375	0.78	1.25	5.49e-08	9606.ENSP00000225983,9606.ENSP00000263253,9606.ENSP00000264606,9606.ENSP00000286827,9606.ENSP00000317272,9606.ENSP00000324806,9606.ENSP00000337088,9606.ENSP00000341551,9606.ENSP00000361423,9606.ENSP00000363081,9606.ENSP00000363804,9606.ENSP00000368104,9606.ENSP00000371067,9606.ENSP00000378323,9606.ENSP00000378402,9606.ENSP00000378974,9606.ENSP00000395929,9606.ENSP00000448665,9606.ENSP00000497910	HDAC5,EP300,HDAC4,TIAM1,MET,GSK3B,MEN1,SMAD4,ABL1,DKK1,KLF4,BMP2,JAK2,PPP3CA,SIN3A,MAPK8,NSD1,DDIT3,B2M
GO:0016043	Cellular component organization	83	5436	0.26	0.65	6.16e-08	9606.ENSP00000202967,9606.ENSP00000225983,9606.ENSP00000238682,9606.ENSP00000245960,9606.ENSP00000255120,9606.ENSP00000256078,9606.ENSP00000256442,9606.ENSP00000257290,9606.ENSP00000258149,9606.ENSP00000260227,9606.ENSP00000262320,9606.ENSP00000262643,9606.ENSP00000263253,9606.ENSP00000263967,9606.ENSP00000264606,9606.ENSP00000264867,9606.ENSP00000265433,9606.ENSP00000282111,9606.ENSP00000286827,…	SIRT4,HDAC5,TGFB3,CDC25B,NASP,KRAS,CCNB1,PDGFRA,MDM2,MMP7,AXIN1,CCNE1,EP300,PIK3CA,HDAC4,PPARGC1A,NBN,TCF7L1,TIAM1,FANCC,TSC1,AXIN2,IL7R,DDIT4,CASP3,GSK3B,STK11,EFNA5,MEN1,MYB,SMARCB1,SMAD4,ATR,SUV39H2,ERCC6,RAD52,H3C12,MTOR,SMC3,TGFB2,TTK,PLCE1,PTEN,ABL1,ENDOG,DKK1,XPA,CDC14B,KDM6A,FANCG,PCNA,BRCA2,MLLT3,COL2A1,JAK2,CHEK2,FANCA,RFC4,PPP3CB,PPP3CA,SIN3A,MAPK8,BCL2,SOS1,PBRM1,NSD1,E2F5,RAF1,ETV1,P…
GO:0006470	Protein dephosphorylation	14	181	0.96	1.44	6.45e-08	9606.ENSP00000234310,9606.ENSP00000245960,9606.ENSP00000283228,9606.ENSP00000298573,9606.ENSP00000321656,9606.ENSP00000324856,9606.ENSP00000355866,9606.ENSP00000358596,9606.ENSP00000361021,9606.ENSP00000364389,9606.ENSP00000378306,9606.ENSP00000378323,9606.ENSP00000381185,9606.ENSP00000496255	PPP3R1,CDC25B,PTPRR,DUSP16,CDC25C,STK11,DUSP10,DUSP5,PTEN,CDC14B,PPP3CB,PPP3CA,BCL2,EYA1
GO:0022414	Reproductive process	38	1504	0.48	0.89	6.53e-08	9606.ENSP00000220809,9606.ENSP00000234420,9606.ENSP00000238682,9606.ENSP00000241261,9606.ENSP00000241416,9606.ENSP00000245960,9606.ENSP00000255120,9606.ENSP00000256759,9606.ENSP00000257290,9606.ENSP00000262643,9606.ENSP00000264033,9606.ENSP00000265433,9606.ENSP00000289081,9606.ENSP00000311032,9606.ENSP00000321656,9606.ENSP00000324856,9606.ENSP00000337088,9606.ENSP00000338185,9606.ENSP00000341551,…	PLAT,MSH6,TGFB3,TNFSF10,ACVR2A,CDC25B,NASP,FST,PDGFRA,CCNE1,CBL,NBN,FANCC,CASP3,CDC25C,STK11,MEN1,PLCB1,SMAD4,GATA2,TGFBR2,MTOR,SMC3,TGFB2,PRDM1,TTK,GNAS,PTEN,FANCG,PCNA,BRCA2,FANCA,BCL2,SOS1,MAP2K6,PRLR,RAD51,LRP2
GO:0051251	Positive regulation of lymphocyte activation	18	336	0.8	1.27	6.65e-08	9606.ENSP00000262965,9606.ENSP00000263851,9606.ENSP00000263967,9606.ENSP00000296545,9606.ENSP00000303231,9606.ENSP00000306157,9606.ENSP00000339992,9606.ENSP00000340883,9606.ENSP00000351905,9606.ENSP00000355866,9606.ENSP00000361423,9606.ENSP00000363089,9606.ENSP00000371067,9606.ENSP00000378323,9606.ENSP00000381185,9606.ENSP00000386593,9606.ENSP00000490491,9606.ENSP00000497910	TCF3,IL7,PIK3CA,IL15,IL12A,IL7R,MYB,SMARCB1,TGFBR2,DUSP10,ABL1,TLR4,JAK2,PPP3CA,BCL2,PBRM1,ARID1B,B2M
GO:0002696	Positive regulation of leukocyte activation	19	384	0.77	1.22	7.77e-08	9606.ENSP00000262965,9606.ENSP00000263851,9606.ENSP00000263967,9606.ENSP00000296545,9606.ENSP00000303231,9606.ENSP00000306157,9606.ENSP00000339992,9606.ENSP00000340883,9606.ENSP00000345681,9606.ENSP00000351905,9606.ENSP00000355866,9606.ENSP00000361423,9606.ENSP00000363089,9606.ENSP00000371067,9606.ENSP00000378323,9606.ENSP00000381185,9606.ENSP00000386593,9606.ENSP00000490491,9606.ENSP00000497910	TCF3,IL7,PIK3CA,IL15,IL12A,IL7R,MYB,SMARCB1,GATA2,TGFBR2,DUSP10,ABL1,TLR4,JAK2,PPP3CA,BCL2,PBRM1,ARID1B,B2M
GO:0051130	Positive regulation of cellular component organization	31	1049	0.54	0.97	8.56e-08	9606.ENSP00000238682,9606.ENSP00000241261,9606.ENSP00000262948,9606.ENSP00000263253,9606.ENSP00000263967,9606.ENSP00000264033,9606.ENSP00000264867,9606.ENSP00000265433,9606.ENSP00000286827,9606.ENSP00000298552,9606.ENSP00000317272,9606.ENSP00000324806,9606.ENSP00000324856,9606.ENSP00000328777,9606.ENSP00000338185,9606.ENSP00000343741,9606.ENSP00000345681,9606.ENSP00000354558,9606.ENSP00000355896,…	TGFB3,TNFSF10,MAP2K2,EP300,PIK3CA,CBL,PPARGC1A,NBN,TIAM1,TSC1,MET,GSK3B,STK11,EFNA5,PLCB1,ATR,GATA2,MTOR,TGFB2,PLCE1,ABL1,ENDOG,TLR4,BMP2,PPP3CA,SIN3A,MAPK8,XRCC4,PIK3R1,LIG4,B2M
GO:0048608	Reproductive structure development	20	436	0.74	1.18	9.55e-08	9606.ENSP00000241261,9606.ENSP00000241416,9606.ENSP00000255120,9606.ENSP00000256759,9606.ENSP00000257290,9606.ENSP00000264033,9606.ENSP00000311032,9606.ENSP00000324856,9606.ENSP00000337088,9606.ENSP00000341551,9606.ENSP00000345681,9606.ENSP00000355896,9606.ENSP00000358092,9606.ENSP00000361021,9606.ENSP00000367910,9606.ENSP00000369497,9606.ENSP00000373952,9606.ENSP00000381185,9606.ENSP00000482954,…	TNFSF10,ACVR2A,NASP,FST,PDGFRA,CBL,CASP3,STK11,MEN1,SMAD4,GATA2,TGFB2,PRDM1,PTEN,FANCG,BRCA2,FANCA,BCL2,PRLR,LRP2
GO:0051054	Positive regulation of DNA metabolic process	17	304	0.82	1.27	1.04e-07	9606.ENSP00000264867,9606.ENSP00000265433,9606.ENSP00000311032,9606.ENSP00000340883,9606.ENSP00000343741,9606.ENSP00000348089,9606.ENSP00000361725,9606.ENSP00000363804,9606.ENSP00000368458,9606.ENSP00000376272,9606.ENSP00000386593,9606.ENSP00000393139,9606.ENSP00000410402,9606.ENSP00000418960,9606.ENSP00000490491,9606.ENSP00000493712,9606.ENSP00000496255	PPARGC1A,NBN,CASP3,SMARCB1,ATR,ERCC6,ENDOG,KLF4,PCNA,RFC4,PBRM1,CDC7,MAP2K4,BRCA1,ARID1B,RAD51,EYA1
GO:0001655	Urogenital system development	18	347	0.79	1.23	1.05e-07	9606.ENSP00000257290,9606.ENSP00000298552,9606.ENSP00000324856,9606.ENSP00000330237,9606.ENSP00000341551,9606.ENSP00000345681,9606.ENSP00000355896,9606.ENSP00000358092,9606.ENSP00000360431,9606.ENSP00000361021,9606.ENSP00000364003,9606.ENSP00000368104,9606.ENSP00000378323,9606.ENSP00000381185,9606.ENSP00000481675,9606.ENSP00000482954,9606.ENSP00000496255,9606.ENSP00000496870	PDGFRA,TSC1,STK11,CASP9,SMAD4,GATA2,TGFB2,PRDM1,PLCE1,PTEN,AMER1,BMP2,PPP3CA,BCL2,SPRY1,PRLR,EYA1,LRP2
GO:0009416	Response to light stimulus	17	314	0.81	1.23	1.63e-07	9606.ENSP00000234420,9606.ENSP00000256078,9606.ENSP00000263253,9606.ENSP00000303231,9606.ENSP00000311032,9606.ENSP00000324856,9606.ENSP00000330237,9606.ENSP00000337088,9606.ENSP00000343741,9606.ENSP00000348089,9606.ENSP00000358327,9606.ENSP00000364270,9606.ENSP00000368458,9606.ENSP00000369497,9606.ENSP00000378974,9606.ENSP00000381185,9606.ENSP00000428056	MSH6,KRAS,EP300,IL12A,CASP3,STK11,CASP9,MEN1,ATR,ERCC6,CASP7,XPA,PCNA,BRCA2,MAPK8,BCL2,PIK3R1
GO:0045786	Negative regulation of cell cycle	18	359	0.77	1.19	1.71e-07	9606.ENSP00000258149,9606.ENSP00000265433,9606.ENSP00000298743,9606.ENSP00000311032,9606.ENSP00000337088,9606.ENSP00000343741,9606.ENSP00000348089,9606.ENSP00000358813,9606.ENSP00000361021,9606.ENSP00000361423,9606.ENSP00000363804,9606.ENSP00000364389,9606.ENSP00000365588,9606.ENSP00000368104,9606.ENSP00000372023,9606.ENSP00000381185,9606.ENSP00000418915,9606.ENSP00000418960	MDM2,NBN,GAS1,CASP3,MEN1,ATR,ERCC6,TTK,PTEN,ABL1,KLF4,CDC14B,MDC1,BMP2,CHEK2,BCL2,CDKN2A,BRCA1
GO:0022402	Cell cycle process	27	835	0.58	0.99	1.75e-07	9606.ENSP00000234420,9606.ENSP00000245960,9606.ENSP00000255120,9606.ENSP00000256442,9606.ENSP00000258149,9606.ENSP00000262643,9606.ENSP00000265433,9606.ENSP00000321656,9606.ENSP00000324856,9606.ENSP00000326804,9606.ENSP00000338185,9606.ENSP00000354720,9606.ENSP00000358813,9606.ENSP00000364389,9606.ENSP00000365588,9606.ENSP00000368458,9606.ENSP00000369497,9606.ENSP00000372023,9606.ENSP00000373952,…	MSH6,CDC25B,NASP,CCNB1,MDM2,CCNE1,NBN,CDC25C,STK11,CUL1,PLCB1,SMC3,TTK,CDC14B,MDC1,PCNA,BRCA2,CHEK2,FANCA,PPP3CA,BCL2,CDC7,PRKCA,BRCA1,ACVR1B,SPRY1,RAD51
GO:0018107	Peptidyl-threonine phosphorylation	10	78	1.18	1.54	1.91e-07	9606.ENSP00000324806,9606.ENSP00000324856,9606.ENSP00000351905,9606.ENSP00000354558,9606.ENSP00000358813,9606.ENSP00000378974,9606.ENSP00000381185,9606.ENSP00000408695,9606.ENSP00000442656,9606.ENSP00000449038	GSK3B,STK11,TGFBR2,MTOR,TTK,MAPK8,BCL2,PRKCA,ACVR1B,MAP3K12
GO:0035239	Tube morphogenesis	24	669	0.63	1.03	2.11e-07	9606.ENSP00000234310,9606.ENSP00000256078,9606.ENSP00000257290,9606.ENSP00000262741,9606.ENSP00000263967,9606.ENSP00000298552,9606.ENSP00000311032,9606.ENSP00000317272,9606.ENSP00000341551,9606.ENSP00000345681,9606.ENSP00000351905,9606.ENSP00000355896,9606.ENSP00000358092,9606.ENSP00000361021,9606.ENSP00000361423,9606.ENSP00000363193,9606.ENSP00000367203,9606.ENSP00000368104,9606.ENSP00000381185,…	PPP3R1,KRAS,PDGFRA,PIK3R3,PIK3CA,TSC1,CASP3,MET,SMAD4,GATA2,TGFBR2,TGFB2,PRDM1,PTEN,ABL1,MED12,KDM6A,BMP2,BCL2,SOS1,PRKCA,SPRY1,EYA1,LRP2
GO:0006260	DNA replication	14	203	0.91	1.31	2.4e-07	9606.ENSP00000216367,9606.ENSP00000255120,9606.ENSP00000262643,9606.ENSP00000265421,9606.ENSP00000265433,9606.ENSP00000311368,9606.ENSP00000343741,9606.ENSP00000368458,9606.ENSP00000369497,9606.ENSP00000376272,9606.ENSP00000378402,9606.ENSP00000418960,9606.ENSP00000484288,9606.ENSP00000493712	POLE2,NASP,CCNE1,POLB,NBN,POLD4,ATR,PCNA,BRCA2,RFC4,SIN3A,BRCA1,LIG4,RAD51
GO:0007417	Central nervous system development	30	1035	0.54	0.93	2.4e-07	9606.ENSP00000256078,9606.ENSP00000289081,9606.ENSP00000298552,9606.ENSP00000307305,9606.ENSP00000307479,9606.ENSP00000311032,9606.ENSP00000324806,9606.ENSP00000337088,9606.ENSP00000338185,9606.ENSP00000345681,9606.ENSP00000351905,9606.ENSP00000354558,9606.ENSP00000355866,9606.ENSP00000361021,9606.ENSP00000361423,9606.ENSP00000362588,9606.ENSP00000363081,9606.ENSP00000363089,9606.ENSP00000363193,…	KRAS,FANCC,TSC1,DDIT4,ARNT2,CASP3,GSK3B,MEN1,PLCB1,GATA2,TGFBR2,MTOR,DUSP10,PTEN,ABL1,PBX3,DKK1,TLR4,MED12,SHC3,BMP2,BRCA2,COL2A1,PPP3CA,SIN3A,BCL2,SOS1,PDGFC,LIG4,LRP2
GO:0048729	Tissue morphogenesis	22	565	0.66	1.06	2.4e-07	9606.ENSP00000234310,9606.ENSP00000256078,9606.ENSP00000256759,9606.ENSP00000258149,9606.ENSP00000262320,9606.ENSP00000298552,9606.ENSP00000311032,9606.ENSP00000317272,9606.ENSP00000341551,9606.ENSP00000351905,9606.ENSP00000355896,9606.ENSP00000361423,9606.ENSP00000363081,9606.ENSP00000363193,9606.ENSP00000363804,9606.ENSP00000367203,9606.ENSP00000368104,9606.ENSP00000381185,9606.ENSP00000384675,…	PPP3R1,KRAS,FST,MDM2,AXIN1,TSC1,CASP3,MET,SMAD4,TGFBR2,TGFB2,ABL1,DKK1,MED12,KLF4,KDM6A,BMP2,BCL2,SOS1,SPRY1,EYA1,LRP2
GO:0045596	Negative regulation of cell differentiation	24	685	0.62	1	3.24e-07	9606.ENSP00000225983,9606.ENSP00000256078,9606.ENSP00000256759,9606.ENSP00000262320,9606.ENSP00000264606,9606.ENSP00000302625,9606.ENSP00000324806,9606.ENSP00000328777,9606.ENSP00000337088,9606.ENSP00000339992,9606.ENSP00000341551,9606.ENSP00000345681,9606.ENSP00000355866,9606.ENSP00000355896,9606.ENSP00000361021,9606.ENSP00000363081,9606.ENSP00000363089,9606.ENSP00000368104,9606.ENSP00000378323,…	HDAC5,KRAS,FST,AXIN1,HDAC4,AXIN2,GSK3B,EFNA5,MEN1,MYB,SMAD4,GATA2,DUSP10,TGFB2,PTEN,DKK1,TLR4,BMP2,PPP3CA,CDKN2A,PIK3R1,DDIT3,SPRY1,B2M
GO:0045165	Cell fate commitment	15	250	0.85	1.23	3.83e-07	9606.ENSP00000262965,9606.ENSP00000263851,9606.ENSP00000298743,9606.ENSP00000311032,9606.ENSP00000341551,9606.ENSP00000345681,9606.ENSP00000353344,9606.ENSP00000354558,9606.ENSP00000357470,9606.ENSP00000358092,9606.ENSP00000363804,9606.ENSP00000368104,9606.ENSP00000380379,9606.ENSP00000381185,9606.ENSP00000496255	TCF3,IL7,GAS1,CASP3,SMAD4,GATA2,ETS2,MTOR,IL6R,PRDM1,KLF4,BMP2,WNT5B,BCL2,EYA1
GO:0036297	Interstrand cross-link repair	8	41	1.36	1.59	3.84e-07	9606.ENSP00000229769,9606.ENSP00000289081,9606.ENSP00000330875,9606.ENSP00000343741,9606.ENSP00000364270,9606.ENSP00000367910,9606.ENSP00000373952,9606.ENSP00000493712	FANCE,FANCC,FANCF,ATR,XPA,FANCG,FANCA,RAD51
GO:0050870	Positive regulation of T cell activation	15	251	0.85	1.22	4.01e-07	9606.ENSP00000263851,9606.ENSP00000263967,9606.ENSP00000296545,9606.ENSP00000303231,9606.ENSP00000306157,9606.ENSP00000339992,9606.ENSP00000340883,9606.ENSP00000351905,9606.ENSP00000355866,9606.ENSP00000361423,9606.ENSP00000371067,9606.ENSP00000378323,9606.ENSP00000386593,9606.ENSP00000490491,9606.ENSP00000497910	IL7,PIK3CA,IL15,IL12A,IL7R,MYB,SMARCB1,TGFBR2,DUSP10,ABL1,JAK2,PPP3CA,PBRM1,ARID1B,B2M
GO:0043523	Regulation of neuron apoptotic process	14	216	0.89	1.24	4.9e-07	9606.ENSP00000238682,9606.ENSP00000256078,9606.ENSP00000263967,9606.ENSP00000264867,9606.ENSP00000311032,9606.ENSP00000330237,9606.ENSP00000355896,9606.ENSP00000361423,9606.ENSP00000371067,9606.ENSP00000381185,9606.ENSP00000410402,9606.ENSP00000448665,9606.ENSP00000449038,9606.ENSP00000484288	TGFB3,KRAS,PIK3CA,PPARGC1A,CASP3,CASP9,TGFB2,ABL1,JAK2,BCL2,MAP2K4,DDIT3,MAP3K12,LIG4
GO:0045785	Positive regulation of cell adhesion	20	485	0.69	1.06	4.98e-07	9606.ENSP00000263851,9606.ENSP00000263967,9606.ENSP00000296545,9606.ENSP00000298552,9606.ENSP00000303231,9606.ENSP00000306157,9606.ENSP00000324806,9606.ENSP00000339992,9606.ENSP00000340883,9606.ENSP00000351905,9606.ENSP00000355866,9606.ENSP00000355896,9606.ENSP00000357470,9606.ENSP00000361423,9606.ENSP00000371067,9606.ENSP00000378323,9606.ENSP00000386593,9606.ENSP00000408695,9606.ENSP00000490491,…	IL7,PIK3CA,IL15,TSC1,IL12A,IL7R,GSK3B,MYB,SMARCB1,TGFBR2,DUSP10,TGFB2,IL6R,ABL1,JAK2,PPP3CA,PBRM1,PRKCA,ARID1B,B2M
GO:0048872	Homeostasis of number of cells	15	256	0.84	1.2	5.08e-07	9606.ENSP00000216373,9606.ENSP00000256078,9606.ENSP00000263851,9606.ENSP00000265421,9606.ENSP00000289081,9606.ENSP00000306157,9606.ENSP00000311032,9606.ENSP00000339992,9606.ENSP00000345681,9606.ENSP00000361423,9606.ENSP00000371067,9606.ENSP00000378306,9606.ENSP00000381185,9606.ENSP00000384675,9606.ENSP00000498466	SOS2,KRAS,IL7,POLB,FANCC,IL7R,CASP3,MYB,GATA2,ABL1,JAK2,PPP3CB,BCL2,SOS1,FAS
GO:0051090	Regulation of DNA-binding transcription factor activity	19	436	0.71	1.08	5.11e-07	9606.ENSP00000225983,9606.ENSP00000256458,9606.ENSP00000262965,9606.ENSP00000263253,9606.ENSP00000264606,9606.ENSP00000264867,9606.ENSP00000337088,9606.ENSP00000340883,9606.ENSP00000359424,9606.ENSP00000361021,9606.ENSP00000363089,9606.ENSP00000363804,9606.ENSP00000368104,9606.ENSP00000371067,9606.ENSP00000373952,9606.ENSP00000378323,9606.ENSP00000378974,9606.ENSP00000418915,9606.ENSP00000448665	HDAC5,IRAK2,TCF3,EP300,HDAC4,PPARGC1A,MEN1,SMARCB1,CHUK,PTEN,TLR4,KLF4,BMP2,JAK2,FANCA,PPP3CA,MAPK8,CDKN2A,DDIT3
GO:0042110	T cell activation	16	298	0.8	1.17	5.12e-07	9606.ENSP00000262741,9606.ENSP00000263851,9606.ENSP00000296545,9606.ENSP00000298552,9606.ENSP00000306157,9606.ENSP00000324856,9606.ENSP00000354558,9606.ENSP00000357470,9606.ENSP00000361021,9606.ENSP00000361423,9606.ENSP00000378306,9606.ENSP00000378323,9606.ENSP00000381185,9606.ENSP00000428056,9606.ENSP00000484288,9606.ENSP00000497910	PIK3R3,IL7,IL15,TSC1,IL7R,STK11,MTOR,IL6R,PTEN,ABL1,PPP3CB,PPP3CA,BCL2,PIK3R1,LIG4,B2M
GO:0071322	Cellular response to carbohydrate stimulus	10	88	1.13	1.43	5.2e-07	9606.ENSP00000263967,9606.ENSP00000337088,9606.ENSP00000338185,9606.ENSP00000341551,9606.ENSP00000361725,9606.ENSP00000378323,9606.ENSP00000378402,9606.ENSP00000401888,9606.ENSP00000410402,9606.ENSP00000468348	PIK3CA,MEN1,PLCB1,SMAD4,ENDOG,PPP3CA,SIN3A,RAF1,MAP2K4,MAP2K6
GO:0044092	Negative regulation of molecular function	31	1143	0.51	0.87	5.53e-07	9606.ENSP00000215631,9606.ENSP00000234310,9606.ENSP00000256458,9606.ENSP00000256759,9606.ENSP00000263851,9606.ENSP00000264033,9606.ENSP00000264606,9606.ENSP00000298552,9606.ENSP00000298573,9606.ENSP00000311032,9606.ENSP00000317272,9606.ENSP00000324806,9606.ENSP00000337088,9606.ENSP00000355866,9606.ENSP00000355896,9606.ENSP00000359424,9606.ENSP00000361021,9606.ENSP00000361423,9606.ENSP00000363081,…	GADD45B,PPP3R1,IRAK2,FST,IL7,CBL,HDAC4,TSC1,DUSP16,CASP3,MET,GSK3B,MEN1,DUSP10,TGFB2,CHUK,PTEN,ABL1,DKK1,KLF4,BMP2,JAK2,PPP3CB,PPP3CA,SIN3A,MAPK8,RAF1,CDKN2A,DDIT3,SPRY1,B2M
GO:0071478	Cellular response to radiation	13	183	0.93	1.27	5.95e-07	9606.ENSP00000258149,9606.ENSP00000263253,9606.ENSP00000324856,9606.ENSP00000330237,9606.ENSP00000343741,9606.ENSP00000364270,9606.ENSP00000368458,9606.ENSP00000369497,9606.ENSP00000372023,9606.ENSP00000418960,9606.ENSP00000428056,9606.ENSP00000484288,9606.ENSP00000493712	MDM2,EP300,STK11,CASP9,ATR,XPA,PCNA,BRCA2,CHEK2,BRCA1,PIK3R1,LIG4,RAD51
GO:1901216	Positive regulation of neuron death	10	92	1.11	1.38	7.6e-07	9606.ENSP00000307305,9606.ENSP00000311032,9606.ENSP00000324806,9606.ENSP00000330237,9606.ENSP00000355896,9606.ENSP00000361423,9606.ENSP00000363081,9606.ENSP00000363089,9606.ENSP00000410402,9606.ENSP00000448665	DDIT4,CASP3,GSK3B,CASP9,TGFB2,ABL1,DKK1,TLR4,MAP2K4,DDIT3
GO:0008406	Gonad development	14	226	0.87	1.2	8.15e-07	9606.ENSP00000241261,9606.ENSP00000241416,9606.ENSP00000255120,9606.ENSP00000256759,9606.ENSP00000257290,9606.ENSP00000264033,9606.ENSP00000311032,9606.ENSP00000341551,9606.ENSP00000355896,9606.ENSP00000367910,9606.ENSP00000369497,9606.ENSP00000373952,9606.ENSP00000381185,9606.ENSP00000496870	TNFSF10,ACVR2A,NASP,FST,PDGFRA,CBL,CASP3,SMAD4,TGFB2,FANCG,BRCA2,FANCA,BCL2,LRP2
GO:0046777	Protein autophosphorylation	13	189	0.91	1.23	8.46e-07	9606.ENSP00000257290,9606.ENSP00000262948,9606.ENSP00000324806,9606.ENSP00000324856,9606.ENSP00000339824,9606.ENSP00000343741,9606.ENSP00000354558,9606.ENSP00000358813,9606.ENSP00000361423,9606.ENSP00000371067,9606.ENSP00000372023,9606.ENSP00000442656,9606.ENSP00000449038	PDGFRA,MAP2K2,GSK3B,STK11,FGFR3,ATR,MTOR,TTK,ABL1,JAK2,CHEK2,ACVR1B,MAP3K12
GO:0048511	Rhythmic process	15	270	0.82	1.15	9.66e-07	9606.ENSP00000238682,9606.ENSP00000257290,9606.ENSP00000263253,9606.ENSP00000264867,9606.ENSP00000311032,9606.ENSP00000324806,9606.ENSP00000329357,9606.ENSP00000346997,9606.ENSP00000354558,9606.ENSP00000355896,9606.ENSP00000361021,9606.ENSP00000368458,9606.ENSP00000378402,9606.ENSP00000378974,9606.ENSP00000468348	TGFB3,PDGFRA,EP300,PPARGC1A,CASP3,GSK3B,SP1,SUV39H2,MTOR,TGFB2,PTEN,PCNA,SIN3A,MAPK8,MAP2K6
GO:0010717	Regulation of epithelial to mesenchymal transition	10	95	1.1	1.35	9.94e-07	9606.ENSP00000238682,9606.ENSP00000286827,9606.ENSP00000302625,9606.ENSP00000341551,9606.ENSP00000351905,9606.ENSP00000354558,9606.ENSP00000355896,9606.ENSP00000361021,9606.ENSP00000368104,9606.ENSP00000481675	TGFB3,TIAM1,AXIN2,SMAD4,TGFBR2,MTOR,TGFB2,PTEN,BMP2,SPRY1
GO:0002009	Morphogenesis of an epithelium	19	457	0.69	1.03	1.02e-06	9606.ENSP00000234310,9606.ENSP00000256078,9606.ENSP00000256759,9606.ENSP00000298552,9606.ENSP00000311032,9606.ENSP00000317272,9606.ENSP00000341551,9606.ENSP00000351905,9606.ENSP00000355896,9606.ENSP00000361423,9606.ENSP00000363193,9606.ENSP00000363804,9606.ENSP00000367203,9606.ENSP00000368104,9606.ENSP00000381185,9606.ENSP00000384675,9606.ENSP00000481675,9606.ENSP00000496255,9606.ENSP00000496870	PPP3R1,KRAS,FST,TSC1,CASP3,MET,SMAD4,TGFBR2,TGFB2,ABL1,MED12,KLF4,KDM6A,BMP2,BCL2,SOS1,SPRY1,EYA1,LRP2
GO:0060562	Epithelial tube morphogenesis	16	315	0.78	1.11	1.04e-06	9606.ENSP00000234310,9606.ENSP00000256078,9606.ENSP00000298552,9606.ENSP00000311032,9606.ENSP00000317272,9606.ENSP00000341551,9606.ENSP00000351905,9606.ENSP00000355896,9606.ENSP00000361423,9606.ENSP00000363193,9606.ENSP00000367203,9606.ENSP00000368104,9606.ENSP00000381185,9606.ENSP00000481675,9606.ENSP00000496255,9606.ENSP00000496870	PPP3R1,KRAS,TSC1,CASP3,MET,SMAD4,TGFBR2,TGFB2,ABL1,MED12,KDM6A,BMP2,BCL2,SPRY1,EYA1,LRP2
GO:0018105	Peptidyl-serine phosphorylation	13	193	0.9	1.21	1.05e-06	9606.ENSP00000262948,9606.ENSP00000324806,9606.ENSP00000343741,9606.ENSP00000351905,9606.ENSP00000354558,9606.ENSP00000358813,9606.ENSP00000359424,9606.ENSP00000372023,9606.ENSP00000378974,9606.ENSP00000381185,9606.ENSP00000393139,9606.ENSP00000408695,9606.ENSP00000449038	MAP2K2,GSK3B,ATR,TGFBR2,MTOR,TTK,CHUK,CHEK2,MAPK8,BCL2,CDC7,PRKCA,MAP3K12
GO:0001501	Skeletal system development	20	513	0.67	1	1.15e-06	9606.ENSP00000238682,9606.ENSP00000241416,9606.ENSP00000256759,9606.ENSP00000257290,9606.ENSP00000263253,9606.ENSP00000302625,9606.ENSP00000339824,9606.ENSP00000351905,9606.ENSP00000353344,9606.ENSP00000355896,9606.ENSP00000360141,9606.ENSP00000363193,9606.ENSP00000364003,9606.ENSP00000368104,9606.ENSP00000369889,9606.ENSP00000380379,9606.ENSP00000422464,9606.ENSP00000468348,9606.ENSP00000483403,…	TGFB3,ACVR2A,FST,PDGFRA,EP300,AXIN2,FGFR3,TGFBR2,ETS2,TGFB2,GNAS,MED12,AMER1,BMP2,COL2A1,WNT5B,PDGFC,MAP2K6,GHR,EYA1
GO:0022409	Positive regulation of cell-cell adhesion	16	322	0.77	1.09	1.37e-06	9606.ENSP00000263851,9606.ENSP00000263967,9606.ENSP00000296545,9606.ENSP00000303231,9606.ENSP00000306157,9606.ENSP00000339992,9606.ENSP00000340883,9606.ENSP00000351905,9606.ENSP00000355866,9606.ENSP00000357470,9606.ENSP00000361423,9606.ENSP00000371067,9606.ENSP00000378323,9606.ENSP00000386593,9606.ENSP00000490491,9606.ENSP00000497910	IL7,PIK3CA,IL15,IL12A,IL7R,MYB,SMARCB1,TGFBR2,DUSP10,IL6R,ABL1,JAK2,PPP3CA,PBRM1,ARID1B,B2M
GO:0034097	Response to cytokine	25	804	0.57	0.9	1.37e-06	9606.ENSP00000256458,9606.ENSP00000263851,9606.ENSP00000264033,9606.ENSP00000264606,9606.ENSP00000270800,9606.ENSP00000296545,9606.ENSP00000306157,9606.ENSP00000311032,9606.ENSP00000324806,9606.ENSP00000338185,9606.ENSP00000341551,9606.ENSP00000357470,9606.ENSP00000359424,9606.ENSP00000361725,9606.ENSP00000363089,9606.ENSP00000363804,9606.ENSP00000371067,9606.ENSP00000378306,9606.ENSP00000381185,…	IRAK2,IL7,CBL,HDAC4,IL22RA1,IL15,IL7R,CASP3,GSK3B,PLCB1,SMAD4,IL6R,CHUK,ENDOG,TLR4,KLF4,JAK2,PPP3CB,BCL2,SOS1,PRKCA,BRCA1,PRLR,GHR,FAS
GO:0010718	Positive regulation of epithelial to mesenchymal transition	8	51	1.27	1.41	1.62e-06	9606.ENSP00000238682,9606.ENSP00000286827,9606.ENSP00000302625,9606.ENSP00000341551,9606.ENSP00000351905,9606.ENSP00000354558,9606.ENSP00000355896,9606.ENSP00000368104	TGFB3,TIAM1,AXIN2,SMAD4,TGFBR2,MTOR,TGFB2,BMP2
GO:0002684	Positive regulation of immune system process	26	874	0.55	0.87	1.64e-06	9606.ENSP00000262965,9606.ENSP00000263253,9606.ENSP00000263851,9606.ENSP00000263967,9606.ENSP00000296545,9606.ENSP00000303231,9606.ENSP00000306157,9606.ENSP00000324856,9606.ENSP00000339992,9606.ENSP00000340883,9606.ENSP00000345681,9606.ENSP00000351905,9606.ENSP00000355866,9606.ENSP00000355896,9606.ENSP00000357470,9606.ENSP00000361423,9606.ENSP00000363089,9606.ENSP00000371067,9606.ENSP00000378323,…	TCF3,EP300,IL7,PIK3CA,IL15,IL12A,IL7R,STK11,MYB,SMARCB1,GATA2,TGFBR2,DUSP10,TGFB2,IL6R,ABL1,TLR4,JAK2,PPP3CA,SIN3A,BCL2,PBRM1,PRKCA,PIK3R1,ARID1B,B2M
GO:0065008	Regulation of biological quality	61	3654	0.3	0.64	1.65e-06	9606.ENSP00000202967,9606.ENSP00000216373,9606.ENSP00000220809,9606.ENSP00000234310,9606.ENSP00000256078,9606.ENSP00000256474,9606.ENSP00000257290,9606.ENSP00000258149,9606.ENSP00000262138,9606.ENSP00000263253,9606.ENSP00000263851,9606.ENSP00000263967,9606.ENSP00000264867,9606.ENSP00000265421,9606.ENSP00000289081,9606.ENSP00000296545,9606.ENSP00000298552,9606.ENSP00000302625,9606.ENSP00000304895,…	SIRT4,SOS2,PLAT,PPP3R1,KRAS,VHL,PDGFRA,MDM2,CACNG4,EP300,IL7,PIK3CA,PPARGC1A,POLB,FANCC,IL15,TSC1,AXIN2,IRS1,IL7R,CASP3,MET,GSK3B,STK11,EFNA5,MEN1,MYB,SMAD4,GATA2,ERCC6,MTOR,GNAS,PLCE1,PTEN,ABL1,ENDOG,DKK1,TLR4,KLF4,BMP2,COL2A1,JAK2,CHEK2,PPP3CB,PPP3CA,SIN3A,MAPK8,BCL2,SOS1,RAF1,PRKCA,CDKN2A,XRCC4,PDGFC,PIK3R1,DDIT3,MAP2K6,PRLR,GHR,B2M,FAS
GO:0045934	Negative regulation of nucleobase-containing compound metabolic process	36	1562	0.44	0.77	1.71e-06	9606.ENSP00000225983,9606.ENSP00000234420,9606.ENSP00000256474,9606.ENSP00000256759,9606.ENSP00000258149,9606.ENSP00000262320,9606.ENSP00000262643,9606.ENSP00000262965,9606.ENSP00000263253,9606.ENSP00000264606,9606.ENSP00000265433,9606.ENSP00000302625,9606.ENSP00000307305,9606.ENSP00000329097,9606.ENSP00000337088,9606.ENSP00000338185,9606.ENSP00000339992,9606.ENSP00000341551,9606.ENSP00000341843,…	HDAC5,MSH6,VHL,FST,MDM2,AXIN1,CCNE1,TCF3,EP300,HDAC4,NBN,AXIN2,DDIT4,PHF6,MEN1,PLCB1,MYB,SMAD4,ETV7,ATR,GATA2,SUV39H2,ERCC6,ETS2,PRDM1,DKK1,KLF4,BMP2,PCNA,BRCA2,PPP3CA,SIN3A,NSD1,CDKN2A,BRCA1,DDIT3
GO:0050670	Regulation of lymphocyte proliferation	14	242	0.84	1.13	1.74e-06	9606.ENSP00000216373,9606.ENSP00000262965,9606.ENSP00000263851,9606.ENSP00000296545,9606.ENSP00000303231,9606.ENSP00000311032,9606.ENSP00000351905,9606.ENSP00000361021,9606.ENSP00000363089,9606.ENSP00000371067,9606.ENSP00000378323,9606.ENSP00000381185,9606.ENSP00000384675,9606.ENSP00000418915	SOS2,TCF3,IL7,IL15,IL12A,CASP3,TGFBR2,PTEN,TLR4,JAK2,PPP3CA,BCL2,SOS1,CDKN2A
GO:0042770	Signal transduction in response to DNA damage	11	135	0.99	1.23	2.1e-06	9606.ENSP00000258149,9606.ENSP00000265433,9606.ENSP00000330237,9606.ENSP00000343741,9606.ENSP00000348089,9606.ENSP00000361423,9606.ENSP00000364389,9606.ENSP00000365588,9606.ENSP00000369497,9606.ENSP00000372023,9606.ENSP00000418960	MDM2,NBN,CASP9,ATR,ERCC6,ABL1,CDC14B,MDC1,BRCA2,CHEK2,BRCA1
GO:0048598	Embryonic morphogenesis	21	590	0.63	0.94	2.18e-06	9606.ENSP00000238682,9606.ENSP00000241416,9606.ENSP00000257290,9606.ENSP00000262320,9606.ENSP00000298552,9606.ENSP00000311032,9606.ENSP00000341551,9606.ENSP00000345681,9606.ENSP00000351905,9606.ENSP00000353344,9606.ENSP00000355896,9606.ENSP00000358596,9606.ENSP00000361423,9606.ENSP00000363081,9606.ENSP00000363193,9606.ENSP00000363804,9606.ENSP00000367203,9606.ENSP00000369889,9606.ENSP00000384675,…	TGFB3,ACVR2A,PDGFRA,AXIN1,TSC1,CASP3,SMAD4,GATA2,TGFBR2,ETS2,TGFB2,DUSP5,ABL1,DKK1,MED12,KLF4,KDM6A,COL2A1,SOS1,EYA1,LRP2
GO:0022008	Neurogenesis	32	1290	0.47	0.79	2.2e-06	9606.ENSP00000234310,9606.ENSP00000256078,9606.ENSP00000307305,9606.ENSP00000311032,9606.ENSP00000317272,9606.ENSP00000324806,9606.ENSP00000324856,9606.ENSP00000328777,9606.ENSP00000341551,9606.ENSP00000345681,9606.ENSP00000348089,9606.ENSP00000354558,9606.ENSP00000355866,9606.ENSP00000355896,9606.ENSP00000358092,9606.ENSP00000361021,9606.ENSP00000361423,9606.ENSP00000362588,9606.ENSP00000363089,…	PPP3R1,KRAS,DDIT4,CASP3,MET,GSK3B,STK11,EFNA5,SMAD4,GATA2,ERCC6,MTOR,DUSP10,TGFB2,PRDM1,PTEN,ABL1,PBX3,TLR4,MED12,BMP2,JAK2,PPP3CB,PPP3CA,SIN3A,WNT5B,BCL2,SOS1,ETV1,LIG4,EYA1,LRP2
GO:0006261	DNA-templated DNA replication	11	137	0.98	1.21	2.4e-06	9606.ENSP00000216367,9606.ENSP00000262643,9606.ENSP00000265421,9606.ENSP00000265433,9606.ENSP00000311368,9606.ENSP00000343741,9606.ENSP00000368458,9606.ENSP00000369497,9606.ENSP00000376272,9606.ENSP00000418960,9606.ENSP00000493712	POLE2,CCNE1,POLB,NBN,POLD4,ATR,PCNA,BRCA2,RFC4,BRCA1,RAD51
GO:0044772	Mitotic cell cycle phase transition	12	173	0.92	1.16	2.62e-06	9606.ENSP00000245960,9606.ENSP00000255120,9606.ENSP00000256442,9606.ENSP00000262643,9606.ENSP00000321656,9606.ENSP00000326804,9606.ENSP00000338185,9606.ENSP00000372023,9606.ENSP00000378323,9606.ENSP00000381185,9606.ENSP00000393139,9606.ENSP00000442656	CDC25B,NASP,CCNB1,CCNE1,CDC25C,CUL1,PLCB1,CHEK2,PPP3CA,BCL2,CDC7,ACVR1B
GO:1901652	Response to peptide	18	437	0.69	0.98	2.65e-06	9606.ENSP00000220809,9606.ENSP00000225983,9606.ENSP00000241261,9606.ENSP00000258149,9606.ENSP00000262741,9606.ENSP00000263967,9606.ENSP00000298552,9606.ENSP00000304895,9606.ENSP00000324806,9606.ENSP00000324856,9606.ENSP00000329357,9606.ENSP00000337088,9606.ENSP00000338185,9606.ENSP00000354558,9606.ENSP00000363089,9606.ENSP00000371067,9606.ENSP00000428056,9606.ENSP00000483403	PLAT,HDAC5,TNFSF10,MDM2,PIK3R3,PIK3CA,TSC1,IRS1,GSK3B,STK11,SP1,MEN1,PLCB1,MTOR,TLR4,JAK2,PIK3R1,GHR
GO:0009743	Response to carbohydrate	12	175	0.91	1.15	2.94e-06	9606.ENSP00000263967,9606.ENSP00000311032,9606.ENSP00000337088,9606.ENSP00000338185,9606.ENSP00000341551,9606.ENSP00000351905,9606.ENSP00000361725,9606.ENSP00000378323,9606.ENSP00000378402,9606.ENSP00000401888,9606.ENSP00000410402,9606.ENSP00000468348	PIK3CA,CASP3,MEN1,PLCB1,SMAD4,TGFBR2,ENDOG,PPP3CA,SIN3A,RAF1,MAP2K4,MAP2K6
GO:0018108	Peptidyl-tyrosine phosphorylation	12	176	0.91	1.15	3.1e-06	9606.ENSP00000257290,9606.ENSP00000262948,9606.ENSP00000296545,9606.ENSP00000317272,9606.ENSP00000339824,9606.ENSP00000358813,9606.ENSP00000361423,9606.ENSP00000371067,9606.ENSP00000410402,9606.ENSP00000468348,9606.ENSP00000482954,9606.ENSP00000483403	PDGFRA,MAP2K2,IL15,MET,FGFR3,TTK,ABL1,JAK2,MAP2K4,MAP2K6,PRLR,GHR
GO:0009611	Response to wounding	18	444	0.68	0.97	3.29e-06	9606.ENSP00000220809,9606.ENSP00000238682,9606.ENSP00000257290,9606.ENSP00000263967,9606.ENSP00000311032,9606.ENSP00000341551,9606.ENSP00000345681,9606.ENSP00000351905,9606.ENSP00000355896,9606.ENSP00000360141,9606.ENSP00000363089,9606.ENSP00000371067,9606.ENSP00000378323,9606.ENSP00000380379,9606.ENSP00000381185,9606.ENSP00000401888,9606.ENSP00000410402,9606.ENSP00000448665	PLAT,TGFB3,PDGFRA,PIK3CA,CASP3,SMAD4,GATA2,TGFBR2,TGFB2,GNAS,TLR4,JAK2,PPP3CA,WNT5B,BCL2,RAF1,MAP2K4,DDIT3
GO:0048660	Regulation of smooth muscle cell proliferation	11	142	0.96	1.18	3.3e-06	9606.ENSP00000238682,9606.ENSP00000263967,9606.ENSP00000264867,9606.ENSP00000296545,9606.ENSP00000303231,9606.ENSP00000351905,9606.ENSP00000357470,9606.ENSP00000361021,9606.ENSP00000363089,9606.ENSP00000368104,9606.ENSP00000371067	TGFB3,PIK3CA,PPARGC1A,IL15,IL12A,TGFBR2,IL6R,PTEN,TLR4,BMP2,JAK2
GO:0034641	Cellular nitrogen compound metabolic process	58	3463	0.3	0.63	3.73e-06	9606.ENSP00000216367,9606.ENSP00000219066,9606.ENSP00000229769,9606.ENSP00000234420,9606.ENSP00000255120,9606.ENSP00000261879,9606.ENSP00000262643,9606.ENSP00000262965,9606.ENSP00000263253,9606.ENSP00000264867,9606.ENSP00000265421,9606.ENSP00000265433,9606.ENSP00000289081,9606.ENSP00000291552,9606.ENSP00000302232,9606.ENSP00000302625,9606.ENSP00000311368,9606.ENSP00000330875,9606.ENSP00000337088,…	POLE2,NTHL1,FANCE,MSH6,NASP,APH1B,CCNE1,TCF3,EP300,PPARGC1A,POLB,NBN,FANCC,U2AF1,ALKBH3,AXIN2,POLD4,FANCF,MEN1,SMARCB1,SMAD4,ETV7,ATR,GATA2,ERCC6,RAD52,FUT8,MTOR,SMC3,TGFB2,ABL1,ENDOG,TLR4,KLF4,XPA,CDC14B,MDC1,FANCG,BMP2,PCNA,BRCA2,JAK2,CHEK2,FANCA,RFC4,SIN3A,CDC7,ALKBH2,ETV1,CDKN2A,BRCA1,XRCC4,PIK3R1,LIG4,RAD51,UBE2T,EYA1,MUTYH
GO:1901215	Negative regulation of neuron death	13	219	0.85	1.09	3.92e-06	9606.ENSP00000238682,9606.ENSP00000256078,9606.ENSP00000263967,9606.ENSP00000264033,9606.ENSP00000264867,9606.ENSP00000298552,9606.ENSP00000324806,9606.ENSP00000371067,9606.ENSP00000381185,9606.ENSP00000410402,9606.ENSP00000449038,9606.ENSP00000483403,9606.ENSP00000484288	TGFB3,KRAS,PIK3CA,CBL,PPARGC1A,TSC1,GSK3B,JAK2,BCL2,MAP2K4,MAP3K12,GHR,LIG4
GO:0033043	Regulation of organelle organization	30	1190	0.48	0.78	4.29e-06	9606.ENSP00000238682,9606.ENSP00000241261,9606.ENSP00000256442,9606.ENSP00000257290,9606.ENSP00000262948,9606.ENSP00000263253,9606.ENSP00000263967,9606.ENSP00000264867,9606.ENSP00000265433,9606.ENSP00000298552,9606.ENSP00000302625,9606.ENSP00000317272,9606.ENSP00000321656,9606.ENSP00000324806,9606.ENSP00000328777,9606.ENSP00000338185,9606.ENSP00000340883,9606.ENSP00000341551,9606.ENSP00000343741,…	TGFB3,TNFSF10,CCNB1,PDGFRA,MAP2K2,EP300,PIK3CA,PPARGC1A,NBN,TSC1,AXIN2,MET,CDC25C,GSK3B,EFNA5,PLCB1,SMARCB1,SMAD4,ATR,MTOR,TTK,ABL1,ENDOG,SIN3A,MAPK8,PBRM1,BRCA1,PIK3R1,LIG4,ARID1B
GO:0060284	Regulation of cell development	19	506	0.65	0.93	4.33e-06	9606.ENSP00000256078,9606.ENSP00000262948,9606.ENSP00000286827,9606.ENSP00000302625,9606.ENSP00000324806,9606.ENSP00000324856,9606.ENSP00000328777,9606.ENSP00000338185,9606.ENSP00000341551,9606.ENSP00000354558,9606.ENSP00000355866,9606.ENSP00000361021,9606.ENSP00000361423,9606.ENSP00000368104,9606.ENSP00000378323,9606.ENSP00000381185,9606.ENSP00000484288,9606.ENSP00000496870,9606.ENSP00000497910	KRAS,MAP2K2,TIAM1,AXIN2,GSK3B,STK11,EFNA5,PLCB1,SMAD4,MTOR,DUSP10,PTEN,ABL1,BMP2,PPP3CA,BCL2,LIG4,LRP2,B2M
GO:0042592	Homeostatic process	33	1406	0.44	0.75	4.47e-06	9606.ENSP00000216373,9606.ENSP00000256078,9606.ENSP00000263851,9606.ENSP00000263967,9606.ENSP00000264867,9606.ENSP00000265421,9606.ENSP00000289081,9606.ENSP00000304895,9606.ENSP00000306157,9606.ENSP00000311032,9606.ENSP00000317272,9606.ENSP00000324856,9606.ENSP00000337088,9606.ENSP00000339992,9606.ENSP00000341551,9606.ENSP00000345681,9606.ENSP00000348089,9606.ENSP00000361423,9606.ENSP00000361725,…	SOS2,KRAS,IL7,PIK3CA,PPARGC1A,POLB,FANCC,IRS1,IL7R,CASP3,MET,STK11,MEN1,MYB,SMAD4,GATA2,ERCC6,ABL1,ENDOG,TLR4,KLF4,COL2A1,JAK2,PPP3CB,PPP3CA,SIN3A,BCL2,SOS1,RAF1,PIK3R1,DDIT3,B2M,FAS
GO:0043434	Response to peptide hormone	16	355	0.73	0.99	4.54e-06	9606.ENSP00000220809,9606.ENSP00000225983,9606.ENSP00000241261,9606.ENSP00000262741,9606.ENSP00000263967,9606.ENSP00000298552,9606.ENSP00000304895,9606.ENSP00000324806,9606.ENSP00000324856,9606.ENSP00000329357,9606.ENSP00000337088,9606.ENSP00000338185,9606.ENSP00000354558,9606.ENSP00000371067,9606.ENSP00000428056,9606.ENSP00000483403	PLAT,HDAC5,TNFSF10,PIK3R3,PIK3CA,TSC1,IRS1,GSK3B,STK11,SP1,MEN1,PLCB1,MTOR,JAK2,PIK3R1,GHR
GO:0043405	Regulation of MAP kinase activity	12	185	0.89	1.1	4.99e-06	9606.ENSP00000262320,9606.ENSP00000298573,9606.ENSP00000355866,9606.ENSP00000363081,9606.ENSP00000363089,9606.ENSP00000368104,9606.ENSP00000384675,9606.ENSP00000422464,9606.ENSP00000449038,9606.ENSP00000468348,9606.ENSP00000481675,9606.ENSP00000483403	AXIN1,DUSP16,DUSP10,DKK1,TLR4,BMP2,SOS1,PDGFC,MAP3K12,MAP2K6,SPRY1,GHR
GO:0051091	Positive regulation of DNA-binding transcription factor activity	14	267	0.79	1.03	5.15e-06	9606.ENSP00000225983,9606.ENSP00000256458,9606.ENSP00000262965,9606.ENSP00000263253,9606.ENSP00000264606,9606.ENSP00000264867,9606.ENSP00000340883,9606.ENSP00000359424,9606.ENSP00000361021,9606.ENSP00000363089,9606.ENSP00000368104,9606.ENSP00000371067,9606.ENSP00000378323,9606.ENSP00000448665	HDAC5,IRAK2,TCF3,EP300,HDAC4,PPARGC1A,SMARCB1,CHUK,PTEN,TLR4,BMP2,JAK2,PPP3CA,DDIT3
GO:1901988	Negative regulation of cell cycle phase transition	13	225	0.84	1.06	5.15e-06	9606.ENSP00000258149,9606.ENSP00000265433,9606.ENSP00000337088,9606.ENSP00000343741,9606.ENSP00000348089,9606.ENSP00000358813,9606.ENSP00000361021,9606.ENSP00000363804,9606.ENSP00000364389,9606.ENSP00000365588,9606.ENSP00000372023,9606.ENSP00000381185,9606.ENSP00000418960	MDM2,NBN,MEN1,ATR,ERCC6,TTK,PTEN,KLF4,CDC14B,MDC1,CHEK2,BCL2,BRCA1
GO:0060393	Regulation of pathway-restricted SMAD protein phosphorylation	8	62	1.19	1.26	5.82e-06	9606.ENSP00000238682,9606.ENSP00000241416,9606.ENSP00000341551,9606.ENSP00000351905,9606.ENSP00000355896,9606.ENSP00000358813,9606.ENSP00000363081,9606.ENSP00000368104	TGFB3,ACVR2A,SMAD4,TGFBR2,TGFB2,TTK,DKK1,BMP2
GO:0071453	Cellular response to oxygen levels	11	152	0.93	1.12	6.06e-06	9606.ENSP00000202967,9606.ENSP00000256474,9606.ENSP00000258149,9606.ENSP00000264033,9606.ENSP00000298552,9606.ENSP00000346997,9606.ENSP00000354558,9606.ENSP00000361021,9606.ENSP00000361725,9606.ENSP00000381185,9606.ENSP00000498466	SIRT4,VHL,MDM2,CBL,TSC1,SUV39H2,MTOR,PTEN,ENDOG,BCL2,FAS
GO:0032872	Regulation of stress-activated MAPK cascade	12	189	0.88	1.08	6.11e-06	9606.ENSP00000215631,9606.ENSP00000262320,9606.ENSP00000262948,9606.ENSP00000298573,9606.ENSP00000337088,9606.ENSP00000338185,9606.ENSP00000355866,9606.ENSP00000355896,9606.ENSP00000363089,9606.ENSP00000368104,9606.ENSP00000410402,9606.ENSP00000498466	GADD45B,AXIN1,MAP2K2,DUSP16,MEN1,PLCB1,DUSP10,TGFB2,TLR4,BMP2,MAP2K4,FAS
GO:0010632	Regulation of epithelial cell migration	13	229	0.83	1.05	6.16e-06	9606.ENSP00000225983,9606.ENSP00000283228,9606.ENSP00000317272,9606.ENSP00000329357,9606.ENSP00000345681,9606.ENSP00000351905,9606.ENSP00000354558,9606.ENSP00000355866,9606.ENSP00000355896,9606.ENSP00000361021,9606.ENSP00000361423,9606.ENSP00000363804,9606.ENSP00000408695	HDAC5,PTPRR,MET,SP1,GATA2,TGFBR2,MTOR,DUSP10,TGFB2,PTEN,ABL1,KLF4,PRKCA
GO:0002260	Lymphocyte homeostasis	8	64	1.17	1.23	7.13e-06	9606.ENSP00000216373,9606.ENSP00000306157,9606.ENSP00000311032,9606.ENSP00000361423,9606.ENSP00000378306,9606.ENSP00000381185,9606.ENSP00000384675,9606.ENSP00000498466	SOS2,IL7R,CASP3,ABL1,PPP3CB,BCL2,SOS1,FAS
GO:0045931	Positive regulation of mitotic cell cycle	10	121	0.99	1.14	7.13e-06	9606.ENSP00000245960,9606.ENSP00000256442,9606.ENSP00000258149,9606.ENSP00000321656,9606.ENSP00000338185,9606.ENSP00000361423,9606.ENSP00000369497,9606.ENSP00000378402,9606.ENSP00000393139,9606.ENSP00000408695	CDC25B,CCNB1,MDM2,CDC25C,PLCB1,ABL1,BRCA2,SIN3A,CDC7,PRKCA
GO:1902806	Regulation of cell cycle G1/S phase transition	12	192	0.87	1.07	7.13e-06	9606.ENSP00000258149,9606.ENSP00000262965,9606.ENSP00000337088,9606.ENSP00000338185,9606.ENSP00000340883,9606.ENSP00000361021,9606.ENSP00000363804,9606.ENSP00000372023,9606.ENSP00000381185,9606.ENSP00000386593,9606.ENSP00000418915,9606.ENSP00000490491	MDM2,TCF3,MEN1,PLCB1,SMARCB1,PTEN,KLF4,CHEK2,BCL2,PBRM1,CDKN2A,ARID1B
GO:0051402	Neuron apoptotic process	9	91	1.07	1.18	7.36e-06	9606.ENSP00000256078,9606.ENSP00000264867,9606.ENSP00000265421,9606.ENSP00000311032,9606.ENSP00000330237,9606.ENSP00000358327,9606.ENSP00000381185,9606.ENSP00000484288,9606.ENSP00000498466	KRAS,PPARGC1A,POLB,CASP3,CASP9,CASP7,BCL2,LIG4,FAS
GO:0060537	Muscle tissue development	15	323	0.74	0.97	7.74e-06	9606.ENSP00000256078,9606.ENSP00000257290,9606.ENSP00000263253,9606.ENSP00000298552,9606.ENSP00000341551,9606.ENSP00000354558,9606.ENSP00000355896,9606.ENSP00000361021,9606.ENSP00000368104,9606.ENSP00000378306,9606.ENSP00000378323,9606.ENSP00000381185,9606.ENSP00000410402,9606.ENSP00000496255,9606.ENSP00000496870	KRAS,PDGFRA,EP300,TSC1,SMAD4,MTOR,TGFB2,PTEN,BMP2,PPP3CB,PPP3CA,BCL2,MAP2K4,EYA1,LRP2
GO:0071548	Response to dexamethasone	7	44	1.28	1.24	9.8e-06	9606.ENSP00000220809,9606.ENSP00000263967,9606.ENSP00000302625,9606.ENSP00000307305,9606.ENSP00000330237,9606.ENSP00000368458,9606.ENSP00000371067	PLAT,PIK3CA,AXIN2,DDIT4,CASP9,PCNA,JAK2
GO:0016055	Wnt signaling pathway	14	284	0.77	0.97	1.01e-05	9606.ENSP00000262320,9606.ENSP00000262643,9606.ENSP00000282111,9606.ENSP00000286827,9606.ENSP00000302625,9606.ENSP00000324806,9606.ENSP00000361021,9606.ENSP00000363081,9606.ENSP00000363193,9606.ENSP00000363804,9606.ENSP00000364003,9606.ENSP00000368104,9606.ENSP00000380379,9606.ENSP00000448665	AXIN1,CCNE1,TCF7L1,TIAM1,AXIN2,GSK3B,PTEN,DKK1,MED12,KLF4,AMER1,BMP2,WNT5B,DDIT3
GO:0001678	Cellular glucose homeostasis	9	96	1.05	1.14	1.1e-05	9606.ENSP00000263967,9606.ENSP00000264867,9606.ENSP00000337088,9606.ENSP00000341551,9606.ENSP00000361725,9606.ENSP00000378323,9606.ENSP00000378402,9606.ENSP00000401888,9606.ENSP00000428056	PIK3CA,PPARGC1A,MEN1,SMAD4,ENDOG,PPP3CA,SIN3A,RAF1,PIK3R1
GO:0032870	Cellular response to hormone stimulus	18	489	0.64	0.87	1.19e-05	9606.ENSP00000220809,9606.ENSP00000225983,9606.ENSP00000262741,9606.ENSP00000263967,9606.ENSP00000302625,9606.ENSP00000304895,9606.ENSP00000307305,9606.ENSP00000324806,9606.ENSP00000328777,9606.ENSP00000329357,9606.ENSP00000330237,9606.ENSP00000337088,9606.ENSP00000338185,9606.ENSP00000360141,9606.ENSP00000371067,9606.ENSP00000428056,9606.ENSP00000482954,9606.ENSP00000483403	PLAT,HDAC5,PIK3R3,PIK3CA,AXIN2,IRS1,DDIT4,GSK3B,EFNA5,SP1,CASP9,MEN1,PLCB1,GNAS,JAK2,PIK3R1,PRLR,GHR
GO:2000045	Regulation of G1/S transition of mitotic cell cycle	11	164	0.9	1.05	1.19e-05	9606.ENSP00000258149,9606.ENSP00000262965,9606.ENSP00000338185,9606.ENSP00000340883,9606.ENSP00000361021,9606.ENSP00000363804,9606.ENSP00000372023,9606.ENSP00000381185,9606.ENSP00000386593,9606.ENSP00000418915,9606.ENSP00000490491	MDM2,TCF3,PLCB1,SMARCB1,PTEN,KLF4,CHEK2,BCL2,PBRM1,CDKN2A,ARID1B
GO:0006302	Double-strand break repair	12	204	0.84	1.01	1.27e-05	9606.ENSP00000265421,9606.ENSP00000265433,9606.ENSP00000348089,9606.ENSP00000351284,9606.ENSP00000369497,9606.ENSP00000372023,9606.ENSP00000393139,9606.ENSP00000418960,9606.ENSP00000421491,9606.ENSP00000484288,9606.ENSP00000493712,9606.ENSP00000496255	POLB,NBN,ERCC6,RAD52,BRCA2,CHEK2,CDC7,BRCA1,XRCC4,LIG4,RAD51,EYA1
GO:0003007	Heart morphogenesis	13	247	0.8	0.98	1.35e-05	9606.ENSP00000258149,9606.ENSP00000302625,9606.ENSP00000341551,9606.ENSP00000351905,9606.ENSP00000354558,9606.ENSP00000355896,9606.ENSP00000367203,9606.ENSP00000368104,9606.ENSP00000369889,9606.ENSP00000384675,9606.ENSP00000481675,9606.ENSP00000496255,9606.ENSP00000496870	MDM2,AXIN2,SMAD4,TGFBR2,MTOR,TGFB2,KDM6A,BMP2,COL2A1,SOS1,SPRY1,EYA1,LRP2
GO:0010389	Regulation of G2/M transition of mitotic cell cycle	9	99	1.03	1.11	1.39e-05	9606.ENSP00000245960,9606.ENSP00000256442,9606.ENSP00000265433,9606.ENSP00000321656,9606.ENSP00000364389,9606.ENSP00000378402,9606.ENSP00000393139,9606.ENSP00000418915,9606.ENSP00000418960	CDC25B,CCNB1,NBN,CDC25C,CDC14B,SIN3A,CDC7,CDKN2A,BRCA1
GO:0009894	Regulation of catabolic process	26	988	0.49	0.75	1.46e-05	9606.ENSP00000258149,9606.ENSP00000262320,9606.ENSP00000263253,9606.ENSP00000263967,9606.ENSP00000264606,9606.ENSP00000298552,9606.ENSP00000302625,9606.ENSP00000304895,9606.ENSP00000307305,9606.ENSP00000311032,9606.ENSP00000317272,9606.ENSP00000324806,9606.ENSP00000324856,9606.ENSP00000341551,9606.ENSP00000354558,9606.ENSP00000361021,9606.ENSP00000361423,9606.ENSP00000361725,9606.ENSP00000364003,…	MDM2,AXIN1,EP300,PIK3CA,HDAC4,TSC1,AXIN2,IRS1,DDIT4,CASP3,MET,GSK3B,STK11,SMAD4,MTOR,PTEN,ABL1,ENDOG,AMER1,CHEK2,MAPK8,BCL2,PRKCA,CDKN2A,DDIT3,LRP2
GO:0043409	Negative regulation of MAPK cascade	11	168	0.89	1.03	1.47e-05	9606.ENSP00000283228,9606.ENSP00000298573,9606.ENSP00000337088,9606.ENSP00000341551,9606.ENSP00000355866,9606.ENSP00000358596,9606.ENSP00000361021,9606.ENSP00000361423,9606.ENSP00000363089,9606.ENSP00000368104,9606.ENSP00000481675	PTPRR,DUSP16,MEN1,SMAD4,DUSP10,DUSP5,PTEN,ABL1,TLR4,BMP2,SPRY1
GO:0040008	Regulation of growth	21	671	0.57	0.81	1.52e-05	9606.ENSP00000263851,9606.ENSP00000263967,9606.ENSP00000324806,9606.ENSP00000324856,9606.ENSP00000328777,9606.ENSP00000338185,9606.ENSP00000339824,9606.ENSP00000341551,9606.ENSP00000351905,9606.ENSP00000354558,9606.ENSP00000355866,9606.ENSP00000355896,9606.ENSP00000360141,9606.ENSP00000360431,9606.ENSP00000361021,9606.ENSP00000361423,9606.ENSP00000378402,9606.ENSP00000381185,9606.ENSP00000418915,…	IL7,PIK3CA,GSK3B,STK11,EFNA5,PLCB1,FGFR3,SMAD4,TGFBR2,MTOR,DUSP10,TGFB2,GNAS,PLCE1,PTEN,ABL1,SIN3A,BCL2,CDKN2A,ACVR1B,GHR
GO:0006325	Chromatin organization	20	612	0.59	0.82	1.53e-05	9606.ENSP00000225983,9606.ENSP00000255120,9606.ENSP00000262320,9606.ENSP00000263253,9606.ENSP00000264606,9606.ENSP00000282111,9606.ENSP00000337088,9606.ENSP00000339992,9606.ENSP00000340883,9606.ENSP00000346997,9606.ENSP00000348089,9606.ENSP00000352252,9606.ENSP00000367203,9606.ENSP00000369695,9606.ENSP00000371067,9606.ENSP00000386593,9606.ENSP00000395929,9606.ENSP00000418960,9606.ENSP00000490491,…	HDAC5,NASP,AXIN1,EP300,HDAC4,TCF7L1,MEN1,MYB,SMARCB1,SUV39H2,ERCC6,H3C12,KDM6A,MLLT3,JAK2,PBRM1,NSD1,BRCA1,ARID1B,EYA1
GO:0001822	Kidney development	14	296	0.75	0.93	1.58e-05	9606.ENSP00000257290,9606.ENSP00000298552,9606.ENSP00000330237,9606.ENSP00000341551,9606.ENSP00000355896,9606.ENSP00000358092,9606.ENSP00000360431,9606.ENSP00000364003,9606.ENSP00000368104,9606.ENSP00000378323,9606.ENSP00000381185,9606.ENSP00000481675,9606.ENSP00000496255,9606.ENSP00000496870	PDGFRA,TSC1,CASP9,SMAD4,TGFB2,PRDM1,PLCE1,AMER1,BMP2,PPP3CA,BCL2,SPRY1,EYA1,LRP2
GO:0010862	Positive regulation of pathway-restricted SMAD protein phosphorylation	7	49	1.23	1.17	1.82e-05	9606.ENSP00000238682,9606.ENSP00000241416,9606.ENSP00000341551,9606.ENSP00000351905,9606.ENSP00000355896,9606.ENSP00000358813,9606.ENSP00000368104	TGFB3,ACVR2A,SMAD4,TGFBR2,TGFB2,TTK,BMP2
GO:0036294	Cellular response to decreased oxygen levels	10	136	0.94	1.04	1.86e-05	9606.ENSP00000202967,9606.ENSP00000256474,9606.ENSP00000258149,9606.ENSP00000264033,9606.ENSP00000298552,9606.ENSP00000346997,9606.ENSP00000354558,9606.ENSP00000361021,9606.ENSP00000361725,9606.ENSP00000381185	SIRT4,VHL,MDM2,CBL,TSC1,SUV39H2,MTOR,PTEN,ENDOG,BCL2
GO:0071407	Cellular response to organic cyclic compound	18	508	0.62	0.84	1.97e-05	9606.ENSP00000220809,9606.ENSP00000296545,9606.ENSP00000302625,9606.ENSP00000307305,9606.ENSP00000311032,9606.ENSP00000324806,9606.ENSP00000328777,9606.ENSP00000330237,9606.ENSP00000338185,9606.ENSP00000358327,9606.ENSP00000360141,9606.ENSP00000361423,9606.ENSP00000368104,9606.ENSP00000371067,9606.ENSP00000372023,9606.ENSP00000378402,9606.ENSP00000418960,9606.ENSP00000493712	PLAT,IL15,AXIN2,DDIT4,CASP3,GSK3B,EFNA5,CASP9,PLCB1,CASP7,GNAS,ABL1,BMP2,JAK2,CHEK2,SIN3A,BRCA1,RAD51
GO:1901653	Cellular response to peptide	14	302	0.74	0.92	1.97e-05	9606.ENSP00000220809,9606.ENSP00000225983,9606.ENSP00000258149,9606.ENSP00000262741,9606.ENSP00000263967,9606.ENSP00000304895,9606.ENSP00000324806,9606.ENSP00000329357,9606.ENSP00000337088,9606.ENSP00000338185,9606.ENSP00000363089,9606.ENSP00000371067,9606.ENSP00000428056,9606.ENSP00000483403	PLAT,HDAC5,MDM2,PIK3R3,PIK3CA,IRS1,GSK3B,SP1,MEN1,PLCB1,TLR4,JAK2,PIK3R1,GHR
GO:0045930	Negative regulation of mitotic cell cycle	12	214	0.82	0.97	2e-05	9606.ENSP00000258149,9606.ENSP00000265433,9606.ENSP00000298743,9606.ENSP00000358813,9606.ENSP00000361021,9606.ENSP00000361423,9606.ENSP00000363804,9606.ENSP00000364389,9606.ENSP00000365588,9606.ENSP00000372023,9606.ENSP00000381185,9606.ENSP00000418960	MDM2,NBN,GAS1,TTK,PTEN,ABL1,KLF4,CDC14B,MDC1,CHEK2,BCL2,BRCA1
GO:0007389	Pattern specification process	17	455	0.65	0.85	2.06e-05	9606.ENSP00000241416,9606.ENSP00000256759,9606.ENSP00000262320,9606.ENSP00000263253,9606.ENSP00000302625,9606.ENSP00000341551,9606.ENSP00000351905,9606.ENSP00000353344,9606.ENSP00000362588,9606.ENSP00000363081,9606.ENSP00000363193,9606.ENSP00000367203,9606.ENSP00000368104,9606.ENSP00000369695,9606.ENSP00000448665,9606.ENSP00000496255,9606.ENSP00000496870	ACVR2A,FST,AXIN1,EP300,AXIN2,SMAD4,TGFBR2,ETS2,PBX3,DKK1,MED12,KDM6A,BMP2,MLLT3,DDIT3,EYA1,LRP2
GO:0001782	B cell homeostasis	6	30	1.38	1.2	2.13e-05	9606.ENSP00000216373,9606.ENSP00000306157,9606.ENSP00000311032,9606.ENSP00000361423,9606.ENSP00000381185,9606.ENSP00000384675	SOS2,IL7R,CASP3,ABL1,BCL2,SOS1
GO:1901796	Regulation of signal transduction by p53 class mediator	9	105	1.01	1.06	2.13e-05	9606.ENSP00000258149,9606.ENSP00000263253,9606.ENSP00000324856,9606.ENSP00000343741,9606.ENSP00000354558,9606.ENSP00000372023,9606.ENSP00000381185,9606.ENSP00000418915,9606.ENSP00000468348	MDM2,EP300,STK11,ATR,MTOR,CHEK2,BCL2,CDKN2A,MAP2K6
GO:0009952	Anterior/posterior pattern specification	12	216	0.82	0.96	2.16e-05	9606.ENSP00000241416,9606.ENSP00000263253,9606.ENSP00000302625,9606.ENSP00000341551,9606.ENSP00000353344,9606.ENSP00000362588,9606.ENSP00000363081,9606.ENSP00000363193,9606.ENSP00000367203,9606.ENSP00000368104,9606.ENSP00000369695,9606.ENSP00000448665	ACVR2A,EP300,AXIN2,SMAD4,ETS2,PBX3,DKK1,MED12,KDM6A,BMP2,MLLT3,DDIT3
GO:0050730	Regulation of peptidyl-tyrosine phosphorylation	13	259	0.77	0.93	2.16e-05	9606.ENSP00000263851,9606.ENSP00000264033,9606.ENSP00000296545,9606.ENSP00000303231,9606.ENSP00000328777,9606.ENSP00000339824,9606.ENSP00000348089,9606.ENSP00000354558,9606.ENSP00000357470,9606.ENSP00000361423,9606.ENSP00000371067,9606.ENSP00000422464,9606.ENSP00000483403	IL7,CBL,IL15,IL12A,EFNA5,FGFR3,ERCC6,MTOR,IL6R,ABL1,JAK2,PDGFC,GHR
GO:0060348	Bone development	12	216	0.82	0.96	2.16e-05	9606.ENSP00000238682,9606.ENSP00000263253,9606.ENSP00000302625,9606.ENSP00000339824,9606.ENSP00000351905,9606.ENSP00000360141,9606.ENSP00000364003,9606.ENSP00000368104,9606.ENSP00000369889,9606.ENSP00000422464,9606.ENSP00000468348,9606.ENSP00000483403	TGFB3,EP300,AXIN2,FGFR3,TGFBR2,GNAS,AMER1,BMP2,COL2A1,PDGFC,MAP2K6,GHR
GO:0048609	Multicellular organismal reproductive process	24	883	0.51	0.74	2.38e-05	9606.ENSP00000234420,9606.ENSP00000238682,9606.ENSP00000241416,9606.ENSP00000245960,9606.ENSP00000256759,9606.ENSP00000257290,9606.ENSP00000289081,9606.ENSP00000311032,9606.ENSP00000321656,9606.ENSP00000324856,9606.ENSP00000337088,9606.ENSP00000341551,9606.ENSP00000354558,9606.ENSP00000355896,9606.ENSP00000358092,9606.ENSP00000358813,9606.ENSP00000361021,9606.ENSP00000367910,9606.ENSP00000368458,…	MSH6,TGFB3,ACVR2A,CDC25B,FST,PDGFRA,FANCC,CASP3,CDC25C,STK11,MEN1,SMAD4,MTOR,TGFB2,PRDM1,TTK,PTEN,FANCG,PCNA,BRCA2,FANCA,BCL2,SOS1,MAP2K6
GO:0071326	Cellular response to monosaccharide stimulus	8	77	1.09	1.09	2.38e-05	9606.ENSP00000263967,9606.ENSP00000337088,9606.ENSP00000338185,9606.ENSP00000341551,9606.ENSP00000361725,9606.ENSP00000378323,9606.ENSP00000378402,9606.ENSP00000401888	PIK3CA,MEN1,PLCB1,SMAD4,ENDOG,PPP3CA,SIN3A,RAF1
GO:0010165	Response to X-ray	6	31	1.36	1.18	2.48e-05	9606.ENSP00000311032,9606.ENSP00000348089,9606.ENSP00000369497,9606.ENSP00000421491,9606.ENSP00000484288,9606.ENSP00000493712	CASP3,ERCC6,BRCA2,XRCC4,LIG4,RAD51
GO:0016447	Somatic recombination of immunoglobulin gene segments	6	31	1.36	1.18	2.48e-05	9606.ENSP00000234420,9606.ENSP00000262965,9606.ENSP00000265421,9606.ENSP00000265433,9606.ENSP00000421491,9606.ENSP00000484288	MSH6,TCF3,POLB,NBN,XRCC4,LIG4
GO:1902107	Positive regulation of leukocyte differentiation	11	181	0.86	0.97	2.8e-05	9606.ENSP00000263851,9606.ENSP00000296545,9606.ENSP00000306157,9606.ENSP00000339992,9606.ENSP00000340883,9606.ENSP00000351905,9606.ENSP00000355866,9606.ENSP00000378323,9606.ENSP00000386593,9606.ENSP00000408695,9606.ENSP00000490491	IL7,IL15,IL7R,MYB,SMARCB1,TGFBR2,DUSP10,PPP3CA,PBRM1,PRKCA,ARID1B
GO:0051384	Response to glucocorticoid	10	144	0.92	0.99	2.9e-05	9606.ENSP00000220809,9606.ENSP00000263967,9606.ENSP00000302625,9606.ENSP00000307305,9606.ENSP00000311032,9606.ENSP00000330237,9606.ENSP00000368458,9606.ENSP00000371067,9606.ENSP00000381185,9606.ENSP00000483403	PLAT,PIK3CA,AXIN2,DDIT4,CASP3,CASP9,PCNA,JAK2,BCL2,GHR
GO:0090287	Regulation of cellular response to growth factor stimulus	14	314	0.72	0.88	2.94e-05	9606.ENSP00000238682,9606.ENSP00000256759,9606.ENSP00000262320,9606.ENSP00000263253,9606.ENSP00000303231,9606.ENSP00000324856,9606.ENSP00000337088,9606.ENSP00000341551,9606.ENSP00000361423,9606.ENSP00000363081,9606.ENSP00000368104,9606.ENSP00000378402,9606.ENSP00000481675,9606.ENSP00000496870	TGFB3,FST,AXIN1,EP300,IL12A,STK11,MEN1,SMAD4,ABL1,DKK1,BMP2,SIN3A,SPRY1,LRP2
GO:0034599	Cellular response to oxidative stress	12	224	0.8	0.93	3.04e-05	9606.ENSP00000257290,9606.ENSP00000264867,9606.ENSP00000289081,9606.ENSP00000351284,9606.ENSP00000359424,9606.ENSP00000361423,9606.ENSP00000361725,9606.ENSP00000368458,9606.ENSP00000371067,9606.ENSP00000378402,9606.ENSP00000378974,9606.ENSP00000381185	PDGFRA,PPARGC1A,FANCC,RAD52,CHUK,ABL1,ENDOG,PCNA,JAK2,SIN3A,MAPK8,BCL2
GO:0008584	Male gonad development	10	145	0.91	0.99	3.06e-05	9606.ENSP00000241261,9606.ENSP00000241416,9606.ENSP00000255120,9606.ENSP00000257290,9606.ENSP00000264033,9606.ENSP00000341551,9606.ENSP00000355896,9606.ENSP00000373952,9606.ENSP00000381185,9606.ENSP00000496870	TNFSF10,ACVR2A,NASP,PDGFRA,CBL,SMAD4,TGFB2,FANCA,BCL2,LRP2
GO:0009605	Response to external stimulus	43	2355	0.34	0.6	3.18e-05	9606.ENSP00000256458,9606.ENSP00000257290,9606.ENSP00000263967,9606.ENSP00000264033,9606.ENSP00000264867,9606.ENSP00000270800,9606.ENSP00000276431,9606.ENSP00000296545,9606.ENSP00000298552,9606.ENSP00000303231,9606.ENSP00000306157,9606.ENSP00000307305,9606.ENSP00000311032,9606.ENSP00000317272,9606.ENSP00000328777,9606.ENSP00000330237,9606.ENSP00000341551,9606.ENSP00000342793,9606.ENSP00000348089,…	IRAK2,PDGFRA,PIK3CA,CBL,PPARGC1A,IL22RA1,TNFRSF10B,IL15,TSC1,IL12A,IL7R,DDIT4,CASP3,MET,EFNA5,CASP9,SMAD4,PLD1,ERCC6,TGFBR2,MTOR,DUSP10,TGFB2,IL6R,PRDM1,CHUK,PTEN,ABL1,ENDOG,TLR4,BMP2,JAK2,MAPK8,BCL2,SOS1,RAF1,ETV1,MAP2K4,DDIT3,PRLR,GHR,B2M,FAS
GO:0120161	Regulation of cold-induced thermogenesis	10	146	0.91	0.98	3.22e-05	9606.ENSP00000264867,9606.ENSP00000296545,9606.ENSP00000324856,9606.ENSP00000360141,9606.ENSP00000363089,9606.ENSP00000371067,9606.ENSP00000422464,9606.ENSP00000448665,9606.ENSP00000468348,9606.ENSP00000482954	PPARGC1A,IL15,STK11,GNAS,TLR4,JAK2,PDGFC,DDIT3,MAP2K6,PRLR
GO:0006979	Response to oxidative stress	15	368	0.68	0.85	3.36e-05	9606.ENSP00000257290,9606.ENSP00000264867,9606.ENSP00000289081,9606.ENSP00000311032,9606.ENSP00000329357,9606.ENSP00000348089,9606.ENSP00000351284,9606.ENSP00000359424,9606.ENSP00000361423,9606.ENSP00000361725,9606.ENSP00000368458,9606.ENSP00000371067,9606.ENSP00000378402,9606.ENSP00000378974,9606.ENSP00000381185	PDGFRA,PPARGC1A,FANCC,CASP3,SP1,ERCC6,RAD52,CHUK,ABL1,ENDOG,PCNA,JAK2,SIN3A,MAPK8,BCL2
GO:0019221	Cytokine-mediated signaling pathway	15	369	0.68	0.85	3.46e-05	9606.ENSP00000256458,9606.ENSP00000263851,9606.ENSP00000264033,9606.ENSP00000270800,9606.ENSP00000296545,9606.ENSP00000306157,9606.ENSP00000338185,9606.ENSP00000341551,9606.ENSP00000357470,9606.ENSP00000359424,9606.ENSP00000371067,9606.ENSP00000384675,9606.ENSP00000482954,9606.ENSP00000483403,9606.ENSP00000498466	IRAK2,IL7,CBL,IL22RA1,IL15,IL7R,PLCB1,SMAD4,IL6R,CHUK,JAK2,SOS1,PRLR,GHR,FAS
GO:0007420	Brain development	22	775	0.53	0.74	3.52e-05	9606.ENSP00000256078,9606.ENSP00000289081,9606.ENSP00000298552,9606.ENSP00000307305,9606.ENSP00000307479,9606.ENSP00000311032,9606.ENSP00000324806,9606.ENSP00000337088,9606.ENSP00000338185,9606.ENSP00000345681,9606.ENSP00000351905,9606.ENSP00000361021,9606.ENSP00000361423,9606.ENSP00000362588,9606.ENSP00000363081,9606.ENSP00000368104,9606.ENSP00000369497,9606.ENSP00000378323,9606.ENSP00000378402,…	KRAS,FANCC,TSC1,DDIT4,ARNT2,CASP3,GSK3B,MEN1,PLCB1,GATA2,TGFBR2,PTEN,ABL1,PBX3,DKK1,BMP2,BRCA2,PPP3CA,SIN3A,BCL2,SOS1,LRP2
GO:0071901	Negative regulation of protein serine/threonine kinase activity	9	113	0.98	1.01	3.53e-05	9606.ENSP00000298573,9606.ENSP00000311032,9606.ENSP00000337088,9606.ENSP00000355866,9606.ENSP00000361021,9606.ENSP00000361423,9606.ENSP00000368104,9606.ENSP00000418915,9606.ENSP00000481675	DUSP16,CASP3,MEN1,DUSP10,PTEN,ABL1,BMP2,CDKN2A,SPRY1
GO:0048638	Regulation of developmental growth	14	321	0.71	0.86	3.65e-05	9606.ENSP00000263851,9606.ENSP00000263967,9606.ENSP00000324806,9606.ENSP00000328777,9606.ENSP00000338185,9606.ENSP00000339824,9606.ENSP00000351905,9606.ENSP00000355866,9606.ENSP00000360141,9606.ENSP00000361021,9606.ENSP00000361423,9606.ENSP00000378402,9606.ENSP00000381185,9606.ENSP00000483403	IL7,PIK3CA,GSK3B,EFNA5,PLCB1,FGFR3,TGFBR2,DUSP10,GNAS,PTEN,ABL1,SIN3A,BCL2,GHR
GO:0034284	Response to monosaccharide	10	149	0.9	0.97	3.73e-05	9606.ENSP00000263967,9606.ENSP00000311032,9606.ENSP00000337088,9606.ENSP00000338185,9606.ENSP00000341551,9606.ENSP00000351905,9606.ENSP00000361725,9606.ENSP00000378323,9606.ENSP00000378402,9606.ENSP00000401888	PIK3CA,CASP3,MEN1,PLCB1,SMAD4,TGFBR2,ENDOG,PPP3CA,SIN3A,RAF1
GO:0045936	Negative regulation of phosphate metabolic process	16	424	0.65	0.82	3.73e-05	9606.ENSP00000215631,9606.ENSP00000264033,9606.ENSP00000264606,9606.ENSP00000298573,9606.ENSP00000307305,9606.ENSP00000311032,9606.ENSP00000324806,9606.ENSP00000337088,9606.ENSP00000355866,9606.ENSP00000355896,9606.ENSP00000361021,9606.ENSP00000361423,9606.ENSP00000363081,9606.ENSP00000368104,9606.ENSP00000418915,9606.ENSP00000481675	GADD45B,CBL,HDAC4,DUSP16,DDIT4,CASP3,GSK3B,MEN1,DUSP10,TGFB2,PTEN,ABL1,DKK1,BMP2,CDKN2A,SPRY1
GO:0046660	Female sex differentiation	9	114	0.97	1	3.75e-05	9606.ENSP00000256759,9606.ENSP00000257290,9606.ENSP00000311032,9606.ENSP00000341551,9606.ENSP00000367910,9606.ENSP00000369497,9606.ENSP00000373952,9606.ENSP00000381185,9606.ENSP00000496870	FST,PDGFRA,CASP3,SMAD4,FANCG,BRCA2,FANCA,BCL2,LRP2
GO:0048017	Inositol lipid-mediated signaling	8	83	1.06	1.04	3.8e-05	9606.ENSP00000257290,9606.ENSP00000263967,9606.ENSP00000304895,9606.ENSP00000338185,9606.ENSP00000342793,9606.ENSP00000360431,9606.ENSP00000361021,9606.ENSP00000428056	PDGFRA,PIK3CA,IRS1,PLCB1,PLD1,PLCE1,PTEN,PIK3R1
GO:0006310	DNA recombination	12	235	0.78	0.89	4.68e-05	9606.ENSP00000234420,9606.ENSP00000262965,9606.ENSP00000265421,9606.ENSP00000265433,9606.ENSP00000351284,9606.ENSP00000361725,9606.ENSP00000369497,9606.ENSP00000393139,9606.ENSP00000418960,9606.ENSP00000421491,9606.ENSP00000484288,9606.ENSP00000493712	MSH6,TCF3,POLB,NBN,RAD52,ENDOG,BRCA2,CDC7,BRCA1,XRCC4,LIG4,RAD51
GO:0006996	Organelle organization	55	3470	0.27	0.55	4.72e-05	9606.ENSP00000202967,9606.ENSP00000225983,9606.ENSP00000245960,9606.ENSP00000255120,9606.ENSP00000256078,9606.ENSP00000256442,9606.ENSP00000257290,9606.ENSP00000262320,9606.ENSP00000262643,9606.ENSP00000263253,9606.ENSP00000263967,9606.ENSP00000264606,9606.ENSP00000264867,9606.ENSP00000265433,9606.ENSP00000282111,9606.ENSP00000302625,9606.ENSP00000324806,9606.ENSP00000337088,9606.ENSP00000339992,…	SIRT4,HDAC5,CDC25B,NASP,KRAS,CCNB1,PDGFRA,AXIN1,CCNE1,EP300,PIK3CA,HDAC4,PPARGC1A,NBN,TCF7L1,AXIN2,GSK3B,MEN1,MYB,SMARCB1,ATR,SUV39H2,ERCC6,H3C12,MTOR,SMC3,TTK,PLCE1,PTEN,ABL1,ENDOG,XPA,CDC14B,KDM6A,FANCG,PCNA,BRCA2,MLLT3,JAK2,CHEK2,FANCA,RFC4,MAPK8,BCL2,PBRM1,NSD1,RAF1,PRKCA,CDKN2A,BRCA1,SPRY1,LIG4,ARID1B,RAD51,EYA1
GO:0042593	Glucose homeostasis	11	196	0.82	0.9	5.51e-05	9606.ENSP00000263967,9606.ENSP00000264867,9606.ENSP00000304895,9606.ENSP00000324856,9606.ENSP00000337088,9606.ENSP00000341551,9606.ENSP00000361725,9606.ENSP00000378323,9606.ENSP00000378402,9606.ENSP00000401888,9606.ENSP00000428056	PIK3CA,PPARGC1A,IRS1,STK11,MEN1,SMAD4,ENDOG,PPP3CA,SIN3A,RAF1,PIK3R1
GO:0048545	Response to steroid hormone	13	285	0.73	0.85	5.52e-05	9606.ENSP00000220809,9606.ENSP00000238682,9606.ENSP00000263967,9606.ENSP00000302625,9606.ENSP00000307305,9606.ENSP00000311032,9606.ENSP00000330237,9606.ENSP00000351905,9606.ENSP00000355896,9606.ENSP00000368458,9606.ENSP00000371067,9606.ENSP00000381185,9606.ENSP00000483403	PLAT,TGFB3,PIK3CA,AXIN2,DDIT4,CASP3,CASP9,TGFBR2,TGFB2,PCNA,JAK2,BCL2,GHR
GO:0071375	Cellular response to peptide hormone stimulus	12	240	0.77	0.87	5.72e-05	9606.ENSP00000220809,9606.ENSP00000225983,9606.ENSP00000262741,9606.ENSP00000263967,9606.ENSP00000304895,9606.ENSP00000324806,9606.ENSP00000329357,9606.ENSP00000337088,9606.ENSP00000338185,9606.ENSP00000371067,9606.ENSP00000428056,9606.ENSP00000483403	PLAT,HDAC5,PIK3R3,PIK3CA,IRS1,GSK3B,SP1,MEN1,PLCB1,JAK2,PIK3R1,GHR
GO:0042060	Wound healing	14	336	0.69	0.82	5.94e-05	9606.ENSP00000220809,9606.ENSP00000238682,9606.ENSP00000257290,9606.ENSP00000263967,9606.ENSP00000311032,9606.ENSP00000341551,9606.ENSP00000345681,9606.ENSP00000351905,9606.ENSP00000355896,9606.ENSP00000360141,9606.ENSP00000363089,9606.ENSP00000378323,9606.ENSP00000380379,9606.ENSP00000401888	PLAT,TGFB3,PDGFRA,PIK3CA,CASP3,SMAD4,GATA2,TGFBR2,TGFB2,GNAS,TLR4,PPP3CA,WNT5B,RAF1
GO:0061061	Muscle structure development	17	498	0.61	0.77	6.15e-05	9606.ENSP00000256078,9606.ENSP00000257290,9606.ENSP00000263253,9606.ENSP00000298552,9606.ENSP00000311032,9606.ENSP00000341551,9606.ENSP00000354558,9606.ENSP00000355896,9606.ENSP00000368104,9606.ENSP00000375921,9606.ENSP00000378306,9606.ENSP00000378323,9606.ENSP00000380379,9606.ENSP00000381185,9606.ENSP00000405327,9606.ENSP00000410402,9606.ENSP00000496870	KRAS,PDGFRA,EP300,TSC1,CASP3,SMAD4,MTOR,TGFB2,BMP2,PAX3,PPP3CB,PPP3CA,WNT5B,BCL2,ETV1,MAP2K4,LRP2
GO:0051336	Regulation of hydrolase activity	25	1011	0.47	0.67	6.63e-05	9606.ENSP00000216373,9606.ENSP00000241261,9606.ENSP00000257290,9606.ENSP00000261879,9606.ENSP00000286827,9606.ENSP00000298552,9606.ENSP00000317272,9606.ENSP00000324806,9606.ENSP00000328777,9606.ENSP00000330237,9606.ENSP00000339824,9606.ENSP00000354558,9606.ENSP00000355896,9606.ENSP00000360141,9606.ENSP00000361423,9606.ENSP00000363804,9606.ENSP00000368104,9606.ENSP00000368458,9606.ENSP00000371067,…	SOS2,TNFSF10,PDGFRA,APH1B,TIAM1,TSC1,MET,GSK3B,EFNA5,CASP9,FGFR3,MTOR,TGFB2,GNAS,ABL1,KLF4,BMP2,PCNA,JAK2,MAPK8,SOS1,RAF1,CDKN2A,SPRY1,FAS
GO:0038127	ERBB signaling pathway	7	62	1.13	1.01	6.81e-05	9606.ENSP00000263967,9606.ENSP00000264033,9606.ENSP00000283228,9606.ENSP00000360431,9606.ENSP00000361423,9606.ENSP00000364995,9606.ENSP00000384675	PIK3CA,CBL,PTPRR,PLCE1,ABL1,SHC3,SOS1
GO:0043393	Regulation of protein binding	11	201	0.81	0.88	6.81e-05	9606.ENSP00000225983,9606.ENSP00000263253,9606.ENSP00000264606,9606.ENSP00000286827,9606.ENSP00000324806,9606.ENSP00000337088,9606.ENSP00000361423,9606.ENSP00000363081,9606.ENSP00000368104,9606.ENSP00000378974,9606.ENSP00000497910	HDAC5,EP300,HDAC4,TIAM1,GSK3B,MEN1,ABL1,DKK1,BMP2,MAPK8,B2M
GO:0003002	Regionalization	14	341	0.69	0.81	6.91e-05	9606.ENSP00000241416,9606.ENSP00000262320,9606.ENSP00000263253,9606.ENSP00000302625,9606.ENSP00000341551,9606.ENSP00000353344,9606.ENSP00000362588,9606.ENSP00000363081,9606.ENSP00000363193,9606.ENSP00000367203,9606.ENSP00000368104,9606.ENSP00000369695,9606.ENSP00000448665,9606.ENSP00000496870	ACVR2A,AXIN1,EP300,AXIN2,SMAD4,ETS2,PBX3,DKK1,MED12,KDM6A,BMP2,MLLT3,DDIT3,LRP2
GO:0031400	Negative regulation of protein modification process	17	506	0.6	0.75	7.46e-05	9606.ENSP00000215631,9606.ENSP00000264033,9606.ENSP00000298573,9606.ENSP00000307305,9606.ENSP00000311032,9606.ENSP00000324806,9606.ENSP00000337088,9606.ENSP00000340883,9606.ENSP00000355866,9606.ENSP00000361021,9606.ENSP00000361423,9606.ENSP00000363081,9606.ENSP00000368104,9606.ENSP00000378402,9606.ENSP00000418915,9606.ENSP00000418960,9606.ENSP00000481675	GADD45B,CBL,DUSP16,DDIT4,CASP3,GSK3B,MEN1,SMARCB1,DUSP10,PTEN,ABL1,DKK1,BMP2,SIN3A,CDKN2A,BRCA1,SPRY1
GO:0016570	Histone modification	15	396	0.65	0.78	7.58e-05	9606.ENSP00000225983,9606.ENSP00000263253,9606.ENSP00000264606,9606.ENSP00000337088,9606.ENSP00000346997,9606.ENSP00000358092,9606.ENSP00000367203,9606.ENSP00000369497,9606.ENSP00000369695,9606.ENSP00000371067,9606.ENSP00000378402,9606.ENSP00000395929,9606.ENSP00000408695,9606.ENSP00000418960,9606.ENSP00000493712	HDAC5,EP300,HDAC4,MEN1,SUV39H2,PRDM1,KDM6A,BRCA2,MLLT3,JAK2,SIN3A,NSD1,PRKCA,BRCA1,RAD51
GO:0003006	Developmental process involved in reproduction	25	1023	0.46	0.66	8.03e-05	9606.ENSP00000234420,9606.ENSP00000241261,9606.ENSP00000241416,9606.ENSP00000245960,9606.ENSP00000255120,9606.ENSP00000256759,9606.ENSP00000257290,9606.ENSP00000264033,9606.ENSP00000289081,9606.ENSP00000311032,9606.ENSP00000321656,9606.ENSP00000324856,9606.ENSP00000337088,9606.ENSP00000341551,9606.ENSP00000345681,9606.ENSP00000354558,9606.ENSP00000355896,9606.ENSP00000358092,9606.ENSP00000361021,…	MSH6,TNFSF10,ACVR2A,CDC25B,NASP,FST,PDGFRA,CBL,FANCC,CASP3,CDC25C,STK11,MEN1,SMAD4,GATA2,MTOR,TGFB2,PRDM1,PTEN,FANCG,BRCA2,FANCA,BCL2,PRLR,LRP2
GO:0032868	Response to insulin	11	205	0.8	0.86	8.07e-05	9606.ENSP00000225983,9606.ENSP00000241261,9606.ENSP00000262741,9606.ENSP00000263967,9606.ENSP00000298552,9606.ENSP00000304895,9606.ENSP00000324806,9606.ENSP00000329357,9606.ENSP00000354558,9606.ENSP00000428056,9606.ENSP00000483403	HDAC5,TNFSF10,PIK3R3,PIK3CA,TSC1,IRS1,GSK3B,SP1,MTOR,PIK3R1,GHR
GO:0007498	Mesoderm development	9	127	0.92	0.92	8.27e-05	9606.ENSP00000241416,9606.ENSP00000262320,9606.ENSP00000341551,9606.ENSP00000353344,9606.ENSP00000363081,9606.ENSP00000363804,9606.ENSP00000367203,9606.ENSP00000371067,9606.ENSP00000496255	ACVR2A,AXIN1,SMAD4,ETS2,DKK1,KLF4,KDM6A,JAK2,EYA1
GO:0006469	Negative regulation of protein kinase activity	11	206	0.8	0.86	8.39e-05	9606.ENSP00000215631,9606.ENSP00000264033,9606.ENSP00000298573,9606.ENSP00000311032,9606.ENSP00000337088,9606.ENSP00000355866,9606.ENSP00000361021,9606.ENSP00000361423,9606.ENSP00000368104,9606.ENSP00000418915,9606.ENSP00000481675	GADD45B,CBL,DUSP16,CASP3,MEN1,DUSP10,PTEN,ABL1,BMP2,CDKN2A,SPRY1
GO:0033152	Immunoglobulin V(D)J recombination	4	8	1.77	1.12	8.41e-05	9606.ENSP00000262965,9606.ENSP00000265421,9606.ENSP00000421491,9606.ENSP00000484288	TCF3,POLB,XRCC4,LIG4
GO:1905114	Cell surface receptor signaling pathway involved in cell-cell signaling	15	400	0.65	0.78	8.41e-05	9606.ENSP00000262320,9606.ENSP00000262643,9606.ENSP00000282111,9606.ENSP00000286827,9606.ENSP00000302625,9606.ENSP00000324806,9606.ENSP00000361021,9606.ENSP00000363081,9606.ENSP00000363193,9606.ENSP00000363804,9606.ENSP00000364003,9606.ENSP00000368104,9606.ENSP00000378323,9606.ENSP00000380379,9606.ENSP00000448665	AXIN1,CCNE1,TCF7L1,TIAM1,AXIN2,GSK3B,PTEN,DKK1,MED12,KLF4,AMER1,BMP2,PPP3CA,WNT5B,DDIT3
GO:1901983	Regulation of protein acetylation	8	94	1	0.95	8.56e-05	9606.ENSP00000264867,9606.ENSP00000324806,9606.ENSP00000340883,9606.ENSP00000341551,9606.ENSP00000345681,9606.ENSP00000348089,9606.ENSP00000378402,9606.ENSP00000418960	PPARGC1A,GSK3B,SMARCB1,SMAD4,GATA2,ERCC6,SIN3A,BRCA1
GO:0045787	Positive regulation of cell cycle	14	349	0.68	0.79	8.74e-05	9606.ENSP00000245960,9606.ENSP00000256442,9606.ENSP00000258149,9606.ENSP00000262965,9606.ENSP00000321656,9606.ENSP00000338185,9606.ENSP00000355896,9606.ENSP00000361423,9606.ENSP00000364389,9606.ENSP00000369497,9606.ENSP00000372023,9606.ENSP00000378402,9606.ENSP00000393139,9606.ENSP00000408695	CDC25B,CCNB1,MDM2,TCF3,CDC25C,PLCB1,TGFB2,ABL1,CDC14B,BRCA2,CHEK2,SIN3A,CDC7,PRKCA
GO:0070372	Regulation of ERK1 and ERK2 cascade	13	299	0.71	0.81	8.74e-05	9606.ENSP00000257290,9606.ENSP00000283228,9606.ENSP00000339824,9606.ENSP00000341551,9606.ENSP00000355866,9606.ENSP00000361021,9606.ENSP00000361423,9606.ENSP00000363089,9606.ENSP00000368104,9606.ENSP00000408695,9606.ENSP00000422464,9606.ENSP00000449038,9606.ENSP00000481675	PDGFRA,PTPRR,FGFR3,SMAD4,DUSP10,PTEN,ABL1,TLR4,BMP2,PRKCA,PDGFC,MAP3K12,SPRY1
GO:0008585	Female gonad development	8	95	1	0.94	9.15e-05	9606.ENSP00000256759,9606.ENSP00000257290,9606.ENSP00000311032,9606.ENSP00000341551,9606.ENSP00000367910,9606.ENSP00000369497,9606.ENSP00000373952,9606.ENSP00000381185	FST,PDGFRA,CASP3,SMAD4,FANCG,BRCA2,FANCA,BCL2
GO:0045621	Positive regulation of lymphocyte differentiation	9	129	0.92	0.91	9.15e-05	9606.ENSP00000263851,9606.ENSP00000296545,9606.ENSP00000306157,9606.ENSP00000339992,9606.ENSP00000340883,9606.ENSP00000351905,9606.ENSP00000355866,9606.ENSP00000386593,9606.ENSP00000490491	IL7,IL15,IL7R,MYB,SMARCB1,TGFBR2,DUSP10,PBRM1,ARID1B
GO:0007369	Gastrulation	10	167	0.85	0.88	9.17e-05	9606.ENSP00000241416,9606.ENSP00000262320,9606.ENSP00000341551,9606.ENSP00000351905,9606.ENSP00000353344,9606.ENSP00000358596,9606.ENSP00000363081,9606.ENSP00000363804,9606.ENSP00000367203,9606.ENSP00000496255	ACVR2A,AXIN1,SMAD4,TGFBR2,ETS2,DUSP5,DKK1,KLF4,KDM6A,EYA1
GO:0120035	Regulation of plasma membrane bounded cell projection organization	19	635	0.55	0.71	9.17e-05	9606.ENSP00000238682,9606.ENSP00000262948,9606.ENSP00000263253,9606.ENSP00000263967,9606.ENSP00000286827,9606.ENSP00000298552,9606.ENSP00000324806,9606.ENSP00000324856,9606.ENSP00000328777,9606.ENSP00000342793,9606.ENSP00000354558,9606.ENSP00000360431,9606.ENSP00000361021,9606.ENSP00000361423,9606.ENSP00000363081,9606.ENSP00000363804,9606.ENSP00000378323,9606.ENSP00000428056,9606.ENSP00000497910	TGFB3,MAP2K2,EP300,PIK3CA,TIAM1,TSC1,GSK3B,STK11,EFNA5,PLD1,MTOR,PLCE1,PTEN,ABL1,DKK1,KLF4,PPP3CA,PIK3R1,B2M
GO:0003170	Heart valve development	7	66	1.1	0.97	9.48e-05	9606.ENSP00000258149,9606.ENSP00000341551,9606.ENSP00000351905,9606.ENSP00000354558,9606.ENSP00000355896,9606.ENSP00000358092,9606.ENSP00000368104	MDM2,SMAD4,TGFBR2,MTOR,TGFB2,PRDM1,BMP2
GO:2001022	Positive regulation of response to DNA damage stimulus	10	168	0.85	0.87	9.5e-05	9606.ENSP00000340883,9606.ENSP00000343741,9606.ENSP00000348089,9606.ENSP00000361725,9606.ENSP00000368458,9606.ENSP00000386593,9606.ENSP00000418915,9606.ENSP00000418960,9606.ENSP00000490491,9606.ENSP00000496255	SMARCB1,ATR,ERCC6,ENDOG,PCNA,PBRM1,CDKN2A,BRCA1,ARID1B,EYA1
GO:0051248	Negative regulation of protein metabolic process	25	1038	0.46	0.65	9.85e-05	9606.ENSP00000202967,9606.ENSP00000215631,9606.ENSP00000220809,9606.ENSP00000262320,9606.ENSP00000264033,9606.ENSP00000298552,9606.ENSP00000298573,9606.ENSP00000298743,9606.ENSP00000307305,9606.ENSP00000311032,9606.ENSP00000324806,9606.ENSP00000337088,9606.ENSP00000340883,9606.ENSP00000341551,9606.ENSP00000355866,9606.ENSP00000361021,9606.ENSP00000361423,9606.ENSP00000363081,9606.ENSP00000363804,…	SIRT4,GADD45B,PLAT,AXIN1,CBL,TSC1,DUSP16,GAS1,DDIT4,CASP3,GSK3B,MEN1,SMARCB1,SMAD4,DUSP10,PTEN,ABL1,DKK1,KLF4,BMP2,SIN3A,RAF1,CDKN2A,BRCA1,SPRY1
GO:0000122	Negative regulation of transcription by RNA polymerase II	24	971	0.47	0.66	0.0001	9606.ENSP00000225983,9606.ENSP00000256474,9606.ENSP00000256759,9606.ENSP00000258149,9606.ENSP00000262643,9606.ENSP00000262965,9606.ENSP00000263253,9606.ENSP00000264606,9606.ENSP00000329097,9606.ENSP00000337088,9606.ENSP00000339992,9606.ENSP00000341551,9606.ENSP00000341843,9606.ENSP00000345681,9606.ENSP00000346997,9606.ENSP00000353344,9606.ENSP00000358092,9606.ENSP00000363081,9606.ENSP00000363804,…	HDAC5,VHL,FST,MDM2,CCNE1,TCF3,EP300,HDAC4,PHF6,MEN1,MYB,SMAD4,ETV7,GATA2,SUV39H2,ETS2,PRDM1,DKK1,KLF4,BMP2,PCNA,SIN3A,NSD1,DDIT3
GO:0030888	Regulation of B cell proliferation	7	67	1.09	0.97	0.0001	9606.ENSP00000262965,9606.ENSP00000263851,9606.ENSP00000311032,9606.ENSP00000361021,9606.ENSP00000363089,9606.ENSP00000381185,9606.ENSP00000418915	TCF3,IL7,CASP3,PTEN,TLR4,BCL2,CDKN2A
GO:0043467	Regulation of generation of precursor metabolites and energy	9	131	0.91	0.9	0.0001	9606.ENSP00000256442,9606.ENSP00000263253,9606.ENSP00000263967,9606.ENSP00000264606,9606.ENSP00000264867,9606.ENSP00000304895,9606.ENSP00000307305,9606.ENSP00000324806,9606.ENSP00000354558	CCNB1,EP300,PIK3CA,HDAC4,PPARGC1A,IRS1,DDIT4,GSK3B,MTOR
GO:0000902	Cell morphogenesis	20	708	0.53	0.69	0.00011	9606.ENSP00000256474,9606.ENSP00000263253,9606.ENSP00000306157,9606.ENSP00000311032,9606.ENSP00000317272,9606.ENSP00000324856,9606.ENSP00000328777,9606.ENSP00000330237,9606.ENSP00000341551,9606.ENSP00000355896,9606.ENSP00000361021,9606.ENSP00000361423,9606.ENSP00000363081,9606.ENSP00000378306,9606.ENSP00000378323,9606.ENSP00000381185,9606.ENSP00000384675,9606.ENSP00000405327,9606.ENSP00000428056,…	VHL,EP300,IL7R,CASP3,MET,STK11,EFNA5,CASP9,SMAD4,TGFB2,PTEN,ABL1,DKK1,PPP3CB,PPP3CA,BCL2,SOS1,ETV1,PIK3R1,LRP2
GO:0001763	Morphogenesis of a branching structure	10	171	0.84	0.86	0.00011	9606.ENSP00000234310,9606.ENSP00000256078,9606.ENSP00000317272,9606.ENSP00000341551,9606.ENSP00000351905,9606.ENSP00000358092,9606.ENSP00000368104,9606.ENSP00000381185,9606.ENSP00000481675,9606.ENSP00000496255	PPP3R1,KRAS,MET,SMAD4,TGFBR2,PRDM1,BMP2,BCL2,SPRY1,EYA1
GO:0006282	Regulation of DNA repair	11	213	0.79	0.83	0.00011	9606.ENSP00000302625,9606.ENSP00000340883,9606.ENSP00000343741,9606.ENSP00000348089,9606.ENSP00000351284,9606.ENSP00000368458,9606.ENSP00000386593,9606.ENSP00000418960,9606.ENSP00000490491,9606.ENSP00000493712,9606.ENSP00000496255	AXIN2,SMARCB1,ATR,ERCC6,RAD52,PCNA,PBRM1,BRCA1,ARID1B,RAD51,EYA1
GO:0035265	Organ growth	8	98	0.99	0.92	0.00011	9606.ENSP00000263851,9606.ENSP00000339824,9606.ENSP00000351905,9606.ENSP00000355896,9606.ENSP00000361021,9606.ENSP00000381185,9606.ENSP00000410402,9606.ENSP00000482954	IL7,FGFR3,TGFBR2,TGFB2,PTEN,BCL2,MAP2K4,PRLR
GO:0001944	Vasculature development	17	527	0.58	0.72	0.00012	9606.ENSP00000234310,9606.ENSP00000257290,9606.ENSP00000258149,9606.ENSP00000262741,9606.ENSP00000263967,9606.ENSP00000324856,9606.ENSP00000345681,9606.ENSP00000351905,9606.ENSP00000355896,9606.ENSP00000358092,9606.ENSP00000361021,9606.ENSP00000378306,9606.ENSP00000384675,9606.ENSP00000408695,9606.ENSP00000448665,9606.ENSP00000496255,9606.ENSP00000496870	PPP3R1,PDGFRA,MDM2,PIK3R3,PIK3CA,STK11,GATA2,TGFBR2,TGFB2,PRDM1,PTEN,PPP3CB,SOS1,PRKCA,DDIT3,EYA1,LRP2
GO:0006284	Base-excision repair	6	43	1.22	0.99	0.00012	9606.ENSP00000219066,9606.ENSP00000265421,9606.ENSP00000348089,9606.ENSP00000364270,9606.ENSP00000368458,9606.ENSP00000500891	NTHL1,POLB,ERCC6,XPA,PCNA,MUTYH
GO:0048754	Branching morphogenesis of an epithelial tube	9	134	0.9	0.88	0.00012	9606.ENSP00000234310,9606.ENSP00000256078,9606.ENSP00000317272,9606.ENSP00000341551,9606.ENSP00000351905,9606.ENSP00000368104,9606.ENSP00000381185,9606.ENSP00000481675,9606.ENSP00000496255	PPP3R1,KRAS,MET,SMAD4,TGFBR2,BMP2,BCL2,SPRY1,EYA1
GO:0050776	Regulation of immune response	22	844	0.49	0.66	0.00012	9606.ENSP00000256458,9606.ENSP00000263253,9606.ENSP00000263967,9606.ENSP00000296545,9606.ENSP00000303231,9606.ENSP00000306157,9606.ENSP00000324856,9606.ENSP00000339992,9606.ENSP00000345681,9606.ENSP00000355866,9606.ENSP00000355896,9606.ENSP00000361423,9606.ENSP00000363089,9606.ENSP00000371067,9606.ENSP00000378306,9606.ENSP00000378402,9606.ENSP00000378974,9606.ENSP00000381185,9606.ENSP00000384675,…	IRAK2,EP300,PIK3CA,IL15,IL12A,IL7R,STK11,MYB,GATA2,DUSP10,TGFB2,ABL1,TLR4,JAK2,PPP3CB,SIN3A,MAPK8,BCL2,SOS1,MAP2K4,MAP2K6,B2M
GO:0051345	Positive regulation of hydrolase activity	18	589	0.56	0.7	0.00012	9606.ENSP00000216373,9606.ENSP00000241261,9606.ENSP00000257290,9606.ENSP00000261879,9606.ENSP00000286827,9606.ENSP00000298552,9606.ENSP00000324806,9606.ENSP00000330237,9606.ENSP00000339824,9606.ENSP00000354558,9606.ENSP00000360141,9606.ENSP00000368104,9606.ENSP00000368458,9606.ENSP00000371067,9606.ENSP00000378974,9606.ENSP00000384675,9606.ENSP00000418915,9606.ENSP00000498466	SOS2,TNFSF10,PDGFRA,APH1B,TIAM1,TSC1,GSK3B,CASP9,FGFR3,MTOR,GNAS,BMP2,PCNA,JAK2,MAPK8,SOS1,CDKN2A,FAS
GO:0006275	Regulation of DNA replication	9	136	0.9	0.87	0.00013	9606.ENSP00000265433,9606.ENSP00000343741,9606.ENSP00000354720,9606.ENSP00000361725,9606.ENSP00000368458,9606.ENSP00000369497,9606.ENSP00000376272,9606.ENSP00000393139,9606.ENSP00000410402	NBN,ATR,SMC3,ENDOG,PCNA,BRCA2,RFC4,CDC7,MAP2K4
GO:0003181	Atrioventricular valve morphogenesis	5	24	1.39	1.01	0.00014	9606.ENSP00000258149,9606.ENSP00000341551,9606.ENSP00000351905,9606.ENSP00000355896,9606.ENSP00000368104	MDM2,SMAD4,TGFBR2,TGFB2,BMP2
GO:0009749	Response to glucose	9	137	0.89	0.86	0.00014	9606.ENSP00000263967,9606.ENSP00000311032,9606.ENSP00000337088,9606.ENSP00000341551,9606.ENSP00000351905,9606.ENSP00000361725,9606.ENSP00000378323,9606.ENSP00000378402,9606.ENSP00000401888	PIK3CA,CASP3,MEN1,SMAD4,TGFBR2,ENDOG,PPP3CA,SIN3A,RAF1
GO:0031297	Replication fork processing	6	45	1.2	0.97	0.00014	9606.ENSP00000265433,9606.ENSP00000343741,9606.ENSP00000368458,9606.ENSP00000369497,9606.ENSP00000418960,9606.ENSP00000493712	NBN,ATR,PCNA,BRCA2,BRCA1,RAD51
GO:0042326	Negative regulation of phosphorylation	14	368	0.65	0.75	0.00014	9606.ENSP00000215631,9606.ENSP00000264033,9606.ENSP00000264606,9606.ENSP00000298573,9606.ENSP00000307305,9606.ENSP00000311032,9606.ENSP00000337088,9606.ENSP00000355866,9606.ENSP00000361021,9606.ENSP00000361423,9606.ENSP00000363081,9606.ENSP00000368104,9606.ENSP00000418915,9606.ENSP00000481675	GADD45B,CBL,HDAC4,DUSP16,DDIT4,CASP3,MEN1,DUSP10,PTEN,ABL1,DKK1,BMP2,CDKN2A,SPRY1
GO:0043588	Skin development	12	266	0.73	0.79	0.00014	9606.ENSP00000256759,9606.ENSP00000311032,9606.ENSP00000317272,9606.ENSP00000341551,9606.ENSP00000355896,9606.ENSP00000360141,9606.ENSP00000363081,9606.ENSP00000363804,9606.ENSP00000378323,9606.ENSP00000381185,9606.ENSP00000384675,9606.ENSP00000442656	FST,CASP3,MET,SMAD4,TGFB2,GNAS,DKK1,KLF4,PPP3CA,BCL2,SOS1,ACVR1B
GO:0050678	Regulation of epithelial cell proliferation	14	366	0.66	0.75	0.00014	9606.ENSP00000303231,9606.ENSP00000311368,9606.ENSP00000324856,9606.ENSP00000329357,9606.ENSP00000337088,9606.ENSP00000345681,9606.ENSP00000355866,9606.ENSP00000355896,9606.ENSP00000361021,9606.ENSP00000368104,9606.ENSP00000369497,9606.ENSP00000408695,9606.ENSP00000496255,9606.ENSP00000497910	IL12A,POLD4,STK11,SP1,MEN1,GATA2,DUSP10,TGFB2,PTEN,BMP2,BRCA2,PRKCA,EYA1,B2M
GO:0051253	Negative regulation of RNA metabolic process	30	1434	0.39	0.6	0.00014	9606.ENSP00000225983,9606.ENSP00000256474,9606.ENSP00000256759,9606.ENSP00000258149,9606.ENSP00000262320,9606.ENSP00000262643,9606.ENSP00000262965,9606.ENSP00000263253,9606.ENSP00000264606,9606.ENSP00000302625,9606.ENSP00000329097,9606.ENSP00000337088,9606.ENSP00000338185,9606.ENSP00000339992,9606.ENSP00000341551,9606.ENSP00000341843,9606.ENSP00000345681,9606.ENSP00000346997,9606.ENSP00000353344,…	HDAC5,VHL,FST,MDM2,AXIN1,CCNE1,TCF3,EP300,HDAC4,AXIN2,PHF6,MEN1,PLCB1,MYB,SMAD4,ETV7,GATA2,SUV39H2,ETS2,PRDM1,DKK1,KLF4,BMP2,PCNA,PPP3CA,SIN3A,NSD1,CDKN2A,BRCA1,DDIT3
GO:0070373	Negative regulation of ERK1 and ERK2 cascade	7	71	1.07	0.93	0.00014	9606.ENSP00000283228,9606.ENSP00000341551,9606.ENSP00000355866,9606.ENSP00000361021,9606.ENSP00000361423,9606.ENSP00000363089,9606.ENSP00000481675	PTPRR,SMAD4,DUSP10,PTEN,ABL1,TLR4,SPRY1
GO:0090090	Negative regulation of canonical Wnt signaling pathway	9	138	0.89	0.86	0.00014	9606.ENSP00000262320,9606.ENSP00000302625,9606.ENSP00000324806,9606.ENSP00000324856,9606.ENSP00000363081,9606.ENSP00000364003,9606.ENSP00000368104,9606.ENSP00000369695,9606.ENSP00000448665	AXIN1,AXIN2,GSK3B,STK11,DKK1,AMER1,BMP2,MLLT3,DDIT3
GO:0035065	Regulation of histone acetylation	7	72	1.06	0.92	0.00015	9606.ENSP00000264867,9606.ENSP00000340883,9606.ENSP00000341551,9606.ENSP00000345681,9606.ENSP00000348089,9606.ENSP00000378402,9606.ENSP00000418960	PPARGC1A,SMARCB1,SMAD4,GATA2,ERCC6,SIN3A,BRCA1
GO:0017015	Regulation of transforming growth factor beta receptor signaling pathway	9	140	0.88	0.85	0.00016	9606.ENSP00000238682,9606.ENSP00000262320,9606.ENSP00000263253,9606.ENSP00000324856,9606.ENSP00000337088,9606.ENSP00000341551,9606.ENSP00000368104,9606.ENSP00000378402,9606.ENSP00000481675	TGFB3,AXIN1,EP300,STK11,MEN1,SMAD4,BMP2,SIN3A,SPRY1
GO:0071333	Cellular response to glucose stimulus	7	73	1.06	0.91	0.00016	9606.ENSP00000263967,9606.ENSP00000337088,9606.ENSP00000341551,9606.ENSP00000361725,9606.ENSP00000378323,9606.ENSP00000378402,9606.ENSP00000401888	PIK3CA,MEN1,SMAD4,ENDOG,PPP3CA,SIN3A,RAF1
GO:0000077	DNA damage checkpoint signaling	8	105	0.96	0.87	0.00017	9606.ENSP00000258149,9606.ENSP00000265433,9606.ENSP00000343741,9606.ENSP00000348089,9606.ENSP00000364389,9606.ENSP00000365588,9606.ENSP00000372023,9606.ENSP00000418960	MDM2,NBN,ATR,ERCC6,CDC14B,MDC1,CHEK2,BRCA1
GO:0051099	Positive regulation of binding	10	181	0.82	0.82	0.00017	9606.ENSP00000263253,9606.ENSP00000286827,9606.ENSP00000317272,9606.ENSP00000324806,9606.ENSP00000337088,9606.ENSP00000361423,9606.ENSP00000363804,9606.ENSP00000368104,9606.ENSP00000371067,9606.ENSP00000497910	EP300,TIAM1,MET,GSK3B,MEN1,ABL1,KLF4,BMP2,JAK2,B2M
GO:0007267	Cell-cell signaling	25	1079	0.44	0.61	0.00018	9606.ENSP00000220809,9606.ENSP00000241261,9606.ENSP00000256078,9606.ENSP00000262320,9606.ENSP00000262643,9606.ENSP00000263851,9606.ENSP00000282111,9606.ENSP00000286827,9606.ENSP00000293829,9606.ENSP00000296545,9606.ENSP00000302625,9606.ENSP00000324806,9606.ENSP00000338185,9606.ENSP00000339824,9606.ENSP00000361021,9606.ENSP00000363081,9606.ENSP00000363193,9606.ENSP00000363804,9606.ENSP00000364003,…	PLAT,TNFSF10,KRAS,AXIN1,CCNE1,IL7,TCF7L1,TIAM1,FGF11,IL15,AXIN2,GSK3B,PLCB1,FGFR3,PTEN,DKK1,MED12,KLF4,AMER1,BMP2,JAK2,PPP3CA,WNT5B,RAF1,DDIT3
GO:0033135	Regulation of peptidyl-serine phosphorylation	9	143	0.87	0.84	0.00018	9606.ENSP00000262320,9606.ENSP00000263967,9606.ENSP00000307305,9606.ENSP00000348089,9606.ENSP00000361021,9606.ENSP00000363081,9606.ENSP00000381185,9606.ENSP00000395929,9606.ENSP00000401888	AXIN1,PIK3CA,DDIT4,ERCC6,PTEN,DKK1,BCL2,NSD1,RAF1
GO:0051348	Negative regulation of transferase activity	12	274	0.72	0.77	0.00018	9606.ENSP00000215631,9606.ENSP00000264033,9606.ENSP00000298573,9606.ENSP00000311032,9606.ENSP00000324806,9606.ENSP00000337088,9606.ENSP00000355866,9606.ENSP00000361021,9606.ENSP00000361423,9606.ENSP00000368104,9606.ENSP00000418915,9606.ENSP00000481675	GADD45B,CBL,DUSP16,CASP3,GSK3B,MEN1,DUSP10,PTEN,ABL1,BMP2,CDKN2A,SPRY1
GO:0071773	Cellular response to BMP stimulus	8	106	0.95	0.87	0.00018	9606.ENSP00000238682,9606.ENSP00000241416,9606.ENSP00000256759,9606.ENSP00000341551,9606.ENSP00000355896,9606.ENSP00000361423,9606.ENSP00000368104,9606.ENSP00000369889	TGFB3,ACVR2A,FST,SMAD4,TGFB2,ABL1,BMP2,COL2A1
GO:0001933	Negative regulation of protein phosphorylation	13	326	0.68	0.74	0.00019	9606.ENSP00000215631,9606.ENSP00000264033,9606.ENSP00000298573,9606.ENSP00000307305,9606.ENSP00000311032,9606.ENSP00000337088,9606.ENSP00000355866,9606.ENSP00000361021,9606.ENSP00000361423,9606.ENSP00000363081,9606.ENSP00000368104,9606.ENSP00000418915,9606.ENSP00000481675	GADD45B,CBL,DUSP16,DDIT4,CASP3,MEN1,DUSP10,PTEN,ABL1,DKK1,BMP2,CDKN2A,SPRY1
GO:0014706	Striated muscle tissue development	10	185	0.81	0.81	0.00019	9606.ENSP00000257290,9606.ENSP00000298552,9606.ENSP00000341551,9606.ENSP00000354558,9606.ENSP00000355896,9606.ENSP00000361021,9606.ENSP00000368104,9606.ENSP00000410402,9606.ENSP00000496255,9606.ENSP00000496870	PDGFRA,TSC1,SMAD4,MTOR,TGFB2,PTEN,BMP2,MAP2K4,EYA1,LRP2
GO:0030111	Regulation of Wnt signaling pathway	13	326	0.68	0.74	0.00019	9606.ENSP00000262320,9606.ENSP00000282111,9606.ENSP00000286827,9606.ENSP00000302625,9606.ENSP00000324806,9606.ENSP00000324856,9606.ENSP00000361423,9606.ENSP00000363081,9606.ENSP00000364003,9606.ENSP00000368104,9606.ENSP00000369695,9606.ENSP00000380379,9606.ENSP00000448665	AXIN1,TCF7L1,TIAM1,AXIN2,GSK3B,STK11,ABL1,DKK1,AMER1,BMP2,MLLT3,WNT5B,DDIT3
GO:0051403	Stress-activated MAPK cascade	7	75	1.04	0.9	0.00019	9606.ENSP00000348089,9606.ENSP00000355866,9606.ENSP00000363089,9606.ENSP00000378974,9606.ENSP00000410402,9606.ENSP00000449038,9606.ENSP00000468348	ERCC6,DUSP10,TLR4,MAPK8,MAP2K4,MAP3K12,MAP2K6
GO:0071479	Cellular response to ionizing radiation	7	75	1.04	0.9	0.00019	9606.ENSP00000258149,9606.ENSP00000343741,9606.ENSP00000369497,9606.ENSP00000372023,9606.ENSP00000418960,9606.ENSP00000484288,9606.ENSP00000493712	MDM2,ATR,BRCA2,CHEK2,BRCA1,LIG4,RAD51
GO:1902895	Positive regulation of miRNA transcription	6	48	1.17	0.93	0.00019	9606.ENSP00000339992,9606.ENSP00000341551,9606.ENSP00000345681,9606.ENSP00000355896,9606.ENSP00000363804,9606.ENSP00000368104	MYB,SMAD4,GATA2,TGFB2,KLF4,BMP2
GO:0031647	Regulation of protein stability	13	328	0.67	0.74	0.0002	9606.ENSP00000256078,9606.ENSP00000256474,9606.ENSP00000258149,9606.ENSP00000263253,9606.ENSP00000264867,9606.ENSP00000298552,9606.ENSP00000311032,9606.ENSP00000361021,9606.ENSP00000368104,9606.ENSP00000372023,9606.ENSP00000381185,9606.ENSP00000418915,9606.ENSP00000428056	KRAS,VHL,MDM2,EP300,PPARGC1A,TSC1,CASP3,PTEN,BMP2,CHEK2,BCL2,CDKN2A,PIK3R1
GO:0007173	Epidermal growth factor receptor signaling pathway	6	49	1.16	0.92	0.00021	9606.ENSP00000263967,9606.ENSP00000264033,9606.ENSP00000360431,9606.ENSP00000361423,9606.ENSP00000364995,9606.ENSP00000384675	PIK3CA,CBL,PLCE1,ABL1,SHC3,SOS1
GO:0042129	Regulation of T cell proliferation	10	187	0.8	0.8	0.00021	9606.ENSP00000216373,9606.ENSP00000296545,9606.ENSP00000303231,9606.ENSP00000311032,9606.ENSP00000351905,9606.ENSP00000361021,9606.ENSP00000371067,9606.ENSP00000378323,9606.ENSP00000384675,9606.ENSP00000418915	SOS2,IL15,IL12A,CASP3,TGFBR2,PTEN,JAK2,PPP3CA,SOS1,CDKN2A
GO:0046677	Response to antibiotic	6	49	1.16	0.92	0.00021	9606.ENSP00000258149,9606.ENSP00000264033,9606.ENSP00000311032,9606.ENSP00000330237,9606.ENSP00000361725,9606.ENSP00000371067	MDM2,CBL,CASP3,CASP9,ENDOG,JAK2
GO:0048016	Inositol phosphate-mediated signaling	5	27	1.34	0.96	0.00021	9606.ENSP00000234310,9606.ENSP00000354558,9606.ENSP00000360431,9606.ENSP00000378306,9606.ENSP00000378323	PPP3R1,MTOR,PLCE1,PPP3CB,PPP3CA
GO:2000050	Regulation of non-canonical Wnt signaling pathway	5	27	1.34	0.96	0.00021	9606.ENSP00000286827,9606.ENSP00000361423,9606.ENSP00000363081,9606.ENSP00000369695,9606.ENSP00000380379	TIAM1,ABL1,DKK1,MLLT3,WNT5B
GO:0031056	Regulation of histone modification	10	188	0.8	0.79	0.00022	9606.ENSP00000264867,9606.ENSP00000339992,9606.ENSP00000340883,9606.ENSP00000341551,9606.ENSP00000345681,9606.ENSP00000348089,9606.ENSP00000378402,9606.ENSP00000378974,9606.ENSP00000395929,9606.ENSP00000418960	PPARGC1A,MYB,SMARCB1,SMAD4,GATA2,ERCC6,SIN3A,MAPK8,NSD1,BRCA1
GO:0050671	Positive regulation of lymphocyte proliferation	9	147	0.86	0.82	0.00022	9606.ENSP00000262965,9606.ENSP00000263851,9606.ENSP00000296545,9606.ENSP00000303231,9606.ENSP00000351905,9606.ENSP00000363089,9606.ENSP00000371067,9606.ENSP00000378323,9606.ENSP00000381185	TCF3,IL7,IL15,IL12A,TGFBR2,TLR4,JAK2,PPP3CA,BCL2
GO:0032446	Protein modification by small protein conjugation	20	750	0.5	0.64	0.00023	9606.ENSP00000227451,9606.ENSP00000229769,9606.ENSP00000256474,9606.ENSP00000258149,9606.ENSP00000262320,9606.ENSP00000264033,9606.ENSP00000264606,9606.ENSP00000289081,9606.ENSP00000326804,9606.ENSP00000330875,9606.ENSP00000363193,9606.ENSP00000367910,9606.ENSP00000369497,9606.ENSP00000373952,9606.ENSP00000381185,9606.ENSP00000418915,9606.ENSP00000418960,9606.ENSP00000493712,9606.ENSP00000494957,…	DTX4,FANCE,VHL,MDM2,AXIN1,CBL,HDAC4,FANCC,CUL1,FANCF,MED12,FANCG,BRCA2,FANCA,BCL2,CDKN2A,BRCA1,RAD51,UBE2T,EYA1
GO:0045892	Negative regulation of transcription, DNA-templated	28	1322	0.4	0.58	0.00023	9606.ENSP00000225983,9606.ENSP00000256474,9606.ENSP00000256759,9606.ENSP00000258149,9606.ENSP00000262320,9606.ENSP00000262643,9606.ENSP00000262965,9606.ENSP00000263253,9606.ENSP00000264606,9606.ENSP00000329097,9606.ENSP00000337088,9606.ENSP00000338185,9606.ENSP00000339992,9606.ENSP00000341551,9606.ENSP00000341843,9606.ENSP00000345681,9606.ENSP00000346997,9606.ENSP00000353344,9606.ENSP00000358092,…	HDAC5,VHL,FST,MDM2,AXIN1,CCNE1,TCF3,EP300,HDAC4,PHF6,MEN1,PLCB1,MYB,SMAD4,ETV7,GATA2,SUV39H2,ETS2,PRDM1,DKK1,KLF4,BMP2,PCNA,SIN3A,NSD1,CDKN2A,BRCA1,DDIT3
GO:0010971	Positive regulation of G2/M transition of mitotic cell cycle	5	28	1.33	0.94	0.00024	9606.ENSP00000245960,9606.ENSP00000256442,9606.ENSP00000321656,9606.ENSP00000378402,9606.ENSP00000393139	CDC25B,CCNB1,CDC25C,SIN3A,CDC7
GO:0071396	Cellular response to lipid	16	502	0.58	0.68	0.00024	9606.ENSP00000220809,9606.ENSP00000256458,9606.ENSP00000296545,9606.ENSP00000302625,9606.ENSP00000304895,9606.ENSP00000307305,9606.ENSP00000324806,9606.ENSP00000328777,9606.ENSP00000330237,9606.ENSP00000338185,9606.ENSP00000361423,9606.ENSP00000363089,9606.ENSP00000371067,9606.ENSP00000378974,9606.ENSP00000380379,9606.ENSP00000497910	PLAT,IRAK2,IL15,AXIN2,IRS1,DDIT4,GSK3B,EFNA5,CASP9,PLCB1,ABL1,TLR4,JAK2,MAPK8,WNT5B,B2M
GO:0071549	Cellular response to dexamethasone stimulus	5	28	1.33	0.94	0.00024	9606.ENSP00000220809,9606.ENSP00000302625,9606.ENSP00000307305,9606.ENSP00000330237,9606.ENSP00000371067	PLAT,AXIN2,DDIT4,CASP9,JAK2
GO:0048015	Phosphatidylinositol-mediated signaling	7	79	1.02	0.86	0.00025	9606.ENSP00000257290,9606.ENSP00000263967,9606.ENSP00000304895,9606.ENSP00000338185,9606.ENSP00000360431,9606.ENSP00000361021,9606.ENSP00000428056	PDGFRA,PIK3CA,IRS1,PLCB1,PLCE1,PTEN,PIK3R1
GO:0001942	Hair follicle development	7	80	1.02	0.86	0.00026	9606.ENSP00000256759,9606.ENSP00000355896,9606.ENSP00000360141,9606.ENSP00000363081,9606.ENSP00000381185,9606.ENSP00000384675,9606.ENSP00000442656	FST,TGFB2,GNAS,DKK1,BCL2,SOS1,ACVR1B
GO:0035051	Cardiocyte differentiation	8	113	0.92	0.83	0.00026	9606.ENSP00000257290,9606.ENSP00000298552,9606.ENSP00000341551,9606.ENSP00000354558,9606.ENSP00000355896,9606.ENSP00000368104,9606.ENSP00000410402,9606.ENSP00000481675	PDGFRA,TSC1,SMAD4,MTOR,TGFB2,BMP2,MAP2K4,SPRY1
GO:0045664	Regulation of neuron differentiation	10	194	0.79	0.77	0.00027	9606.ENSP00000262965,9606.ENSP00000286827,9606.ENSP00000324806,9606.ENSP00000345681,9606.ENSP00000363081,9606.ENSP00000368104,9606.ENSP00000378402,9606.ENSP00000381185,9606.ENSP00000496255,9606.ENSP00000497910	TCF3,TIAM1,GSK3B,GATA2,DKK1,BMP2,SIN3A,BCL2,EYA1,B2M
GO:0050731	Positive regulation of peptidyl-tyrosine phosphorylation	10	194	0.79	0.77	0.00027	9606.ENSP00000296545,9606.ENSP00000303231,9606.ENSP00000328777,9606.ENSP00000339824,9606.ENSP00000348089,9606.ENSP00000354558,9606.ENSP00000357470,9606.ENSP00000361423,9606.ENSP00000371067,9606.ENSP00000483403	IL15,IL12A,EFNA5,FGFR3,ERCC6,MTOR,IL6R,ABL1,JAK2,GHR
GO:0043524	Negative regulation of neuron apoptotic process	9	153	0.84	0.79	0.00028	9606.ENSP00000238682,9606.ENSP00000256078,9606.ENSP00000263967,9606.ENSP00000264867,9606.ENSP00000371067,9606.ENSP00000381185,9606.ENSP00000410402,9606.ENSP00000449038,9606.ENSP00000484288	TGFB3,KRAS,PIK3CA,PPARGC1A,JAK2,BCL2,MAP2K4,MAP3K12,LIG4
GO:0060324	Face development	6	52	1.14	0.89	0.00028	9606.ENSP00000238682,9606.ENSP00000257290,9606.ENSP00000262948,9606.ENSP00000263253,9606.ENSP00000363081,9606.ENSP00000401888	TGFB3,PDGFRA,MAP2K2,EP300,DKK1,RAF1
GO:1901989	Positive regulation of cell cycle phase transition	8	115	0.92	0.82	0.00028	9606.ENSP00000245960,9606.ENSP00000256442,9606.ENSP00000258149,9606.ENSP00000321656,9606.ENSP00000338185,9606.ENSP00000372023,9606.ENSP00000378402,9606.ENSP00000393139	CDC25B,CCNB1,MDM2,CDC25C,PLCB1,CHEK2,SIN3A,CDC7
GO:2001236	Regulation of extrinsic apoptotic signaling pathway	9	153	0.84	0.79	0.00028	9606.ENSP00000241261,9606.ENSP00000263851,9606.ENSP00000324806,9606.ENSP00000361021,9606.ENSP00000369889,9606.ENSP00000381185,9606.ENSP00000401888,9606.ENSP00000418960,9606.ENSP00000496255	TNFSF10,IL7,GSK3B,PTEN,COL2A1,BCL2,RAF1,BRCA1,EYA1
GO:0042100	B cell proliferation	6	53	1.13	0.88	0.0003	9606.ENSP00000263851,9606.ENSP00000306157,9606.ENSP00000361021,9606.ENSP00000361423,9606.ENSP00000363089,9606.ENSP00000381185	IL7,IL7R,PTEN,ABL1,TLR4,BCL2
GO:0045582	Positive regulation of T cell differentiation	8	116	0.91	0.81	0.0003	9606.ENSP00000263851,9606.ENSP00000306157,9606.ENSP00000339992,9606.ENSP00000340883,9606.ENSP00000351905,9606.ENSP00000355866,9606.ENSP00000386593,9606.ENSP00000490491	IL7,IL7R,MYB,SMARCB1,TGFBR2,DUSP10,PBRM1,ARID1B
GO:0048662	Negative regulation of smooth muscle cell proliferation	6	53	1.13	0.88	0.0003	9606.ENSP00000238682,9606.ENSP00000264867,9606.ENSP00000296545,9606.ENSP00000303231,9606.ENSP00000361021,9606.ENSP00000368104	TGFB3,PPARGC1A,IL15,IL12A,PTEN,BMP2
GO:0048011	Neurotrophin TRK receptor signaling pathway	4	13	1.56	0.94	0.00032	9606.ENSP00000307305,9606.ENSP00000311032,9606.ENSP00000384675,9606.ENSP00000401888	DDIT4,CASP3,SOS1,RAF1
GO:0010506	Regulation of autophagy	13	346	0.65	0.7	0.00033	9606.ENSP00000263253,9606.ENSP00000263967,9606.ENSP00000298552,9606.ENSP00000311032,9606.ENSP00000317272,9606.ENSP00000324806,9606.ENSP00000324856,9606.ENSP00000354558,9606.ENSP00000361423,9606.ENSP00000361725,9606.ENSP00000378974,9606.ENSP00000381185,9606.ENSP00000448665	EP300,PIK3CA,TSC1,CASP3,MET,GSK3B,STK11,MTOR,ABL1,ENDOG,MAPK8,BCL2,DDIT3
GO:0043525	Positive regulation of neuron apoptotic process	6	54	1.12	0.87	0.00033	9606.ENSP00000311032,9606.ENSP00000330237,9606.ENSP00000355896,9606.ENSP00000361423,9606.ENSP00000410402,9606.ENSP00000448665	CASP3,CASP9,TGFB2,ABL1,MAP2K4,DDIT3
GO:0000075	Cell cycle checkpoint signaling	9	157	0.83	0.77	0.00034	9606.ENSP00000258149,9606.ENSP00000265433,9606.ENSP00000343741,9606.ENSP00000348089,9606.ENSP00000358813,9606.ENSP00000364389,9606.ENSP00000365588,9606.ENSP00000372023,9606.ENSP00000418960	MDM2,NBN,ATR,ERCC6,TTK,CDC14B,MDC1,CHEK2,BRCA1
GO:0051153	Regulation of striated muscle cell differentiation	7	84	1	0.83	0.00034	9606.ENSP00000225983,9606.ENSP00000264606,9606.ENSP00000341551,9606.ENSP00000354558,9606.ENSP00000363081,9606.ENSP00000368104,9606.ENSP00000381185	HDAC5,HDAC4,SMAD4,MTOR,DKK1,BMP2,BCL2
GO:0003179	Heart valve morphogenesis	6	55	1.11	0.86	0.00035	9606.ENSP00000258149,9606.ENSP00000341551,9606.ENSP00000351905,9606.ENSP00000354558,9606.ENSP00000355896,9606.ENSP00000368104	MDM2,SMAD4,TGFBR2,MTOR,TGFB2,BMP2
GO:0030511	Positive regulation of transforming growth factor beta receptor signaling pathway	5	31	1.28	0.89	0.00035	9606.ENSP00000262320,9606.ENSP00000263253,9606.ENSP00000324856,9606.ENSP00000337088,9606.ENSP00000341551	AXIN1,EP300,STK11,MEN1,SMAD4
GO:0045926	Negative regulation of growth	11	247	0.72	0.73	0.00035	9606.ENSP00000324856,9606.ENSP00000339824,9606.ENSP00000341551,9606.ENSP00000351905,9606.ENSP00000355866,9606.ENSP00000355896,9606.ENSP00000360141,9606.ENSP00000361021,9606.ENSP00000381185,9606.ENSP00000418915,9606.ENSP00000442656	STK11,FGFR3,SMAD4,TGFBR2,DUSP10,TGFB2,GNAS,PTEN,BCL2,CDKN2A,ACVR1B
GO:0051050	Positive regulation of transport	22	915	0.46	0.6	0.00035	9606.ENSP00000234310,9606.ENSP00000238682,9606.ENSP00000262138,9606.ENSP00000264033,9606.ENSP00000296545,9606.ENSP00000304895,9606.ENSP00000324806,9606.ENSP00000324856,9606.ENSP00000341551,9606.ENSP00000345681,9606.ENSP00000355896,9606.ENSP00000361423,9606.ENSP00000363089,9606.ENSP00000368104,9606.ENSP00000371067,9606.ENSP00000378306,9606.ENSP00000378323,9606.ENSP00000378974,9606.ENSP00000421491,…	PPP3R1,TGFB3,CACNG4,CBL,IL15,IRS1,GSK3B,STK11,SMAD4,GATA2,TGFB2,ABL1,TLR4,BMP2,JAK2,PPP3CB,PPP3CA,MAPK8,XRCC4,PIK3R1,MAP2K6,B2M
GO:0070371	ERK1 and ERK2 cascade	6	55	1.11	0.86	0.00035	9606.ENSP00000262948,9606.ENSP00000341551,9606.ENSP00000358596,9606.ENSP00000361423,9606.ENSP00000363089,9606.ENSP00000481675	MAP2K2,SMAD4,DUSP5,ABL1,TLR4,SPRY1
GO:0071345	Cellular response to cytokine stimulus	19	711	0.5	0.62	0.00035	9606.ENSP00000256458,9606.ENSP00000263851,9606.ENSP00000264033,9606.ENSP00000270800,9606.ENSP00000296545,9606.ENSP00000306157,9606.ENSP00000324806,9606.ENSP00000338185,9606.ENSP00000341551,9606.ENSP00000357470,9606.ENSP00000359424,9606.ENSP00000363089,9606.ENSP00000363804,9606.ENSP00000371067,9606.ENSP00000384675,9606.ENSP00000418960,9606.ENSP00000482954,9606.ENSP00000483403,9606.ENSP00000498466	IRAK2,IL7,CBL,IL22RA1,IL15,IL7R,GSK3B,PLCB1,SMAD4,IL6R,CHUK,TLR4,KLF4,JAK2,SOS1,BRCA1,PRLR,GHR,FAS
GO:0030182	Neuron differentiation	24	1062	0.43	0.58	0.00037	9606.ENSP00000307305,9606.ENSP00000311032,9606.ENSP00000317272,9606.ENSP00000324806,9606.ENSP00000324856,9606.ENSP00000328777,9606.ENSP00000341551,9606.ENSP00000345681,9606.ENSP00000348089,9606.ENSP00000355896,9606.ENSP00000358092,9606.ENSP00000361021,9606.ENSP00000361423,9606.ENSP00000362588,9606.ENSP00000371067,9606.ENSP00000378306,9606.ENSP00000378323,9606.ENSP00000378402,9606.ENSP00000380379,…	DDIT4,CASP3,MET,GSK3B,STK11,EFNA5,SMAD4,GATA2,ERCC6,TGFB2,PRDM1,PTEN,ABL1,PBX3,JAK2,PPP3CB,PPP3CA,SIN3A,WNT5B,BCL2,SOS1,ETV1,EYA1,LRP2
GO:0051049	Regulation of transport	33	1763	0.35	0.53	0.00037	9606.ENSP00000202967,9606.ENSP00000234310,9606.ENSP00000238682,9606.ENSP00000262138,9606.ENSP00000262948,9606.ENSP00000264033,9606.ENSP00000293829,9606.ENSP00000296545,9606.ENSP00000298743,9606.ENSP00000303231,9606.ENSP00000304895,9606.ENSP00000324806,9606.ENSP00000324856,9606.ENSP00000328777,9606.ENSP00000341551,9606.ENSP00000342793,9606.ENSP00000345681,9606.ENSP00000355896,9606.ENSP00000361021,…	SIRT4,PPP3R1,TGFB3,CACNG4,MAP2K2,CBL,FGF11,IL15,GAS1,IL12A,IRS1,GSK3B,STK11,EFNA5,SMAD4,PLD1,GATA2,TGFB2,PTEN,ABL1,DKK1,TLR4,BMP2,JAK2,PPP3CB,PPP3CA,MAPK8,BCL2,CDKN2A,XRCC4,PIK3R1,MAP2K6,B2M
GO:0000082	G1/S transition of mitotic cell cycle	7	86	0.98	0.81	0.00039	9606.ENSP00000255120,9606.ENSP00000262643,9606.ENSP00000326804,9606.ENSP00000378323,9606.ENSP00000381185,9606.ENSP00000393139,9606.ENSP00000442656	NASP,CCNE1,CUL1,PPP3CA,BCL2,CDC7,ACVR1B
GO:0051146	Striated muscle cell differentiation	10	204	0.76	0.74	0.00039	9606.ENSP00000256078,9606.ENSP00000257290,9606.ENSP00000298552,9606.ENSP00000311032,9606.ENSP00000354558,9606.ENSP00000368104,9606.ENSP00000378306,9606.ENSP00000378323,9606.ENSP00000381185,9606.ENSP00000410402	KRAS,PDGFRA,TSC1,CASP3,MTOR,BMP2,PPP3CB,PPP3CA,BCL2,MAP2K4
GO:0001952	Regulation of cell-matrix adhesion	8	122	0.89	0.78	0.00041	9606.ENSP00000298552,9606.ENSP00000324806,9606.ENSP00000328777,9606.ENSP00000361021,9606.ENSP00000361423,9606.ENSP00000381185,9606.ENSP00000418915,9606.ENSP00000428056	TSC1,GSK3B,EFNA5,PTEN,ABL1,BCL2,CDKN2A,PIK3R1
GO:0006289	Nucleotide-excision repair	6	57	1.1	0.84	0.00042	9606.ENSP00000219066,9606.ENSP00000289081,9606.ENSP00000348089,9606.ENSP00000364270,9606.ENSP00000369497,9606.ENSP00000484288	NTHL1,FANCC,ERCC6,XPA,BRCA2,LIG4
GO:0006338	Chromatin remodeling	12	303	0.67	0.69	0.00042	9606.ENSP00000225983,9606.ENSP00000255120,9606.ENSP00000264606,9606.ENSP00000339992,9606.ENSP00000340883,9606.ENSP00000346997,9606.ENSP00000348089,9606.ENSP00000352252,9606.ENSP00000367203,9606.ENSP00000369695,9606.ENSP00000386593,9606.ENSP00000490491	HDAC5,NASP,HDAC4,MYB,SMARCB1,SUV39H2,ERCC6,H3C12,KDM6A,MLLT3,PBRM1,ARID1B
GO:0007178	Transmembrane receptor protein serine/threonine kinase signaling pathway	10	206	0.76	0.73	0.00042	9606.ENSP00000238682,9606.ENSP00000241416,9606.ENSP00000256759,9606.ENSP00000341551,9606.ENSP00000351905,9606.ENSP00000353910,9606.ENSP00000355896,9606.ENSP00000361423,9606.ENSP00000368104,9606.ENSP00000442656	TGFB3,ACVR2A,FST,SMAD4,TGFBR2,FUT8,TGFB2,ABL1,BMP2,ACVR1B
GO:0010558	Negative regulation of macromolecule biosynthetic process	30	1532	0.37	0.54	0.00042	9606.ENSP00000225983,9606.ENSP00000256474,9606.ENSP00000256759,9606.ENSP00000258149,9606.ENSP00000262320,9606.ENSP00000262643,9606.ENSP00000262965,9606.ENSP00000263253,9606.ENSP00000264606,9606.ENSP00000298552,9606.ENSP00000324806,9606.ENSP00000329097,9606.ENSP00000337088,9606.ENSP00000338185,9606.ENSP00000339992,9606.ENSP00000341551,9606.ENSP00000341843,9606.ENSP00000345681,9606.ENSP00000346997,…	HDAC5,VHL,FST,MDM2,AXIN1,CCNE1,TCF3,EP300,HDAC4,TSC1,GSK3B,PHF6,MEN1,PLCB1,MYB,SMAD4,ETV7,GATA2,SUV39H2,ETS2,PRDM1,DKK1,KLF4,BMP2,PCNA,SIN3A,NSD1,CDKN2A,BRCA1,DDIT3
GO:0031329	Regulation of cellular catabolic process	20	789	0.48	0.6	0.00042	9606.ENSP00000258149,9606.ENSP00000262320,9606.ENSP00000263253,9606.ENSP00000263967,9606.ENSP00000298552,9606.ENSP00000302625,9606.ENSP00000304895,9606.ENSP00000311032,9606.ENSP00000317272,9606.ENSP00000324806,9606.ENSP00000324856,9606.ENSP00000354558,9606.ENSP00000361021,9606.ENSP00000361423,9606.ENSP00000361725,9606.ENSP00000378974,9606.ENSP00000381185,9606.ENSP00000408695,9606.ENSP00000418915,…	MDM2,AXIN1,EP300,PIK3CA,TSC1,AXIN2,IRS1,CASP3,MET,GSK3B,STK11,MTOR,PTEN,ABL1,ENDOG,MAPK8,BCL2,PRKCA,CDKN2A,DDIT3
GO:0090329	Regulation of DNA-templated DNA replication	6	57	1.1	0.84	0.00042	9606.ENSP00000265433,9606.ENSP00000361725,9606.ENSP00000368458,9606.ENSP00000369497,9606.ENSP00000376272,9606.ENSP00000393139	NBN,ENDOG,PCNA,BRCA2,RFC4,CDC7
GO:0010035	Response to inorganic substance	16	532	0.55	0.63	0.00044	9606.ENSP00000263967,9606.ENSP00000289081,9606.ENSP00000311032,9606.ENSP00000330237,9606.ENSP00000338185,9606.ENSP00000348089,9606.ENSP00000359424,9606.ENSP00000361423,9606.ENSP00000361725,9606.ENSP00000368458,9606.ENSP00000378323,9606.ENSP00000378974,9606.ENSP00000381185,9606.ENSP00000484288,9606.ENSP00000493712,9606.ENSP00000497910	PIK3CA,FANCC,CASP3,CASP9,PLCB1,ERCC6,CHUK,ABL1,ENDOG,PCNA,PPP3CA,MAPK8,BCL2,LIG4,RAD51,B2M
GO:0046651	Lymphocyte proliferation	8	124	0.88	0.77	0.00045	9606.ENSP00000263851,9606.ENSP00000296545,9606.ENSP00000306157,9606.ENSP00000361021,9606.ENSP00000361423,9606.ENSP00000363089,9606.ENSP00000378306,9606.ENSP00000381185	IL7,IL15,IL7R,PTEN,ABL1,TLR4,PPP3CB,BCL2
GO:0009890	Negative regulation of biosynthetic process	31	1622	0.36	0.53	0.00046	9606.ENSP00000225983,9606.ENSP00000256474,9606.ENSP00000256759,9606.ENSP00000258149,9606.ENSP00000262320,9606.ENSP00000262643,9606.ENSP00000262965,9606.ENSP00000263253,9606.ENSP00000264606,9606.ENSP00000298552,9606.ENSP00000324806,9606.ENSP00000329097,9606.ENSP00000337088,9606.ENSP00000338185,9606.ENSP00000339992,9606.ENSP00000341551,9606.ENSP00000341843,9606.ENSP00000345681,9606.ENSP00000346997,…	HDAC5,VHL,FST,MDM2,AXIN1,CCNE1,TCF3,EP300,HDAC4,TSC1,GSK3B,PHF6,MEN1,PLCB1,MYB,SMAD4,ETV7,GATA2,SUV39H2,ETS2,IL6R,PRDM1,DKK1,KLF4,BMP2,PCNA,SIN3A,NSD1,CDKN2A,BRCA1,DDIT3
GO:0032092	Positive regulation of protein binding	7	89	0.97	0.79	0.00046	9606.ENSP00000263253,9606.ENSP00000286827,9606.ENSP00000324806,9606.ENSP00000337088,9606.ENSP00000361423,9606.ENSP00000368104,9606.ENSP00000497910	EP300,TIAM1,GSK3B,MEN1,ABL1,BMP2,B2M
GO:0033173	calcineurin-NFAT signaling cascade	4	15	1.5	0.89	0.00048	9606.ENSP00000234310,9606.ENSP00000354558,9606.ENSP00000378306,9606.ENSP00000378323	PPP3R1,MTOR,PPP3CB,PPP3CA
GO:0034644	Cellular response to UV	7	90	0.97	0.79	0.00049	9606.ENSP00000263253,9606.ENSP00000324856,9606.ENSP00000330237,9606.ENSP00000343741,9606.ENSP00000364270,9606.ENSP00000368458,9606.ENSP00000428056	EP300,STK11,CASP9,ATR,XPA,PCNA,PIK3R1
GO:0048008	Platelet-derived growth factor receptor signaling pathway	5	34	1.24	0.85	0.00051	9606.ENSP00000220809,9606.ENSP00000257290,9606.ENSP00000361423,9606.ENSP00000371067,9606.ENSP00000422464	PLAT,PDGFRA,ABL1,JAK2,PDGFC
GO:1901991	Negative regulation of mitotic cell cycle phase transition	9	167	0.81	0.73	0.00051	9606.ENSP00000258149,9606.ENSP00000265433,9606.ENSP00000358813,9606.ENSP00000361021,9606.ENSP00000363804,9606.ENSP00000364389,9606.ENSP00000372023,9606.ENSP00000381185,9606.ENSP00000418960	MDM2,NBN,TTK,PTEN,KLF4,CDC14B,CHEK2,BCL2,BRCA1
GO:2001233	Regulation of apoptotic signaling pathway	13	365	0.63	0.66	0.00052	9606.ENSP00000241261,9606.ENSP00000258149,9606.ENSP00000263851,9606.ENSP00000324806,9606.ENSP00000361021,9606.ENSP00000369889,9606.ENSP00000371067,9606.ENSP00000381185,9606.ENSP00000401888,9606.ENSP00000418960,9606.ENSP00000448665,9606.ENSP00000496255,9606.ENSP00000498466	TNFSF10,MDM2,IL7,GSK3B,PTEN,COL2A1,JAK2,BCL2,RAF1,BRCA1,DDIT3,EYA1,FAS
GO:0090398	Cellular senescence	6	60	1.07	0.81	0.00053	9606.ENSP00000361423,9606.ENSP00000369497,9606.ENSP00000378974,9606.ENSP00000410402,9606.ENSP00000418915,9606.ENSP00000468348	ABL1,BRCA2,MAPK8,MAP2K4,CDKN2A,MAP2K6
GO:0071456	Cellular response to hypoxia	8	128	0.87	0.75	0.00054	9606.ENSP00000202967,9606.ENSP00000256474,9606.ENSP00000258149,9606.ENSP00000346997,9606.ENSP00000354558,9606.ENSP00000361021,9606.ENSP00000361725,9606.ENSP00000381185	SIRT4,VHL,MDM2,SUV39H2,MTOR,PTEN,ENDOG,BCL2
GO:0000302	Response to reactive oxygen species	9	169	0.8	0.72	0.00055	9606.ENSP00000257290,9606.ENSP00000289081,9606.ENSP00000311032,9606.ENSP00000348089,9606.ENSP00000359424,9606.ENSP00000361423,9606.ENSP00000368458,9606.ENSP00000378974,9606.ENSP00000381185	PDGFRA,FANCC,CASP3,ERCC6,CHUK,ABL1,PCNA,MAPK8,BCL2
GO:0002460	Adaptive immune response based on somatic recombination of immune receptors built from immunoglobulin superfamily domains	9	169	0.8	0.72	0.00055	9606.ENSP00000234420,9606.ENSP00000265433,9606.ENSP00000306157,9606.ENSP00000354558,9606.ENSP00000357470,9606.ENSP00000363089,9606.ENSP00000378306,9606.ENSP00000484288,9606.ENSP00000497910	MSH6,NBN,IL7R,MTOR,IL6R,TLR4,PPP3CB,LIG4,B2M
[truncated: 553 more rows]

## Sheet: 3.Enrich2_AZD-NVP-Dinaciclib
TRANSCRIPTOMICS (Nanostring nCounter: Human Cancer pathways)
Network Enrichment Analysis from DE: DMSO vs [Top168 common genes: AZD4573/Dinaciclib/NVP2] (20nM, 24 hrs)
[truncated: 175 more rows]

## Sheet: 3.VENN analysis
Venn Diagram of filtered gene hits from each compound differential analysis (https://molbiotools.com/listcompare.php)
[truncated: 172 more rows]

[truncated: 3 more sheets: 4.AZD4573_Enrich, 5.dinaciclib_Enrich, 6.NVP2_Enrich]
