# Supplementary material for: A comprehensive pharmacological survey across heterogeneous patient-derived glioblastoma stem cell models
Source: iScience. 2026 Apr 27;29(6):115839. doi: 10.1016/j.isci.2026.115839 (PMC13207355; doi:10.1016/j.isci.2026.115839)
Supplement: Table S7. Feature loadings across all principal components, relating to Figure 2 A, B, and C [file mmc8.xlsx]

## Sheet: factorLoadings_GCGRLOPAC
Features	PCA01	PCA02	PCA03	PCA04	PCA05	PCA06	PCA07	PCA08	PCA09	PCA10	PCA11	PCA12	PCA13	PCA14	PCA15	PCA16	PCA17	PCA18	PCA19	PCA20	Communalities
MedianCellsRadialDistributionZernikePhaseW353	-0.0322702	0.00328001	-0.0193749	0.0424164	-0.0135905	0.0301694	-0.0186494	-0.0483932	0.0961499	-0.00520281	0.0906036	-0.00227112	0.0393105	-0.0850995	0.117205	-0.68839	0.127868	-0.187013	0.169896	-0.267137	0.672454
MedianCellsRadialDistributionZernikePhaseW453	-0.0340306	0.0474617	-0.00926536	0.0299756	-0.0223085	0.0113188	-0.0497019	-0.00659841	0.0739585	0.020962	0.0761154	-0.0258891	-0.00368992	-0.0908255	0.0564929	-0.648862	0.112301	-0.178215	0.176076	-0.275708	0.603774
MedianCellsRadialDistributionZernikePhaseW253	0.0112778	0.0391249	-0.0138278	0.0337475	3.98336e-05	-0.00404938	-0.0350893	-0.0130807	0.0642256	0.0483292	0.123232	0.0141315	0.00226052	-0.102218	0.0732946	-0.65597	0.101296	-0.202429	0.206083	-0.298563	0.655224
MedianCellsRadialDistributionZernikePhaseW553	-0.0405639	-0.0230737	0.0107819	0.0670133	-0.015262	-0.0116509	-0.0177122	-0.0039796	0.0731907	0.0185989	0.129013	0.00194404	0.0227015	-0.111809	0.119677	-0.679362	0.0910867	-0.191283	0.163309	-0.276275	0.666589
MedianCellsRadialDistributionZernikePhaseW153	-0.0152064	0.0389903	-0.0229292	0.0084769	-0.0169336	0.0395955	-0.0213089	-0.0862606	0.13019	2.13196e-05	0.0574205	-0.00489201	0.034732	-0.0816433	0.0773401	-0.575129	0.127925	-0.158217	0.0460409	-0.161466	0.446585
MedianCellsRadialDistributionZernikePhaseW193	-0.060266	0.00788989	-0.0370459	0.0163188	0.0124611	-0.00392057	-0.0520965	-0.0293375	-0.0340179	-0.0013113	0.0320544	-0.0781266	-0.00621101	-0.0253231	-0.0230159	-0.304232	0.0682919	-0.07695	0.118767	-0.150842	0.158579
MedianCytoplasmTextureInverseDifferenceMomentW4302	-0.678063	-0.345943	0.182433	-0.187205	-0.0381682	-0.126764	0.00558651	-0.013561	0.101708	-0.0613585	-0.0204569	-0.0124863	-0.105351	-0.115088	-0.0271653	-0.00847209	-0.140721	-0.0718996	0.0261223	0.0527401	0.733789
MedianCytoplasmTextureInverseDifferenceMomentW4300	-0.677307	-0.345985	0.181144	-0.187721	-0.0363723	-0.131174	0.00595883	-0.0127929	0.092585	-0.0617299	-0.0147288	-0.0626554	-0.079909	-0.13369	-0.0344332	-0.00155529	-0.141835	-0.0863179	0.0296464	0.0494033	0.738091
MedianCytoplasmTextureInverseDifferenceMomentW4301	-0.689404	-0.343385	0.21319	-0.129989	-0.0236735	-0.133657	-0.0145464	0.0248589	0.116992	-0.0646727	-0.0169351	-0.031368	-0.0703844	-0.126867	-0.0277702	-0.00741771	-0.118473	-0.0692736	0.00509514	0.0392976	0.736214
MedianCytoplasmTextureInverseDifferenceMomentW4303	-0.690112	-0.342734	0.210079	-0.136984	-0.0224282	-0.129227	-0.0103085	0.0232717	0.111268	-0.060575	-0.0311446	-0.0334896	-0.0710317	-0.118486	-0.0255746	-0.00676085	-0.121139	-0.0685249	0.00544119	0.0359828	0.733089
MedianNucleiTextureInverseDifferenceMomentW3302	-0.700249	-0.217419	0.181349	-0.156876	0.0636402	-0.140512	-0.038773	-0.189001	-0.0387326	0.0700669	0.140843	-0.0225726	-0.0189429	0.0775976	-0.060727	-0.0142961	-0.165435	-0.0174146	0.115745	0.0265445	0.734937
MedianNucleiTextureInverseDifferenceMomentW3303	-0.715973	-0.215702	0.208451	-0.106245	0.0827249	-0.150623	-0.046715	-0.149905	-0.0428322	0.0553897	0.145028	-0.0402445	0.0121131	0.0854538	-0.0534341	-0.0032937	-0.156887	-0.0176654	0.10005	0.0203524	0.74129
MedianNucleiTextureInverseDifferenceMomentW3300	-0.699155	-0.217438	0.176134	-0.156499	0.0654461	-0.142459	-0.0403128	-0.192524	-0.0501021	0.0766516	0.144209	-0.0805305	0.00872799	0.0618654	-0.0642175	-0.00763956	-0.164792	-0.028493	0.114453	0.0230871	0.740234
MedianNucleiTextureInverseDifferenceMomentW3301	-0.71096	-0.220025	0.212276	-0.0952769	0.0809208	-0.153127	-0.0465125	-0.147028	-0.0518845	0.0433507	0.154554	-0.0447111	0.0128557	0.0850513	-0.0500502	-0.00448417	-0.153264	-0.0213269	0.113244	0.02504	0.739568
MedianNucleiGranularity1W1	-0.668132	-0.294844	0.391574	0.187332	0.0311638	-0.158857	-0.104012	0.175706	0.0746608	-0.0284559	-0.00590961	-0.0223521	-0.0320814	-0.0382808	-0.0271986	0.00551697	-0.016156	-0.00988714	-0.00319185	0.0314856	0.801199
MedianCytoplasmTextureDifferenceVarianceW2300	-0.628913	-0.271788	0.320517	0.160621	0.0288414	-0.208102	-0.130344	0.169321	0.144005	-0.028295	-0.0389464	-0.0356889	-0.0416419	-0.0846812	-0.0535341	-0.0521133	-0.0721853	-0.00732559	-0.0634764	0.000127875	0.735836
MedianCytoplasmTextureDifferenceVarianceW5300	-0.613741	-0.250004	0.344434	0.160498	0.000456911	-0.252844	-0.166813	0.163744	0.139558	0.0194131	0.0858782	0.0181107	0.0130286	-0.0871241	-0.0480297	0.0169924	-0.0904945	0.00459167	-0.0227435	0.0305066	0.749714
MedianNucleiTextureAngularSecondMomentW3300	-0.605268	-0.300307	0.38019	0.181816	0.0467758	-0.204088	-0.125158	0.0841326	0.00958121	-0.0843035	0.109999	-0.0149151	0.002816	0.0230929	-0.0751971	-0.00300679	-0.119374	-0.0181386	0.0626258	0.0268496	0.745665
MedianNucleiTextureDifferenceVarianceW3300	-0.628493	-0.301467	0.350694	0.141353	0.0376373	-0.205182	-0.127713	0.100151	0.0589829	-0.0444242	0.0832537	-0.011063	-0.0149085	-0.0144384	-0.0780914	-0.00361436	-0.121635	-0.0257727	0.0282086	0.0331911	0.735114
MedianNucleiTextureAngularSecondMomentW1300	-0.61043	-0.283497	0.359513	0.1701	0.0351952	-0.241441	-0.146197	0.181252	0.0586221	-0.0432965	0.0508476	-0.0165518	-0.0195379	-0.0340119	-0.0227262	0.0162769	-0.0722965	-0.00293434	0.0218365	0.0489017	0.743531
MedianNucleiTextureDifferenceVarianceW1300	-0.631932	-0.288861	0.359588	0.169967	0.0368376	-0.243331	-0.145645	0.169498	0.0660123	-0.0522493	0.048338	-0.0254308	-0.0192461	-0.0433367	-0.0332801	-0.000298133	-0.0835483	-0.000829334	0.00502087	0.0394915	0.773473
MedianNucleiTextureInverseDifferenceMomentW1302	-0.699734	-0.231557	0.311167	0.0684806	0.0636442	-0.292194	-0.137761	0.0956145	-0.0173959	-0.0442859	0.0792422	-0.0267049	-0.0617751	-0.0573651	-0.0604449	-0.0367185	-0.0747706	0.0454918	-0.0194573	0.0257622	0.792376
MedianNucleiTextureInverseDifferenceMomentW1303	-0.688711	-0.244063	0.325515	0.0949469	0.0619802	-0.278821	-0.136433	0.113599	0.00160289	-0.0557317	0.0919731	-0.0299959	-0.0419294	-0.059501	-0.0528926	-0.0240454	-0.0804871	0.0364546	-0.0233675	0.0285338	0.792275
MedianNucleiTextureInverseDifferenceMomentW1300	-0.692795	-0.233319	0.309981	0.076037	0.0607943	-0.29245	-0.13826	0.100015	-0.00639061	-0.0484476	0.0792379	-0.0450444	-0.0505074	-0.069563	-0.0573632	-0.0343586	-0.0784331	0.0396427	-0.0274975	0.0295323	0.786522
MedianNucleiTextureInverseDifferenceMomentW1301	-0.689897	-0.247695	0.326761	0.0937423	0.0595838	-0.281083	-0.139216	0.118449	0.00272047	-0.0535351	0.0833413	-0.0296506	-0.0457267	-0.0582979	-0.0496634	-0.0209849	-0.0744415	0.0344477	-0.017723	0.0294796	0.795846
MedianNucleiAreaShapePerimeter	-0.664672	-0.240262	0.336682	0.0955815	0.0564266	-0.261041	-0.152312	0.155692	0.0703627	0.00711659	-0.115987	0.0163089	-0.0114445	-0.0518017	-0.0469916	0.0138637	0.00976159	0.000697114	0.000463293	0.0196284	0.765187
MedianCytoplasmTextureAngularSecondMomentW4300	-0.590442	-0.302936	0.291684	0.133329	-0.00789508	-0.169732	-0.0963046	0.180098	0.151388	-0.0143131	-0.0623772	-0.0238378	-0.0320081	-0.153386	-0.00883409	0.00127311	-0.0747927	-0.0478193	-0.0488081	-0.00304783	0.676315
MedianCytoplasmTextureDifferenceVarianceW4300	-0.621044	-0.299645	0.319141	0.136128	0.010525	-0.189313	-0.130173	0.153495	0.155942	-0.0160584	-0.0221617	-0.0219505	-0.033567	-0.121573	-0.0384102	0.00638218	-0.0894726	-0.0195529	-0.0419205	0.000338055	0.725437
MedianCytoplasmTextureAngularSecondMomentW2300	-0.556185	-0.268812	0.264848	0.127884	-0.00706963	-0.159086	-0.0919245	0.227338	0.109919	-0.0121665	-0.0865409	-0.024327	-0.0524678	-0.105111	0.00439638	-0.0240176	-0.0390341	-0.0602052	-0.0299332	0.017268	0.594643
MedianCytoplasmTextureAngularSecondMomentW5300	-0.602134	-0.285904	0.303305	0.142722	-0.0301812	-0.223685	-0.111388	0.230238	0.118082	0.0077667	0.0129395	0.0136559	-0.0131951	-0.119019	-0.00163948	0.0244115	-0.0753402	-0.0613195	-0.0273155	0.050699	0.715082
MedianNucleiTextureInfoMeas1W1301	-0.632254	0.302953	-0.00944778	-0.11104	0.18074	-0.199318	-0.219883	0.114023	-0.115228	0.0442488	0.138512	-0.0551391	-0.0675739	0.0979847	-0.0456673	-0.0607558	0.146851	0.0912901	-0.116374	-0.0176077	0.738846
MedianNucleiTextureInfoMeas1W1303	-0.629919	0.309148	-0.0161381	-0.113758	0.176757	-0.197195	-0.222769	0.115149	-0.106978	0.0520423	0.13105	-0.0551836	-0.0650373	0.0954056	-0.0384935	-0.0662697	0.149594	0.0913011	-0.119574	-0.0168812	0.73746
MedianNucleiTextureInfoMeas1W1300	-0.663992	0.209883	0.102419	-0.0357225	0.177084	-0.175138	-0.20623	0.192539	-0.0492297	0.0489888	0.165019	-0.0248606	-0.0483167	0.118444	-0.0339181	-0.0283805	0.171679	0.088861	-0.108271	-0.020047	0.738823
MedianNucleiTextureInfoMeas1W1302	-0.658105	0.225207	0.0978874	-0.033792	0.178223	-0.167574	-0.209676	0.191	-0.0417419	0.0551384	0.170289	-0.0614946	-0.0244205	0.101605	-0.0311737	-0.0276177	0.175496	0.0814483	-0.120789	-0.020351	0.737487
MedianCytoplasmTextureInverseDifferenceMomentW5300	-0.506098	0.180518	0.191847	-0.0350908	-0.619455	-0.195417	-0.0145945	0.0250929	-0.0292975	-0.0557976	0.000667397	-0.0235285	-0.0066181	-0.10831	-0.0389869	0.0366882	-0.0769315	-0.0243602	0.0223794	-0.0250095	0.776318
MedianCytoplasmTextureInverseDifferenceMomentW5303	-0.538079	0.119905	0.22638	-0.0137078	-0.5896	-0.205359	-0.0276984	0.0538758	-0.0182398	-0.0491655	0.00787785	0.00218296	-0.0123568	-0.101567	-0.0291915	0.0341358	-0.0734611	-0.0131387	0.0256565	-0.0224912	0.770848
MedianCytoplasmTextureInverseDifferenceMomentW5301	-0.535983	0.120974	0.226543	-0.0113762	-0.591421	-0.205811	-0.0290769	0.0470926	-0.0215795	-0.0503681	0.00474807	0.00142404	-0.0151891	-0.103836	-0.0343719	0.0337541	-0.0715787	-0.0134594	0.0243211	-0.0263634	0.771515
MedianCytoplasmTextureInverseDifferenceMomentW5302	-0.509326	0.175549	0.197906	-0.0340156	-0.618521	-0.198838	-0.0202801	0.0283938	-0.0237957	-0.053571	0.00125178	0.0259549	-0.0383308	-0.0938368	-0.0324907	0.0344812	-0.0725011	-0.0122374	0.0288059	-0.021767	0.777217
MedianCytoplasmTextureInverseDifferenceMomentW2301	-0.756747	0.145027	0.0803244	0.0314103	0.041977	-0.131109	0.0680935	0.275727	0.125073	-0.0829492	-0.0947495	-0.0102722	-0.0251115	-0.119026	-0.0633132	-0.01969	-0.0923583	-0.0423748	0.0565216	-0.0186865	0.765421
MedianCytoplasmTextureInverseDifferenceMomentW2302	-0.739858	0.210513	0.0439915	-0.00118723	0.0459735	-0.13232	0.0790952	0.266587	0.13198	-0.0764786	-0.0994679	0.0114254	-0.0553861	-0.110705	-0.0724808	-0.0198145	-0.110835	-0.041057	0.0739883	-0.0169273	0.764582
MedianCytoplasmTextureInverseDifferenceMomentW2300	-0.736453	0.219032	0.0354782	0.00136114	0.0480374	-0.123973	0.0878674	0.263107	0.119095	-0.0843426	-0.111216	-0.044832	-0.022997	-0.128356	-0.0787822	-0.0147367	-0.113205	-0.0572711	0.0627217	-0.0175453	0.765663
MedianCytoplasmTextureInverseDifferenceMomentW2303	-0.758713	0.147768	0.0782738	0.0270005	0.0469659	-0.137295	0.0657407	0.279821	0.124102	-0.0792638	-0.0925083	-0.0114586	-0.0272852	-0.111076	-0.064857	-0.0140425	-0.0981027	-0.0409359	0.0592979	-0.021185	0.771139
MedianCytoplasmGranularity1W5	-0.69413	-0.0902581	0.328411	0.226295	-0.126331	-0.187746	-0.0942476	0.192588	0.0667314	0.00818714	0.0331049	0.016369	0.0300931	-0.0476321	-0.0439591	0.00246558	-0.058007	0.0277222	-0.0341105	0.00625947	0.76254
MedianCytoplasmGranularity1W4	-0.728888	0.0272868	0.202802	0.112296	0.0196482	-0.02982	-0.0196816	0.227571	0.134115	-0.0306367	-0.016904	0.00358229	0.0237598	-0.0237692	-0.0134521	-0.0524953	-0.0457874	0.0181081	-0.0548448	0.0257862	0.668601
MedianCytoplasmGranularity1W2	-0.72358	-0.0819425	0.249307	0.203969	0.0741677	-0.136418	-0.0619286	0.255943	0.152068	-0.0294097	-0.0211458	-0.00712722	0.0166173	-0.0622823	-0.0376752	-0.0502451	-0.0601573	0.00984089	-0.0464565	0.0136534	0.76614
MedianNucleiGranularity1W3	-0.70951	-0.0848728	0.243329	0.220122	0.0310475	-0.134475	-0.0556289	0.152381	0.0913511	-0.0110828	0.0212121	-0.0179908	0.0198895	-0.00860697	-0.0524128	-0.0330694	-0.0867342	0.0161248	-0.0295758	0.0256978	0.686502
MedianCellsRadialDistributionZernikePhaseW393	-0.00977299	-0.035411	-0.0122101	0.0115181	0.0153395	-0.0172425	-0.0326135	-0.00939018	0.00514461	-0.0520282	-0.0551606	-0.0528958	-0.00665328	0.0330587	-0.0174313	-0.205303	0.121931	-0.0847117	0.074338	-0.0644625	0.0872049
MedianCellsRadialDistributionZernikePhaseW493	-0.00976325	-0.0476899	-0.0197178	0.018658	-0.0112072	0.0139247	0.0128168	-0.0680193	0.0466263	-0.156129	0.026006	0.0418066	0.0774933	0.05606	0.0859925	-0.1707	0.0558918	-0.0786988	-0.0122926	0.0712756	0.0974212
MedianCellsRadialDistributionZernikePhaseW293	-0.0350997	-0.074237	0.0219386	0.0607013	-0.0106758	0.0548978	0.0135535	-0.0690983	0.0335117	-0.0836872	-0.0146883	0.0636188	0.10027	0.0271897	0.0901016	-0.250883	0.0347869	-0.0788384	0.025902	0.0194554	0.121714
MedianCellsRadialDistributionZernikePhaseW593	-0.0489177	-0.046775	0.022087	0.0373293	0.000164529	0.0409728	-0.0280243	-0.00287603	0.0454856	-0.0497879	-0.0851795	0.0219119	0.0482797	0.0329688	0.0552427	-0.311325	0.0695333	-0.0860397	0.049386	-0.0114285	0.139418
MedianCellsRadialDistributionZernikePhaseW299	0.0189027	-0.041013	0.0410481	0.0560515	-0.0523364	0.059754	0.0844442	0.00148376	0.0488788	0.0272993	-0.0752155	0.073796	0.139533	-0.0186276	0.22756	-0.143442	0.0167059	-0.0924163	-0.0389775	0.151185	0.159918
MedianCellsRadialDistributionZernikePhaseW599	-0.00658527	0.00780571	0.0373414	0.0146407	-0.0434104	0.0295379	0.045047	0.00364066	0.104008	0.0520215	-0.132878	0.0706657	0.118515	-0.0319117	0.209347	-0.142155	0.0392671	-0.0628879	-0.0450001	0.141889	0.149439
MedianCellsRadialDistributionZernikePhaseW199	5.82313e-05	-0.00743021	0.018442	0.0118697	-0.0416576	0.0469541	0.0838859	0.0012638	0.0758568	0.0444917	-0.0757272	0.0903365	0.119694	0.0127059	0.199879	-0.164005	0.00289335	-0.0927626	-0.0997423	0.158681	0.158223
MedianCellsRadialDistributionZernikePhaseW399	0.00166566	-0.0432348	-0.0046656	0.0644556	-0.0553087	0.0391089	0.106367	-0.0110833	0.0330692	0.0559115	-0.0470966	0.103264	0.128502	-0.0662871	0.23439	-0.143527	0.0236059	-0.107439	-0.0501245	0.116905	0.1639
MedianCellsRadialDistributionZernikePhaseW499	0.0170582	-0.0220198	-0.0133159	0.0536442	-0.0441385	0.0476512	0.093202	0.00319875	0.0300511	0.0823727	-0.0668767	0.0895146	0.137827	-0.0571704	0.211321	-0.139811	0.022897	-0.104455	-0.0565265	0.140743	0.157828
MedianCytoplasmTextureInfoMeas1W2300	-0.535058	-0.23696	0.453407	0.149487	0.183499	-0.00953494	-0.187504	0.132011	0.0612788	0.0489672	0.119785	0.0498219	0.12947	0.182257	0.0189267	-0.0369972	0.0899978	0.138284	-0.070612	-0.0461982	0.765742
MedianCytoplasmTextureInfoMeas1W2303	-0.584336	-0.138404	0.414325	0.103823	0.21116	-0.0215134	-0.164392	0.146924	0.0677381	0.0485936	0.118144	-0.0227219	0.144251	0.18798	-0.0128886	-0.0449265	0.0816809	0.135399	-0.070356	-0.0530175	0.74923
MedianCytoplasmTextureInfoMeas1W2301	-0.587197	-0.140647	0.419726	0.10172	0.206326	-0.0134857	-0.157251	0.137046	0.0699574	0.0531435	0.102518	-0.0120989	0.162914	0.195145	-0.00427587	-0.0542428	0.0692924	0.133075	-0.0726443	-0.0471027	0.753324
MedianCytoplasmTextureInfoMeas1W2302	-0.545597	-0.242574	0.449735	0.157523	0.179656	-0.0101366	-0.187627	0.130521	0.0516471	0.0448942	0.0939952	-0.0651215	0.180116	0.145639	0.0101156	-0.0380646	0.101897	0.110644	-0.0845748	-0.0499738	0.773451
MedianCytoplasmTextureInfoMeas1W5301	-0.467506	0.0810186	0.386222	0.0784625	0.00310377	-0.0506349	-0.221767	0.0853598	0.0894705	0.177905	0.170004	0.039619	0.241332	0.216803	0.0149447	-0.00495806	0.0616563	0.142929	-0.065992	-0.0693226	0.6485
MedianCytoplasmTextureInfoMeas1W5300	-0.46301	-0.053175	0.417383	0.123077	0.152515	-0.0245779	-0.227282	0.110065	0.131021	0.150823	0.162514	0.109842	0.204289	0.212158	0.0228952	0.00219024	0.0610697	0.148954	-0.0536791	-0.057382	0.691954
MedianCytoplasmTextureInfoMeas1W5302	-0.492275	-0.0683702	0.421432	0.131026	0.150503	-0.0326356	-0.227786	0.108234	0.131972	0.14903	0.136111	-0.0171657	0.262388	0.17416	0.00786663	-0.00867189	0.058064	0.117865	-0.0783399	-0.0667196	0.714715
MedianCytoplasmTextureInfoMeas1W5303	-0.472763	0.0761726	0.392194	0.0835706	0.00776559	-0.048859	-0.213763	0.0666443	0.0986423	0.168993	0.161424	0.040827	0.233591	0.219949	0.00511778	-0.00868372	0.0646872	0.137876	-0.0776349	-0.0707488	0.645976
MedianCytoplasmTextureInfoMeas1W4302	-0.6017	0.0994254	0.211766	0.0532585	0.172713	0.139334	-0.102046	0.340412	0.126752	0.0311929	0.0840043	0.0129115	0.246631	0.104359	0.0660492	-0.00787857	0.187864	0.0621494	-0.147869	-0.101357	0.766846
MedianCytoplasmTextureInfoMeas1W4301	-0.631792	0.1238	0.163235	-0.0467379	0.157867	0.166967	-0.0445089	0.311131	0.124201	0.0489623	0.0582806	0.083812	0.2126	0.123429	0.0604713	0.0016729	0.148052	0.059577	-0.132897	-0.087816	0.73808
MedianCytoplasmTextureInfoMeas1W4300	-0.60383	0.0848189	0.216533	0.0488004	0.166811	0.162465	-0.0938256	0.340321	0.133659	0.0316803	0.0728899	0.139531	0.193099	0.126754	0.0853213	0.00718241	0.185116	0.0845652	-0.137778	-0.10301	0.775265
MedianCytoplasmTextureInfoMeas1W4303	-0.640908	0.116696	0.172623	-0.0359583	0.153482	0.161707	-0.0479331	0.302737	0.127127	0.0249405	0.0627891	0.0759603	0.205708	0.117336	0.0567382	-0.00691573	0.146692	0.0566729	-0.132056	-0.0973366	0.736616
MedianNucleiTextureInfoMeas1W3301	-0.581388	0.0862359	0.255142	0.330309	0.227865	0.106829	-0.0382898	0.225439	0.0847996	0.0926673	0.134222	0.0520243	0.16704	0.164269	0.0714706	0.0262815	0.106025	0.0171404	-0.0941564	-0.0433947	0.754743
MedianNucleiTextureInfoMeas1W3302	-0.557622	0.0370797	0.313658	0.373675	0.204502	0.0587801	-0.0553758	0.269504	0.0946365	0.0767361	0.126207	0.00509432	0.184877	0.114043	0.0582262	0.0370412	0.0930012	0.0132098	-0.0944903	-0.0390074	0.773326
MedianNucleiTextureInfoMeas1W3300	-0.567529	0.0235305	0.32378	0.373237	0.202911	0.0547428	-0.0478241	0.265329	0.0941252	0.0505442	0.119068	0.101324	0.130734	0.156707	0.0649315	0.0305336	0.0933253	0.031288	-0.0777528	-0.0357127	0.783303
MedianNucleiTextureInfoMeas1W3303	-0.577334	0.0862505	0.266346	0.33983	0.223582	0.101588	-0.0357417	0.215749	0.0784069	0.0739392	0.133572	0.044053	0.169866	0.175712	0.0651486	0.0204364	0.108353	0.00595706	-0.0890663	-0.04272	0.752634
MedianCellsRadialDistributionZernikePhaseW166	-0.0301256	0.0345451	-0.00431519	-0.0111622	-0.0146131	0.0190836	-0.0519856	-0.0163927	0.0626231	-0.0261948	-0.0999041	-0.152006	0.0316749	0.0263783	0.0470234	-0.172399	0.220166	0.220291	-0.0682933	0.365243	0.312187
MedianCellsRadialDistributionZernikePhaseW366	-0.0182898	0.0126749	-0.0382583	-0.034492	-0.0138422	0.0507281	-0.0398473	-0.0313019	0.106738	0.0767041	-0.134322	-0.1335	0.0777467	-0.0334859	0.0729365	-0.189836	0.205432	0.209313	-0.0944115	0.395166	0.36123
MedianCellsRadialDistributionZernikePhaseW466	-0.0155783	0.0309359	-0.0358289	-0.0334166	0.00736889	-0.0261829	-0.0803832	0.0240857	-0.0173883	0.0936716	-0.0783964	-0.227557	0.00435023	0.0179835	-0.0149996	-0.143685	0.212629	0.196055	-0.0166208	0.327115	0.290528
MedianCellsRadialDistributionZernikePhaseW266	-0.0374799	-0.0576058	0.00103103	0.023478	-0.0513958	0.091939	0.0335273	-0.0676774	0.0491884	-0.102806	-0.107787	-0.0646354	0.109564	-0.00622395	0.123487	-0.215802	0.187029	0.192466	-0.101884	0.463709	0.42215
MedianCellsRadialDistributionZernikePhaseW566	-0.057301	-0.0221952	0.020357	0.000284412	-0.0277485	0.0695734	-0.00427806	-0.0725351	0.0810379	-0.102871	-0.0922938	-0.139509	0.0966169	-0.0062244	0.11023	-0.241364	0.191673	0.206493	-0.0778753	0.442196	0.420971
MedianCellsAreaShapePerimeter	-0.0814651	0.084037	0.253453	-0.254542	-0.0747468	-0.140351	0.53203	0.399056	-0.118475	0.0389672	0.151836	0.0633062	0.096652	-0.0438137	0.114242	0.021327	-0.0332005	-0.165734	-0.0153641	0.0694867	0.711335
MedianCellsNeighborsNumberOfNeighbors1	-0.0849699	0.605413	-0.1506	0.285246	0.108133	0.05216	0.178924	0.111896	-0.0996071	0.0564691	-0.00187507	0.0389615	0.0608928	0.000817105	0.0510265	0.0186784	-0.0432568	-0.0691992	0.012241	0.0344645	0.566029
MedianCellsRadialDistributionZernikePhaseW164	-0.0405898	0.0558455	-0.0644429	-0.00182354	0.0196356	-0.0155025	-0.0272464	-0.0133831	0.172691	0.0499736	0.0897099	0.0252255	0.193117	-0.211881	0.28812	-0.041519	-0.145255	0.380077	0.0252663	-0.0581352	0.387973
MedianCellsRadialDistributionZernikePhaseW364	-0.0347908	0.0231357	-0.0281298	0.00250952	0.0111771	-0.0315892	-0.016467	-0.0351976	0.159456	-0.049782	0.122982	0.00244591	0.223598	-0.226799	0.326032	-0.0193902	-0.173887	0.498275	0.0415983	-0.0833775	0.543515
MedianCellsRadialDistributionZernikePhaseW464	-0.0225864	0.0284492	-0.0607463	-0.0295931	0.00656502	-0.0538931	-0.00358259	0.0504815	0.0932332	0.0169881	0.129291	-0.0117387	0.160276	-0.250256	0.270345	0.0488918	-0.171321	0.461555	0.107479	-0.113733	0.467893
MedianCellsRadialDistributionZernikePhaseW264	-0.0212969	0.0377389	-0.0448498	-0.00902626	-0.00323083	-0.0269613	-0.0124219	0.0135392	0.0937757	0.0832866	0.113944	-0.0720353	0.164183	-0.286317	0.259246	0.0530709	-0.158665	0.46283	0.127914	-0.183065	0.507168
MedianCellsRadialDistributionZernikePhaseW564	-0.01268	0.0727788	-0.0138831	-0.0260327	0.0231883	-0.0615263	-0.0512468	0.00950509	0.0990057	0.0809682	0.0788981	-0.0544501	0.145194	-0.261128	0.217645	0.0535482	-0.142613	0.471036	0.12043	-0.173342	0.465186
MedianCytoplasmAreaShapeZernike20	0.00520674	0.49823	-0.430995	-0.105225	0.0220906	0.0340385	0.328353	0.166211	0.18336	-0.0885977	0.0891679	0.0338026	-0.0356825	-0.0906806	0.00349034	0.0423983	-0.00827474	-0.0935416	-0.0558555	0.0757833	0.661729
MedianCellsRadialDistributionFracAtDW12of4	-0.169756	0.399423	-0.0961387	-0.433407	0.0169958	-0.076165	0.294701	0.229608	-0.0969031	-0.0546667	-0.0866557	0.0395316	0.00188668	0.0197963	-0.0512278	-0.0179012	0.00490252	0.044307	-0.0418929	-0.022759	0.56015
MedianCellsRadialDistributionFracAtDW32of4	-0.156217	0.578703	-0.325204	-0.353752	0.0897631	0.0114803	0.0667829	0.146922	-0.110505	-0.07967	-0.0904322	0.0790046	0.0916992	0.046176	-0.0265072	0.00694813	0.0245835	0.018264	0.0162579	-0.0523518	0.672647
MedianCellsRadialDistributionFracAtDW22of4	-0.163974	0.491705	-0.279545	-0.437001	0.132756	-0.0518304	0.129596	0.119514	-0.187038	-0.0854027	-0.0793945	0.0905415	0.0967649	0.0410408	-0.0091478	-0.00838137	0.0274715	0.0461116	-0.0381148	-0.045301	0.663532
MedianCellsRadialDistributionFracAtDW52of4	-0.153344	0.518348	-0.226862	-0.425057	0.0925332	-0.0460821	0.116438	0.121901	-0.205871	-0.0529847	-0.0960544	0.0907944	0.104339	0.0519936	-0.00277362	-0.00690268	0.0255666	0.0536767	-0.0149787	-0.0567007	0.646722
MedianCellsIntensityMassDisplacementW2	0.143335	0.577507	0.148602	-0.415644	-0.00618036	-0.0203771	0.16095	0.115374	-0.0233756	-0.0455322	-0.0795984	0.0297418	0.0361822	-0.0298788	0.000370673	0.034463	0.000542904	-0.00865976	0.119704	-0.0746705	0.621782
MedianCytoplasmIntensityMassDisplacementW2	0.155628	0.614824	0.126921	-0.362979	-0.00308698	-0.0158629	0.101135	0.0644267	-0.0167764	-0.0380747	-0.0803845	0.0276803	0.0446507	-0.0168202	0.00385206	0.0377323	0.00943699	-0.0099261	0.122665	-0.0778268	0.598698
MedianCellsIntensityMassDisplacementW5	0.0886818	0.559751	0.090568	-0.400152	0.0380155	-0.0152867	0.1873	0.153942	-0.0404238	-0.0484791	-0.19863	0.00550911	-0.00486162	0.00277017	-0.0263062	0.0277633	0.0562157	-0.0179447	0.126022	-0.0556382	0.617391
MedianCytoplasmIntensityMassDisplacementW5	0.102892	0.592747	0.0384812	-0.337223	0.0249666	0.0023861	0.133642	0.123773	-0.0205924	-0.0489962	-0.212277	0.0106002	-0.0022618	0.00365207	-0.02022	0.0340916	0.0627987	-0.0254391	0.141337	-0.0536851	0.587982
MedianCellsRadialDistributionMeanFracW33of4	-0.15254	0.31938	-0.0941127	-0.414447	-0.0688104	0.0350262	0.235882	0.285795	-0.122277	-0.142788	-0.0505472	0.0654967	0.04105	-0.0153133	-0.0559295	-0.0512527	-0.0916791	-0.00475444	-0.0878923	0.00799922	0.515252
MedianCellsRadialDistributionMeanFracW13of4	-0.123514	0.239544	0.117696	-0.432811	-0.0884953	-0.020567	0.445364	0.318511	-0.126486	-0.0779635	-0.0217432	0.0160171	-0.041524	-0.00117314	-0.0617658	-0.063678	-0.0305741	0.002369	-0.0791264	0.0244212	0.622067
MedianCellsRadialDistributionMeanFracW23of4	-0.118645	0.243786	0.115103	-0.472723	-0.0721833	0.00784561	0.420098	0.295549	-0.117482	-0.0668003	-0.0235988	0.0322268	-0.0202595	-0.0186907	-0.0539528	-0.0691009	-0.0372962	0.018016	-0.0736146	0.00489521	0.614791
MedianCellsRadialDistributionMeanFracW53of4	-0.0641973	0.180599	0.218066	-0.503547	-0.115311	-0.0415385	0.433808	0.282683	-0.153741	-0.038269	0.0155205	0.0296234	-0.0179436	-0.0203376	-0.0409522	-0.0736396	-0.0212502	0.0402198	-0.0679247	-0.0176429	0.662019
MedianCellsRadialDistributionMeanFracW32of4	-0.145247	0.678494	-0.0308596	-0.252375	0.0973227	-0.0321446	0.0919661	0.0953481	-0.031517	0.0499998	0.0500068	-0.0215413	0.00314224	0.0951818	-0.0733234	-0.00883083	0.0229439	0.0525333	-0.0264298	0.0154012	0.599354
MedianCellsRadialDistributionMeanFracW42of4	-0.127493	0.690435	-0.0799305	-0.212696	0.139917	0.0150226	0.0777806	0.131332	0.0118798	0.019351	0.0380613	-0.00711276	0.0252021	0.0805747	-0.057514	-0.0131089	-0.0142357	0.0159	-0.0297817	0.031315	0.602629
MedianCellsRadialDistributionMeanFracW22of4	-0.271363	0.429309	0.15279	-0.34427	0.188031	-0.15441	0.236386	0.0543963	-0.166966	0.0402495	0.0933946	-0.0224074	-0.00137251	0.102087	-0.061763	-0.0233777	0.0270576	0.129742	-0.0695296	0.0126641	0.593913
MedianCellsRadialDistributionMeanFracW52of4	-0.206099	0.513798	0.222054	-0.323108	0.117862	-0.112381	0.206426	0.01682	-0.246298	0.0882704	0.0776238	-0.00696308	0.0242363	0.143652	-0.0379575	-0.0138919	0.033025	0.126734	-0.0107995	-0.0136052	0.644426
MedianCellsAreaShapeZernike71	0.0244257	0.357461	0.0187066	-0.190083	0.0642636	0.0723859	0.0606906	-0.075148	0.217827	-0.0720499	0.0929508	-0.0374633	0.0319833	-0.00948113	0.000935174	-0.0581126	-0.0665561	0.0450038	-0.0490243	-0.0572587	0.262867
MedianCellsAreaShapeZernike91	0.0520484	0.278395	0.0539629	-0.111965	0.0268934	0.0636356	0.0761533	-0.0847567	0.104177	-0.0822417	0.180864	-0.00967451	0.0178243	0.0629986	-0.0877352	0.0498695	-0.0964336	0.0617996	0.0361428	-0.0796043	0.199072
MedianCytoplasmTextureCorrelationW5301	0.329815	0.306765	-0.364005	-0.223951	0.132971	-0.143548	0.0196044	0.0234396	0.242773	0.326181	0.0447013	0.0699354	-0.0368797	-0.227066	0.0169708	0.073151	-0.0306554	-0.0605044	0.0648321	0.0355916	0.665608
MedianCytoplasmTextureCorrelationW5303	0.305397	0.299434	-0.340807	-0.221269	0.137391	-0.142452	0.00269759	0.0326654	0.247222	0.333823	0.0582699	0.0805484	-0.0314164	-0.214589	0.0228719	0.0791553	-0.0200146	-0.0499577	0.0658217	0.0457246	0.633863
MedianCytoplasmTextureCorrelationW5300	0.34781	0.274461	-0.363602	-0.222464	0.0991388	-0.0877224	-0.00436707	0.0279529	0.23773	0.373171	0.0588019	0.0646921	0.0045917	-0.234194	0.0478241	0.0940871	-0.0150624	-0.0495972	0.0467205	0.0243951	0.671209
MedianCytoplasmTextureCorrelationW5302	0.355425	0.275428	-0.355716	-0.22351	0.101269	-0.0887832	-0.000409214	0.0324135	0.214608	0.34886	0.0602223	0.107183	-0.0349588	-0.197872	0.056734	0.0939555	-0.006545	-0.0480873	0.0726959	0.0443988	0.642775
MedianNucleiTextureCorrelationW1301	0.513786	0.23721	-0.401475	-0.237905	-0.0354175	-0.154476	0.0205669	-0.344142	-0.0927382	0.0152086	-0.155894	-0.00515883	-0.0337739	-0.0725432	-0.0753235	-0.0598918	-0.0744544	0.0498266	0.0183083	-0.0543365	0.742138
MedianNucleiTextureCorrelationW1303	0.517386	0.244232	-0.404786	-0.240096	-0.0317014	-0.143994	0.0335528	-0.336742	-0.0908148	0.0160428	-0.146473	-0.00457634	-0.0236738	-0.0765973	-0.0703259	-0.0643727	-0.0829808	0.0507853	0.0120764	-0.0579066	0.743556
MedianNucleiTextureCorrelationW1300	0.603207	0.26146	-0.411166	-0.223573	-0.0485044	-0.0110725	0.07423	-0.303978	-0.0807544	0.0178632	-0.112222	-0.031695	-0.00314115	-0.0624368	-0.0523193	-0.0511455	-0.0568152	0.0225196	-0.00101714	-0.0460603	0.787208
MedianNucleiTextureCorrelationW1302	0.597508	0.257802	-0.407382	-0.225532	-0.0533626	-0.0123568	0.0756442	-0.304008	-0.0637031	-0.00152379	-0.121079	0.038103	-0.0361334	-0.047827	-0.0319318	-0.0702366	-0.055787	0.0415317	-0.00856533	-0.031474	0.777065
MedianCytoplasmTextureCorrelationW4301	0.604833	0.242543	-0.382763	-0.302088	-0.115207	-0.0129749	0.166416	-0.195805	-0.0723705	0.0672715	-0.0439866	-0.0517951	-0.12773	-0.0852787	-0.0256757	0.0288672	-0.0158501	-0.0227299	0.080055	0.0211564	0.788975
MedianCytoplasmTextureCorrelationW4303	0.605268	0.241611	-0.382031	-0.30289	-0.115415	-0.00875574	0.174187	-0.208559	-0.0644334	0.041166	-0.0234223	-0.0401515	-0.120413	-0.0710625	-0.0200301	0.0181088	-0.0262454	-0.0155252	0.0620359	0.0381149	0.784166
MedianCytoplasmTextureCorrelationW4300	0.645555	0.257761	-0.385395	-0.258051	-0.0988872	0.0594062	0.165687	-0.203159	-0.0930245	0.041273	-0.0128727	-0.0646862	-0.0678269	-0.0488476	-0.00833164	0.0184381	-0.00889617	-0.0213851	0.0479023	0.00825585	0.805337
MedianCytoplasmTextureCorrelationW4302	0.63932	0.252235	-0.387727	-0.262438	-0.0984013	0.0594805	0.165084	-0.190839	-0.104392	0.0351333	-0.0258629	-0.00852383	-0.113682	-0.02521	-0.00693721	0.0272751	0.0010313	-0.0125184	0.0641284	0.00697399	0.799995
MedianNucleiTextureCorrelationW3303	0.5772	0.210121	-0.426602	-0.30799	-0.114668	-0.0126385	0.0342203	-0.174523	-0.0744302	-0.0396517	-0.0950854	-0.037028	-0.0990677	-0.0888149	-0.0410792	-0.0318879	-0.0281945	-0.0156044	0.0162856	0.0026372	0.738338
MedianNucleiTextureCorrelationW3301	0.569461	0.205297	-0.410997	-0.303198	-0.121905	-0.0202983	0.0339961	-0.182545	-0.0849211	-0.0604641	-0.09877	-0.0456445	-0.105041	-0.080733	-0.051658	-0.0448446	-0.0326605	-0.0211314	0.0185217	0.0131169	0.723997
MedianNucleiTextureCorrelationW3300	0.596499	0.229334	-0.404407	-0.262937	-0.0997853	0.0614038	0.0640237	-0.174475	-0.0525727	-0.0356481	-0.0732508	-0.0685609	-0.0742463	-0.0768995	-0.0302389	-0.0428355	-0.00135818	-0.0198937	-0.0156177	-0.000971675	0.718272
MedianNucleiTextureCorrelationW3302	0.588987	0.218524	-0.400126	-0.26327	-0.100282	0.0552555	0.0646197	-0.170543	-0.0584645	-0.0620282	-0.0754752	-0.0170424	-0.0988714	-0.0507115	-0.0185324	-0.0491946	-0.00607275	-0.0103074	-0.00843689	0.0148452	0.699239
MedianCytoplasmTextureInfoMeas2W4300	0.654265	0.294813	-0.322436	-0.138008	-0.0216263	0.161526	0.120485	-0.204956	-0.159456	0.0193339	0.0291223	-0.0163815	0.00565051	0.0832022	0.00167442	0.00997928	0.0483435	0.0227874	0.065627	-0.025224	0.762843
MedianNucleiTextureEntropyW1300	0.685349	0.267075	-0.353718	-0.0922708	-0.019097	0.240614	0.102729	-0.126454	0.00468841	0.0209044	-0.0339669	0.0410424	0.0882044	0.0797608	0.0416591	0.0215249	0.0602845	-0.0134356	0.0124427	-0.0614015	0.786843
MedianNucleiTextureInfoMeas2W1300	0.646273	0.255734	-0.336402	-0.155764	-0.0501367	0.244774	0.141539	-0.172348	-0.0810904	0.0328092	-0.0655217	0.00738476	0.00535443	0.047958	0.0437951	0.00938832	0.0637538	-0.0192837	0.0459907	-0.0354051	0.756802
MedianCytoplasmTextureInfoMeas2W2300	0.626938	0.294693	-0.373144	-0.1798	-0.0330786	0.200873	0.134425	-0.164023	-0.107893	0.0152838	0.0318323	0.00589124	0.0139091	0.0602778	0.0502701	0.0160095	0.0495794	0.00194253	0.0235404	-0.0148297	0.760646
MedianCytoplasmTextureInfoMeas2W5300	0.590898	0.282439	-0.411296	-0.19994	0.00660028	0.177379	0.125973	-0.102103	-0.0076347	-0.000269519	-0.0117031	-0.0371201	-0.0420755	-0.00551225	0.0470544	-0.0317487	0.0593136	0.00266103	-0.0632237	-0.00366792	0.710006
MedianNucleiTextureInfoMeas2W3303	0.678605	0.252615	-0.387242	-0.223475	-0.0941011	0.127906	0.0831516	-0.120494	-0.0356859	-0.00412701	-0.0701393	-0.011822	-0.0669469	-0.0597363	0.0263952	-0.0125022	0.0404254	0.00121837	-0.0195428	-0.00614152	0.788173
MedianNucleiTextureInfoMeas2W3300	0.656664	0.274947	-0.393523	-0.215024	-0.0727801	0.167232	0.101755	-0.133009	-0.050348	0.00320684	-0.0615191	-0.025733	-0.0486819	-0.0289308	0.0321868	-0.0154898	0.0603719	-0.000671123	-0.0218763	-0.0160241	0.785063
MedianNucleiTextureInfoMeas2W3301	0.680383	0.252892	-0.383099	-0.2216	-0.0953959	0.130283	0.0834195	-0.123827	-0.0404495	-0.00148303	-0.0747772	-0.0170303	-0.0662746	-0.0617358	0.0244976	-0.0131524	0.044459	0.000727167	-0.0122366	-0.00877859	0.789813
MedianCytoplasmTextureCorrelationW2301	0.555351	0.382258	-0.428628	-0.26175	-0.0627847	0.0907276	0.119497	-0.069208	0.024653	0.0589479	-0.0387329	-0.0141917	-0.0707749	-0.0708993	0.0219586	0.0187434	0.0421734	-0.0372504	-0.0123553	0.00783208	0.758048
MedianCytoplasmTextureCorrelationW2300	0.580617	0.338836	-0.423227	-0.238535	-0.0622552	0.128928	0.121273	-0.0854999	0.00360134	0.0467046	-0.0222111	-0.0267472	-0.0549084	-0.0535857	0.0335026	0.00909698	0.0449994	-0.0342743	-0.0257448	-0.0061376	0.744857
MedianCytoplasmTextureCorrelationW2303	0.552527	0.382162	-0.427499	-0.260124	-0.0647831	0.0893645	0.11754	-0.0677008	0.0231546	0.0481381	-0.0346912	-0.0139698	-0.0721295	-0.0601231	0.0271406	0.0202597	0.049826	-0.039894	-0.0117853	0.0147395	0.750982
MedianCytoplasmAreaShapeZernike31	0.364601	-0.0354259	-0.278792	0.173457	-0.0715487	0.00385558	0.327498	-0.0960469	-0.0701735	0.0450483	0.182757	-0.0147985	-0.016638	-0.0836622	-0.018158	0.120735	0.0800318	0.0216461	0.129646	-0.140753	0.469864
MedianCellsAreaShapeZernike11	0.12883	0.361048	-0.340791	0.187779	0.0764529	-0.0533948	0.0620964	-0.270441	0.24426	-0.0754443	0.127389	-0.119579	-0.08912	-0.00364763	-0.132727	0.0211566	-0.0110015	0.0267612	0.000167084	-0.106078	0.518034
MedianCytoplasmAreaShapeZernike11	0.232811	0.150475	-0.514229	0.174198	-0.0440939	-0.0400726	0.312388	-0.0660586	0.138913	-0.112365	0.125189	-0.0483221	-0.0409717	-0.0155781	-0.0916436	0.0771833	0.00919283	0.0132095	0.0897295	-0.0895226	0.559651
MedianCellsAreaShapeZernike73	0.0604229	0.462788	0.111471	-0.185324	0.027943	0.0487129	0.0393517	-0.0615588	0.112647	-0.0392642	0.153392	-0.0118788	0.0234183	-0.0283378	-0.0641641	0.0410984	-0.0743285	0.0680561	0.110466	-0.0741321	0.346
MedianCytoplasmAreaShapeZernike73	0.250834	0.324996	-0.167557	0.210411	0.0688348	0.0364599	0.0704343	-0.363582	0.0456864	-0.149926	0.225161	-0.0303383	-0.0519793	0.0106756	-0.0649886	0.0345751	-0.0361383	0.0773452	0.0774235	-0.0118375	0.48195
MedianCellsAreaShapeZernike93	0.0283644	0.418465	0.0815723	-0.143303	0.0511238	0.0719443	0.0352448	-0.0803345	0.0767462	-0.16855	0.159752	-0.0249146	0.00841377	0.0740057	-0.0385426	-0.0377118	-0.0933891	0.07183	0.031279	-0.00667938	0.302392
MedianCytoplasmAreaShapeZernike93	0.22381	0.3662	-0.276953	0.193406	0.0764006	0.145151	-0.0064849	-0.330155	0.0495299	-0.195848	0.0996433	-0.010416	0.0307632	0.0725781	0.0140929	-0.0291796	-0.0561776	0.0247438	0.016894	0.0396488	0.497988
MedianCellsAreaShapeZernike95	-0.0323167	0.542486	0.0972044	-0.170182	0.07489	0.114117	-0.00731254	-0.0577892	0.140749	-0.0831295	0.0778864	-0.0205224	-0.0153755	0.000189701	-0.0380223	-0.0365009	-0.0463519	0.034073	0.0115488	-0.024132	0.396018
MedianCytoplasmAreaShapeZernike95	0.194355	0.515903	-0.0174425	0.0246302	0.0995865	0.081515	-0.000808507	-0.233914	0.0381397	-0.10596	0.110655	-0.0856804	-0.064161	0.00297879	-0.0934678	0.00144131	-0.0279182	0.0593397	0.0745989	-0.0573067	0.4344
MedianCellsAreaShapeZernike53	-0.0140173	0.640579	-0.0186227	-0.0399962	0.0757502	0.0470202	0.0253349	-0.0333507	0.0926891	-0.0249755	0.0476422	-0.0572081	-0.0245733	-0.023571	-0.0872235	0.0416624	-0.0672016	0.0199413	0.113782	-0.105165	0.476368
MedianCytoplasmAreaShapeZernike53	0.13298	0.549002	-0.267146	0.126785	0.0260649	0.0326104	0.171562	-0.0720815	0.0490776	-0.0956366	0.0563463	-0.0317169	-0.05399	-0.0451063	-0.110352	0.0780172	-0.00680298	0.043861	0.108124	-0.0500345	0.498014
MedianCellsAreaShapeZernike97	-0.0316024	0.610023	-0.0383375	-0.065259	0.0299797	0.126112	0.0559266	-0.0714318	0.165602	-0.171037	0.0753757	-0.0150972	-0.0205229	0.0461272	-0.0663035	0.0163922	-0.0493597	0.000914402	0.0402714	0.013826	0.477939
MedianCytoplasmAreaShapeZernike97	0.0811503	0.617091	-0.104332	-0.0438012	0.0158438	0.121313	0.080256	-0.105086	0.154669	-0.171392	0.0660377	-0.026769	-0.0125761	0.0580683	-0.0588783	0.0157035	-0.0438582	-0.0012313	0.0430625	0.01965	0.502426
MedianCellsAreaShapeZernike75	-0.0141988	0.632074	-0.014329	-0.0236023	0.0520497	0.102442	0.0421948	-0.0721062	0.093557	-0.113514	0.0935732	-0.0572848	-0.0503462	0.0214558	-0.072381	0.0310777	-0.053723	0.0149048	0.0969231	-0.040973	0.477722
MedianCytoplasmAreaShapeZernike75	0.0962123	0.627792	-0.137532	0.0317429	0.0562335	0.0801513	0.0878902	-0.137677	0.0871272	-0.124338	0.114661	-0.0494529	-0.0518325	0.0404803	-0.0835516	0.0288624	-0.0676886	0.0229712	0.0597635	-0.0342254	0.520204
MedianCellsAreaShapeZernike22	0.113541	0.282009	-0.216601	0.281698	0.0579155	0.0106672	0.0797303	-0.327426	0.107364	-0.216876	0.237833	0.0277075	0.0205955	0.117835	-0.00924901	-0.115726	-0.269269	-0.00409603	-0.113628	0.153724	0.588469
MedianCytoplasmAreaShapeZernike22	0.18292	0.347384	-0.381921	0.169091	0.0418926	-0.00741797	0.13463	-0.19249	0.0722632	-0.154246	0.238502	0.0234108	0.0275326	0.166002	-0.0221761	-0.0653187	-0.252022	-0.0628776	-0.0659739	0.159254	0.60228
MedianCellsAreaShapeZernike44	0.0783301	0.469062	-0.122915	0.114936	0.0951339	0.121794	0.000549322	-0.338994	0.121187	-0.118773	0.147776	-0.0251466	-0.0334925	0.0549669	-0.0527153	-0.137041	-0.225231	-0.0324693	-0.13167	0.0786701	0.54555
MedianCytoplasmAreaShapeZernike44	0.167693	0.489755	-0.228231	0.0772883	0.0719135	0.141273	0.0390924	-0.298809	0.103849	-0.0848303	0.15843	0.00551737	0.00706166	0.0796592	-0.0306333	-0.101572	-0.217911	-0.039695	-0.109543	0.102133	0.574242
MedianCellsAreaShapeZernike88	0.0277437	0.510287	-0.0447967	0.00270276	0.105899	0.144959	-0.0953194	-0.314715	0.0671102	-0.0592284	0.117208	-0.0303854	-0.0703344	-0.00379863	-0.0100977	-0.137998	-0.173899	-0.00311488	-0.152483	0.0994305	0.513703
MedianCytoplasmAreaShapeZernike88	0.111728	0.540215	-0.126432	-0.0185608	0.0973693	0.15857	-0.083868	-0.303458	0.0543125	-0.0621537	0.158479	-0.0172297	-0.0406106	-0.00954839	-0.0111063	-0.110145	-0.174037	-0.0080388	-0.124677	0.102879	0.557095
MedianCellsAreaShapeZernike66	0.0295663	0.49153	-0.0418816	0.0547497	0.113457	0.151272	-0.024004	-0.350406	0.107437	-0.162656	0.0962125	-0.0137959	-0.0562532	0.0378598	-0.0512529	-0.14192	-0.204896	-0.0135625	-0.161532	0.116233	0.562926
MedianCytoplasmAreaShapeZernike66	0.109123	0.526403	-0.135986	0.0315777	0.103236	0.171758	-0.00661857	-0.317154	0.0804943	-0.149119	0.123409	-0.00308379	-0.0319226	0.0337671	-0.0427755	-0.116877	-0.200741	-0.0275295	-0.11942	0.123339	0.581419
CountNuclei	-0.102681	0.584943	-0.271307	0.345133	0.125879	0.165416	-0.064423	0.117074	0.0594237	0.0302549	-0.0765921	-0.000954226	0.0500533	0.0798273	-0.0287093	0.0308955	0.00613071	0.0161064	0.074763	-0.0200601	0.633749
MedianCellsNeighborsPercentTouching1	-0.10565	0.651495	-0.1615	0.367091	0.17193	0.010037	0.0802497	-0.0254993	-0.0389093	0.037971	-0.0708463	-0.00553792	-0.0384825	0.0130892	-0.0103445	0.0192442	-0.00278243	-0.0244937	0.0261105	0.0386318	0.646113
MedianCellsIntensityMeanIntensityEdgeW3	0.219464	0.614276	-0.0588361	0.410964	0.116957	-0.10634	-0.0140642	0.0704269	0.0552879	0.0171024	-0.047959	0.00139681	-0.0323898	-0.0252942	-0.0262837	0.00373818	-0.0267591	-0.0189373	0.00991968	0.0405979	0.638863
MedianCellsIntensityMeanIntensityEdgeW4	0.220161	0.640932	-0.0830129	0.380009	0.108649	-0.0935918	-0.0231182	0.0804914	0.0471641	0.030239	-0.0583384	0.0105011	-0.0161484	-0.0130825	-0.0293178	0.00677392	-0.00342863	-0.0108139	0.0170335	0.0174267	0.646852
MedianCellsIntensityMinIntensityEdgeW4	0.203803	0.64755	-0.195975	0.300829	-0.0135814	-0.105549	-0.0137721	0.130928	0.0666926	0.0346335	-0.097616	0.00739193	-0.00684536	-0.0263601	-0.0509904	-0.00826285	-0.0280384	-0.00679176	0.0246361	0.00887387	0.638577
MedianCellsIntensityMinIntensityW4	0.231093	0.632322	-0.204942	0.316356	-0.0220491	-0.109444	-0.0651858	0.096024	0.0609293	0.0364264	-0.111277	0.0126731	-0.00282393	-0.0359381	-0.0408412	-0.0107406	-0.0488272	-0.0253176	0.0362035	0.0244695	0.646852
MedianCellsIntensityMinIntensityEdgeW3	0.239944	0.592134	-0.220956	0.309213	-0.0247211	-0.102109	0.000825087	0.13592	0.077859	0.0202601	-0.10127	-0.00925203	-0.0446207	-0.0497972	-0.065247	-0.0172053	-0.0346512	-0.00440399	0.0146655	0.0227438	0.609932
MedianCellsIntensityMinIntensityW3	0.255872	0.573413	-0.23609	0.328878	-0.0264977	-0.112477	-0.0619015	0.0922457	0.0707619	0.0231494	-0.115672	-0.000229692	-0.0365009	-0.0636623	-0.0575071	-0.0211503	-0.0602564	-0.0158415	0.0163847	0.0322416	0.617119
MedianCellsAreaShapeZernike99	-0.0693405	0.380858	-0.267029	0.215681	0.00291521	0.0406065	0.144345	-0.155766	0.186492	-0.229529	0.0636769	-0.0631803	-0.0652212	0.0523694	-0.0524846	-0.00978949	-0.0586648	0.00948238	0.0126742	-0.0302011	0.4244
MedianCytoplasmAreaShapeZernike99	0.0053341	0.421236	-0.319994	0.199864	0.000549709	0.0481199	0.142556	-0.146329	0.165226	-0.208247	0.0732508	-0.0594603	-0.0519676	0.0683305	-0.0651129	-0.00158374	-0.0673942	0.000875018	0.0148453	-0.0164441	0.460073
MedianCellsAreaShapeZernike77	-0.0370513	0.383663	-0.284517	0.226776	0.00822566	0.00460685	0.153505	-0.178635	0.155928	-0.240617	0.0741535	-0.0850198	-0.0605871	0.0749382	-0.0980283	-0.00804548	-0.0389141	0.0485253	0.050731	-0.0335226	0.457975
MedianCytoplasmAreaShapeZernike77	0.0237291	0.415313	-0.342718	0.215141	0.00205985	0.0124502	0.161291	-0.163345	0.131527	-0.224566	0.0682066	-0.0784688	-0.0550848	0.0982832	-0.105111	0.00696712	-0.0425606	0.0312107	0.0459816	-0.0151609	0.497104
MedianCellsAreaShapeZernike55	-0.0135752	0.422699	-0.268645	0.257317	0.0311337	-0.0279077	0.129426	-0.163347	0.0956378	-0.21398	0.0955064	-0.123784	-0.117952	0.0445845	-0.124455	0.0224853	-0.0513631	0.052274	0.114998	-0.0941292	0.501151
MedianCytoplasmAreaShapeZernike55	0.0597729	0.447439	-0.356284	0.237762	0.0233875	-0.0240473	0.159053	-0.148759	0.0744731	-0.218299	0.123673	-0.0884306	-0.0837113	0.0616043	-0.122868	0.0274287	-0.0701038	0.0377845	0.101962	-0.0691776	0.560287
MedianCellsAreaShapeZernike33	0.0312106	0.399669	-0.354572	0.251857	0.0251102	-0.0689584	0.125277	-0.156081	0.127124	-0.0612432	0.0846123	-0.114321	-0.125211	-0.0329613	-0.116097	0.0657361	0.00797601	0.0657535	0.12052	-0.128587	0.505455
MedianCytoplasmAreaShapeZernike33	0.0937239	0.405524	-0.460859	0.231649	0.00665207	-0.0521009	0.185101	-0.0947359	0.125977	-0.0925891	0.0772249	-0.0878787	-0.0959718	-0.0174663	-0.122764	0.0590812	-0.00664763	0.0434419	0.0977777	-0.0834053	0.569938
MedianCellsRadialDistributionZernikePhaseW540	0.168966	0.20776	-0.142331	-0.0689642	0.0340748	0.0572779	-0.132846	-0.103698	0.0855868	0.0488323	0.053357	0.0150156	0.0764566	0.0328095	-0.0200245	-0.00269945	-0.0741062	0.0432907	0.00333407	0.0419477	0.15882
MedianNucleiAreaShapeZernike86	0.0207638	0.266401	-0.175094	-0.0472416	-0.0601583	0.150351	0.084853	0.0753673	0.125774	-0.0897227	0.0471505	0.0533157	0.00110747	-0.080041	0.00654366	0.0175794	-0.0591085	-0.0107524	-0.0847248	0.0531286	0.1927
MedianCellsRadialDistributionZernikePhaseW380	-0.0198647	0.29889	-0.25527	-0.12036	-0.00292279	0.170505	-0.227434	0.180679	0.0463889	-0.0457671	-0.191005	0.0399095	0.0252432	-0.0500644	0.0347796	0.00274923	-0.0766755	-0.105592	-0.02388	0.059847	0.350695
MedianCellsRadialDistributionZernikePhaseW480	-0.00476292	0.220036	-0.196805	-0.17694	-0.0615516	0.167197	-0.174264	0.17304	0.0404188	-0.0812892	-0.153881	0.041443	0.00426801	-0.0686338	0.0283269	0.0231681	-0.0540961	-0.101538	-0.023002	0.0633987	0.268024
MedianCellsRadialDistributionZernikePhaseW280	-0.033837	0.294714	-0.136076	-0.121582	-0.000679623	0.246212	-0.14224	0.175853	0.0346773	-0.0671574	-0.163799	0.0477104	-0.0097056	-0.0946957	0.0388222	0.0119751	-0.0663448	-0.0869734	-0.00845781	0.0393721	0.292196
MedianCellsRadialDistributionZernikePhaseW580	-0.0283097	0.261853	-0.113205	-0.113053	0.0604183	0.170897	-0.131774	0.21634	0.062001	-0.0119499	-0.158551	0.0540073	-0.00328818	-0.0911681	0.0467202	0.0343557	-0.0365768	-0.0838131	0.0217838	0.0404404	0.246188
MedianCellsRadialDistributionZernikePhaseW180	-0.104583	0.252288	-0.29573	0.0668361	-0.0127765	0.0442172	-0.208471	0.183335	0.0526751	-0.0704505	-0.158047	0.0505436	0.0516061	-0.026746	-0.00807859	4.76758e-05	-0.117548	-0.109993	-0.0832245	0.0658686	0.321597
MedianNucleiGranularity6W1	-0.010672	0.302724	-0.505191	-0.114801	0.0513994	-0.0180504	0.0273474	0.016352	-0.181737	0.0869779	0.0248496	0.000537649	0.0536174	0.096777	-0.0299336	-0.104419	-0.0268716	0.139238	-0.126484	-0.0422426	0.467279
Granularity6W1	0.00114889	0.580275	-0.377259	-0.00455898	0.0549667	0.208068	-0.0560825	0.253429	0.0724274	0.121822	0.0141945	-0.0209322	0.0534449	0.145115	-0.0269454	-0.0265375	0.0867922	0.0756347	-0.0348623	-0.0323215	0.654335
Granularity7W1	-0.0616359	0.508223	-0.371559	-0.148558	0.062006	-0.178604	-0.00717595	0.0215158	-0.0612127	0.00632962	-0.0766656	-0.00598005	0.035587	0.100944	-0.0505562	-0.121228	0.000867661	0.176265	-0.149516	-0.0139014	0.550501
MedianNucleiAreaShapeZernike84	-0.0241381	0.446692	-0.0835777	-0.0529501	0.0441029	0.179085	-0.0419389	-0.074973	-0.0717946	-0.0473485	0.102278	-0.0228158	-0.00588394	-0.0163017	-0.058828	-0.0210999	-0.119822	0.0053228	-0.0326511	-0.0316589	0.290339
MedianNucleiAreaShapeZernike20	0.250115	0.539113	-0.140019	-0.19219	0.145045	0.105187	-0.0842952	-0.244127	-0.139146	0.00835411	0.194941	-0.0283539	0.0858408	0.167247	-0.0446068	-0.0844927	-0.118193	0.0739669	0.065072	-0.0558758	0.638052
MedianNucleiAreaShapeZernike22	0.277989	0.556685	-0.299118	-0.156197	0.0464893	0.317003	-0.118011	-0.152966	-0.0947682	-0.0216811	0.0881372	-0.00281794	-0.00418845	0.103867	-0.0129267	-0.0211027	-0.0223229	-0.00467009	0.0120583	0.0422649	0.67212
MedianCellsAreaShapeZernike42	0.0497402	0.656835	0.144099	-0.0736147	0.115703	0.117675	-0.0787362	-0.122658	0.0227981	-0.0251738	0.0989702	0.0392061	0.0182882	0.0221749	0.0252418	-0.0174115	-0.112873	-0.071315	-0.0147052	0.098715	0.550608
MedianCytoplasmAreaShapeZernike42	0.213792	0.49112	-0.23067	-0.00507938	0.039163	0.143757	0.128459	-0.00507986	-0.0427818	-0.104082	0.172693	0.0382646	-0.0035894	-0.00144448	-0.0405883	0.0325766	-0.165091	-0.0751721	0.0124452	0.0670264	0.463095
MedianCellsAreaShapeZernike86	0.0548517	0.615511	0.152893	-0.197059	0.101415	0.19574	-0.0867026	-0.0975937	0.0137241	-0.0884669	0.0655385	0.0189957	0.00752174	0.00850351	-0.0332542	-0.0308264	-0.105394	-0.026595	-0.0117021	0.0427272	0.538345
MedianCytoplasmAreaShapeZernike86	0.136996	0.612457	0.0500088	-0.160934	0.0965565	0.212451	-0.0393249	-0.166252	0.0195335	-0.12736	0.0806651	0.0261411	0.0196206	0.0281044	-0.0115144	-0.0506723	-0.0940329	-0.0161156	-0.0240827	0.0539301	0.546174
MedianCellsAreaShapeZernike64	0.0503123	0.636633	0.146358	-0.152682	0.0904675	0.180747	-0.0935628	-0.084935	0.0618164	-0.00856747	0.0636945	0.0126548	-0.00277144	0.0173958	-0.0160253	-0.0118569	-0.119485	-0.0537176	0.00175294	0.0324739	0.536427
MedianCytoplasmAreaShapeZernike64	0.160142	0.611135	-0.0535914	-0.079428	0.0599606	0.201865	0.010635	-0.125375	0.0496697	-0.0634733	0.099792	0.0255328	0.0150217	0.0214018	-0.0264997	-0.00587825	-0.132365	-0.0437345	-0.0135489	0.0558567	0.509753
Granularity5W3	0.297932	-0.358736	-0.10706	-0.19887	-0.286233	0.368124	-0.203232	0.310485	0.0775084	0.042187	0.0379275	-0.0970754	-0.105759	0.0284232	-0.124283	-0.100188	-0.109276	0.0869555	0.0188147	0.0298382	0.700488
Granularity5W4	0.273292	-0.302528	-0.158953	-0.195439	-0.28644	0.376918	-0.165203	0.260857	-0.00586626	0.0393499	0.066995	-0.0844044	-0.137016	-0.0576554	-0.123064	-0.0866526	-0.0223692	0.120589	-0.0837402	0.0124861	0.629284
Granularity5W2	0.316254	0.0115245	-0.119306	-0.179636	-0.347949	0.50417	-0.209264	0.311727	0.0387001	0.0972212	0.0997124	-0.0444787	-0.0959216	-0.048794	-0.0640626	-0.0577707	-0.0172556	-0.00771647	-0.0929694	0.0820827	0.720506
Granularity5W5	0.291783	-0.246421	-0.0109153	-0.121377	-0.445092	0.459717	-0.176816	0.22096	-0.0605701	0.0606706	0.0644696	-0.0637813	-0.12266	-0.0598285	-0.0719381	-0.0508223	-0.105298	0.00450682	-0.000940957	0.05728	0.706593
Granularity6W3	0.346889	-0.380949	-0.143572	-0.207502	-0.260254	0.28898	-0.220491	0.314691	0.130066	0.0668443	0.0460481	-0.117262	-0.102949	0.0740024	-0.123022	-0.120605	-0.140003	0.0696063	-0.0016659	0.0581918	0.738858
Granularity6W4	0.341949	-0.450748	-0.131562	-0.18968	-0.278891	0.245096	-0.183595	0.197798	0.023637	0.0949794	0.0791606	-0.0887206	-0.122736	-0.0107441	-0.0943088	-0.118374	-0.07213	0.0718825	-0.0767634	0.0435696	0.664037
Granularity7W3	0.381348	-0.384263	-0.156918	-0.229343	-0.236314	0.198869	-0.244964	0.296967	0.16207	0.0914931	0.0515236	-0.125933	-0.111335	0.0923135	-0.117381	-0.134713	-0.131759	0.0790387	-0.0357036	0.0720069	0.749957
Granularity7W4	0.389295	-0.484874	-0.0979748	-0.184951	-0.24957	0.137238	-0.215056	0.167147	0.062622	0.123577	0.0785346	-0.107847	-0.126474	0.0423793	-0.0826058	-0.134702	-0.0826569	0.0750028	-0.0655672	0.058728	0.685724
Granularity6W2	0.403102	-0.159519	-0.15227	-0.199568	-0.300912	0.385369	-0.220763	0.291444	0.0484807	0.153907	0.0907947	-0.0718315	-0.103584	-0.0113382	-0.06254	-0.108212	-0.107707	0.0115835	-0.0770471	0.0916407	0.715674
Granularity6W5	0.386152	-0.368291	-0.10664	-0.143135	-0.24969	0.386242	-0.163631	0.241619	-0.0253295	0.114885	0.029881	-0.0929295	-0.124435	-0.0099356	-0.0873434	-0.0952035	-0.143645	0.0140427	-0.0160298	0.0705801	0.695009
Granularity7W2	0.446038	-0.243803	-0.16765	-0.226388	-0.260124	0.263685	-0.240536	0.261038	0.0859676	0.161052	0.0813201	-0.0868322	-0.103976	0.0384538	-0.0819851	-0.11562	-0.129697	0.0274206	-0.062356	0.0831285	0.709172
Granularity7W5	0.417078	-0.402817	-0.181061	-0.198709	-0.159395	0.276277	-0.184103	0.247802	0.0517865	0.125906	0.0600772	-0.0976281	-0.123994	0.0432518	-0.097248	-0.102499	-0.121271	0.0223532	-0.0296868	0.0767772	0.696385
MedianCellsRadialDistributionZernikeMagnitudeW340	0.586795	0.0547306	0.175631	-0.131033	-0.0498231	-0.0213598	-0.342744	0.218992	-0.0111242	-0.206921	-0.0766872	0.0438828	0.00499575	-0.0240618	-0.0147263	-0.0578015	-0.116357	-0.0629477	-0.0739289	0.0619372	0.64542
MedianCellsRadialDistributionZernikeMagnitudeW440	0.598285	0.0969174	0.255241	-0.141952	-0.131142	-0.0516602	-0.344898	0.138829	-0.0402421	-0.0392477	-0.0457824	0.0562201	-0.00495478	-0.096934	0.0252534	-0.043209	-0.0425634	-0.0407709	-0.101217	0.0369416	0.646157
MedianCellsRadialDistributionZernikeMagnitudeW351	0.519009	0.349919	0.433146	-0.160456	0.00412162	-0.00318939	-0.233331	0.133428	-0.0140808	-0.119055	-0.070031	0.0425668	0.0145353	-0.0689631	0.0175935	-0.0546744	-0.0838386	-0.00952112	-0.0348884	0.0135475	0.715324
MedianCellsRadialDistributionZernikeMagnitudeW451	0.52819	0.372446	0.443101	-0.132579	-0.0428543	-0.0391097	-0.231398	0.0963457	-0.0747747	0.00137452	-0.0823408	0.0442434	0.0125917	-0.0951161	0.019729	-0.0316122	-0.0321102	0.0193237	-0.027036	-0.0208312	0.725304
MedianCellsRadialDistributionZernikeMagnitudeW371	0.508465	0.361144	0.46593	-0.14474	-0.00674964	-0.0714681	-0.18017	0.145528	-0.0293397	-0.0971641	-0.0281787	0.0395781	0.00738224	-0.104954	0.0159568	-0.0495675	-0.0494739	0.0219913	-0.0814465	0.000441906	0.721803
MedianCellsRadialDistributionZernikeMagnitudeW471	0.523162	0.391979	0.41523	-0.0875357	-0.0471656	-0.0882563	-0.200706	0.128441	-0.0477678	0.0223736	-0.0635953	0.0429137	0.00495336	-0.131107	0.0148092	-0.0253405	0.00160735	0.0334208	-0.0682279	-0.0363854	0.70806
MedianCellsRadialDistributionZernikeMagnitudeW391	0.5193	0.369111	0.48625	-0.0902643	-0.00822822	-0.0817627	-0.134811	0.146025	-0.0324173	-0.116036	-0.0079431	0.0277692	-0.00177216	-0.0985105	0.00942424	-0.0405587	-0.0190226	0.0365485	-0.0862023	0.000327532	0.732672
MedianCellsRadialDistributionZernikeMagnitudeW491	0.521182	0.428816	0.389762	-0.0452937	-0.0481621	-0.0712893	-0.177888	0.163447	-0.0330396	-0.0251682	-0.0627939	0.0302318	-0.00827902	-0.116791	-0.00216247	-0.012053	0.0350031	0.0286663	-0.0781142	-0.0273059	0.704575
MedianCellsRadialDistributionZernikeMagnitudeW360	0.546734	0.20554	0.356802	-0.156927	-0.043199	-0.0218661	-0.266177	0.175029	-0.0282576	-0.0994261	-0.0895613	0.0724916	0.0250856	-0.117916	0.0292258	-0.0523119	-0.0685345	-0.0308138	-0.122634	0.0261416	0.660382
MedianCellsRadialDistributionZernikeMagnitudeW460	0.57435	0.200576	0.368305	-0.109969	-0.0974728	-0.0914236	-0.274068	0.126194	-0.0804922	-0.009798	-0.0374561	0.0463884	0.00664519	-0.0987055	0.0136666	-0.0336627	-0.0256264	-0.00832108	-0.0848225	0.00509195	0.655932
MedianCellsRadialDistributionZernikeMagnitudeW380	0.519389	0.235689	0.470289	-0.0817581	-0.030457	-0.0850239	-0.168301	0.157476	-0.126345	-0.193241	0.00164383	0.0337259	0.0141509	-0.0463964	-0.0151717	-0.042742	-0.055487	-0.0124109	-0.0761209	0.0153952	0.682571
MedianCellsRadialDistributionZernikeMagnitudeW480	0.552802	0.271154	0.394866	-0.0369853	-0.0722663	-0.113663	-0.187661	0.146437	-0.109383	-0.0497775	-0.0194726	0.0323164	0.0147562	-0.0785108	-0.0116398	-0.0125728	0.00273695	0.00115163	-0.061602	-0.0241854	0.638133
MedianCellsRadialDistributionRadialCVW31of4	0.580126	-0.00519945	-0.0626462	-0.29659	-0.132012	0.119518	-0.00442757	-0.0412934	0.145919	-0.209132	-0.0425436	-0.0335531	-0.0908609	-0.0996915	-0.0903995	0.0928052	0.0883469	0.0206795	0.175472	-0.0608956	0.607574
MedianCellsRadialDistributionRadialCVW41of4	0.51988	-0.10653	-0.111896	-0.284072	-0.127522	0.187165	0.00216018	-0.0297675	0.0529123	-0.192334	-0.0323924	-0.0425952	-0.135065	-0.167943	-0.149277	0.083954	0.107027	0.0805108	0.0965624	-0.0934213	0.581448
MedianCellsRadialDistributionRadialCVW21of4	0.386217	0.327737	-0.187859	-0.30891	-0.177239	0.305947	-0.0414827	0.0244761	0.107102	-0.151165	0.0376534	0.00181019	-0.0469446	-0.063907	-0.0936048	0.0836221	0.0532747	-0.0457637	0.166118	-0.00453444	0.604961
MedianCellsRadialDistributionRadialCVW51of4	0.234798	0.322798	-0.205452	-0.28904	-0.400788	0.242406	-0.0669424	0.0448279	0.0827164	-0.145898	-0.0154564	-0.081435	-0.116782	0.0120705	-0.0953051	0.0676422	0.0391298	-0.0250569	0.158273	-0.0228606	0.601139
MedianCytoplasmGranularity2W2	0.0460143	0.0531274	0.283807	0.0885559	-0.142736	0.48079	-0.0194748	-0.164736	0.0176007	-0.218933	0.165429	0.129318	0.272479	0.140954	0.14509	0.0194677	0.104016	0.0992612	-0.127074	-0.0582009	0.62046
MedianCytoplasmGranularity2W4	0.103467	0.243559	0.196671	0.0707274	0.0726654	0.519004	-0.0644388	0.131222	-0.0204511	-0.126356	0.0365929	0.0551796	0.166677	-0.0210917	-0.010547	0.0661803	0.273594	0.145025	-0.0530973	-0.209336	0.605737
Granularity3W1	0.343941	0.189171	-0.0363218	0.0764326	-0.0611257	0.480236	-0.309274	0.198619	0.288338	0.0344436	0.101907	-0.0620515	-0.0321831	0.0665741	0.00301757	0.0828449	0.0763907	-0.118787	0.0962579	0.050594	0.673378
Granularity3W2	0.139556	0.167033	0.0890377	0.000649811	-0.311889	0.556458	-0.201215	0.233917	0.0450678	0.00449826	0.0945884	-0.0209011	0.0427318	0.0745463	-0.00855854	-0.0284634	0.131445	0.0420767	-0.0532335	-0.0431228	0.600872
Granularity4W2	0.229695	0.158951	-0.0508525	-0.114257	-0.344905	0.556383	-0.209812	0.292497	0.0706866	0.0453181	0.0951459	-0.0399615	-0.0514697	-0.0111733	-0.051732	-0.036947	0.0742166	0.00924236	-0.0734645	0.031403	0.688255
Granularity4W1	0.244077	0.395511	-0.112301	0.0876203	-0.0463087	0.451104	-0.265125	0.258148	0.244019	0.0918552	0.112287	-0.0746171	0.00461184	0.137845	-0.00613176	0.0619883	0.060217	-0.0891758	0.119726	0.0388878	0.715348
Granularity5W1	0.118641	0.527614	-0.256864	0.0593071	-0.000534971	0.395003	-0.151924	0.2873	0.155425	0.119862	0.0854598	-0.0497471	0.046738	0.172209	-0.0161758	0.0260426	0.0823885	-0.0227089	0.0596941	-0.00518388	0.715574
MedianCellsRadialDistributionRadialCVW11of4	0.411945	0.454937	-0.106286	0.0695947	0.0861701	0.32493	-0.0612906	-0.183661	0.115212	-0.052355	0.167174	0.0227182	0.0371235	0.00396905	0.0438497	0.145466	0.1642	-0.0534814	0.0653791	-0.0251911	0.646985
MedianNucleiGranularity5W1	0.257494	0.244906	-0.332207	0.0301226	-0.0438577	0.439138	-0.120677	0.202155	0.044443	0.121376	0.104641	-0.0686946	0.0229493	0.154468	-0.0387543	0.026112	0.0129514	-0.0501189	0.127816	-0.0274852	0.566465
MedianCytoplasmGranularity2W5	-0.236805	0.104973	0.322866	0.0128061	-0.473591	0.174799	-0.139788	0.0323604	-0.133304	-0.0659248	-0.104748	-0.0634184	-0.0328282	0.13238	0.0796951	0.0607094	0.188736	0.00739019	0.0870949	-0.0441865	0.557896
MedianCytoplasmGranularity3W5	-0.147211	0.0679522	0.267534	0.034198	-0.549539	0.331545	-0.106372	-0.049563	-0.039166	-0.203916	0.0314665	-0.08553	-0.0980247	-0.0304294	-0.00438778	-0.0166926	0.090822	-0.008811	0.00408546	-0.0806943	0.601828
Granularity3W5	-0.171751	-0.122621	0.33609	0.0569803	-0.637947	0.294001	-0.15704	0.0352817	-0.0633123	-0.0435057	0.0142933	-0.0317076	-0.0204191	0.0170188	-0.0138913	0.0333339	0.0414163	0.0294746	0.0834765	-0.0772838	0.704703
Granularity4W5	0.0937252	-0.0775018	0.140051	-0.0588205	-0.630457	0.441005	-0.183602	0.148127	-0.0658983	-0.0271901	0.081084	-0.0627266	-0.0921327	-0.0331172	-0.0547853	-0.000379119	-0.0231002	0.00900429	0.033572	0.00576992	0.715431
Granularity4W3	0.207704	-0.312338	-0.0451002	-0.162779	-0.32258	0.434353	-0.162024	0.25467	-0.0247877	-0.0481369	0.0540859	-0.0797814	-0.096024	0.00995395	-0.120244	-0.0630041	0.00309285	0.123544	0.0103442	-0.0128422	0.608571
Granularity4W4	0.174649	-0.0574573	-0.120267	-0.111321	-0.253618	0.493559	-0.136568	0.307616	-0.0564793	-0.0480033	0.0823167	-0.0789131	-0.119763	-0.0512244	-0.120629	-0.0556171	0.0727992	0.146729	-0.0847462	-0.0300886	0.569886
Granularity3W3	-0.024997	-0.298637	0.165874	-0.024837	-0.229502	0.424092	-0.0839037	0.122594	-0.184808	-0.132083	0.106787	-0.0204771	-0.0075881	0.00524164	-0.0724742	-0.00851168	0.148514	0.171242	-0.0100229	-0.122602	0.507879
Granularity3W4	0.0207809	0.134299	0.00891034	0.014251	-0.133111	0.545881	-0.0986701	0.30056	-0.0802354	-0.0643536	0.060081	-0.0254881	-0.0109793	0.00558999	-0.0774525	-0.00058245	0.18921	0.174209	-0.0660954	-0.114938	0.539245
MedianCytoplasmGranularity5W2	0.18745	-0.408356	0.0766802	-0.0281341	-0.276606	0.527556	0.0735404	0.0162183	-0.170073	-0.121093	0.0864561	0.0938329	0.0245194	-0.162024	0.0161982	0.00989398	-0.0558684	-0.0509723	-0.0910814	0.0185292	0.6705
MedianCytoplasmGranularity5W5	0.10773	-0.376541	0.0832364	0.0419753	-0.404839	0.477697	0.100895	-0.02729	-0.136525	-0.189127	0.0700141	0.0788673	0.0194936	-0.182972	0.0583043	-0.046425	-0.115982	-0.0295954	-0.101215	0.0562228	0.69777
MedianCytoplasmGranularity3W4	0.0449843	-0.150421	0.211541	0.0514394	-0.116271	0.492694	0.0466437	0.0257485	-0.137871	-0.336313	0.00101926	-0.0387151	-0.0670042	-0.155493	-0.142203	0.0179903	0.176547	0.142533	0.00159805	-0.187663	0.600683
MedianCytoplasmGranularity4W5	0.0116993	-0.112991	0.200073	0.052913	-0.506952	0.473016	0.0213264	-0.13102	-0.143549	-0.403299	0.149919	-0.00972948	-0.0435146	-0.0794139	-0.00313715	-0.014873	-0.0320251	-0.000498215	-0.051731	0.0052536	0.772085
MedianCytoplasmGranularity3W2	0.104205	-0.0565486	0.240595	0.0520374	-0.265682	0.544391	-0.0658277	-0.0528438	-0.0399696	-0.269474	0.118155	0.0273091	0.037706	-0.0750549	0.0386315	-0.0124905	0.118646	0.0320278	-0.0369907	-0.0743732	0.56835
MedianCytoplasmGranularity4W2	0.140825	-0.232612	0.17021	0.0100386	-0.291739	0.594526	0.0287306	-0.0423562	-0.0904561	-0.289437	0.138251	0.0653364	0.0149529	-0.142613	0.00654218	0.022605	0.0144363	-0.0136026	-0.0809105	-0.012374	0.687752
MedianCellsAreaShapeArea	0.0198977	-0.0680775	0.0306806	-0.014574	-0.0857196	-0.0846574	0.393876	0.263699	-0.194399	-0.00357772	0.13836	0.0965436	0.144827	-0.043728	0.174831	0.0455027	-0.12175	-0.25942	-0.00067686	0.131987	0.466709
MedianCellsAreaShapeMeanRadius	0.210382	0.156819	-0.294745	-0.23942	-0.0248163	-0.28744	0.632397	0.151135	-0.207093	-0.0894452	0.172756	0.0210972	0.0321719	0.0530832	0.0484013	-0.0143345	-0.0120368	-0.0697126	-0.037152	0.0618595	0.816845
MedianCellsAreaShapeMaximumRadius	0.191174	0.171897	-0.219579	-0.286161	-0.0423353	-0.251808	0.645922	0.218343	-0.188212	-0.0475694	0.171386	0.0344348	0.0528514	0.0257521	0.0657404	-0.0064137	-0.00384653	-0.0745756	-0.0321925	0.0463488	0.811113
MedianCytoplasmAreaShapeMeanRadius	0.12043	0.183282	-0.00114824	-0.275254	-0.0566755	-0.193632	0.675581	0.277996	-0.178759	-0.0837078	0.221307	0.00930504	0.0132371	0.0512612	0.0476285	-0.00287076	-0.051402	-0.116237	0.0108399	0.0968588	0.817015
MedianCytoplasmAreaShapeMedianRadius	0.159444	0.198649	-0.052466	-0.282398	-0.047305	-0.197141	0.661574	0.24465	-0.196814	-0.0850524	0.211843	0.00133328	0.0108538	0.0864279	0.0345935	-3.52105e-05	-0.0382539	-0.0967433	0.0451467	0.0890057	0.806438
MedianCytoplasmAreaShapeMaximumRadius	0.132821	0.22279	0.039226	-0.306883	-0.0540066	-0.160619	0.663747	0.276273	-0.160751	-0.058994	0.216351	0.0140726	0.0126303	0.0337129	0.0527354	-0.00435354	-0.0346269	-0.109483	0.000669414	0.0857639	0.809558
MedianCytoplasmIntensityIntegratedIntensityW1	0.118252	-0.00518263	0.307346	-0.113261	-0.124222	-0.123172	0.653083	0.26862	0.0186818	0.0766915	0.195786	-0.0314884	-0.0542653	-0.00791401	0.0558365	-0.0133719	-0.0325365	-0.115816	-0.00972468	0.0895608	0.725023
MedianCellsRadialDistributionMeanFracW12of4	-0.404858	0.0618609	0.422786	-0.191829	-0.0244494	-0.218706	0.349757	0.290663	0.0301433	0.00759627	0.0463494	-0.0541819	-0.100141	0.0169822	-0.105953	-0.0189729	-0.0461452	0.0634567	-0.0580569	0.0578372	0.679353
MedianCellsRadialDistributionRadialCVW33of4	0.00973736	-0.00798721	0.0356647	-0.0560527	0.01821	-0.0386649	0.0531251	-0.0150928	-0.00642211	0.000897486	-0.0168133	0.0334693	0.0183937	-0.0486488	-0.013812	-0.0340794	-0.0330526	0.0214715	0.00237062	-0.0235267	0.0170639
MedianCellsRadialDistributionRadialCVW43of4	0.00103524	-0.013614	0.0451926	-0.113252	0.0282247	-0.0664149	0.0879561	-0.00891516	-0.0392965	0.000631555	-0.0263331	0.0494903	0.0469811	-0.0356235	-0.0165024	-0.03059	-0.0412754	0.0307776	-0.000449283	-0.0387886	0.0416056
MedianCellsRadialDistributionRadialCVW23of4	0.00770137	-0.0131741	0.0716822	-0.0928476	0.0273838	-0.0634559	0.0833055	-0.0317582	-0.0450786	0.0187125	-0.0187768	0.0316263	0.0476965	-0.0187434	-0.0196062	-0.0324855	-0.0383988	0.035401	-0.00582519	-0.0391099	0.038809
MedianCellsRadialDistributionRadialCVW53of4	0.0083848	-0.00718219	0.0433227	-0.063343	0.012458	-0.0415859	0.0580468	-0.0160521	-0.0106262	0.00365402	-0.0158497	0.0301461	0.0204664	-0.0463719	-0.013096	-0.0387321	-0.0342892	0.0224169	-0.0010286	-0.0256099	0.0193851
MedianCellsRadialDistributionMeanFracW31of4	0.114898	0.166134	0.144829	-0.69793	0.0218766	-0.202688	0.2808	0.188602	-0.0769574	-0.10249	-0.013777	0.0588272	0.0602852	-0.0624289	0.0336161	-0.0164102	0.0180643	0.024773	-0.0474469	-0.0565743	0.740264
MedianCellsRadialDistributionMeanFracW41of4	0.142843	0.0579696	0.199701	-0.691637	-0.0266586	-0.232593	0.243901	0.122978	-0.104991	-0.0781633	0.00994108	0.0461819	0.04369	-0.0657785	0.0460157	-0.0133022	0.020569	0.0239688	-0.0697559	-0.0400501	0.706791
MedianCellsRadialDistributionMeanFracW11of4	-0.0148261	0.357554	0.00943913	-0.626519	0.0539408	-0.15678	0.287987	0.19296	-0.164097	-0.0730572	-0.0266284	0.0886875	0.102199	-0.0166336	0.0101826	-0.0227515	0.0330778	0.0591774	-0.028599	-0.0850106	0.733163
MedianCellsRadialDistributionMeanFracW21of4	0.0233739	0.374509	-0.00128134	-0.628029	-0.0258914	-0.109421	0.218179	0.238139	-0.0838036	-0.108226	-0.0683912	0.0914864	0.0914338	-0.0562708	0.00819941	-0.00645942	0.012915	0.0145964	0.00538351	-0.0861337	0.703427
MedianCellsRadialDistributionMeanFracW51of4	0.0234039	0.336187	-0.0467891	-0.640495	0.0540627	-0.132336	0.247276	0.230388	-0.0615044	-0.133832	-0.0313054	0.0821375	0.0915061	-0.058856	-0.000367354	-0.00461227	0.0150084	0.0142932	-0.00610441	-0.076766	0.708292
MedianCellsRadialDistributionRadialCVW12of4	0.162169	0.0827512	0.421068	-0.171544	-0.0540274	-0.134791	0.531195	0.128001	0.134911	0.0838949	0.130125	-0.0714114	-0.0495953	0.0429294	-0.0496501	-0.0287419	-0.0136297	0.0475782	-0.0103477	-0.0161224	0.617193
MedianCellsRadialDistributionRadialCVW13of4	0.00416477	0.00044722	0.0408003	-0.0289517	-0.0133514	-0.010281	0.0562935	-0.00441565	-0.00391111	0.0210495	0.00936034	0.00496032	0.000873222	-0.0225332	-0.0203165	-0.0336539	-0.0281386	0.0313669	0.0164795	0.00447865	0.0106846
MedianCellsIntensityIntegratedIntensityEdgeW2	0.263925	0.329732	0.373014	-0.195709	-0.013861	-0.24653	0.48511	0.0986635	0.000975171	0.0962961	0.164776	-0.0327397	-0.104657	-0.0558742	0.0630448	0.0406731	0.11022	-0.0592046	-0.0254005	0.0403019	0.736981
MedianCellsIntensityIntegratedIntensityEdgeW3	0.155515	0.599602	0.197984	0.0374983	0.0374935	-0.175562	0.400406	0.25855	0.0275001	0.0446373	0.0739262	0.0113027	-0.0390287	-0.051781	0.0137241	-0.01691	0.0755121	-0.00571837	-0.0402698	0.00313815	0.704099
MedianCytoplasmIntensityIntegratedIntensityEdgeW3	0.302638	0.556282	0.160489	0.0688215	0.0290066	-0.267654	0.353736	0.282861	0.0286636	0.00448449	0.0497286	0.0136342	-0.0221518	-0.0394285	-0.00126479	-0.0324072	0.0606898	0.0144738	-0.0541345	-0.00205001	0.722578
MedianCytoplasmIntensityIntegratedIntensityEdgeW4	0.273175	0.590097	0.148729	0.0510718	0.0105211	-0.257318	0.336735	0.267721	0.0145816	0.0419376	0.0350636	0.0165489	-0.0163688	-0.0494311	-0.000484755	-0.0222945	0.0883854	0.0178551	-0.0544709	-0.0239373	0.71731
MedianCellsIntensityIntegratedIntensityW5	0.25748	-0.191702	0.0925846	-0.202473	0.491515	-0.151947	0.466695	0.251059	0.0155726	0.0549939	0.114427	-0.00288749	-0.050816	-0.0391298	0.026301	-0.0243587	0.0573195	-0.0351234	-0.0451468	0.0348732	0.727664
MedianCellsIntensityIntegratedIntensityW1	0.175678	-0.0103237	0.257774	-0.113529	-0.115824	-0.142509	0.664458	0.248765	2.11355e-05	0.0744532	0.165078	-0.0115066	-0.00709272	0.000837735	0.0680645	-0.0107304	-0.0236868	-0.110078	-0.020346	0.0744368	0.703776
MedianCellsIntensityIntegratedIntensityW2	0.234737	-0.0828118	0.224146	-0.241755	-0.107204	-0.267904	0.558921	0.247092	-0.105791	0.0523308	0.208786	0.0167853	-0.0245006	-0.0265898	0.0941359	-0.00210276	0.0207985	-0.113955	-0.0471786	0.0708209	0.715996
MedianCellsIntensityIntegratedIntensityW3	0.159002	0.173793	0.233335	-0.118275	-0.0572666	-0.237889	0.575681	0.304311	-0.013295	0.0450865	0.171604	-0.00442466	-0.0533042	-0.0276484	0.0432169	-0.0324607	0.0243808	-0.0705165	-0.0315853	0.0485199	0.654928
MedianCellsAreaShapeMajorAxisLength	0.0558527	0.161312	0.291638	-0.409712	-0.0545078	-0.116348	0.557618	0.304267	-0.231394	-0.00438339	0.042459	0.0477859	0.0267981	0.0299374	0.080561	-0.00863956	0.0221777	-0.102534	-0.00987482	0.0956793	0.788166
MedianCellsAreaShapeMaxFeretDiameter	0.0819481	0.221486	0.2792	-0.448905	-0.0450392	-0.105874	0.543452	0.302962	-0.196366	0.00254664	0.0862782	0.0295553	0.0204987	0.0200646	0.0631873	-0.0247335	-0.000499114	-0.0905583	-0.0332414	0.0722422	0.802439
MedianCellsAreaShapeMinFeretDiameter	0.0562182	0.251079	0.0174217	-0.313113	-0.0826833	-0.180014	0.639113	0.348224	-0.102681	-0.0205598	0.177132	0.0369223	0.0608717	0.00283343	0.066352	0.00681083	-0.0171982	-0.098056	-0.00146324	0.0306274	0.79623
MedianCellsAreaShapeMinorAxisLength	0.0448311	0.172826	-0.0235125	-0.268981	-0.0827341	-0.199657	0.6436	0.322325	-0.130089	-0.0201887	0.138896	0.067117	0.0724039	-0.00787926	0.0833101	0.0330765	0.0326769	-0.0903881	0.0386666	0.0474034	0.737051
MedianCellsIntensityMassDisplacementW1	0.219173	0.362109	0.218019	-0.501639	0.0702839	-0.0243614	0.308806	0.0122324	-0.127393	0.0362877	0.0547623	0.0286636	0.0357488	-0.015853	0.0391145	0.0225227	0.0787618	0.0464855	0.0574961	-0.0748011	0.621576
MedianCytoplasmIntensityMassDisplacementW1	0.372144	0.265358	0.407586	-0.342538	0.000929366	-0.0406743	0.36756	-0.107175	0.00374476	0.100238	0.0678666	-0.0344216	-0.0502774	-0.0150463	0.012299	0.0307899	0.0263235	0.011649	0.13641	-0.0356577	0.681021
MedianCellsIntensityMassDisplacementW4	0.326161	0.280978	0.382226	-0.430831	0.0311534	-0.144244	0.322567	0.0639616	-0.0925965	-0.0180336	0.0203375	0.00101772	0.00574121	-0.021374	0.00175119	0.0181002	-0.00093271	0.00088137	0.0815279	-0.0378564	0.665175
MedianCytoplasmIntensityMassDisplacementW4	0.379357	0.309701	0.368892	-0.353422	0.0461982	-0.142076	0.29026	0.0194704	-0.0819679	-0.00158234	0.0175641	0.00134547	0.00838539	-0.0106667	0.00567038	0.0251792	0.00969205	0.0027048	0.0917248	-0.0441273	0.626108
MedianCellsIntensityMassDisplacementW3	0.281758	0.360817	0.374615	-0.461963	0.0553557	-0.119841	0.295207	0.0826289	-0.0611107	-0.0602086	-0.0115475	0.0105479	0.013346	-0.00869462	0.0240826	0.0149756	-0.00869552	-0.0120133	0.0784427	-0.0359743	0.691053
MedianCytoplasmIntensityMassDisplacementW3	0.349712	0.395644	0.372023	-0.369949	0.0596443	-0.140772	0.242125	0.0385676	-0.0509604	-0.0327215	-0.0168644	0.00364811	0.00835995	0.000198994	0.0202636	0.0168845	-0.00208447	-0.0107076	0.0962361	-0.0390065	0.653215
MedianNucleiAreaShapeZernike66	0.204993	0.507981	0.248264	-0.021854	0.05341	0.203151	-0.0628381	-0.164846	0.0839642	-0.0379268	0.137339	0.0234829	0.0407317	0.0292465	0.0064108	0.0584074	0.106467	-0.0389802	0.00976179	-0.0732928	0.489616
MedianNucleiAreaShapeZernike88	0.208504	0.309606	0.44979	0.0237716	0.0410781	0.133638	0.078905	-0.181509	0.0927024	-0.053454	0.157422	0.0098192	0.0590794	0.0328404	0.0321135	0.0749467	0.136273	-0.0499984	0.023678	-0.101647	0.480433
MedianNucleiAreaShapeZernike44	0.238979	0.593232	0.0465183	-0.073484	0.0609004	0.273384	-0.107476	-0.195977	0.021427	-0.0323021	0.121599	0.0322383	0.0567135	0.0643938	0.00246297	0.0244369	0.0391215	-0.0314797	0.0486011	-0.0307029	0.576125
MedianNucleiAreaShapeEccentricity	-0.140014	0.495542	0.370951	-0.0797467	0.0495735	0.250683	-0.146584	-0.12104	0.104438	-0.0278661	-0.0250907	-0.0280217	-0.0963146	0.0755995	-0.0237651	0.0442015	0.117044	-0.0655231	0.0635783	0.0684128	0.567891
MedianNucleiAreaShapeZernike42	0.102546	0.388692	0.307311	-0.0161444	-0.0668874	0.215296	-0.0393985	-0.100185	0.171219	-0.0781249	0.126375	-0.0270168	-0.0765378	-0.0566221	-0.0328357	0.0808062	0.160797	-0.0687493	0.0808909	-0.0253101	0.425272
MedianCellsRadialDistributionRadialCVW32of4	0.312446	0.472137	0.171456	-0.295605	0.0948724	-0.15558	0.000516504	-0.0181375	0.0116448	0.0515914	0.0548173	-0.0276947	0.0943832	0.186358	-0.0328819	0.0160546	0.0501989	0.0501442	0.15429	-0.0811163	0.557815
MedianCellsRadialDistributionRadialCVW42of4	0.301367	0.499053	0.109134	-0.257953	0.109405	-0.1489	0.00993313	0.00573063	0.00568136	0.0650685	0.0496397	-0.0264818	0.101727	0.157313	-0.0448175	0.00554321	0.0836794	0.0782144	0.121334	-0.0956938	0.534164
MedianCellsRadialDistributionRadialCVW22of4	0.192331	0.529558	0.0425974	-0.418352	0.0569296	-0.10075	0.0147453	-0.0229045	-0.0492034	0.0240957	0.0455045	-0.00464447	0.114065	0.176474	-0.0428066	0.00620032	0.0352003	0.0598331	0.117704	-0.0826433	0.585011
MedianCellsRadialDistributionRadialCVW52of4	0.210956	0.529609	-0.0539181	-0.46863	0.0567906	-0.0188504	-0.0119412	0.0454631	0.0140059	0.0128132	-0.0395621	-0.00872727	0.0815363	0.159875	-0.0412876	0.0332433	0.0457455	0.0271904	0.122479	-0.0663735	0.612558
MedianCellsAreaShapeZernike51	0.060912	0.417512	0.209028	-0.261697	0.0547208	0.0755609	-0.0276738	-0.126523	0.117523	-0.0226018	0.0656385	-0.0621904	-0.0364576	0.0250473	-0.0651633	-0.0137976	-0.0228827	0.0336752	0.060452	-0.06699	0.354374
MedianCellsAreaShapeZernike31	0.0231702	0.599937	0.159609	-0.153333	0.0734421	0.152783	-0.0707314	-0.0842715	0.135137	-0.0479536	0.033868	-0.00446166	0.0267569	0.0170775	-0.0156404	0.023511	-0.00791432	-0.00779129	0.106833	-0.0464393	0.487515
MedianCellsAreaShapeEccentricity	-0.0337345	0.449661	0.508055	-0.37928	0.119735	0.14946	-0.242409	-0.109832	-0.0314299	0.0219416	-0.00902371	0.0252154	-0.0159246	0.034186	0.0260589	-0.0503203	-0.0340769	-0.0395163	-0.05461	0.0895466	0.73335
MedianCytoplasmAreaShapeEccentricity	-0.0414332	0.448953	0.488364	-0.380386	0.119773	0.152284	-0.241402	-0.125724	-0.0266168	0.0235235	-0.0153194	0.032247	-0.0185445	0.0447081	0.0466324	-0.0539179	-0.0170971	-0.048808	-0.0726642	0.102973	0.726605
MedianNucleiAreaShapeZernike64	0.140004	0.108925	0.236015	-0.0185511	-0.0475965	0.0847235	0.119321	-0.0723417	0.199746	-0.184507	0.109617	-0.00101621	0.0329572	-0.026414	-0.0149045	0.0875828	0.0180047	-0.0683486	-0.00576106	-0.0632273	0.221089
MedianNucleiAreaShapeZernike95	0.0241382	0.23115	0.0937827	0.0801729	0.0331036	0.0661174	0.0298388	-0.0962466	0.216521	-0.148207	0.190624	-0.0972696	-0.199587	-0.225347	-0.0828422	0.0631751	0.185352	-0.00203049	-0.171172	-0.0274158	0.365384
MedianCellsRadialDistributionZernikeMagnitudeW311	0.56114	0.416424	0.317736	0.200465	0.0757021	-0.10108	-0.199799	-0.012465	0.0388471	-0.029188	-0.0505675	-0.0247487	-0.0268614	-0.0108963	-0.023645	-0.0199754	-0.0606641	-0.00367888	0.0452108	0.0138442	0.698711
MedianCellsRadialDistributionZernikeMagnitudeW411	0.534075	0.477613	0.292384	0.18592	0.0369574	-0.121292	-0.191649	0.00389911	0.0114445	0.0353976	-0.0687968	-0.0196716	-0.0229519	-0.0105533	-0.0347034	-0.00468779	-0.025554	0.00550505	0.0611855	-0.014338	0.699228
MedianCellsRadialDistributionZernikeMagnitudeW331	0.569932	0.377039	0.363835	-0.00808514	0.0380778	-0.00741594	-0.250607	0.0435147	0.040489	-0.0981972	-0.0905224	0.00926365	0.00452245	-0.0236619	-0.00796361	-0.0291782	-0.0777195	-0.020421	0.047278	0.0065813	0.695418
MedianCellsRadialDistributionZernikeMagnitudeW431	0.553287	0.424663	0.370379	-0.0385621	-0.0275118	-0.0318772	-0.240778	0.0509593	-0.00452571	-0.0137022	-0.0882876	0.0123599	0.00836519	-0.0329247	-0.0102059	-0.00771375	-0.0524625	-0.0180567	0.0666702	-0.02625	0.705163
MedianCellsRadialDistributionZernikeMagnitudeW322	0.473797	0.497733	0.405917	0.182411	0.0746193	-0.0533001	-0.155665	0.00346521	-0.0448207	-0.0170274	0.018106	0.0030897	-0.00622884	0.0466096	-0.016517	-0.0573611	-0.111795	0.00757645	0.0137826	0.0646918	0.728257
MedianCellsRadialDistributionZernikeMagnitudeW422	0.44177	0.562981	0.348684	0.154239	0.0518534	-0.0500137	-0.163164	0.0123816	-0.0509545	0.0388681	-0.0215709	0.00700047	-0.00138485	0.0479186	-0.0259154	-0.0328783	-0.0648512	0.00967551	0.03453	0.025119	0.704239
MedianCellsRadialDistributionZernikeMagnitudeW342	0.501864	0.399287	0.51567	-0.00508902	0.060956	0.0102856	-0.223382	0.0133372	-0.0688637	-0.0804754	-0.0025111	0.0200226	0.00592361	0.0213213	-0.00820632	-0.0588099	-0.118719	-0.00865616	0.0106122	0.0545358	0.764034
MedianCellsRadialDistributionZernikeMagnitudeW442	0.474018	0.471819	0.484392	-0.0254608	0.0266633	0.00275147	-0.213089	0.0193518	-0.0792424	0.00503618	-0.0306174	0.0238756	0.0113141	0.00657929	-0.00503749	-0.0389144	-0.0839405	-0.0131695	0.0185139	0.0182749	0.746509
MedianCellsRadialDistributionZernikeMagnitudeW382	0.495182	0.344463	0.563976	-0.0950144	0.0183052	-0.0387453	-0.158106	0.0993353	-0.0945562	-0.0909114	-0.021904	0.039907	0.0123025	-0.0767554	0.0112245	-0.044789	-0.0557078	0.0170836	-0.0697513	0.0023833	0.763377
MedianCellsRadialDistributionZernikeMagnitudeW482	0.491684	0.414902	0.487438	-0.0516663	-0.00374913	-0.0521242	-0.185481	0.100881	-0.10719	-0.0127879	-0.0440399	0.0308174	0.00786795	-0.0844437	0.00139689	-0.0324859	-0.0110704	0.0207894	-0.0557725	-0.0246277	0.728537
MedianCellsRadialDistributionZernikeMagnitudeW362	0.496944	0.318982	0.562681	-0.137047	0.019915	0.0173258	-0.217806	0.0632752	-0.0913517	-0.0864225	-0.0235348	0.037365	0.0104033	-0.0713363	0.0110211	-0.0507634	-0.0734583	0.0157748	-0.0451565	0.0150135	0.769803
MedianCellsRadialDistributionZernikeMagnitudeW462	0.501713	0.384744	0.51624	-0.0980789	-0.00676662	-0.00888826	-0.216679	0.0631488	-0.109908	0.022548	-0.0598403	0.0351351	0.015813	-0.0821762	0.00553925	-0.0333978	-0.038109	0.0258932	-0.0460185	-0.0147519	0.75694
MedianCellsRadialDistributionZernikeMagnitudeW373	0.45919	0.423565	0.563715	-0.0711776	0.0349745	-0.00969668	-0.133399	0.0666241	-0.0762476	-0.0789904	0.00607823	0.0167231	0.0076841	-0.0549938	-0.00785625	-0.0451015	-0.0731772	0.0199603	-0.00419605	-0.00788205	0.760037
MedianCellsRadialDistributionZernikeMagnitudeW473	0.450145	0.501164	0.473617	-0.0347739	0.017452	-0.0314673	-0.150267	0.0841007	-0.0728307	0.0190964	-0.0309397	0.0239643	0.0114993	-0.0614964	-0.0132657	-0.0219798	-0.0305847	0.0238662	0.0022285	-0.0338304	0.724694
MedianCellsRadialDistributionZernikeMagnitudeW393	0.469726	0.427202	0.537837	-0.0655878	0.0389697	-0.0430009	-0.111096	0.108155	-0.0634132	-0.0385254	-0.00575395	0.0269608	0.0120688	-0.0817473	0.00792803	-0.0439877	-0.0517301	0.0381529	-0.0405934	-0.0118993	0.745135
MedianCellsRadialDistributionZernikeMagnitudeW493	0.457707	0.500683	0.443546	-0.0154396	0.0328328	-0.0500255	-0.145321	0.117672	-0.0615266	0.0156521	-0.0406193	0.0289176	0.0172085	-0.0769375	-0.00774876	-0.0210463	-0.0170732	0.0376523	-0.0303073	-0.0409633	0.713237
MedianCellsRadialDistributionZernikeMagnitudeW395	0.428414	0.508241	0.519021	0.00236686	0.0397944	-0.0208989	-0.0896898	0.0884613	-0.0393175	-0.0240685	0.00528211	0.0208482	0.00527732	-0.0258036	-0.00632209	-0.0296171	-0.0536999	0.0107209	-0.00229415	-0.00767981	0.736387
MedianCellsRadialDistributionZernikeMagnitudeW495	0.3959	0.57204	0.432564	0.0284272	0.0393375	-0.0210924	-0.11617	0.0949379	-0.0372686	0.0256849	-0.0190819	0.023849	0.0134093	-0.0327558	-0.0128098	-0.0175205	-0.023779	0.0163997	0.0119212	-0.0359187	0.70336
MedianCellsRadialDistributionZernikeMagnitudeW384	0.440301	0.417246	0.596226	-0.0307837	0.0452159	0.00463428	-0.107839	0.0642688	-0.107175	-0.0629646	0.0108809	0.00511856	0.00216905	-0.0191224	-0.00458859	-0.048473	-0.06906	0.00450653	-0.0176951	0.0192303	0.766026
MedianCellsRadialDistributionZernikeMagnitudeW484	0.430895	0.510583	0.484229	-0.00410874	0.0277362	-0.00465534	-0.129633	0.0815109	-0.0896022	0.024813	-0.0181118	0.0157314	0.0173394	-0.0333486	-0.00750985	-0.0219604	-0.0327498	0.00779145	-0.00393076	-0.0190739	0.717783
MedianCellsRadialDistributionZernikeMagnitudeW162	0.521683	0.104037	0.415025	-0.0459277	0.00240709	0.399161	-0.10937	-0.192638	0.142089	0.00215892	-0.098546	0.0530661	0.16478	0.0608206	0.0161296	0.069611	-0.0776983	-0.0363129	0.0848921	-0.058301	0.752379
MedianCellsRadialDistributionZernikeMagnitudeW173	0.459057	0.0868295	0.588889	-0.0689414	0.0060222	0.352954	0.0286926	-0.237919	0.114146	0.0124587	-0.043784	0.0343776	0.134483	0.0463892	0.0210185	0.0704205	-0.0395887	-0.00854061	0.0744072	-0.0638463	0.805032
MedianCellsRadialDistributionZernikeMagnitudeW193	0.429928	0.152354	0.522998	-0.184537	-0.00268419	0.407205	0.0278937	-0.0617945	0.120944	-0.00292554	-0.0765309	0.0611562	0.164652	0.050219	0.0451768	0.0514995	-0.0287583	-0.0401986	0.0473447	-0.0691132	0.75407
MedianCellsRadialDistributionZernikeMagnitudeW184	0.390004	0.0130362	0.69317	-0.055576	-0.018662	0.305227	0.166947	-0.228959	0.107689	0.0119302	-0.0573066	0.00604584	0.0715639	0.0416626	0.00213937	0.0307937	0.0112607	0.0239255	0.059754	-0.0695532	0.84163
MedianCellsRadialDistributionZernikeMagnitudeW195	0.348346	0.00776499	0.7099	-0.0723133	-0.0323765	0.205314	0.272499	-0.199206	0.109217	0.0833674	0.00211171	-0.0688254	-0.00680876	0.0320543	-0.0676961	0.053454	0.0339436	0.0559233	0.0683728	-0.107234	0.840321
MedianCellsRadialDistributionZernikeMagnitudeW142	0.477285	-0.0740896	0.577534	0.0699003	-0.0334508	0.289591	0.0714082	-0.357074	0.127227	0.00821522	-0.0968431	0.0178094	0.0803236	0.034252	0.000308307	0.0206819	-0.0492474	0.0477282	0.0594434	-0.0421859	0.833324
MedianCellsRadialDistributionZernikeMagnitudeW153	0.414269	-0.056618	0.661191	0.0203775	-0.00875331	0.208431	0.158919	-0.335441	0.10454	0.0531506	0.00644239	-0.0544142	0.0110065	0.00468856	-0.0370642	0.0363382	-0.0197264	0.0763874	0.0895424	-0.0894631	0.835549
MedianCellsRadialDistributionZernikeMagnitudeW255	0.487842	0.15362	0.613465	-0.0857891	-0.00162285	-0.0266735	-0.0641281	-0.250435	-0.0948804	0.0563999	0.171212	-0.0592628	-0.106545	0.0288649	0.00405294	0.0276106	-0.0398994	0.0167716	0.0371918	0.00704379	0.774111
MedianCellsRadialDistributionZernikeMagnitudeW275	0.485019	0.0908884	0.635215	-0.27084	-0.0252912	0.0288681	-0.146684	-0.17453	-0.117897	0.0349632	0.13153	-0.0215374	-0.0294285	0.000835721	0.0222966	0.0154899	-0.0576089	-0.015012	-0.000662902	-0.00301128	0.81185
MedianCellsRadialDistributionZernikeMagnitudeW297	0.458743	0.1099	0.659533	-0.259422	-0.0171182	0.0189695	-0.0563956	-0.17308	-0.119136	0.0498625	0.152927	-0.0198391	-0.0378387	0.0401504	0.0234422	0.0190364	-0.0326868	0.00266217	-0.0230547	0.0209768	0.805059
MedianCellsRadialDistributionZernikeMagnitudeW266	0.431972	0.0842549	0.66811	-0.159886	0.0374387	0.02244	-0.0764712	-0.276209	-0.166929	0.107823	0.112821	-0.0528726	-0.0973476	0.0306147	0.0211765	-0.0216729	-0.0275995	0.0254434	-0.055537	0.0416854	0.822255
MedianCellsRadialDistributionZernikeMagnitudeW288	0.398632	0.122993	0.665771	-0.169959	0.0492438	0.0209862	-0.0553709	-0.25031	-0.17257	0.151958	0.0872724	-0.0649442	-0.111942	0.0166554	0.0360142	-0.0290164	0.00786	0.039242	-0.0588062	0.042238	0.801255
MedianCellsRadialDistributionZernikeMagnitudeW277	0.44309	0.20864	0.621419	-0.0941126	-0.00205051	-0.0187744	-0.00396458	-0.235717	-0.0664322	0.105813	0.133388	-0.0640056	-0.114481	0.0575294	0.00362143	0.000821843	-0.005271	0.0279712	0.00239324	0.0270131	0.746287
MedianCellsRadialDistributionZernikeMagnitudeW299	0.415385	0.237536	0.616662	-0.0978318	-0.0013403	-0.00159058	0.0282018	-0.216864	-0.057482	0.125827	0.128494	-0.0632356	-0.115832	0.0320663	0.0158764	0.0163565	0.00518116	0.0413868	-0.00673433	0.0247522	0.723649
MedianCellsAreaShapeZernike84	0.0258924	0.424967	0.15923	-0.231106	0.0251738	0.151685	0.00475482	-0.109628	0.0651465	-0.0373648	0.114028	-0.0118795	0.0262284	0.0228007	-0.0400771	-0.0281531	-0.0992353	-0.0133752	-0.0482443	-0.0144103	0.330666
MedianCytoplasmAreaShapeZernike84	0.219292	0.351125	-0.0839747	0.119582	0.0226836	0.166697	0.085099	-0.353304	0.0876775	-0.19585	0.13381	0.0182204	0.0219564	-0.0135275	0.0536647	-0.0947413	-0.0721217	-0.000961673	-0.0777073	0.081122	0.447722
MedianCellsAreaShapeZernike62	0.158077	0.111285	0.190985	-0.255328	-0.0222797	0.0819776	-0.054329	-0.12991	-0.064206	-0.176858	0.238184	-0.0663851	0.031179	0.112789	-0.0643446	-0.0586768	-0.0976755	0.0467875	0.070384	0.0495562	0.303041
MedianCellsAreaShapeZernike82	0.146178	0.20132	0.148141	-0.219466	0.0223489	0.0845446	-0.0163122	-0.0801566	-0.0149366	0.0146321	0.152667	-0.0234078	0.00299092	0.0329725	-0.0229931	-0.0356963	-0.0998304	0.0197816	-0.0307498	-0.0366585	0.186186
MedianCytoplasmTextureContrastW4300	0.225036	-0.0808438	0.24779	0.359713	0.0421521	-0.0887629	-0.0671434	0.109801	-0.305503	-0.477472	0.260583	-0.0622645	0.0176808	0.317971	-0.076697	-0.027347	-0.0173933	0.0245479	0.0352344	0.0341571	0.778643
MedianCytoplasmTextureContrastW4301	0.249114	-0.121809	0.250901	0.371023	0.0252627	-0.106757	-0.0647188	0.107544	-0.304837	-0.463048	0.246609	-0.0885561	0.0269808	0.291851	-0.0822237	-0.0259684	-0.0242207	0.0155151	0.0427214	0.0246042	0.777889
MedianCytoplasmTextureContrastW4302	0.340465	-0.0688102	0.269054	0.43281	0.0379624	-0.0816576	-0.106955	0.163777	-0.251072	-0.400233	0.223129	-0.098858	0.087743	0.255618	-0.0655683	-0.011085	0.0316452	0.0272794	0.00583882	-0.0154753	0.789001
MedianCytoplasmTextureContrastW4303	0.324692	-0.122716	0.257895	0.413683	0.0173416	-0.110783	-0.0809603	0.136978	-0.278856	-0.410531	0.226927	-0.0685147	0.0507897	0.268197	-0.0707225	-0.0131501	-0.00254318	0.0175835	0.0321732	0.00784748	0.7796
MedianNucleiTextureContrastW3302	0.208111	-0.127678	0.184798	0.315937	0.0103719	-0.0499021	0.00370846	0.148994	-0.252258	-0.652426	0.173872	-0.0940972	-0.0551978	0.146971	-0.108523	-0.0445835	-0.0219379	0.0488108	-0.0143506	0.0455903	0.790329
MedianNucleiTextureContrastW3300	0.125881	-0.124015	0.188563	0.259526	0.0166226	-0.0291866	0.0158643	0.069101	-0.28511	-0.670132	0.196044	-0.0791868	-0.0756811	0.176355	-0.115121	-0.0634803	-0.0226678	0.0664278	0.0320647	0.0629583	0.779389
MedianNucleiTextureContrastW3301	0.226188	-0.159636	0.196846	0.3094	-0.0096194	-0.0202676	0.000375804	0.13558	-0.217033	-0.645616	0.130973	-0.0653202	-0.0747979	0.0779657	-0.112221	-0.0515382	0.00298025	0.0799847	-0.0102322	0.0265645	0.74949
MedianNucleiTextureContrastW3303	0.223801	-0.157293	0.192722	0.301038	-0.0108672	-0.0174221	0.00535747	0.121351	-0.222311	-0.64558	0.132202	-0.0701251	-0.0732259	0.0845265	-0.122887	-0.058371	0.00397393	0.0821487	0.0106537	0.0301875	0.745165
MedianCytoplasmIntensityMaxIntensityEdgeW4	0.652532	0.268011	0.0438154	0.307347	-0.108055	-0.248006	-0.0575106	0.231736	0.0767863	-0.0183099	-0.0692928	0.00274483	-0.0133835	-0.0664573	-0.0225723	0.0222357	0.114775	0.0167016	-0.021198	-0.0472611	0.756978
MedianNucleiIntensityMaxIntensityEdgeW4	0.689349	0.189238	-0.000212862	0.258112	-0.155342	-0.251998	-0.0953715	0.238834	0.0403144	-0.0399568	-0.0809853	0.00413009	-0.0160136	-0.0761711	-0.0225887	0.00480689	0.0867287	0.0156838	-0.0388105	-0.0272581	0.757812
MedianNucleiIntensityMaxIntensityW4	0.697773	0.173409	-0.0107555	0.242824	-0.151216	-0.244423	-0.108426	0.236268	0.0274794	-0.0462528	-0.0811174	0.0135462	-0.00532773	-0.0738333	-0.017775	-0.00395896	0.0856027	0.0222472	-0.0627517	-0.0321013	0.754486
MedianCellsIntensityMaxIntensityW4	0.649599	0.274213	0.114685	0.249399	-0.0941613	-0.193395	0.00205853	0.262414	0.0688756	-0.0258337	-0.0306259	0.00592796	0.0119964	-0.0620702	-0.0254962	0.0153104	0.146643	0.0430912	-0.0584011	-0.0765744	0.731558
MedianCytoplasmIntensityMaxIntensityW4	0.637177	0.2972	0.121579	0.254931	-0.0888075	-0.187548	0.0117999	0.264196	0.0758765	-0.0280987	-0.0268289	0.00188547	0.00768526	-0.0587369	-0.0285274	0.0213953	0.147976	0.0407488	-0.0474694	-0.0743111	0.730477
MedianCellsIntensityMaxIntensityW3	0.704129	0.129518	0.119968	0.263008	-0.0734229	-0.231237	0.056398	0.279393	0.0454921	-0.150683	-0.00218894	-0.000994657	-0.00452228	-0.0360764	-0.0249339	-0.00259144	0.0751503	0.0264907	-0.0432853	-0.0226446	0.771708
MedianCytoplasmIntensityMaxIntensityW3	0.688029	0.161595	0.155716	0.273678	-0.0814363	-0.246671	0.0610699	0.278133	0.062498	-0.125929	0.011901	-0.0177817	-0.0139236	-0.0300869	-0.032414	0.00565169	0.0993856	0.0265468	-0.0238403	-0.0268994	0.781488
MedianNucleiIntensityMinIntensityEdgeW3	0.61897	0.185669	0.0885195	0.322946	-0.0451984	-0.323063	0.124961	0.260728	0.0296197	0.0415466	0.0427661	-0.0284573	-0.000141817	0.0739547	0.0169636	-0.0547773	-0.110829	-0.0422207	0.0165709	0.081254	0.754676
MedianNucleiIntensityMinIntensityEdgeW4	0.604909	0.200174	0.0363605	0.303689	-0.118149	-0.389398	0.0762772	0.218887	-0.0332648	0.109575	0.0166949	-0.0252096	0.0242758	0.0723612	0.0266942	-0.0394885	-0.102058	-0.0687644	0.0477131	0.0659835	0.762752
MedianNucleiIntensityMaxIntensityW3	0.722461	0.0695047	0.0114835	0.278579	-0.0774678	-0.228389	-0.0285621	0.242585	0.0201152	-0.165936	-0.0523459	0.000809214	-0.0221406	-0.0376864	-0.0225648	-0.017511	0.0226176	0.0263636	-0.0509708	0.00276124	0.759564
MedianCytoplasmIntensityMaxIntensityEdgeW3	0.706968	0.127199	0.0815554	0.315209	-0.0831608	-0.275764	-0.0169809	0.227776	0.0534992	-0.118925	-0.0261676	-0.0196314	-0.0316011	-0.0306392	-0.0213683	0.00523347	0.0697307	0.0155688	-0.00370206	0.00157588	0.782741
MedianNucleiIntensityMaxIntensityEdgeW3	0.724976	0.0890872	0.0510368	0.286222	-0.102563	-0.263008	-0.0290974	0.242818	0.0442713	-0.12597	-0.0397939	-0.0168796	-0.0328336	-0.0422603	-0.024788	-0.00638981	0.0534556	0.0221304	-0.0152279	0.00194102	0.784353
MedianNucleiIntensityMeanIntensityW3	0.711875	0.0202619	0.0507249	0.293177	-0.0554516	-0.297011	0.0473748	0.240993	0.0127427	-0.0598597	-0.0123358	-0.0147307	-0.011545	0.0386456	-0.0125419	-0.0361026	-0.0660809	-0.0109718	0.0134152	0.0451036	0.761218
MedianNucleiIntensityUpperQuartileIntensityW3	0.717551	-0.0136987	0.0374155	0.28171	-0.0623095	-0.293644	0.0338973	0.244049	0.0148367	-0.0765245	-0.0290084	-0.00956144	-0.0175558	0.0191959	-0.0174871	-0.0319377	-0.0569225	-0.00533321	0.00770972	0.0391263	0.760516
MedianNucleiIntensityLowerQuartileIntensityW3	0.693374	0.0559628	0.0718779	0.300261	-0.0405448	-0.301518	0.0738148	0.237482	0.0104038	-0.0226246	0.0104596	-0.0193353	0.00286832	0.0788604	-0.00223857	-0.0442644	-0.095604	-0.0255344	0.0251927	0.0592829	0.756862
MedianNucleiIntensityMeanIntensityEdgeW3	0.702839	0.103424	0.0874941	0.318163	-0.0562682	-0.320544	0.0367945	0.226927	0.0334196	-0.0123608	0.00467947	-0.0210735	-0.0104544	0.0406555	-0.00275022	-0.0218751	-0.0336219	-0.0155143	0.0143634	0.0392769	0.77943
MedianNucleiIntensityUpperQuartileIntensityW4	0.698764	0.063341	-0.00945327	0.264864	-0.154848	-0.367394	-0.0136516	0.205563	-0.0236466	0.036559	-0.056578	-0.00111954	-0.0127373	-0.0163577	-0.00428559	-0.0231518	-0.0312478	-0.0146019	-0.000324342	0.0129486	0.771364
MedianNucleiIntensityMeanIntensityW4	0.693553	0.0943578	0.000443932	0.266053	-0.154828	-0.369753	-0.00241296	0.205874	-0.0203467	0.0402146	-0.0431031	-0.00667651	-0.00614896	0.00749455	-0.00160584	-0.0265885	-0.0377772	-0.0202625	0.0102378	0.0186827	0.770812
MedianNucleiIntensityMedianIntensityW4	0.68621	0.0791475	-0.00166716	0.269428	-0.146776	-0.380193	0.0145423	0.199653	-0.0361136	0.0632977	-0.0284465	-0.00824242	7.67436e-05	0.0270168	0.00733655	-0.0300503	-0.0547044	-0.0254407	0.0208528	0.023067	0.768387
MedianNucleiIntensityLowerQuartileIntensityW4	0.667564	0.1153	0.00818819	0.267642	-0.14458	-0.382909	0.0289416	0.201295	-0.0368068	0.0732278	-0.0139618	-0.0153338	0.0118169	0.0535005	0.00918305	-0.0365086	-0.0728244	-0.0345197	0.0327289	0.0310083	0.759609
MedianNucleiIntensityMeanIntensityEdgeW4	0.681898	0.171787	0.0313541	0.313979	-0.110979	-0.354139	-0.010814	0.2048	-0.0092783	0.0418322	-0.0366615	-0.0123881	0.0022925	0.012846	-0.00421499	-0.0161984	-0.0170059	-0.0227334	0.0137992	0.00500065	0.778658
MedianCellsIntensityMeanIntensityW3	0.651147	0.130329	0.0154942	0.483891	-0.00506678	-0.267762	-0.0980377	0.102559	-0.018759	-0.000484353	0.00385045	-0.0237525	-0.0079055	0.050733	-0.015835	-0.036466	-0.0442678	0.00572544	0.0103935	0.0465309	0.776633
MedianCellsIntensityUpperQuartileIntensityW3	0.66682	-0.00708822	0.0513263	0.471117	-0.0141633	-0.273975	-0.0935824	0.0881064	-0.0503032	-0.0231284	0.0131145	-0.0258545	0.00384878	0.0852538	-0.017715	-0.0337713	-0.0677945	0.00231612	0.0305433	0.0399267	0.78084
MedianCellsIntensityMedianIntensityW3	0.594279	0.174362	0.0316767	0.53231	0.0159634	-0.246438	-0.115462	0.0522729	-0.0164234	0.0369055	0.0208765	-0.0251411	-0.000704821	0.0765118	-0.0148338	-0.0419442	-0.0680538	-0.00304002	0.0064678	0.0541421	0.763125
MedianCytoplasmIntensityMeanIntensityW3	0.616399	0.241471	0.0338312	0.480443	0.00392521	-0.256194	-0.084495	0.107169	0.0111479	0.0454763	0.00683018	-0.0221198	-0.011444	0.0364662	-0.0179092	-0.0302235	-0.0329364	0.00614757	0.00513456	0.0429807	0.76292
MedianCytoplasmIntensityUpperQuartileIntensityW3	0.638988	0.131003	0.0808203	0.494512	-0.00189365	-0.272274	-0.0850063	0.0803739	-0.00303829	0.0475689	0.0178033	-0.0270444	-0.00304993	0.0526328	-0.0185534	-0.0289185	-0.0444661	0.00813084	0.0210965	0.0357236	0.77541
MedianCellsRadialDistributionZernikeMagnitudeW320	0.698721	0.0725648	0.00142603	0.370407	-0.0150947	-0.218945	-0.187456	0.121755	-0.00679757	-0.103835	-0.0194167	-0.0119937	-0.0108705	0.0376192	-0.0183682	-0.0433096	-0.0753234	-0.0253845	-0.0288311	0.065795	0.755382
MedianCellsRadialDistributionZernikeMagnitudeW420	0.690291	0.176172	-0.00957259	0.339009	-0.0736362	-0.257598	-0.182137	0.135062	-0.00355624	0.00308313	-0.0496622	0.000382837	-0.00564017	-0.00319875	-0.0173657	-0.0228753	-0.0345439	-0.0338685	-0.0202535	0.0270359	0.752589
MedianCellsIntensityMADIntensityW3	0.643153	-0.301871	0.0884469	0.321493	-0.0747851	-0.207865	-0.0507668	0.145428	-0.0596683	-0.101452	0.00883991	-0.015359	0.0259701	0.0980733	-0.0392197	-0.0114694	-0.0966787	0.00406679	0.0903316	0.000668951	0.732133
MedianCytoplasmIntensityStdIntensityW3	0.724986	-0.144742	0.154066	0.289277	-0.0917676	-0.265296	-0.0599787	0.152909	0.0143067	-0.105311	-0.00357521	-0.0203831	-0.0112179	0.00975995	-0.0325798	0.00961353	0.00873542	0.0143893	0.0442426	-0.0130878	0.775266
MedianCellsIntensityStdIntensityW3	0.701859	-0.248232	0.0956171	0.233789	-0.0983291	-0.246996	-0.0407935	0.18711	-0.0265255	-0.170025	-0.0111451	-0.0139442	0.00100616	0.0191659	-0.0257344	-0.00670293	-0.020303	0.0175482	0.0395055	-0.00116415	0.758663
MedianCytoplasmIntensityStdIntensityEdgeW3	0.690187	-0.188267	0.0976269	0.29198	-0.0979527	-0.321458	-0.0802542	0.120747	0.0215228	-0.0882702	-0.00433461	-0.0258498	-0.00122835	0.0466287	-0.00867036	0.00638478	-0.0115769	-0.0153331	0.0662323	0.0116906	0.756662
MedianCellsIntensityMADIntensityW4	0.64816	-0.192064	0.050954	0.367917	-0.106949	-0.3034	-0.0471951	0.141576	-0.0940222	0.0208915	0.00779336	-0.00973382	0.0208782	0.0477112	-0.0304734	-0.000843922	-0.0331577	0.0197693	0.0332044	-0.0294215	0.737252
MedianCytoplasmIntensityMADIntensityW3	0.664396	-0.165212	0.162284	0.398612	-0.0572893	-0.252601	-0.0671688	0.0908525	0.00810615	0.00431413	0.0155386	-0.0255163	0.0160429	0.0709946	-0.0295258	-0.0102745	-0.0566383	0.0170935	0.0650107	-0.00842718	0.74885
MedianCytoplasmIntensityMADIntensityW4	0.63352	-0.0858469	0.115073	0.443583	-0.0514568	-0.298783	-0.0693589	0.098087	-0.0383103	0.0715856	0.0213307	-0.0224468	0.0278577	0.06731	-0.0368936	0.00141735	0.00330116	0.0497306	0.0480291	-0.0441171	0.746034
MedianCytoplasmIntensityStdIntensityEdgeW4	0.677658	-0.0838743	0.0456332	0.323348	-0.137531	-0.369183	-0.101593	0.116676	0.00599409	-0.0194139	-0.0293782	-0.0123321	0.00927813	0.0192509	-0.0183859	0.0124939	0.0288383	-0.00153474	0.0374814	-0.0185718	0.757
MedianCytoplasmTextureSumVarianceW4300	0.576001	-0.246074	0.178403	0.332152	-0.11781	-0.334216	-0.0582488	0.146429	-0.00432674	-0.0586665	-0.0371918	-0.0256827	0.0106182	0.0201663	-0.0580238	0.00924776	0.0580537	0.0380846	0.0258825	-0.0526909	0.702638
MedianCellsIntensityStdIntensityW4	0.722933	-0.110574	0.0884847	0.255062	-0.140041	-0.289696	-0.0698938	0.173754	-0.0297037	-0.0443673	-0.0359695	-0.00397858	0.00258329	-0.0177671	-0.0310695	0.00538494	0.0589611	0.0401235	0.00349751	-0.0461966	0.759065
MedianCytoplasmIntensityStdIntensityW4	0.71495	-0.0396125	0.123477	0.312697	-0.105007	-0.271821	-0.0805802	0.149713	-0.00410733	-0.0260709	-0.028013	-0.0171694	0.000546116	-0.00642258	-0.0484109	0.0237908	0.0729546	0.0373836	0.0212488	-0.0584094	0.75488
MedianNucleiIntensityIntegratedIntensityEdgeW3	0.605275	0.24486	0.0215758	0.210806	0.01599	-0.466144	-0.00809256	0.18572	0.00915013	-0.0804665	-0.0794814	0.0296412	0.0396637	-0.0031793	-0.0141526	-0.0517667	0.0346285	0.0417362	-0.0757511	-0.00915462	0.750304
MedianNucleiIntensityIntegratedIntensityEdgeW4	0.572284	0.284463	-0.0104648	0.200981	-0.0444987	-0.486188	-0.0495321	0.15187	-0.028037	-0.00267129	-0.11437	0.035078	0.0476064	-0.0140992	-0.0179851	-0.036974	0.0636984	0.0453834	-0.0646505	-0.044136	0.744313
MedianNucleiIntensityIntegratedIntensityW3	0.462044	0.235986	-0.225158	0.0312274	0.0945846	-0.496608	-0.0660337	0.10289	-0.155211	-0.140593	-0.180136	0.101075	0.130703	0.0083186	-0.0041912	-0.0994331	0.0040417	0.108574	-0.141596	-0.0614981	0.740574
MedianNucleiIntensityIntegratedIntensityW4	0.436715	0.265544	-0.220896	0.0201299	0.00641492	-0.533479	-0.10353	0.0510928	-0.178642	-0.0526254	-0.187136	0.0913078	0.118172	-0.00978895	-0.00654347	-0.0842137	0.0329173	0.105072	-0.128703	-0.0796591	0.742672
MedianNucleiIntensityStdIntensityEdgeW3	0.683381	-0.0461648	-0.000873901	0.188477	-0.175343	-0.163514	-0.133004	0.192171	0.0330169	-0.229029	-0.104534	0.010544	-0.0582486	-0.178816	-0.0732227	0.0234661	0.0885067	0.0623771	-0.00170665	-0.0340254	0.735516
MedianNucleiIntensityMADIntensityW3	0.63703	-0.137069	-0.0884518	0.16206	-0.115659	-0.132195	-0.0742063	0.242137	0.0463697	-0.231603	-0.182086	0.0593113	-0.0561469	-0.22459	-0.0633611	0.00591023	0.0109106	0.0414299	-0.0728725	-0.0387192	0.712422
MedianNucleiIntensityStdIntensityW3	0.640514	-0.115631	-0.0262354	0.202876	-0.127797	-0.115064	-0.0771965	0.191253	-0.0119963	-0.335428	-0.113668	0.0149301	-0.0766911	-0.18182	-0.073654	-0.0155714	0.052041	0.0859607	-0.057836	-0.0319662	0.722456
MedianNucleiTextureSumEntropyW3300	0.749351	0.23168	-0.313611	-0.038865	-0.0750289	0.0450086	0.00226214	0.0487978	0.00819636	-0.0784613	-0.0660986	0.0315415	-0.0174839	-0.105203	0.0156015	0.00447981	0.0648221	0.0446976	-0.0794076	-0.0314138	0.761822
MedianNucleiTextureEntropyW3300	0.736402	0.264636	-0.281554	0.0414409	-0.0467431	0.0746031	0.0025972	0.105618	0.0280391	-0.0889834	-0.0549611	0.0549852	0.00489128	-0.0792671	0.0372998	0.00546388	0.101104	0.0461023	-0.109119	-0.0392469	0.760494
MedianNucleiTextureEntropyW3302	0.734452	0.264717	-0.280744	0.0404517	-0.0469478	0.0780904	0.00397895	0.106734	0.0271603	-0.0806582	-0.0640816	0.0392031	0.017064	-0.0865174	0.0374007	0.00842775	0.105996	0.0438524	-0.109103	-0.0426666	0.758673
MedianNucleiTextureDifferenceEntropyW3300	0.688782	0.242378	-0.16078	0.197934	-0.0302706	0.120765	0.00363435	0.196772	0.0354439	-0.156441	-0.0246087	0.0746926	0.0202649	-0.0378961	0.0533485	0.0090424	0.139862	0.0588778	-0.128515	-0.0464255	0.730817
MedianNucleiTextureDifferenceEntropyW3303	0.707113	0.229925	-0.17349	0.178707	-0.0435323	0.11739	0.00338919	0.181877	0.0368432	-0.151975	-0.0293424	0.042123	0.0211227	-0.0630981	0.0417842	0.008385	0.134088	0.047653	-0.124809	-0.0440286	0.734774
MedianNucleiTextureDifferenceEntropyW3301	0.700193	0.233224	-0.173021	0.170845	-0.0416566	0.120001	0.0018354	0.181898	0.0391234	-0.143369	-0.031124	0.0473878	0.019728	-0.0669595	0.0473543	0.013891	0.137152	0.0531241	-0.135807	-0.0485969	0.728059
MedianNucleiTextureDifferenceEntropyW3302	0.687062	0.243174	-0.163839	0.196318	-0.0258155	0.117173	0.00207867	0.203912	0.0312338	-0.14844	-0.0219342	0.0194753	0.0437451	-0.0591227	0.049811	0.019659	0.145088	0.0460337	-0.129485	-0.0523191	0.727371
MedianNucleiIntensityMADIntensityW4	0.65818	0.0506928	-0.0133441	0.255477	-0.133367	-0.197048	-0.0995143	0.185029	-0.0359776	-0.0727174	-0.169903	0.0535015	-0.0701431	-0.223554	-0.0388747	0.00253557	0.0431984	0.0425208	-0.0832653	-0.0457806	0.709399
MedianNucleiIntensityStdIntensityEdgeW4	0.650755	0.118216	-0.0261288	0.198294	-0.187343	-0.112926	-0.159493	0.198014	0.0184067	-0.130234	-0.128574	0.0267136	-0.0621191	-0.206476	-0.0571438	0.0376776	0.104661	0.0373769	-0.0525632	-0.0433522	0.692672
MedianNucleiIntensityStdIntensityW4	0.66006	0.0723804	-0.00462574	0.217462	-0.168161	-0.13947	-0.154653	0.201932	0.0155915	-0.122928	-0.144341	0.0315095	-0.0717094	-0.222411	-0.0565289	0.00682953	0.0949745	0.0552998	-0.089083	-0.0515682	0.71836
MedianCellsRadialDistributionZernikePhaseW373	0.0660333	0.0819679	0.0115295	-0.043527	0.0223346	0.0520204	-0.015813	0.0201954	-0.0196829	0.0772544	-0.0779088	0.00133615	-0.040409	0.0709019	-0.0849664	0.421818	-0.0843448	0.165376	-0.121693	0.120104	0.284904
MedianCellsRadialDistributionZernikePhaseW473	-0.00557034	0.0266722	0.00531659	-0.0277581	0.0218384	-0.0115849	-0.0456517	0.0456187	-0.0779873	0.111462	-0.0465196	-0.0672256	-0.109278	0.0421619	-0.165279	0.40195	-0.0890031	0.153652	-0.0508704	0.00290665	0.268233
MedianCellsRadialDistributionZernikePhaseW273	0.034171	0.0889602	0.0241343	-0.0811776	0.0533842	-0.00847155	-0.0829698	0.00450509	-0.0635816	0.0985049	-0.0228128	-0.099474	-0.14614	0.0416067	-0.183118	0.527175	-0.0377111	0.160124	-0.0550982	0.0363197	0.416191
MedianCellsRadialDistributionZernikePhaseW573	0.0564828	0.127723	-0.0186502	-0.11494	0.0198334	-0.0405705	-0.066826	0.0683349	0.00599147	0.180655	-0.0498081	-0.0331637	-0.0806696	-0.00873749	-0.0880893	0.531677	-0.0357332	0.139481	-0.080473	0.0850684	0.411959
MedianCellsRadialDistributionZernikePhaseW333	0.0311817	0.0196813	0.00110338	-0.0566897	0.035124	-0.0550793	-0.0107092	0.105874	-0.122646	0.0399534	-0.113411	-0.0776409	-0.0533681	0.151891	-0.150237	0.586179	-0.0780709	0.180517	-0.117648	0.276411	0.576716
MedianCellsRadialDistributionZernikePhaseW433	-0.00290827	-0.0180042	0.00967287	-0.0481746	0.0230603	-0.0421713	0.00680392	0.0924778	-0.109144	0.0214242	-0.153471	-0.054357	-0.0536349	0.12911	-0.15828	0.591385	-0.0586033	0.167956	-0.0930778	0.251397	0.550377
MedianCellsRadialDistributionZernikePhaseW233	-0.0300224	-0.0540939	0.0713399	0.00311023	0.00485905	0.0590781	0.0628894	0.00516695	-0.0625217	-0.143399	-0.169299	0.0195896	0.0317855	0.140277	-0.0420066	0.564248	-0.0735173	0.167679	-0.192687	0.379629	0.625536
MedianCellsRadialDistributionZernikePhaseW533	-0.00172453	0.0215362	0.029336	-0.015303	0.010461	0.0430264	0.0194869	-0.0111785	-0.0213551	-0.0527427	-0.16556	-0.01729	0.0109049	0.139692	-0.103201	0.523306	-0.110741	0.185666	-0.251666	0.339708	0.564579
MedianCellsRadialDistributionZernikePhaseW133	0.0330734	-0.00762122	0.0382999	-0.00803382	0.029858	-0.03277	0.00720386	0.0554496	-0.0953736	0.0577508	-0.0914551	-0.0552492	-0.0434157	0.108925	-0.117215	0.547422	-0.129951	0.176779	-0.0853071	0.162146	0.44049
MedianCellsRadialDistributionZernikePhaseW173	0.0531847	0.0149881	0.0454338	0.0112239	0.00583389	0.0299728	0.0370302	0.0272562	-0.0838807	-0.0264027	-0.0679763	0.0465141	-0.0241381	0.0963603	-0.0771049	0.457721	-0.122444	0.0987701	-0.0883112	0.127472	0.296925
MedianCytoplasmTextureDifferenceEntropyW4300	0.681091	0.316231	-0.0642463	0.267662	0.0407332	0.0783855	-0.0835693	0.12882	-0.0543191	0.0144946	0.0743407	0.0604415	0.102848	0.128981	0.0251591	0.0132205	0.154621	0.0979318	-0.0501688	-0.0901679	0.755547
MedianCytoplasmTextureDifferenceEntropyW4303	0.710198	0.300635	-0.0802959	0.252684	0.0217881	0.070794	-0.0700282	0.101566	-0.0686737	0.0160481	0.0682783	0.0278043	0.111094	0.11037	0.0211582	0.014603	0.138804	0.0797156	-0.0383962	-0.0755103	0.754156
MedianCytoplasmTextureDifferenceEntropyW4301	0.708345	0.299244	-0.0775309	0.251038	0.0253352	0.0670727	-0.0718772	0.109098	-0.0679547	0.0228614	0.061205	0.0210881	0.105983	0.115213	0.0142807	0.0142091	0.133731	0.0856031	-0.0412551	-0.08402	0.750757
MedianCytoplasmTextureDifferenceEntropyW4302	0.677848	0.31665	-0.0607173	0.27048	0.0440934	0.0757014	-0.0852848	0.131026	-0.0565412	0.0165954	0.0727308	-0.00795668	0.141328	0.108081	0.0190648	0.0185168	0.155559	0.0831285	-0.0553771	-0.0943373	0.752969
MedianCytoplasmTextureSumEntropyW4300	0.746529	0.326406	-0.162813	0.100439	-0.0023052	-0.0403256	0.0159159	-0.0221761	-0.0934703	0.0686832	0.0712356	-0.00654201	0.0260957	0.0776459	-0.0277458	0.0169254	0.0481501	0.0675689	0.0361615	-0.0364376	0.738676
MedianCytoplasmTextureEntropyW4300	0.688729	0.398512	-0.147655	0.112314	0.03699	0.0266894	0.0119891	0.0214448	-0.086877	0.0651018	0.0910335	0.0288358	0.0763376	0.11276	0.0053239	0.00216108	0.0940744	0.0911535	-0.00819419	-0.0601613	0.730585
MedianCytoplasmTextureEntropyW4302	0.685967	0.399309	-0.146027	0.116122	0.038264	0.0231579	0.0116004	0.0198885	-0.0825231	0.060742	0.0967344	0.00548582	0.0914117	0.104529	0.00230862	0.00162388	0.0899477	0.0887437	-0.0171367	-0.06107	0.726504
MedianCytoplasmIntensityMedianIntensityW3	0.546718	0.307484	0.0263894	0.506109	0.0233366	-0.231245	-0.0899459	0.0785799	0.018266	0.0791609	0.0116847	-0.0174391	-0.00701319	0.0517507	-0.00964168	-0.0424104	-0.0481214	-0.00260272	-0.0123118	0.0551346	0.735746
MedianCellsIntensityMedianIntensityW4	0.56984	0.263546	-0.02007	0.490003	-0.0138638	-0.288001	-0.0938185	0.107354	-0.0268253	0.0886284	-0.00624956	-0.0155745	0.0185794	0.0646387	-0.0211066	-0.0287895	-0.0500453	-0.0058444	0.0261702	0.0275349	0.75678
MedianCytoplasmIntensityMedianIntensityW4	0.514559	0.374853	-0.01498	0.475163	0.0132826	-0.251897	-0.0862911	0.111414	0.0123486	0.111041	-0.00702111	-0.010604	0.00970139	0.0424144	-0.0207614	-0.0308686	-0.0324163	0.00189283	0.0069494	0.021323	0.732257
MedianCellsIntensityUpperQuartileIntensityW4	0.645912	0.104156	-0.000883919	0.456611	-0.0523415	-0.326134	-0.0838924	0.115772	-0.0515712	0.0706578	-0.0122061	-0.0160738	0.0149395	0.0483268	-0.0194295	-0.0219545	-0.0332683	0.00650115	0.0227274	0.00400548	0.779249
MedianCytoplasmIntensityUpperQuartileIntensityW4	0.600536	0.209321	0.0355525	0.490162	-0.0109017	-0.295857	-0.0846069	0.107441	-0.0177715	0.0874889	-0.00404536	-0.0192746	0.0127598	0.0444969	-0.030567	-0.0181005	-0.0172542	0.0173668	0.0263108	-0.00291958	0.765397
MedianCellsIntensityMeanIntensityW4	0.620126	0.237834	-0.018295	0.453195	-0.0377725	-0.29792	-0.0947791	0.131002	-0.0152512	0.0682372	-0.0241351	-0.0133194	0.00920771	0.03522	-0.0238006	-0.0214315	-0.0207773	0.00535255	0.021873	0.0101995	0.772212
MedianCytoplasmIntensityMeanIntensityW4	0.57695	0.322309	-0.00115495	0.460603	-0.00789071	-0.268974	-0.0854873	0.127264	0.00563325	0.0814885	-0.0180988	-0.0150865	0.00585785	0.0310007	-0.0332037	-0.0173963	-0.0094288	0.0102212	0.0174732	0.00343725	0.754962
MedianCytoplasmIntensityMeanIntensityEdgeW3	0.480018	0.353115	-0.0879363	0.526275	0.0548101	-0.260987	-0.0611328	0.0909807	0.0221675	-0.000133292	-0.0239027	-0.020654	-0.0289426	0.0250881	-0.0230338	-0.0163918	-0.0298331	-0.0112269	0.0022322	0.0584816	0.731134
MedianCytoplasmIntensityMeanIntensityEdgeW4	0.443964	0.444174	-0.117485	0.473856	0.0317768	-0.24721	-0.0600963	0.110003	0.0184029	0.0475167	-0.0496024	-0.00702312	-0.00983277	0.0184976	-0.0279001	-0.00495133	-0.00806368	-0.00895606	0.0174455	0.02353	0.717923
MedianCellsIntensityLowerQuartileIntensityW4	0.446707	0.483497	-0.0740324	0.433323	0.0251875	-0.1998	-0.0928691	0.11658	0.0296169	0.0909361	-0.0332222	0.00281767	0.00814911	0.0315681	-0.0220656	-0.0300022	-0.0455244	-0.0147303	0.00429331	0.0371624	0.705732
MedianCytoplasmIntensityLowerQuartileIntensityW4	0.399384	0.539414	-0.0814264	0.401693	0.0367308	-0.179038	-0.0704773	0.137048	0.0353707	0.0874428	-0.0381487	0.00406906	0.00846719	0.0259351	-0.0239322	-0.0312094	-0.039694	-0.0105562	0.00166154	0.0358008	0.691248
MedianCellsIntensityLowerQuartileIntensityW3	0.469111	0.418082	-0.0547089	0.488617	0.0425133	-0.184979	-0.0962957	0.0886323	0.0258994	0.0663801	-0.00822282	-0.00432069	-0.00685855	0.0324642	-0.00814563	-0.0406281	-0.0498169	-0.0108261	-0.0221854	0.0670243	0.705315
MedianCytoplasmIntensityLowerQuartileIntensityW3	0.425522	0.491973	-0.0690249	0.442358	0.0481451	-0.168217	-0.0683978	0.117488	0.0317645	0.0709015	-0.018391	-0.00171828	-0.0103941	0.0238059	-0.0163166	-0.0368001	-0.0437862	-0.0089305	-0.0189033	0.0601367	0.687292
MedianCellsIntensityMaxIntensityEdgeW3	0.281716	0.629797	0.181288	0.300381	0.106225	-0.114774	-0.0465907	0.0901825	0.117366	-0.0339636	-0.028892	-0.00719324	-0.0105733	0.0146823	-0.0357944	0.0393763	0.0163726	-0.038745	0.0564568	-0.00290069	0.657801
MedianCellsIntensityMaxIntensityEdgeW4	0.248967	0.65477	0.152727	0.305402	0.102916	-0.0950218	-0.0502321	0.0871048	0.0962374	-0.0143826	-0.0207241	-0.00348643	-0.00286022	0.0181239	-0.0372817	0.0410741	0.051857	-0.0142717	0.0373991	-0.0292962	0.655509
MedianCellsIntensityStdIntensityEdgeW3	0.300527	0.551128	0.238496	0.323815	0.092098	-0.149797	-0.103772	-0.0239494	0.144418	-0.0428443	-0.0221977	-0.0174553	-0.0162627	0.0104652	-0.0280309	0.0597343	-0.0343066	-0.0849807	0.108729	0.0118345	0.646636
MedianCellsIntensityStdIntensityEdgeW4	0.262028	0.588672	0.201615	0.354846	0.093086	-0.126044	-0.10886	-0.0321925	0.108412	-0.0134351	-0.0287108	-0.00904168	-0.01963	0.00690306	-0.0342923	0.0591606	0.00183079	-0.0492238	0.0821042	-0.014889	0.646534
MedianCellsRadialDistributionZernikeMagnitudeW388	0.320742	0.631094	0.361246	0.131016	0.0839866	0.0269472	-0.0929927	0.062542	-0.0533537	0.0533592	-0.0547215	0.0157037	-0.00842481	0.00943581	-0.00248147	-0.0457459	-0.0443513	0.00670741	-0.00763427	0.0395656	0.683988
MedianCellsRadialDistributionZernikeMagnitudeW488	0.293039	0.656523	0.324205	0.121525	0.079676	0.0293936	-0.125891	0.0624537	-0.0551971	0.06392	-0.0584211	0.0177538	-0.000722281	0.00374427	-0.0145202	-0.0286103	-0.0261783	0.0120812	-0.000462211	0.0135319	0.676652
MedianCellsRadialDistributionZernikeMagnitudeW366	0.340066	0.618781	0.374057	0.146202	0.081444	0.00948469	-0.101011	0.0426287	-0.0511488	0.0319057	-0.0355192	0.00773954	-0.0104388	0.0142612	-0.0119032	-0.0480531	-0.0656892	0.00443464	-0.00398633	0.0417482	0.692384
MedianCellsRadialDistributionZernikeMagnitudeW466	0.304185	0.651216	0.333438	0.133316	0.0735673	0.0128525	-0.126467	0.0516586	-0.0482046	0.0502748	-0.0481056	0.0155287	-0.00132213	0.00766706	-0.0206948	-0.0342434	-0.0447564	0.00851071	0.00787053	0.0159795	0.681266
MedianCellsRadialDistributionZernikeMagnitudeW355	0.332177	0.624921	0.324328	0.207637	0.0573385	-0.0430052	-0.054914	0.0604904	0.00117172	-0.00740967	0.00296766	-0.0109589	-0.0278723	0.0167533	-0.0499584	-0.0242501	-0.0683475	0.0104257	0.0656389	0.00108696	0.674397
MedianCellsRadialDistributionZernikeMagnitudeW455	0.299385	0.660413	0.266415	0.195401	0.046874	-0.0334537	-0.0677416	0.0645884	-0.00540752	0.0104311	-0.0190635	0.000717828	-0.0205447	0.00980099	-0.0570944	-0.00865169	-0.0491276	0.0132883	0.067569	-0.0180498	0.658849
MedianCellsRadialDistributionZernikeMagnitudeW399	0.283469	0.661337	0.281982	0.185099	0.0648806	-0.02118	-0.0350424	0.0902553	0.0115289	0.0137551	-0.0279273	-0.00039131	-0.0156408	0.0146519	-0.0339471	-0.01986	-0.0415421	0.0141203	0.0296265	0.00909437	0.651523
MedianCellsRadialDistributionZernikeMagnitudeW499	0.253642	0.682155	0.242639	0.177248	0.0588467	-0.00829839	-0.0656976	0.0878209	0.000766946	0.0167605	-0.0363023	0.00597439	-0.00392603	0.00723699	-0.0429073	-0.010745	-0.0226262	0.0214528	0.0374071	-0.013592	0.641737
MedianCellsRadialDistributionZernikeMagnitudeW377	0.305808	0.650924	0.291363	0.192567	0.0584332	-0.0332233	-0.0441455	0.0769696	0.0107011	0.0127177	-0.0262069	-0.00434168	-0.0156892	0.0275562	-0.0429915	-0.0243032	-0.0522656	0.0153371	0.0332335	0.0167969	0.660367
MedianCellsRadialDistributionZernikeMagnitudeW477	0.273514	0.678018	0.245978	0.181754	0.0547604	-0.0225873	-0.07283	0.0747261	0.00142533	0.020438	-0.0387296	0.00261334	-0.00431638	0.0201397	-0.0490491	-0.0104063	-0.035443	0.0190752	0.0453344	-0.0097156	0.65109
MedianCellsRadialDistributionZernikeMagnitudeW333	0.395505	0.577923	0.350425	0.198539	0.0642454	-0.0578102	-0.0988397	0.0287433	-0.00441287	-0.0361634	-0.00260717	-0.0286247	-0.0285296	0.0170903	-0.0504734	-0.028703	-0.073855	0.0147466	0.0658423	0.0104669	0.687448
MedianCellsRadialDistributionZernikeMagnitudeW433	0.369282	0.622809	0.279147	0.188274	0.0446549	-0.0520743	-0.094232	0.0413409	-0.0240935	0.0100638	-0.0339729	-0.0168111	-0.0146967	0.0233705	-0.0599599	-0.00715986	-0.0480172	0.0146721	0.0814	-0.0250124	0.669225
MedianCellsRadialDistributionZernikeMagnitudeW353	0.443814	0.49004	0.503721	0.0136587	0.0492148	-0.00729468	-0.147382	0.0375865	-0.0453655	-0.0873516	0.0157933	-0.00917342	-0.00209358	-0.0124791	-0.0303698	-0.0355047	-0.0957773	0.0139192	0.0513355	-0.0087559	0.741085
MedianCellsRadialDistributionZernikeMagnitudeW453	0.413846	0.557698	0.444405	0.0188228	0.0210184	-0.0156887	-0.14252	0.0499196	-0.0578892	-0.00362841	-0.0258915	6.34176e-05	0.00444052	-0.0120142	-0.028881	-0.0180531	-0.0576923	0.0133204	0.0602636	-0.0339324	0.717285
MedianCellsRadialDistributionZernikeMagnitudeW397	0.356834	0.604397	0.424064	0.0707506	0.0361449	-0.00549763	-0.0598481	0.105239	-0.00540386	-0.0196656	0.00490804	0.00613658	0.00551438	0.0180283	-0.0172963	-0.0201328	-0.0534818	0.00139773	0.02288	0.0122295	0.69853
MedianCellsRadialDistributionZernikeMagnitudeW497	0.326852	0.643154	0.355344	0.0814986	0.0280971	0.00537283	-0.0819318	0.0975474	-0.0109499	0.0125101	-0.0138408	0.0147767	0.0110589	0.00261361	-0.0189786	-0.00616218	-0.02717	0.00388259	0.0269196	-0.0139206	0.673323
MedianCellsRadialDistributionZernikeMagnitudeW375	0.390404	0.568968	0.455589	0.0642231	0.0393572	-0.0152135	-0.0882311	0.0694863	-0.0284506	-0.0355775	0.0200805	0.000704587	0.00514115	0.00932405	-0.0239961	-0.0283182	-0.075668	0.00962799	0.0480948	-0.00780742	0.714381
MedianCellsRadialDistributionZernikeMagnitudeW475	0.352791	0.616872	0.393643	0.0761971	0.0245068	-0.0107037	-0.0987235	0.0704111	-0.0288738	0.00627844	-0.00145748	0.0129939	0.0114871	-0.0117246	-0.0216768	-0.0109848	-0.0477615	0.00676441	0.0477013	-0.0326778	0.688746
MedianCellsRadialDistributionZernikeMagnitudeW386	0.381263	0.554747	0.495181	0.0202945	0.0568471	0.0215433	-0.12107	0.0622278	-0.0497728	0.00159899	0.00132178	0.017947	0.00968254	-0.00194148	0.00333552	-0.0435348	-0.0729626	-0.0048044	-0.00309203	0.02273	0.731629
MedianCellsRadialDistributionZernikeMagnitudeW486	0.342163	0.601987	0.436235	0.0275723	0.0461711	0.018734	-0.142927	0.0669659	-0.0542087	0.041408	-0.0281349	0.0205776	0.0120018	-0.0187609	-0.00161986	-0.019987	-0.0427624	-0.00119499	0.00824322	-0.00962911	0.706678
MedianCellsRadialDistributionZernikeMagnitudeW344	0.382613	0.582857	0.397585	0.153769	0.0787492	-0.014633	-0.12456	0.0267839	-0.0488506	0.00509895	-0.00983096	0.000854048	-0.0116191	0.025811	-0.0206713	-0.0513812	-0.0858556	0.00396275	0.00575733	0.0471442	0.706503
MedianCellsRadialDistributionZernikeMagnitudeW444	0.351407	0.625275	0.34677	0.1369	0.0659891	-0.00878003	-0.136032	0.043505	-0.0466424	0.0334072	-0.0317931	0.00880947	-3.88368e-05	0.0198945	-0.0277021	-0.0337689	-0.0637712	0.00233803	0.0185508	0.017275	0.689673
MedianCellsRadialDistributionZernikeMagnitudeW364	0.421394	0.495702	0.527991	0.00694721	0.0682055	0.00227399	-0.16655	0.0419138	-0.0821152	-0.0454798	0.0286233	-0.00387117	-0.00694094	0.00484552	-0.0165644	-0.0439865	-0.100002	-0.00870706	0.00943506	0.0378224	0.759791
MedianCellsRadialDistributionZernikeMagnitudeW464	0.396108	0.554788	0.465688	0.00593806	0.0428749	0.0170478	-0.164753	0.0549996	-0.0797851	0.0155971	-0.0046518	0.0135461	0.00710093	-0.00914331	-0.00809938	-0.025909	-0.0739884	-0.0137283	0.0188751	0.00666285	0.727638
MedianCellsRadialDistributionZernikePhaseW177	0.0163589	0.0246379	0.0382435	-0.0258174	0.0249653	-0.0336884	-0.0368691	0.0419191	-0.0919709	0.115172	-0.0162907	-0.0965535	-0.122658	-0.0168391	-0.0992629	-0.0404024	0.201874	0.0347941	0.241556	0.0425753	0.168129
MedianCellsRadialDistributionZernikePhaseW377	0.00605342	0.0301211	0.0341007	-0.038328	-0.00512951	0.0271569	-0.0164665	-0.00293298	0.0612906	0.0870672	0.00360764	-0.046579	-0.0436142	-0.0329894	0.0112913	-0.112628	0.192797	0.0599627	0.169411	0.121926	0.118274
MedianCellsRadialDistributionZernikePhaseW477	0.0143769	0.043682	0.0291061	-0.0454938	0.0210216	-0.0438268	-0.0588632	0.0514495	-0.0271231	0.163779	-0.00646173	-0.142503	-0.134041	-0.0649649	-0.113584	-0.0310258	0.208621	0.0722834	0.282235	-0.0174098	0.226173
MedianCellsRadialDistributionZernikePhaseW277	-0.0318955	0.0254656	0.0363501	-0.0422709	0.0410521	-0.0460372	-0.0813215	0.0456094	-0.0667422	0.157089	0.0144296	-0.119246	-0.141519	-0.030451	-0.129006	-0.0363753	0.209923	0.025849	0.300078	0.0188462	0.23489
MedianCellsRadialDistributionZernikePhaseW577	-0.0600715	-0.00692806	0.0670439	-0.00659661	0.0491468	-0.062656	-0.0617104	0.0100012	-0.0733568	0.0313616	0.121681	-0.151041	-0.101932	0.0421069	-0.108029	-0.0799075	0.155881	0.0507233	0.25537	0.0669474	0.189215
MedianCellsRadialDistributionZernikePhaseW186	-0.0344905	-0.0166518	0.0240683	0.0250447	-0.0095218	-0.00267842	-0.0102548	0.0501139	0.0359186	0.114988	-0.0818391	0.118816	-0.0639022	-0.0621558	-0.0861013	0.0877222	-0.109735	-0.163953	0.0351144	-0.321728	0.207434
MedianCellsRadialDistributionZernikePhaseW386	-0.0414503	-0.0234214	0.0552767	0.0066675	0.0271822	-0.0201172	-0.0514686	0.0246749	0.0283453	0.0469187	-0.0137226	0.137399	-0.106261	-0.0243157	-0.119044	0.133914	-0.082132	-0.163227	0.0919193	-0.446576	0.317095
MedianCellsRadialDistributionZernikePhaseW486	-0.0621052	-0.0322837	0.0741534	0.0267498	0.0338881	-0.0148155	-0.0465422	-0.00354811	0.0289206	-0.022622	-0.0171478	0.136154	-0.0992625	0.0173125	-0.0698177	0.0737559	-0.0886012	-0.128244	0.0508344	-0.381497	0.227728
MedianCellsRadialDistributionZernikePhaseW286	-0.0258284	-0.0496058	0.0846674	0.0507122	0.0156074	0.0343829	-0.016203	-0.0205467	-0.00168378	-0.0151534	0.000861689	0.146175	-0.0881025	0.0208182	-0.0787177	0.134856	-0.088836	-0.115073	0.082459	-0.378434	0.240303
MedianCellsRadialDistributionZernikePhaseW586	-0.0324697	-0.00746598	0.0145364	0.0282162	0.0132549	0.00901017	-0.0388982	-0.0132413	0.0668351	0.0792113	0.0361377	0.159752	-0.048416	-0.029156	-0.0807067	0.120051	-0.110053	-0.12754	0.0261489	-0.381217	0.240139
MedianCellsRadialDistributionZernikePhaseW371	-0.0277317	-0.0779742	-0.0543494	0.0424996	-0.0560805	0.056332	0.0685707	0.110056	-0.00123865	-0.114079	-0.100032	-0.0525933	-0.0512673	0.16694	0.455532	-0.0885379	-0.0485996	-0.0924868	-0.0402892	0.0605911	0.322586
MedianCellsRadialDistributionZernikePhaseW471	-0.036848	-0.0588341	-0.0186237	0.050853	-0.0507324	0.0266369	0.066857	0.0651918	-0.00426622	-0.123748	-0.0689667	-0.0303254	-0.00883435	0.154576	0.377562	-0.096807	-0.0711057	-0.120862	-0.0761472	0.0443812	0.244091
MedianCellsRadialDistributionZernikePhaseW271	0.00657323	-7.10569e-05	-0.00403031	0.0284479	-0.000561764	-0.00697156	0.0167775	0.0922305	-0.0571466	-0.0983657	-0.0320261	-0.162149	-0.115917	0.167202	0.315845	-0.0698363	-0.0618427	-0.11248	-0.00511857	-0.00497429	0.212521
MedianCellsRadialDistributionZernikePhaseW571	-0.0288522	-0.0999183	0.0186007	0.0801049	-0.043908	0.0603181	0.0857966	0.0961393	-0.0394946	-0.171882	-0.15494	-0.0653635	-0.0803585	0.168426	0.429641	-0.117768	-0.0155014	-0.111014	-0.0337622	0.0657986	0.35045
MedianCellsRadialDistributionZernikePhaseW171	-0.0409035	-0.00686097	-0.0575867	0.0109668	-0.0239409	0.0642806	0.1012	0.0696709	-0.0235049	-0.114101	-0.153567	-0.0437433	-0.145781	0.171359	0.384156	-0.0144721	-0.0207341	-0.0787452	-0.064018	0.0569584	0.2764
MedianCellsRadialDistributionZernikePhaseW131	-0.114435	0.133563	0.0877237	0.01051	0.0450136	0.058731	0.0483818	-0.018396	-0.00309215	-0.142778	-0.2445	-0.217542	-0.255932	0.205832	0.445054	0.0461408	-0.0376179	0.0552776	-0.0869618	-0.101079	0.504715
MedianCellsRadialDistributionZernikePhaseW331	-0.0943436	0.0619873	0.0311586	-0.0328347	0.041848	0.0510533	-0.0103484	0.0415634	0.0292377	-0.160414	-0.206493	-0.280144	-0.371399	0.214051	0.536738	-0.00686757	-0.0498902	0.0459439	-0.0609713	-0.145408	0.670043
MedianCellsRadialDistributionZernikePhaseW431	-0.07286	0.0924724	0.0552176	-0.0459217	0.0391184	0.0271301	-0.0339136	0.0773663	0.0377753	-0.149943	-0.208361	-0.278626	-0.380364	0.224351	0.489261	-0.00988754	-0.0731997	0.0378962	-0.0544137	-0.133719	0.635496
MedianCellsRadialDistributionZernikePhaseW231	-0.0798341	0.0564575	0.0105897	-0.0229468	0.0405847	0.0817693	-0.0302138	0.0791573	-0.0233183	-0.185557	-0.199197	-0.283647	-0.409703	0.208202	0.492826	0.0750839	-0.0572899	0.070785	0.0148732	-0.140663	0.668842
MedianCellsRadialDistributionZernikePhaseW531	-0.10609	0.120767	0.0236911	-0.0144472	0.0440835	0.0587058	-0.00783162	0.0468237	0.0262908	-0.186931	-0.173269	-0.270088	-0.365972	0.167549	0.524136	0.0333345	-0.0675778	0.0534198	-0.0688843	-0.150088	0.645387
MedianNucleiAreaShapeArea	-0.0544831	0.310926	-0.40425	-0.305661	0.197723	-0.288539	-0.105647	-0.186868	-0.29546	-0.139298	-0.133264	0.0877301	0.139722	0.075977	-0.030674	-0.0721003	0.0778347	0.167546	-0.146568	-0.136215	0.762676
MedianNucleiAreaShapeMinFeretDiameter	-0.242107	0.129646	-0.414205	-0.185449	0.193053	-0.483715	-0.122641	-0.109855	-0.157215	-0.115479	-0.0143978	0.0734091	0.123315	-0.058018	-0.0617055	-0.0789467	0.0416854	0.182395	-0.232706	-0.140986	0.761035
MedianNucleiAreaShapeMinorAxisLength	-0.156151	0.156199	-0.485301	-0.204603	0.185824	-0.442868	-0.108864	-0.129922	-0.200629	-0.0994204	-0.0235145	0.0792329	0.140406	-0.0338859	-0.0425656	-0.0911141	0.0254355	0.185625	-0.225408	-0.139857	0.77897
MedianNucleiAreaShapeMedianRadius	0.232012	0.332437	-0.556669	-0.258369	0.127443	-0.111153	-0.0601871	-0.200437	-0.344344	-0.0429837	-0.0717941	0.0480171	0.120561	0.150643	-0.0133632	-0.0728933	0.0102714	0.1425	-0.0601031	-0.0913976	0.816351
MedianNucleiAreaShapeMaximumRadius	0.17644	0.24946	-0.574363	-0.267382	0.162392	-0.235152	-0.0647723	-0.212318	-0.34316	-0.0491884	-0.0750347	0.0653733	0.15652	0.112871	-0.0129561	-0.0987504	-0.00312656	0.170539	-0.103194	-0.114557	0.855795
MedianNucleiAreaShapeMeanRadius	0.199008	0.302759	-0.574442	-0.273452	0.146143	-0.158167	-0.065977	-0.208163	-0.349149	-0.0397684	-0.0803742	0.0661755	0.148053	0.139285	-0.00661739	-0.0935028	-0.00992619	0.156809	-0.0823914	-0.0949382	0.855008
MedianCytoplasmAreaShapeZernike60	0.164286	-0.106718	-0.635604	0.253114	0.000241422	-0.0323505	0.122132	-0.025963	-0.108627	-0.0209554	0.0664043	-0.0255229	-0.0190782	0.0152184	-0.0384657	0.00701628	-0.0344546	-0.0346572	-0.063761	-0.00118409	0.548954
MedianCytoplasmAreaShapeZernike80	0.181265	0.0448288	-0.62468	0.180747	-0.00185147	0.0484358	0.0312269	-0.0423329	-0.0200522	-0.0193104	-0.0180914	-0.00939479	0.0079671	-0.014631	-0.0507265	0.0466333	-0.00232743	-0.0215544	-0.0113051	-0.0533919	0.472542
MedianCytoplasmAreaShapeZernike82	0.21331	0.288842	-0.526502	0.222224	0.0665275	0.106428	0.00500111	-0.25301	0.119334	-0.102501	0.0547846	-0.00787506	0.00757791	0.0237391	-0.0197604	-0.0619395	-0.0561345	-0.00243177	-0.081815	0.0313038	0.5788
MedianCytoplasmAreaShapeZernike91	0.185141	0.273346	-0.623441	0.154626	0.0307851	0.11106	-0.0528935	-0.0895419	0.0821579	-0.110259	0.0266138	-0.00269102	0.0261193	-0.0110699	-0.0396815	-0.017394	-0.09549	-0.0202896	-0.0736526	-0.00832835	0.58301
MedianCellsAreaShapeZernike20	0.000826258	0.388592	-0.567624	0.301443	0.0844069	-0.0359498	0.0499373	-0.174997	0.212647	-0.118295	0.149762	-0.023853	-0.0213191	-0.08426	-0.0371284	-0.0420522	-0.0136325	-0.0261738	-0.18494	0.0552773	0.736644
MedianCytoplasmAreaShapeZernike71	0.149206	0.209362	-0.666423	0.242033	0.0530143	0.079916	0.0314191	-0.136567	0.135371	-0.136314	0.0400782	-0.00522293	0.0046068	0.0518822	-0.0371649	-0.0471142	-0.0505953	0.00695249	-0.101186	0.0528473	0.658123
MedianNucleiAreaShapeZernike62	0.0208182	0.30179	-0.184471	-0.128075	0.132488	0.00079996	0.0128572	-0.112161	-0.181012	-0.0127755	0.0550157	0.00638538	0.121073	0.138342	-0.0118457	-0.130929	-0.227305	0.0522777	-0.0259909	0.00708718	0.314445
MedianNucleiAreaShapeZernike00	0.424425	-0.115904	-0.629494	-0.0765662	-0.0127003	-0.0405465	0.0864116	-0.0254676	-0.156672	0.0339027	0.0613104	0.0181961	0.108246	0.00564251	0.0140367	-0.083687	-0.134548	0.0872743	-0.0953932	-0.0502252	0.691694
MedianNucleiAreaShapeSolidity	0.526269	0.25989	-0.373967	-0.147006	-0.000165283	0.195454	0.0536889	-0.138792	-0.257655	0.0400652	-0.0137794	0.039533	0.0734925	0.178521	0.0536152	0.00280917	0.0122397	0.0126086	0.117484	-0.00186014	0.690324
MedianNucleiAreaShapeExtent	0.50967	0.154091	-0.58375	-0.151568	0.011952	0.122392	-0.00893547	-0.0812962	-0.259737	0.0888386	-0.0160272	0.00818569	0.0834614	0.132094	0.00621442	-0.0617844	-0.085853	0.0552727	-0.00253123	-0.040243	0.785058
MedianNucleiAreaShapeFormFactor	0.474119	0.197657	-0.598285	-0.0781922	0.0325338	0.18889	-0.0565806	-0.0983635	-0.243539	0.0588659	0.0146849	0.0549747	0.156342	0.148232	0.0287679	-0.0456468	-0.0733792	0.0648256	-0.0299013	-0.0239501	0.803926
MedianCellsRadialDistributionZernikePhaseW155	0.036879	0.0258965	0.0202985	-0.00490408	-0.015663	0.0500414	0.0161971	-0.0159817	-0.0691495	-0.0950759	-0.0370717	0.00295348	-0.0154689	-0.0750313	0.0671391	-0.052358	0.110774	0.189749	0.343531	0.239766	0.257833
MedianCellsRadialDistributionZernikePhaseW355	0.0231733	-0.0264242	0.00926252	0.0107204	-0.0361891	0.0530075	0.0775406	-0.0330106	-0.100011	-0.124807	-0.014444	0.0537961	0.0825141	-0.0726894	0.151452	-0.0763345	0.132601	0.167632	0.342844	0.411147	0.414464
MedianCellsRadialDistributionZernikePhaseW455	0.0360615	0.00168503	-0.0168218	0.0109847	-0.0279175	-0.0044217	0.0630537	-0.0136941	-0.0913399	-0.0866664	0.0619139	0.0229166	0.0673777	-0.076641	0.144104	-0.055533	0.0971034	0.149141	0.32805	0.383385	0.347418
MedianCellsRadialDistributionZernikePhaseW255	-0.0141388	0.0044746	0.0477323	-0.00145904	-0.0245284	0.0400444	0.0383121	-0.0154786	-0.0657272	0.0409895	-0.148464	0.0271119	0.0307134	-0.054404	0.117815	-0.0582888	0.192681	0.171448	0.365849	0.355628	0.383208
MedianCellsRadialDistributionZernikePhaseW555	-0.0175314	0.00838585	0.0136511	0.0013669	-0.0267728	0.0672473	0.0708323	-0.0368559	-0.0182646	-0.0484116	-0.0721135	0.0369855	0.072781	-0.128349	0.141838	-0.0807352	0.114815	0.200246	0.339283	0.371205	0.37602
MedianCellsRadialDistributionZernikePhaseW195	0.0169363	-0.0445672	0.0348212	0.0268252	-0.0450016	0.102727	0.050975	-0.0406932	-0.0202808	-0.122419	-0.0847297	0.0466584	0.0696604	-0.0211462	0.162522	-0.105717	0.0677031	0.0692602	0.102055	0.251509	0.171733
MedianCellsRadialDistributionZernikePhaseW395	-0.0249198	-0.0445271	0.0176102	0.00550952	-0.0583551	0.0533836	0.024636	0.0168967	0.0114384	-0.129075	-0.128156	0.0297847	0.0364079	-0.0627424	0.119473	-0.114392	0.0928489	0.161929	0.150585	0.233866	0.189027
MedianCellsRadialDistributionZernikePhaseW495	-0.00635788	-0.0468577	-0.00520193	0.0278979	-0.0572142	0.0317456	0.0281063	0.0268144	0.0178611	-0.0984594	-0.0879715	0.00943098	0.0386284	-0.0729635	0.12279	-0.0983666	0.0904691	0.159064	0.133475	0.218474	0.157274
MedianCellsRadialDistributionZernikePhaseW295	-0.00382612	0.00626943	0.0295168	0.0187545	-0.0443537	0.0245619	-0.0340878	0.0349896	-0.0319873	-0.128045	-0.044995	-0.00139798	0.0108383	-0.0586777	0.0492436	-0.056378	0.074169	0.157472	0.236564	0.211353	0.165774
MedianCellsRadialDistributionZernikePhaseW595	-0.0261988	-0.0316759	-0.00258903	0.00503702	-0.0461133	0.0448994	-0.0127978	-0.0282765	0.0697449	-0.0510761	-0.177349	0.0319616	0.0209124	-0.122357	0.0816053	-0.107895	0.156338	0.190649	0.185932	0.22522	0.226568
MedianCellsRadialDistributionFracAtDW11of4	0.045676	-0.166615	-0.322993	0.372708	0.0744315	0.119899	-0.594465	-0.298257	0.0924185	-0.00727942	-0.0562247	0.0289942	0.0801823	-0.05472	0.033648	0.0329431	-0.0291484	-0.0164001	0.0226455	-0.0416287	0.762946
MedianCellsRadialDistributionFracAtDW31of4	0.083116	-0.451892	-0.0570241	0.496978	0.00306796	0.0753622	-0.432534	-0.262526	0.138311	0.03913	0.00841646	-0.0353083	-0.0213817	-0.0462075	0.0293311	0.0272403	-0.0410192	-0.031083	0.0165107	0.0115017	0.752275
MedianCellsRadialDistributionFracAtDW21of4	0.0752309	-0.337207	-0.160181	0.493827	-0.0265991	0.116788	-0.525902	-0.236405	0.164219	0.012925	-0.0272346	-0.0106228	0.00666705	-0.0612374	0.027291	0.0436314	-0.0508007	-0.0587917	0.0422094	-0.00479832	0.777973
MedianCellsRadialDistributionFracAtDW51of4	0.07067	-0.341397	-0.212132	0.477764	0.00292601	0.11125	-0.510018	-0.232231	0.192759	-0.00337679	-0.0175043	-0.00831038	0.00829239	-0.079515	0.023907	0.0479207	-0.0523907	-0.0630511	0.0236656	0.00481976	0.775345
MedianCytoplasmAreaShapeZernike51	0.303421	-0.0405509	-0.593283	0.330228	0.0488123	-0.0740396	0.0786525	-0.232214	0.0669342	0.00520925	0.109321	-0.0747691	-0.0554717	0.0606025	-0.0825965	-0.0436457	0.0159097	0.080408	-0.0408586	-0.0396715	0.670205
MedianCytoplasmAreaShapeZernike62	0.292382	0.00536034	-0.423623	0.312516	0.0223163	-0.0236806	0.11563	-0.37203	-0.013435	-0.159666	0.185687	-0.0323973	-0.018359	0.127951	-0.022162	-0.0483097	-0.00374271	0.0598345	-0.0654166	0.0893759	0.612072
MedianCellsRadialDistributionZernikePhaseW382	-0.017317	0.0146761	-0.0190856	-0.00739633	0.0316668	0.00320053	-0.0178008	0.0453081	-0.147467	0.0862741	-0.0510753	-0.359719	0.072821	-0.067448	-0.0781764	0.0574226	0.00128705	-0.102898	0.055354	-0.092574	0.206998
MedianCellsRadialDistributionZernikePhaseW482	-0.00854678	0.036186	-0.0269541	-0.00741338	0.0418219	-0.0308376	-0.0429434	0.0421837	-0.159165	0.0408574	0.0459047	-0.312245	0.0379735	-0.053009	-0.072917	0.0380805	-0.0204159	-0.0714348	0.0920486	-0.0906199	0.168318
MedianCellsRadialDistributionZernikePhaseW282	-0.0268638	0.0421509	-0.00167502	-0.0107608	0.0577744	-0.0409913	-0.0560215	-0.0470014	-0.142351	0.0433572	-0.039258	-0.413195	0.100316	-0.0306535	-0.110767	0.0524502	0.0116774	-0.0776317	-0.00856869	-0.108313	0.251389
MedianCellsRadialDistributionZernikePhaseW582	-0.00278158	0.0350871	-0.0569896	-0.00239481	0.0428855	-0.0305365	-0.0508156	0.0236493	-0.134691	0.0337863	-0.00764673	-0.426282	0.0894181	-0.109471	-0.072281	0.0704231	-0.00252795	-0.0816663	0.0207986	-0.125475	0.26448
MedianCellsRadialDistributionZernikePhaseW182	-0.0007929	0.00850182	-0.020686	0.0311029	0.0136605	0.0394195	0.0528817	-0.0754369	-0.0262427	-0.0878193	0.0405174	-0.280157	0.253017	-0.0222581	0.115414	-0.014097	-0.0351191	-0.0771994	-0.154896	0.117456	0.22324
MedianCellsRadialDistributionZernikePhaseW142	0.0189621	0.0365922	-0.0091484	-0.00786121	0.0168355	0.0573039	0.0245346	-0.051297	-0.066903	-0.0698509	-0.102841	-0.610467	0.33386	-0.106334	0.0221601	-0.0479892	0.028033	-0.0754401	-0.101628	0.0313678	0.544598
MedianCellsRadialDistributionZernikePhaseW342	0.0179033	0.0638192	-0.0276098	-0.0396956	0.0271686	-0.0299818	-0.0410495	0.0687915	-0.161651	0.0471199	-0.020801	-0.725262	0.332492	-0.189205	-0.034434	0.0378491	0.0128195	-0.129774	-0.0102755	-0.0243223	0.736245
MedianCellsRadialDistributionZernikePhaseW442	0.0385975	0.0545045	-0.0144317	-0.0294565	0.0221812	0.013523	-0.0167057	0.0224722	-0.146913	0.0123269	-0.0467732	-0.700176	0.352496	-0.162549	-0.0365416	0.049647	0.0193844	-0.128338	-0.0108783	-0.0138415	0.692796
MedianCellsRadialDistributionZernikePhaseW242	0.0498353	0.0689184	-0.0293219	-0.0454805	0.0304526	-0.0121365	-0.0148571	0.02379	-0.140611	0.0361182	-0.0556245	-0.718515	0.371247	-0.171971	-0.0325684	0.0606828	0.0384884	-0.142852	-0.0147167	-0.0191698	0.747071
MedianCellsRadialDistributionZernikePhaseW542	0.0413479	0.0974382	-0.030833	-0.0527673	0.0345997	-0.0401881	-0.0427216	0.0237425	-0.14161	0.0264148	0.062358	-0.720346	0.360475	-0.181281	-0.0361478	0.0702358	-0.0213209	-0.125576	0.0141064	-0.0433374	0.751023
MedianCytoplasmIntensityMinIntensityEdgeW1	-0.0975889	-0.134313	0.229595	0.135004	-0.0354396	0.101522	0.186568	-0.101695	0.0296375	0.0754868	-0.494622	-0.0546074	-0.0602606	0.144392	-0.204015	-0.179138	-0.0335431	0.0670162	-0.169	-0.0692522	0.546591
MedianCellsIntensityMinIntensityEdgeW1	-0.12506	-0.146348	0.243617	0.141436	-0.0332734	0.0914188	0.178048	-0.0954023	0.0355181	0.0759053	-0.48741	-0.0540719	-0.0590054	0.138779	-0.204498	-0.176476	-0.0385107	0.065911	-0.167176	-0.0690059	0.548435
MedianCellsIntensityLowerQuartileIntensityW1	-0.0316792	-0.291037	0.232401	0.199206	-0.0361651	0.0726068	0.234442	-0.163286	0.0575059	0.0196924	-0.415221	-0.0455933	-0.00717197	0.0910358	-0.153066	-0.179296	-0.101323	0.0935759	-0.219676	-0.0659592	0.581332
MedianCytoplasmIntensityLowerQuartileIntensityW1	-0.0232728	-0.24295	0.252554	0.176931	-0.0415509	0.0768404	0.240463	-0.147218	0.0594852	0.0641901	-0.443757	-0.0577789	-0.0273267	0.117687	-0.181585	-0.173002	-0.0818007	0.094079	-0.195036	-0.0653577	0.58505
MedianCellsIntensityMeanIntensityEdgeW1	0.083054	-0.158013	0.441752	0.137733	-0.0779606	0.0517344	0.432591	-0.22425	0.190322	0.0879167	-0.288934	-0.133686	-0.107383	0.0887699	-0.176456	-0.129434	-0.0501538	0.149031	-0.118317	-0.0163984	0.74376
MedianCellsIntensityMedianIntensityW1	0.110424	-0.48594	0.195117	0.292349	-0.0713095	0.0438078	0.243679	-0.244546	0.0358897	0.00212821	-0.300532	-0.017185	0.0224293	0.051068	-0.0810117	-0.146028	-0.10581	0.104548	-0.164735	-0.0434881	0.672117
MedianCytoplasmIntensityMedianIntensityW1	0.0802109	-0.397286	0.2309	0.245453	-0.0807237	0.0552458	0.29082	-0.178747	0.0791686	0.0230956	-0.372898	-0.0299482	0.00943658	0.0748982	-0.122616	-0.153598	-0.119962	0.0970721	-0.192128	-0.0422571	0.657517
MedianCellsIntensityMADIntensityW1	0.192396	-0.544101	0.171092	0.320093	-0.0584303	0.0293198	0.154955	-0.293315	-0.0285258	0.0172068	-0.140894	0.0100421	0.045982	0.00873035	-0.00171154	-0.0657596	-0.0615828	0.0779309	-0.0146701	-0.0561029	0.61992
MedianCytoplasmIntensityMADIntensityW1	0.203091	-0.529865	0.173624	0.299798	-0.0919067	0.0577018	0.258279	-0.226987	0.0343993	-0.031783	-0.186849	0.055333	0.097296	0.0044281	0.0273285	-0.0721874	-0.119076	0.0534138	-0.0747136	-0.00888238	0.650339
MedianCellsIntensityUpperQuartileIntensityW1	0.353579	-0.451546	0.301737	0.288477	-0.0696448	0.00837253	0.0385625	-0.353837	0.075652	0.150745	-0.0893919	-0.0614765	-0.00992099	0.0678784	-0.000517248	-0.031101	0.0216217	0.0840977	0.0429344	-0.0128113	0.690223
MedianCytoplasmIntensityMeanIntensityW1	0.335289	-0.425837	0.366206	0.216276	-0.157536	0.0522189	0.384747	-0.202244	0.164922	0.109221	-0.197849	-0.0517041	-0.0153514	0.0577506	-0.0423182	-0.0876991	-0.0622326	0.0805788	-0.0555381	0.0179232	0.798886
MedianCytoplasmIntensityUpperQuartileIntensityW1	0.248181	-0.472419	0.323259	0.215428	-0.115919	0.0199403	0.299941	-0.24559	0.101194	0.115195	-0.205613	-0.0704394	-0.0189792	0.0835263	-0.0772048	-0.0831654	-0.0516486	0.137964	-0.0196944	-0.028082	0.713633
MedianCellsIntensityMeanIntensityW1	0.463562	-0.449263	0.19729	0.334502	-0.11091	0.110574	0.162274	-0.26319	0.11094	0.0835263	-0.192239	-0.00590165	0.0785736	0.0695214	0.00058701	-0.0446102	-0.0515669	0.0448073	-0.0199189	-0.0208003	0.762441
MedianCytoplasmIntensityMeanIntensityEdgeW1	0.458084	-0.36754	0.186685	0.342985	-0.129394	0.0651397	0.302412	-0.226003	0.207601	0.0833404	-0.185781	-0.0371418	0.0428383	0.0755601	-0.0246691	-0.028568	-0.0477646	0.0410555	-0.0381623	-0.00124335	0.761266
MedianNucleiAreaShapeZernike80	0.0763661	-0.12375	0.102496	-0.039207	0.00868574	-0.0353128	0.0862008	0.00292785	-0.208093	0.0368807	0.0962805	0.0378408	0.096455	0.102325	0.0104482	0.0550019	-0.138744	-0.0285604	0.143675	-0.0453948	0.162992
MedianNucleiAreaShapeZernike82	0.126387	0.0230498	0.0456416	-0.0944129	0.0165428	-0.0469181	0.0290381	0.00339952	-0.0515612	0.00227605	0.138127	-0.0432008	0.000518441	0.0136544	-0.0624519	0.0274056	-0.0828226	0.0248967	0.103073	-0.0854341	0.0846814
MedianCellsRadialDistributionZernikeMagnitudeW188	0.0385826	-0.0842208	0.574816	-0.0328992	-0.0830126	0.159083	0.457774	-0.0869339	0.103387	0.0811726	-0.346452	-0.0650004	-0.0890604	0.135155	-0.123487	-0.145876	0.0497029	0.0976797	-0.142538	0.0440343	0.827918
MedianCellsRadialDistributionZernikeMagnitudeW177	0.118735	-0.0297539	0.559811	-0.0600011	-0.0974949	0.0809118	0.566596	-0.0754041	0.165449	0.0992911	-0.0349794	-0.129372	-0.124572	0.0700321	-0.158869	-0.0491898	-0.0128002	0.152506	-0.0578102	-0.0103372	0.804886
MedianCellsRadialDistributionZernikeMagnitudeW199	0.0934592	-0.00899494	0.552815	-0.07229	-0.101676	0.0709772	0.564297	-0.032926	0.175	0.0914706	-0.0615549	-0.136339	-0.135225	0.0778178	-0.155014	-0.0678362	0.00164142	0.154982	-0.0705969	0.00953567	0.797976
MedianCellsRadialDistributionZernikeMagnitudeW186	0.171087	-0.0997229	0.658846	-0.0372221	-0.0665594	0.169783	0.450699	-0.179348	0.0940972	0.084001	-0.188082	-0.0781687	-0.072692	0.094412	-0.108107	-0.0940065	0.0612196	0.111546	-0.0498728	-0.00518336	0.854053
MedianCellsRadialDistributionZernikeMagnitudeW197	0.173805	-0.047601	0.618669	-0.0726037	-0.0713016	0.0827282	0.51781	-0.103977	0.133314	0.117635	0.0196782	-0.132413	-0.128284	0.0587119	-0.151006	-0.0307219	0.0100905	0.141077	-0.0178213	-0.0387251	0.826367
MedianCellsRadialDistributionZernikeMagnitudeW155	0.159701	-0.080864	0.591285	-0.021299	-0.0933626	0.108447	0.525624	-0.155827	0.14762	0.0667379	-0.010396	-0.132791	-0.114163	0.028272	-0.166037	-0.0335073	-0.0150594	0.171986	-0.0166356	-0.0431101	0.821606
MedianCellsRadialDistributionZernikeMagnitudeW144	0.136644	-0.13749	0.623481	-0.00546642	-0.0695099	0.163594	0.453952	-0.21144	0.110941	0.0692346	-0.226482	-0.0898463	-0.0705368	0.091281	-0.126327	-0.125842	0.0126596	0.156355	-0.0933435	0.0185194	0.863941
MedianCellsRadialDistributionZernikeMagnitudeW166	0.0672982	-0.105136	0.592494	-0.0315082	-0.0747054	0.162504	0.464204	-0.134905	0.101036	0.0798567	-0.307391	-0.0791345	-0.0873586	0.118237	-0.142001	-0.139908	0.0321082	0.127139	-0.127258	0.0291964	0.846226
MedianCellsRadialDistributionZernikeMagnitudeW164	0.283814	-0.100661	0.712859	0.00229388	-0.0398362	0.198222	0.321914	-0.278907	0.104347	0.0677801	-0.124017	-0.0724903	-0.0301851	0.0593201	-0.0651378	-0.0624676	0.0369977	0.104238	0.0057043	-0.0389447	0.883629
MedianCellsRadialDistributionZernikeMagnitudeW175	0.255962	-0.0748303	0.673031	-0.0327419	-0.0511449	0.127822	0.406047	-0.22781	0.12673	0.0928911	0.0260897	-0.128622	-0.0838058	0.0261319	-0.121035	0.000887341	0.0117577	0.135744	0.0390432	-0.0805489	0.851732
MedianCellsRadialDistributionZernikeMagnitudeW122	0.305864	-0.222082	0.617078	0.092639	-0.0761484	0.218096	0.325518	-0.329246	0.120397	0.0254399	-0.165398	-0.035858	0.00237749	0.0416012	-0.0559429	-0.0590648	-0.020044	0.133945	-0.0186815	-0.00867071	0.870877
MedianCellsRadialDistributionZernikeMagnitudeW133	0.28415	-0.150559	0.61442	0.0454029	-0.0699387	0.141823	0.38364	-0.274577	0.118475	0.0551574	0.00907229	-0.101466	-0.0692212	-0.00811616	-0.117722	0.0121828	-0.019741	0.15717	0.0587334	-0.070805	0.810435
MedianCellsIntensityMaxIntensityEdgeW1	0.196949	-0.0314621	0.532336	0.00188662	-0.0767242	-0.0371462	0.521817	-0.0868002	0.20663	0.130845	0.078693	-0.144553	-0.167521	0.0124468	-0.0850743	-0.0305653	0.0530187	0.058402	0.0520516	0.00451751	0.742504
MedianCellsIntensityStdIntensityEdgeW1	0.19434	-0.086676	0.506202	0.0252523	-0.0659237	-0.029907	0.483198	-0.111759	0.198672	0.121079	0.0803425	-0.143523	-0.172003	0.00471555	-0.089486	-0.0288359	0.0412627	0.0764999	0.066595	-0.00845104	0.685062
MedianCellsIntensityIntegratedIntensityEdgeW1	0.109611	0.0654735	0.455567	-0.136443	-0.10661	-0.0666953	0.659989	0.130795	0.140572	0.120471	0.0402946	-0.102956	-0.123149	0.0406207	-0.0785852	-0.0549769	0.00944593	0.0562858	-0.0384367	0.0349476	0.789432
MedianCytoplasmIntensityIntegratedIntensityEdgeW1	0.319707	0.0354196	0.383255	-0.112742	-0.122979	-0.0577785	0.671177	0.101066	0.205434	0.111435	0.00971126	-0.0656662	-0.0307377	0.066155	-0.0528361	-0.0338877	0.027552	0.0610165	-0.0403384	0.00275889	0.816623
MedianCytoplasmIntensityIntegratedIntensityEdgeW2	0.573414	-0.0225416	0.223027	-0.26609	-0.0815971	-0.385739	0.295504	0.0445738	-0.0493858	0.113382	0.12305	0.0076129	-0.0591103	-0.0423626	0.0950342	0.0372044	0.156831	-0.0221505	-0.0815725	0.00614805	0.772595
MedianCytoplasmIntensityStdIntensityEdgeW1	0.627145	-0.262842	0.139827	0.206001	-0.140507	0.0968615	0.346998	0.00793923	0.232611	0.07238	-0.0270136	0.0162817	0.121077	0.0666912	0.0582696	0.0552139	-0.0372137	-0.0321196	0.0574288	-0.012074	0.765733
MedianCytoplasmIntensityStdIntensityW1	0.52251	-0.311522	0.343054	0.16039	-0.174943	0.0634118	0.406963	-0.082785	0.223348	0.108636	0.0106484	-0.0269316	0.0170375	0.0143588	0.0445733	0.00817699	-0.0177486	0.00234106	0.0392708	0.0285146	0.788322
MedianNucleiIntensityIntegratedIntensityEdgeW1	0.491677	-0.073634	0.287586	-0.0383861	-0.121304	-0.037351	0.55552	0.0259591	0.259513	0.0791789	-0.114776	-0.0107732	0.0849007	0.106854	-0.025651	-0.00889775	0.0488163	0.0668933	-0.0370316	-0.0415156	0.772955
MedianNucleiIntensityMeanIntensityEdgeW1	0.536407	-0.171448	0.297599	0.0779675	-0.176263	0.0777979	0.526811	0.0938184	0.239483	0.110397	-0.0128352	-0.0237438	0.0622786	0.0585833	0.0218101	0.0126978	-0.0415	-0.00324764	0.0291732	0.00233792	0.816029
MedianNucleiIntensityMinIntensityEdgeW1	0.450654	-0.163152	0.326322	0.0450654	-0.201798	0.0750214	0.5708	0.153927	0.206693	0.122838	0.0195003	-0.0279053	0.0375324	0.0442243	0.0220908	-0.00127878	-0.0645106	-0.00769642	0.0197712	0.0184568	0.801857
MedianNucleiIntensityLowerQuartileIntensityW1	0.580737	-0.168842	0.214496	0.104402	-0.171119	0.112955	0.481835	0.11363	0.224034	0.0940335	-0.0341872	0.0120012	0.122994	0.0816603	0.0408457	0.0210731	-0.0590469	-0.0107796	0.0276416	-0.0112378	0.798537
MedianNucleiIntensityMeanIntensityW1	0.602984	-0.230578	0.184091	0.129811	-0.169152	0.121588	0.438677	0.0933515	0.205284	0.0723645	-0.0610266	0.0193366	0.129536	0.0651044	0.0402442	0.0302905	-0.0647509	-0.0201982	0.0480825	-0.0183835	0.794327
MedianCytoplasmIntensityMaxIntensityW1	0.563603	-0.148095	0.277862	0.0808371	-0.134385	0.117498	0.510072	0.0512369	0.289484	0.0452225	0.00230458	0.00563129	0.0916508	0.0571537	0.0474748	0.0231516	-0.00979968	-0.00817598	-0.00179119	0.000105739	0.818492
MedianCytoplasmIntensityMaxIntensityEdgeW1	0.590702	-0.14726	0.253608	0.0959077	-0.128059	0.118	0.474517	0.0456904	0.288512	0.0569343	-0.0174032	0.00517646	0.103273	0.0684554	0.0446433	0.0294566	-0.0152242	-0.0104321	0.00863007	-0.00831395	0.807214
MedianNucleiIntensityMaxIntensityEdgeW1	0.597749	-0.148441	0.262866	0.096335	-0.135464	0.0972989	0.468627	0.0234018	0.279071	0.0636038	-0.028134	-0.00580638	0.0964472	0.0668684	0.0365325	0.0320223	-0.0199654	-0.00894461	0.0172539	-0.00454302	0.805375
MedianCellsRadialDistributionZernikePhaseW360	-0.0250651	-0.377385	0.203387	0.249287	-0.0538309	-0.193708	0.27751	-0.132919	-0.0548953	0.0055164	0.150825	-0.0282787	-0.0265082	-0.00946009	0.000638105	-0.0489385	0.0435826	0.0456297	-0.111807	-0.0627796	0.431861
MedianCellsRadialDistributionZernikePhaseW460	-0.0106295	-0.337755	0.154361	0.285027	-0.0407063	-0.262724	0.227476	-0.193913	-0.0320927	0.0748283	0.171071	-0.0594567	-0.0178278	0.0328596	0.00922137	-0.0514016	0.0590652	0.0853148	-0.117403	-0.0353836	0.448644
MedianCellsRadialDistributionZernikePhaseW260	0.0782366	-0.431638	0.131804	0.242697	-0.0797199	-0.220264	0.244704	-0.167685	-0.0708205	0.0248819	0.176484	-0.0588196	-0.0280945	0.0645369	0.00117898	-0.0255888	0.0846542	0.0708977	-0.0673637	-0.023063	0.47469
MedianCellsRadialDistributionZernikePhaseW560	-0.0216611	-0.399293	0.246646	0.250576	-0.0601606	-0.190228	0.260254	-0.125538	-0.0271632	0.0344271	0.12818	-0.0647985	-0.0427592	0.00480424	-0.0185442	-0.0206751	0.0754543	0.0675919	-0.0682522	-0.0295059	0.44779
MedianCellsIntensityMinIntensityEdgeW5	0.214555	-0.428587	-0.182483	0.137926	0.645227	0.125696	0.134963	0.0247128	-0.0853031	0.014865	-0.0222098	-0.00010792	-0.0435269	-0.0557109	-0.0183932	-0.0144078	0.0011632	0.0259095	-0.0193749	-0.00084202	0.747571
MedianCellsIntensityMADIntensityW5	0.362618	-0.562409	-0.0841099	0.0795266	0.476388	0.0394411	0.0466534	0.0894813	-0.0468216	-0.015275	0.00589617	-0.0140747	0.0127547	0.0188843	-0.0424314	-0.0137859	-0.0632831	0.0212028	0.0663453	-0.0214562	0.714364
MedianCytoplasmIntensityMADIntensityW5	0.363802	-0.518255	-0.0246256	0.12261	0.543139	0.0282348	0.0566125	0.00668615	-0.061202	0.0157387	0.0112618	-0.008259	0.000895696	0.00762243	-0.0269077	0.00137437	-0.0256413	0.013483	0.0476091	-0.0225141	0.724213
MedianCytoplasmIntensityUpperQuartileIntensityW5	0.351314	-0.491769	-0.0420968	0.134952	0.588144	0.0438552	0.0625201	0.00385474	-0.0701458	0.0154093	0.00647462	-0.00332282	-0.0159381	-0.0234021	-0.0193683	0.00390684	-0.0145612	0.00862599	0.0258341	-0.0140985	0.744558
MedianCellsIntensityLowerQuartileIntensityW5	0.3055	-0.439243	-0.0284391	0.189866	0.64357	0.0389092	0.0412779	-0.087756	-0.0869939	0.0756669	0.0127404	-0.00452203	-0.0373942	-0.0126393	0.0101658	-0.0132296	0.0241465	0.0192474	-0.0212232	-0.00144639	0.764942
MedianCellsIntensityMedianIntensityW5	0.326901	-0.503844	-0.0327101	0.16994	0.571856	0.0338481	0.0511092	-0.0329356	-0.106208	0.0182772	0.0142214	-0.00746685	-0.011465	0.010122	-0.0118013	-0.00735092	-0.0179687	0.0126089	0.0283975	-0.0110225	0.736244
MedianCytoplasmIntensityMedianIntensityW5	0.330972	-0.457692	-0.0193807	0.165555	0.624915	0.0286486	0.0572385	-0.0559745	-0.0751311	0.0638883	0.0070945	-0.00303333	-0.0278646	-0.010585	-0.000277278	-0.00238745	0.0162056	0.0128294	0.00513596	-0.0063796	0.755731
MedianCytoplasmIntensityMeanIntensityEdgeW5	0.358181	-0.399217	-0.133759	0.195856	0.664308	-0.0152656	0.0479563	0.0241276	0.0159305	0.0190293	-0.00510293	-0.008917	-0.0447294	-0.0295279	-0.000910104	0.0130221	0.0221695	-0.0193915	0.0205245	0.0183635	0.79373
MedianCellsIntensityMeanIntensityW5	0.366081	-0.510185	-0.0876921	0.115819	0.58333	0.0367403	0.045884	0.0645713	-0.0443393	0.010779	-0.0113861	-0.00153611	-0.0220421	-0.0296129	-0.0142092	-0.00060213	-0.00474016	0.0100713	0.0273617	-0.00208002	0.767963
MedianCytoplasmIntensityMeanIntensityW5	0.36183	-0.473305	-0.0631024	0.12231	0.625629	0.0493243	0.0501036	0.0213236	-0.0429228	0.0234807	-0.000999223	-0.00403773	-0.0317073	-0.0332164	-0.0117514	0.00313241	0.0109935	0.00836991	0.016186	-0.00167458	0.775812
MedianCytoplasmTextureSumVarianceW5300	0.333169	-0.586171	-0.0678418	0.0438102	0.340211	0.0548313	0.0374188	0.181211	-0.0220733	-0.0678141	-0.0359712	-0.018639	-0.0355642	-0.0672089	-0.069556	0.0392721	-0.0389596	0.0307626	0.101457	-0.0387847	0.647259
MedianCellsRadialDistributionZernikeMagnitudeW520	0.363317	-0.526603	-0.137318	0.0504765	0.557869	0.0544462	0.0140182	0.114065	-0.0131204	-0.0228971	-0.011551	0.000533621	-0.0186096	-0.0375231	-0.0284437	-0.00878157	-0.0284059	0.000890759	0.00878804	0.00458575	0.762481
MedianCytoplasmIntensityStdIntensityEdgeW5	0.393688	-0.526734	-0.137624	0.0364397	0.511967	-0.0146299	0.0332288	0.164849	0.0419854	-0.0336607	-0.0301268	-0.0077188	-0.0194022	-0.0216356	-0.026383	0.0239224	-0.00243792	-0.0059571	0.0746072	-0.00511829	0.75492
MedianCellsIntensityStdIntensityW5	0.381525	-0.544784	-0.142562	0.00166766	0.480223	0.0374523	0.0424741	0.210266	0.0239022	-0.0421404	-0.0328708	-0.00841671	-0.012499	-0.032468	-0.0369085	0.0137631	-0.0213172	0.00892082	0.0702416	-0.0077116	0.752497
MedianCytoplasmIntensityStdIntensityW5	0.387154	-0.512116	-0.115966	0.0179501	0.54398	0.0629769	0.0325141	0.159139	0.0311956	-0.043279	-0.0186897	-0.011946	-0.0234968	-0.0381439	-0.0377193	0.0215354	-0.000632477	0.00450475	0.0644807	-0.00766519	0.763653
MedianNucleiIntensityIntegratedIntensityEdgeW5	0.355223	-0.420843	-0.147871	-0.0473907	0.661181	-0.0648514	0.0585288	0.131469	0.0228669	-0.0276206	-0.0418852	0.0183634	0.0115529	-0.0413736	-0.00994181	0.00112286	0.0293311	0.00990097	-0.0144107	-0.017054	0.796259
MedianNucleiIntensityIntegratedIntensityW5	0.307026	-0.40271	-0.209273	-0.117816	0.652782	-0.117201	0.0416896	0.120826	-0.0422025	-0.0331542	-0.081763	0.0460448	0.0495552	-0.0285048	-0.00637473	-0.0314503	0.018703	0.0389337	-0.0522326	-0.0295362	0.791763
MedianCellsIntensityMaxIntensityW5	0.365818	-0.433213	-0.127474	-0.0384124	0.586705	0.076431	0.0942835	0.222163	0.0696881	-0.0429987	0.00378578	-0.00724448	-0.00521877	-0.0203181	-0.00746753	0.00881999	0.034256	-0.00268392	0.0367897	0.00452811	0.757432
MedianCytoplasmIntensityMaxIntensityEdgeW5	0.377468	-0.45407	-0.141724	-0.00264604	0.59941	0.0462491	0.05275	0.195973	0.0674487	-0.0406161	-0.0272603	-0.011329	-0.0252391	-0.0378545	-0.0195394	0.0181236	0.0321728	-0.000359418	0.0489567	0.00258925	0.784662
MedianNucleiIntensityMaxIntensityEdgeW5	0.367237	-0.47378	-0.163466	-0.0143365	0.578861	0.0579227	0.0374001	0.210082	0.0587476	-0.0520091	-0.036305	-0.00899718	-0.0214725	-0.0396641	-0.0281501	0.0150834	0.0185114	0.00713806	0.0492538	0.000372813	0.783655
MedianNucleiIntensityMinIntensityEdgeW5	0.353842	-0.443232	-0.116294	0.0595192	0.610364	-0.036081	0.143921	0.165788	-0.0279872	0.0602966	-0.0126795	0.00987374	0.0119318	-0.0275088	0.034071	0.00686905	-0.0178979	-0.0264419	0.0140089	0.0163105	0.769037
MedianNucleiIntensityLowerQuartileIntensityW5	0.362504	-0.510392	-0.116827	0.0287584	0.555115	0.000113844	0.10135	0.186191	-0.032871	0.010774	-0.0353262	0.0120415	0.00301174	-0.0307967	-0.00425645	0.00265033	-0.0354378	-0.00771749	0.0334771	0.00107304	0.765485
MedianNucleiIntensityMeanIntensityEdgeW5	0.381013	-0.481626	-0.122024	0.0220656	0.595608	0.00221241	0.0761066	0.170138	0.0115953	-0.00364935	-0.0273385	0.00755472	-0.007688	-0.0362317	-0.00697178	0.0113664	-0.0081638	-0.0093868	0.0324589	0.00366637	0.785728
MedianNucleiIntensityMeanIntensityW5	0.373041	-0.51974	-0.13044	0.0169287	0.540007	0.00456215	0.082012	0.193883	-0.00337602	-0.00713738	-0.0374058	0.00863845	-0.00681166	-0.0391994	-0.0150238	0.00411371	-0.0277374	0.0013811	0.0397049	0.000860599	0.768246
MedianCellsRadialDistributionZernikeMagnitudeW560	0.316664	-0.397251	-0.0225827	-0.181578	0.613337	0.166244	-0.045328	0.196448	-0.0184745	-0.0661907	-0.0593177	0.0313594	-0.0281018	-0.125711	-0.0175025	0.00977678	-0.0455357	-0.0364454	-0.027922	0.0211838	0.76688
MedianCellsRadialDistributionZernikeMagnitudeW580	0.332848	-0.38617	0.0813722	-0.182763	0.63046	0.13085	-0.0474178	0.146711	-0.0470803	-0.0510349	-0.00401914	0.0308941	-0.0242642	-0.0922085	-0.00554858	-0.000376862	-0.0282466	-0.0483483	-0.0143241	0.0269637	0.757294
MedianCellsRadialDistributionZernikeMagnitudeW571	0.31241	-0.278679	0.0649978	-0.225412	0.709199	0.163526	-0.0790641	0.133019	0.030782	-0.0486913	-0.0273184	0.0147653	-0.0520977	-0.112035	-0.0263814	-0.012361	-0.0203675	-0.00988083	-0.0392915	0.0113587	0.80653
MedianCellsRadialDistributionZernikeMagnitudeW591	0.329698	-0.287981	0.123911	-0.226668	0.692153	0.142297	-0.0591736	0.100531	0.0281881	-0.0223391	-0.0056689	0.0102276	-0.0419418	-0.111047	0.00917301	-0.00400089	-0.00792989	-0.0149014	-0.0404604	0.00870234	0.788916
MedianCellsRadialDistributionZernikeMagnitudeW551	0.296395	-0.268396	0.00295937	-0.224943	0.724973	0.172902	-0.0870502	0.146268	0.0530664	-0.081697	-0.0347723	0.0163622	-0.0350806	-0.0891587	-0.031717	-0.0251264	-0.0464392	-0.0284883	-0.029756	0.0270396	0.821317
MedianCellsRadialDistributionZernikeMagnitudeW562	0.303447	-0.248742	0.125236	-0.237642	0.721504	0.184102	-0.104182	0.0809893	-0.0102385	-0.0444206	-0.0221968	0.022583	-0.0293754	-0.100409	-0.0183376	-0.0297603	-0.0506176	-0.0236258	-0.0630126	0.0355886	0.821589
MedianCellsRadialDistributionZernikeMagnitudeW582	0.303372	-0.259374	0.160948	-0.23044	0.708035	0.17724	-0.0773019	0.0829207	-0.0289738	-0.0638091	-0.0280663	0.0209057	-0.0419296	-0.100094	-0.0201113	-0.0111742	-0.0360852	-0.0229865	-0.0389499	0.0201067	0.806088
MedianCytoplasmTextureEntropyW5300	0.530887	-0.0898508	-0.241267	-0.0335302	0.638351	0.165209	0.0577583	0.00335216	0.0516615	0.0537644	0.0406048	0.00914437	0.0210824	0.0791564	0.025065	-0.0271527	0.0599263	0.0250361	-0.0235331	0.0109415	0.80764
MedianCytoplasmTextureSumEntropyW5300	0.568529	-0.093295	-0.290098	-0.0523344	0.603569	0.1462	0.0828129	-0.00537203	0.0530083	0.03736	0.0278532	-0.00822122	0.000258829	0.0368402	0.0139341	-0.0233331	0.035892	0.00518431	-0.0145731	0.0178776	0.820374
MedianCytoplasmTextureDifferenceEntropyW5300	0.488483	-0.301465	-0.179252	0.0425585	0.607836	0.21731	0.0241327	0.0728084	0.0104714	0.00126836	0.0367195	0.0228332	0.0236493	0.0716424	0.0195079	-0.012714	0.068165	0.0394692	-0.00966977	-0.00907452	0.800606
MedianCytoplasmTextureDifferenceEntropyW5301	0.504292	-0.293744	-0.191313	0.032878	0.60285	0.212358	0.0262904	0.0672465	0.0133605	0.00811968	0.032185	0.00146719	0.0313479	0.062862	0.0160655	-0.0104219	0.0566015	0.0284942	-0.0120048	-0.0072013	0.80281
MedianCytoplasmTextureDifferenceEntropyW5302	0.493526	-0.29906	-0.181525	0.0444112	0.607117	0.218086	0.0251017	0.0693334	0.00768676	-0.00029778	0.0332266	-0.0218549	0.0477384	0.0590428	0.0138465	-0.0114577	0.0650688	0.031037	-0.0145494	-0.0159728	0.802911
MedianCytoplasmTextureDifferenceEntropyW5303	0.508673	-0.292973	-0.192993	0.0347191	0.598624	0.212486	0.0287227	0.0630345	0.00649422	0.00480887	0.0332277	2.73517e-05	0.029979	0.0572911	0.0126621	-0.00973422	0.0590406	0.0278624	-0.00936105	-0.00833145	0.801358
MedianCellsRadialDistributionZernikeMagnitudeW540	0.317345	-0.464368	-0.154457	-0.173592	0.533827	0.122044	-0.0772595	0.229485	0.0566934	-0.0721381	-0.0445482	0.00477272	-0.0239288	-0.0474946	-0.0614227	-0.0315102	-0.0636732	-0.0190671	-0.0157251	0.0259747	0.752194
MedianNucleiIntensityMADIntensityW5	0.343741	-0.490549	-0.180402	-0.0510867	0.44666	0.0796243	0.00490052	0.241641	0.117457	-0.108366	-0.050632	-0.0045048	-0.0330871	-0.0589664	-0.0752747	-0.0149898	-0.0488145	0.0242794	0.0691636	-0.000836069	0.704553
MedianNucleiIntensityStdIntensityEdgeW5	0.340299	-0.475011	-0.193096	-0.0408221	0.487322	0.136702	0.00626524	0.247948	0.0810289	-0.12209	-0.0366259	-0.0136988	-0.0438132	-0.0784222	-0.0751568	0.0200016	-0.023839	0.00608107	0.0886554	-0.0086993	0.743739
MedianNucleiIntensityStdIntensityW5	0.33815	-0.510051	-0.187164	-0.0297574	0.438972	0.111211	0.0212845	0.254412	0.0847351	-0.132915	-0.0602963	-0.00758913	-0.0482244	-0.0779469	-0.0719293	0.00912359	-0.0264043	0.0189978	0.0815916	-0.00668169	0.730614
MedianCellsRadialDistributionZernikeMagnitudeW566	0.266	-0.128662	0.255578	-0.0324736	0.804964	0.144323	0.0360202	-0.0479475	-0.0672031	0.0673797	0.0209087	-0.0319951	-0.0665044	-0.0172232	4.26497e-06	-0.0581195	-0.0257505	0.0188851	-0.0448506	0.0315197	0.848717
MedianCellsRadialDistributionZernikeMagnitudeW588	0.247602	-0.101334	0.255758	-0.0440947	0.80218	0.14316	0.0458313	-0.0336286	-0.0681393	0.0995803	0.0121121	-0.0371198	-0.0728097	-0.0246318	0.00576717	-0.0596822	-0.00727419	0.0268341	-0.0536122	0.0233818	0.835932
MedianCellsRadialDistributionZernikeMagnitudeW577	0.263008	-0.0550121	0.20889	0.00916653	0.825987	0.136041	0.0706599	-0.0143563	-0.00503265	0.0615188	0.00544183	-0.0419525	-0.0810907	0.00706594	-0.00901949	-0.0511481	-0.000260657	0.011691	-0.0202499	0.0252564	0.837986
MedianCellsRadialDistributionZernikeMagnitudeW599	0.252557	-0.0366105	0.208482	0.0086746	0.823061	0.146768	0.0874439	2.79424e-05	0.0121172	0.0860793	-0.0057695	-0.0318859	-0.0767967	-0.00848626	0.00375646	-0.0351421	0.0128703	0.0135329	-0.0178797	0.0238315	0.832343
MedianCellsRadialDistributionZernikeMagnitudeW555	0.283848	-0.0976189	0.210695	0.019415	0.821766	0.128899	0.0430788	-0.0410373	-0.0182131	0.0229429	0.0416162	-0.0378473	-0.0775201	-0.0106813	-0.0175896	-0.0369425	-0.0221504	0.0109247	-0.000535963	0.0081082	0.842819
MedianCellsRadialDistributionZernikeMagnitudeW575	0.295687	-0.133835	0.238705	-0.0982893	0.798699	0.152898	-0.0122874	-0.000709091	-0.0154635	0.0148373	0.0264003	-0.0260039	-0.0587601	-0.0357961	0.000807877	-0.0265243	-0.0319241	-0.000655077	-0.00930029	0.00746273	0.841865
MedianCellsRadialDistributionZernikeMagnitudeW597	0.28065	-0.104285	0.257977	-0.102659	0.798024	0.148334	0.0300029	0.0122891	-0.0182713	0.0581282	0.0174862	-0.0280199	-0.0643209	-0.0106207	0.00331656	-0.0333899	-0.0121605	0.0030513	-0.0286641	0.0242577	0.838374
MedianCellsRadialDistributionZernikeMagnitudeW533	0.307263	-0.163943	0.175008	0.0048517	0.81189	0.133923	-0.00594822	-0.0439772	-0.0182315	0.00849051	0.0082771	-0.042831	-0.0706161	-0.0222973	-0.0195761	-0.034672	-0.020494	0.00775753	0.00616203	0.0121117	0.841051
MedianCellsRadialDistributionZernikeMagnitudeW553	0.312475	-0.186055	0.177222	-0.118954	0.789684	0.163105	-0.0606422	0.0162501	-0.0180298	-0.0239293	0.00377562	-0.0252152	-0.0518529	-0.0541911	-0.0157027	-0.0335897	-0.0456935	-0.00413603	-0.0136879	0.0119375	0.842944
MedianCellsRadialDistributionZernikeMagnitudeW586	0.282432	-0.149892	0.276718	-0.122377	0.776582	0.162198	-0.00651215	-0.0183284	-0.0582445	0.0517709	0.0386477	-0.0213866	-0.0490871	-0.038305	0.00134363	-0.0475879	-0.0477902	0.0100388	-0.0416345	0.0210957	0.842281
MedianCellsRadialDistributionZernikeMagnitudeW544	0.285926	-0.175053	0.238309	-0.0312099	0.79554	0.136787	0.00758913	-0.0539704	-0.0716172	0.0432363	0.033257	-0.0358036	-0.0646653	-0.0108596	-0.0136874	-0.0493108	-0.046881	0.00966133	-0.0392123	0.0298037	0.845749
MedianCellsRadialDistributionZernikeMagnitudeW564	0.293348	-0.191267	0.243109	-0.13221	0.768997	0.162606	-0.0523164	-0.00993162	-0.0665122	0.00707194	0.0336426	-0.0253109	-0.0510253	-0.0381852	-0.0163283	-0.0432803	-0.0659104	-0.00301047	-0.0359247	0.024315	0.838533
MedianCellsRadialDistributionZernikeMagnitudeW573	0.302053	-0.19641	0.186241	-0.206955	0.754621	0.177613	-0.067015	0.0560209	-0.019011	-0.0197177	-0.00543622	0.000559291	-0.0317834	-0.0936076	-0.00475257	-0.0273701	-0.0530997	-0.0149705	-0.0394474	0.0133014	0.832058
MedianCellsRadialDistributionZernikeMagnitudeW593	0.305069	-0.222988	0.206292	-0.222533	0.724062	0.170789	-0.0550568	0.0538296	-0.0351419	-0.0186581	-0.000231577	0.00857499	-0.0332824	-0.0996751	-0.00119991	-0.0207932	-0.039575	-0.0104065	-0.0360194	0.0115854	0.810472
MedianCellsRadialDistributionZernikeMagnitudeW584	0.298635	-0.207427	0.247428	-0.187727	0.734875	0.189791	-0.0541064	0.0162172	-0.0543775	0.0111949	-0.00904595	0.0088966	-0.0326741	-0.0791639	-0.000881748	-0.0281611	-0.0490174	-0.00991208	-0.0321906	0.0146604	0.823047
MedianCellsRadialDistributionZernikeMagnitudeW595	0.297862	-0.168913	0.268886	-0.167424	0.762744	0.156267	-0.0255901	0.0196572	-0.0323423	0.000571886	0.00835211	-0.008027	-0.0435608	-0.0603054	0.0105321	-0.0198513	-0.0193483	-0.00233225	-0.0190606	0.0139746	0.832982
MedianCellsRadialDistributionZernikeMagnitudeW511	0.346531	-0.275935	0.051572	-0.0212646	0.780664	0.116706	-0.0613496	-0.0149174	0.0338632	0.00990389	-0.029565	-0.0231837	-0.056023	-0.0456123	-0.0171428	-0.0187352	-0.00706832	-0.00834951	0.0040199	0.00965215	0.835128
MedianCellsRadialDistributionZernikeMagnitudeW531	0.331863	-0.278711	0.00632412	-0.121907	0.759494	0.154282	-0.0853404	0.0616437	0.0645659	-0.0238196	-0.0526545	-0.00921837	-0.0404294	-0.0570628	-0.0287697	-0.0301852	-0.0181629	-0.0186275	-0.0142371	0.0158219	0.829784
MedianCellsRadialDistributionZernikeMagnitudeW522	0.324184	-0.265907	0.169261	-0.0223987	0.778666	0.110563	-0.0291508	-0.0438833	-0.042269	0.0228445	0.029673	-0.0232133	-0.0499959	0.00165822	-0.0130857	-0.0345603	-0.0470764	0.00629554	-0.0151972	0.0351694	0.837593
MedianCellsRadialDistributionZernikeMagnitudeW542	0.323539	-0.275044	0.155837	-0.130964	0.754497	0.157876	-0.0871667	0.0124355	-0.0208645	-0.014902	-0.0097074	-0.00681561	-0.0408957	-0.0291255	-0.026636	-0.0360835	-0.0570241	-0.0112251	-0.0277649	0.0383686	0.834658
MedianCellsIntensityMeanIntensityEdgeW5	0.245913	-0.0557169	-0.082013	0.232931	0.807812	0.038644	0.0663992	-0.0616955	0.0887861	0.0453757	-0.00631681	-0.0113351	-0.0865537	-0.0559787	0.00159489	0.0154548	0.0432466	-0.0489759	0.00712982	0.0344608	0.813313
MedianCellsIntensityMaxIntensityEdgeW5	0.242259	0.104895	0.0155898	0.0981009	0.770172	0.0423974	0.0646238	0.0529942	0.199907	-0.00317384	0.000564991	-0.00615572	-0.0683638	-0.0455098	0.0076478	0.0496333	0.0820941	-0.098795	0.0413563	0.0267721	0.749711
MedianCellsIntensityStdIntensityEdgeW5	0.242199	0.0975928	0.0169484	0.139276	0.73828	0.00471678	0.0175657	-0.023912	0.22973	-0.00246188	0.00267889	-0.0157692	-0.0804471	-0.0512782	0.00379668	0.0598668	0.0483091	-0.124689	0.0795247	0.0352854	0.725017
MedianCellsIntensityIntegratedIntensityEdgeW5	0.209594	0.0870353	0.0546063	-0.0360221	0.783433	-0.00666844	0.295514	0.12615	0.100169	0.0727886	0.0415874	-0.00769363	-0.0788669	-0.0600947	0.0160803	-0.00228417	0.0885058	-0.0333098	-0.0306865	0.029527	0.81081
MedianCytoplasmIntensityIntegratedIntensityEdgeW5	0.320146	-0.209596	-0.0573945	-0.0456774	0.794755	-0.0496254	0.182254	0.123575	0.0574906	0.0307002	-0.00148976	0.00693257	-0.0343316	-0.0520229	0.00816108	-0.00475488	0.068468	-0.00607511	-0.0331847	0.0055735	0.84852
MedianCellsRadialDistributionZernikePhaseW144	0.023525	-0.0328769	0.0562159	4.32083e-05	-0.011681	0.0325759	-0.00735805	-0.0646461	-0.129255	-0.0592655	-0.0746826	-0.0192438	-0.234722	0.212475	-0.285877	-0.0087377	0.193737	-0.411183	-0.0451693	0.0445915	0.429068
MedianCellsRadialDistributionZernikePhaseW344	-0.00304882	-0.0991532	0.070721	0.0198046	-0.00311052	0.0706292	0.0229329	-0.050386	-0.178931	-0.0585547	-0.129885	0.0184024	-0.225347	0.240221	-0.32087	-0.0249485	0.205828	-0.456882	-0.0486142	0.0596552	0.545046
MedianCellsRadialDistributionZernikePhaseW444	-0.00631068	-0.0820275	0.0655219	0.012265	-0.0119879	0.0744832	0.00604757	-0.0552182	-0.173897	-0.0546579	-0.127727	0.0154593	-0.219135	0.239569	-0.315472	-0.024924	0.203127	-0.449371	-0.0545263	0.0626299	0.525417
MedianCellsRadialDistributionZernikePhaseW244	0.007399	-0.0936973	0.0478737	0.0136427	5.9047e-05	0.067463	0.0145465	-0.0445393	-0.176751	-0.0627495	-0.127851	0.0135306	-0.219726	0.253888	-0.309429	-0.0368779	0.225659	-0.464976	-0.0480025	0.101938	0.559431
MedianCellsRadialDistributionZernikePhaseW544	-0.0266678	-0.119358	0.0726739	0.0309713	-0.000589962	0.0712526	0.0182952	-0.028068	-0.188019	-0.0861761	-0.149576	-0.0173672	-0.23183	0.258522	-0.316467	-0.023564	0.203401	-0.463528	-0.0399951	0.0745497	0.577523
MedianCellsRadialDistributionZernikePhaseW184	0.0353959	-0.0606279	0.0173899	0.0348048	-0.0220559	0.0304199	0.0993777	-0.0144541	-0.117849	-0.124341	0.0657497	0.0372245	-0.0115054	0.0884981	-0.0384233	0.0280568	0.0319512	-0.251149	-0.0219335	0.139241	0.14719
MedianCellsRadialDistributionZernikePhaseW384	-0.0235034	-0.0457829	0.060925	0.0153294	0.00485715	0.0705349	-4.19588e-05	-0.0933669	-0.0936818	-0.11279	-0.0517113	0.0186602	-0.132069	0.248238	-0.126101	-0.0285763	0.120315	-0.233935	-0.0888427	0.185695	0.252191
MedianCellsRadialDistributionZernikePhaseW484	-0.00508637	-0.0272861	0.0621329	0.0218011	0.0109509	0.0774733	0.0105416	-0.103889	-0.110584	-0.0927324	-0.0313112	-0.00299621	-0.080132	0.187472	-0.132827	-0.0400159	0.0912532	-0.166775	-0.0728447	0.149406	0.16853
MedianCellsRadialDistributionZernikePhaseW284	0.00346764	-0.00831767	0.0429427	0.0229436	0.0125239	0.0616504	0.020189	-0.0459839	-0.0852758	-0.114671	-0.0189592	-0.00889368	-0.0947859	0.224208	-0.171989	-0.069567	0.0833166	-0.261296	-0.0851463	0.208995	0.249611
MedianCellsRadialDistributionZernikePhaseW584	0.00191092	-0.0371633	0.0475215	0.0115562	-0.0073593	0.0465847	0.0153823	-0.0431012	-0.0966993	-0.0487983	-0.095005	0.00634936	-0.115712	0.280979	-0.153779	-0.0414161	0.149793	-0.270084	-0.0782553	0.217457	0.29539
MedianNucleiGranularity13W3	0.214536	-0.365655	0.0879364	-0.396845	-0.0151853	-0.307229	-0.108711	-0.0983968	0.211183	-0.15667	0.00686804	-0.0180944	0.0970149	0.153222	3.95639e-05	0.0447463	0.0569135	-0.0239228	0.0907631	-0.026561	0.578233
MedianNucleiGranularity11W3	0.250998	-0.448733	-0.0633358	-0.410588	-0.0739045	-0.236394	-0.0891886	0.0683748	0.205875	-0.155402	0.000541209	-0.0434191	0.0473541	0.145697	-0.109518	-0.0351281	-0.0281949	0.0423121	0.0609178	-0.0318732	0.623359
MedianNucleiGranularity10W3	0.265169	-0.484084	-0.130766	-0.372509	-0.0982239	-0.12824	-0.0740747	0.175428	0.168519	-0.11041	0.00727548	-0.0613111	0.0195489	0.123895	-0.141219	-0.0468376	-0.084954	0.0685753	0.0746291	-0.0615762	0.626421
MedianNucleiGranularity9W3	0.241265	-0.49364	-0.184782	-0.344579	-0.122033	-0.017512	-0.0566599	0.263015	0.140281	-0.0789563	0.000933837	-0.067719	-0.012221	0.0986814	-0.156326	-0.0629998	-0.117764	0.0793274	0.0721793	-0.0542824	0.639466
Granularity10W5	0.308577	-0.271245	-0.309361	-0.465623	0.0108954	-0.120698	-0.133763	0.168171	0.251748	-0.0273903	0.00073851	-0.0721396	-0.0127459	0.0980211	-0.122033	-0.0887205	-0.0372869	0.0594428	-0.0900932	-0.0061107	0.657107
MedianCytoplasmGranularity10W5	0.254326	-0.487969	-0.245774	-0.362141	-0.0739732	-0.103823	-0.0221545	0.167538	0.186924	-0.0616495	0.0413965	-0.0756491	-0.0211289	0.095747	-0.132306	-0.0579838	-0.0467854	0.0820217	0.00504887	-0.0635864	0.628801
Granularity10W2	0.35957	-0.115986	-0.312091	-0.411968	-0.173122	-0.091397	-0.160993	0.203663	0.23989	-0.00824296	-0.00445395	-0.0647423	-0.0257969	0.131764	-0.107057	-0.0926025	-0.057013	0.0474792	-0.078239	0.0205673	0.627523
MedianCytoplasmGranularity10W2	0.299069	-0.462551	-0.202783	-0.310223	-0.158304	-0.125888	-0.0237794	0.11653	0.149081	-0.0191665	0.0561675	-0.0830225	-0.0201843	0.112462	-0.117267	-0.0548024	-0.0533325	0.0852108	0.0167247	-0.0676325	0.573217
Granularity11W5	0.264784	-0.216347	-0.255187	-0.488142	0.0690011	-0.251375	-0.122077	0.108612	0.282911	-0.0930438	-0.00744134	-0.0283596	0.0314912	0.109447	-0.0822392	-0.0324717	-0.0108361	0.0520686	-0.0534034	-0.00965895	0.631087
MedianCytoplasmGranularity11W5	0.219136	-0.401805	-0.203054	-0.43219	-0.021169	-0.229499	-0.0260843	0.097668	0.241897	-0.146025	0.0114585	-0.0580893	0.0209893	0.113632	-0.109042	-0.0239739	0.0165362	0.0643764	0.0129186	-0.0417387	0.616313
Granularity11W2	0.28317	-0.0675451	-0.272758	-0.441718	-0.0975468	-0.223018	-0.11629	0.135746	0.251544	-0.0941176	-0.0360198	-0.0330666	0.0419676	0.149406	-0.089602	-0.0597621	-0.042931	0.048517	-0.0736176	0.0163587	0.565553
MedianCytoplasmGranularity11W2	0.232912	-0.363033	-0.175473	-0.387684	-0.0780122	-0.249948	-0.00619644	0.0646544	0.174709	-0.138763	0.0277847	-0.0645026	0.00411118	0.149315	-0.118227	-0.0404184	-0.0135376	0.0887833	0.00508924	-0.0503654	0.543172
MedianNucleiGranularity14W3	0.200751	-0.310097	0.100692	-0.376871	0.00214651	-0.303961	-0.105055	-0.139517	0.194272	-0.155913	0.0060778	-0.00888468	0.118834	0.14401	0.0418674	0.0614906	0.0929348	-0.0509564	0.0996571	-0.024441	0.535854
MedianNucleiGranularity15W3	0.176524	-0.254109	0.149243	-0.321642	0.0121893	-0.269196	-0.0922817	-0.175099	0.18921	-0.180167	0.0297849	-0.0181858	0.120486	0.130162	0.0439672	0.106114	0.0886557	-0.105488	0.115269	-0.0174763	0.479961
Granularity12W5	0.154072	-0.208483	-0.11653	-0.461881	0.141274	-0.357731	-0.128948	0.0208838	0.244207	-0.174079	0.0212928	-0.0169981	0.0776418	0.157205	-0.0380499	-0.00448571	-0.00748716	0.020443	-0.00596474	0.00653675	0.582555
MedianCytoplasmGranularity12W5	0.170214	-0.336425	-0.111466	-0.452709	0.0365413	-0.302967	-0.0155294	0.0241995	0.23748	-0.202864	-0.00348264	-0.0405188	0.050433	0.117576	-0.058831	0.0158316	0.0358767	0.0345085	0.0357063	-0.0470566	0.578728
Granularity12W2	0.232514	-0.0379058	-0.195048	-0.44378	-0.0117909	-0.287452	-0.10146	0.0560645	0.244741	-0.155476	-0.0436063	-0.0304696	0.0712023	0.155737	-0.0369832	-0.0348316	-0.0112498	0.0331765	-0.0440143	0.00873456	0.508735
MedianCytoplasmGranularity12W2	0.201631	-0.298941	-0.10863	-0.392581	-0.0104087	-0.317413	0.00441247	-0.00882227	0.172974	-0.221203	0.00981284	-0.0629337	0.0332393	0.160118	-0.087205	-0.00303954	0.0311162	0.060058	0.0178776	-0.0416032	0.520788
Granularity13W5	0.0671704	-0.164094	-0.0169803	-0.406666	0.160192	-0.366202	-0.152125	0.0205471	0.328008	-0.102159	-0.00797338	0.0416992	0.118843	0.0916974	0.0135366	0.0375926	-0.00298842	-0.0374275	0.0213297	0.0317117	0.527262
MedianCytoplasmGranularity13W5	0.139489	-0.274224	-0.043219	-0.447465	0.0554621	-0.323833	-0.0386558	-0.0154795	0.251749	-0.204158	-0.00841235	-0.0142331	0.0824687	0.113223	-0.00798598	0.0450689	0.0593737	-0.0195321	0.0544689	-0.0241108	0.540928
Granularity13W2	0.178794	0.000806451	-0.131139	-0.412256	0.0246084	-0.323499	-0.0932192	0.00981945	0.244578	-0.176543	-0.0400333	-0.0194969	0.0939261	0.139945	-0.0272103	-0.00526079	-0.0138027	-0.0183764	-0.00920567	-0.00197534	0.455924
MedianCytoplasmGranularity13W2	0.161172	-0.240701	-0.0496786	-0.401576	0.0133093	-0.336588	0.0131707	-0.0794256	0.167943	-0.241181	0.0230977	-0.0574234	0.0691548	0.155455	-0.0541495	0.0131704	0.0445796	0.00835259	0.037494	-0.0334113	0.494433
MedianCytoplasmGranularity12W4	0.31221	-0.531301	0.0527504	-0.253943	-0.0529785	-0.263693	-0.11237	-0.111446	0.110053	-0.0295022	0.0839936	-0.0566822	0.0167129	0.176149	-0.0229278	-0.030766	0.0726572	0.0592785	0.0220027	-0.0231422	0.610256
MedianCytoplasmGranularity13W4	0.294486	-0.471133	0.118027	-0.274122	-0.0196442	-0.275866	-0.123583	-0.172939	0.130438	-0.047157	0.0790158	-0.0500205	0.0711563	0.171025	0.00692825	-0.0160872	0.0886782	0.0508668	0.0279084	-0.0237687	0.593828
Granularity11W3	0.340551	-0.375814	0.0117665	-0.320468	-0.134837	-0.228806	-0.304968	0.0952983	0.265906	-0.0144989	0.0328786	-0.0668452	-0.00034752	0.139173	-0.0292086	-0.0828201	-0.00468117	0.0434216	-0.0512536	0.0847543	0.647935
Granularity11W4	0.442013	-0.411084	0.0121304	-0.274443	-0.126692	-0.188859	-0.256221	-0.0365827	0.172586	0.0828473	0.0536985	-0.0704912	-0.00115726	0.146198	-0.0192084	-0.0760843	0.019927	0.0509245	-0.0599347	0.0387917	0.638661
Granularity12W3	0.296705	-0.35674	0.0781745	-0.335054	-0.120319	-0.245811	-0.276657	0.0599348	0.278039	-0.0485582	-0.0234651	-0.0345642	0.0448229	0.133895	0.00832845	-0.051557	0.00454508	-0.00371833	-0.0186979	0.0734688	0.598555
Granularity12W4	0.402699	-0.375125	0.0646629	-0.298336	-0.105439	-0.22842	-0.275717	-0.0549804	0.181089	0.0434362	0.0215589	-0.0610574	0.00966279	0.151513	-0.000462244	-0.0463031	0.0376832	0.0347163	-0.0125931	0.0429016	0.607098
Granularity13W3	0.25063	-0.32831	0.143308	-0.328157	-0.0780807	-0.26651	-0.282325	0.00427637	0.27499	-0.0683488	0.00861366	-0.018824	0.0668415	0.12901	0.0314505	-0.00540576	0.022607	-0.0348089	0.0441138	0.0496601	0.564661
Granularity13W4	0.392428	-0.320561	0.108607	-0.3148	-0.0639266	-0.227532	-0.260425	-0.117391	0.205756	0.0165809	0.0192684	-0.0370639	0.0583683	0.139788	0.0248376	-0.0318827	0.0460911	0.00367762	-0.0192569	0.0483896	0.5789
Granularity14W3	0.227482	-0.290127	0.158291	-0.307292	-0.0658385	-0.242191	-0.246158	-0.0337937	0.273104	-0.0920885	-0.0469772	0.0162223	0.105827	0.104293	0.0900286	0.0248876	0.0441772	-0.0591329	0.0506327	0.09034	0.512643
Granularity14W4	0.356231	-0.291099	0.124833	-0.310652	-0.0576414	-0.232342	-0.249205	-0.103821	0.198029	-0.0195114	0.0185671	-0.0278893	0.0715126	0.120133	0.0399076	0.00234084	0.0544735	-0.0279003	0.016935	0.0328802	0.520891
MedianCellsRadialDistributionZernikeMagnitudeW240	0.480249	-0.363192	0.00577299	-0.352232	-0.153728	0.0429393	-0.32693	0.0774361	-0.0194704	-0.0226733	0.0219415	0.0643686	-0.0438836	-0.131893	0.00826739	-0.00585922	-0.0457972	-0.0962513	-0.127394	0.0559602	0.680668
MedianCellsIntensityMaxIntensityW2	0.632582	-0.396773	0.0500448	-0.157397	-0.228732	-0.115681	-0.0329642	0.0489938	-0.0216834	0.0677253	0.112481	0.0486098	0.00686434	-0.0461107	0.0784809	0.0500488	0.152594	-0.0147475	-0.0809774	-0.00778827	0.715085
MedianCytoplasmIntensityMaxIntensityEdgeW2	0.64202	-0.414416	0.00844629	-0.0937051	-0.226092	-0.171616	-0.0860549	0.0326504	-0.00878704	0.0752469	0.0677832	0.0344886	-0.0237051	-0.0703082	0.0749598	0.0540912	0.133922	-0.0408497	-0.0410055	0.00334547	0.728694
MedianNucleiIntensityMaxIntensityEdgeW2	0.617981	-0.44812	-0.0266304	-0.103657	-0.231594	-0.149955	-0.109689	0.0637752	-0.0165072	0.063838	0.0553548	0.0384779	-0.0104897	-0.065425	0.0639974	0.0473528	0.112976	-0.0396227	-0.0343434	0.00145061	0.721524
MedianNucleiIntensityMaxIntensityW2	0.610346	-0.460457	-0.035376	-0.108723	-0.224342	-0.149224	-0.10872	0.065956	-0.0195678	0.0581878	0.054936	0.0393227	-0.0091609	-0.0588026	0.0601977	0.0442399	0.11373	-0.0271873	-0.0417732	-0.00500867	0.719281
MedianNucleiIntensityMADIntensityW2	0.550068	-0.462662	0.0308821	-0.155817	-0.236524	-0.0754374	-0.143264	0.0279313	-0.0399079	-0.0457127	-0.0233286	0.0554777	-0.0653506	-0.154587	0.0182977	0.0415472	0.0604583	-0.0425989	-0.0170405	0.0196883	0.668484
MedianNucleiIntensityStdIntensityEdgeW2	0.559454	-0.430414	-0.00910852	-0.168862	-0.287486	-0.0206534	-0.167092	0.0545101	0.00344672	-0.042019	0.0151841	0.043804	-0.0639367	-0.150405	0.00224007	0.072646	0.0776278	-0.0624101	0.018653	0.00797843	0.68706
MedianNucleiIntensityStdIntensityW2	0.553601	-0.462093	-0.0156726	-0.151207	-0.268118	-0.0655458	-0.157819	0.0606243	-0.00709113	-0.0366637	0.0129526	0.0483889	-0.0677595	-0.156836	0.0153719	0.0625111	0.0975655	-0.0453343	-0.0295671	0.0035922	0.697577
MedianCellsRadialDistributionZernikeMagnitudeW271	0.527861	-0.165712	0.323598	-0.428961	-0.179251	0.0354601	-0.247566	0.0154069	-0.061763	0.00524921	0.049092	0.0615129	-0.0313107	-0.162198	0.0530695	0.0092261	-0.000896841	-0.0664981	-0.109807	0.0343346	0.747621
MedianCellsRadialDistributionZernikeMagnitudeW291	0.529323	-0.178212	0.364502	-0.422464	-0.172318	0.0125593	-0.216651	-0.0163875	-0.0496087	0.0207272	0.0797681	0.0483705	-0.0339301	-0.130073	0.053644	0.0215612	0.041766	-0.0562311	-0.104896	0.018286	0.749588
MedianCellsRadialDistributionZernikeMagnitudeW251	0.502887	-0.110725	0.28529	-0.45439	-0.151885	0.0983084	-0.314981	0.0153238	-0.0706122	-0.0280215	0.024	0.0558736	-0.0399277	-0.178388	0.0457408	0.00769358	-0.0412476	-0.0818049	-0.0929951	0.0501232	0.749789
MedianCellsRadialDistributionZernikeMagnitudeW262	0.472389	-0.111921	0.423994	-0.445968	-0.0939322	0.0961031	-0.28788	-0.0496954	-0.139775	-0.020121	0.0323662	0.0624448	-0.0166084	-0.122466	0.0467618	0.00123416	-0.0518118	-0.0552659	-0.111019	0.0466981	0.780335
MedianCellsRadialDistributionZernikeMagnitudeW282	0.49874	-0.123396	0.43419	-0.430844	-0.127999	0.0448698	-0.249438	-0.0347306	-0.101135	0.0152439	0.0405032	0.0610059	-0.0179349	-0.126226	0.0526089	0.00602766	-0.00996614	-0.0669827	-0.113115	0.0321976	0.773238
MedianCellsRadialDistributionZernikeMagnitudeW260	0.502072	-0.288208	0.190587	-0.371782	-0.178796	0.023972	-0.254073	0.0649777	-0.10262	0.0242113	0.0188602	0.0830364	-0.033238	-0.161875	0.0443074	0.0289888	-0.0292656	-0.107065	-0.115894	0.0366351	0.686576
MedianCellsRadialDistributionZernikeMagnitudeW280	0.516087	-0.29529	0.279005	-0.357026	-0.188358	-0.00456642	-0.206377	0.0237846	-0.0960822	0.0358017	0.0489201	0.0692939	-0.0218112	-0.105972	0.0402183	0.0253927	0.0260499	-0.101982	-0.0935518	0.027754	0.689788
Granularity8W3	0.388198	-0.392809	-0.149471	-0.263918	-0.209514	0.081408	-0.274305	0.270409	0.175414	0.0889708	0.0282684	-0.133002	-0.109196	0.12579	-0.104684	-0.12422	-0.079862	0.0811603	-0.0569984	0.0743258	0.728927
Granularity8W4	0.42384	-0.481867	-0.0787697	-0.194557	-0.218222	0.030372	-0.240808	0.112908	0.105121	0.137069	0.0904054	-0.114036	-0.110123	0.0751911	-0.0701058	-0.12458	-0.0713305	0.079977	-0.0727365	0.0569969	0.684427
Granularity8W2	0.448282	-0.224165	-0.233051	-0.294381	-0.24821	0.161601	-0.238641	0.258898	0.148412	0.119417	0.0645407	-0.0962062	-0.0969498	0.0760751	-0.0958066	-0.11821	-0.0962307	0.0483329	-0.0697986	0.06118	0.712139
Granularity8W5	0.425948	-0.369497	-0.287705	-0.296321	-0.112579	0.164204	-0.166869	0.256715	0.135802	0.0781231	0.046118	-0.100472	-0.102366	0.0700706	-0.115485	-0.098488	-0.079238	0.0524546	-0.0624779	0.0449537	0.712072
Granularity9W2	0.411065	-0.184271	-0.299025	-0.353076	-0.228595	0.0474779	-0.197786	0.251795	0.217995	0.0627708	0.0191382	-0.0740765	-0.0633436	0.0930771	-0.11296	-0.107509	-0.0649411	0.054104	-0.0718331	0.0403097	0.682278
Granularity9W5	0.379563	-0.317093	-0.333591	-0.398992	-0.0501576	0.0237118	-0.144434	0.220614	0.190894	0.0153108	0.0345734	-0.0886149	-0.0555429	0.0961534	-0.122926	-0.0887362	-0.0577708	0.0626454	-0.0789153	0.0204972	0.682651
Granularity10W3	0.405271	-0.377073	-0.091606	-0.316172	-0.169643	-0.124605	-0.276856	0.122446	0.259312	0.0362059	0.0320766	-0.0792097	-0.0267692	0.130357	-0.0499548	-0.111962	-0.0224544	0.0605069	-0.083597	0.0566616	0.673693
Granularity10W4	0.451261	-0.445561	-0.0365805	-0.243509	-0.155725	-0.133171	-0.254099	0.00989141	0.150244	0.128861	0.0768868	-0.0930531	-0.0428087	0.122612	-0.038647	-0.0965298	-0.0128198	0.0702957	-0.071107	0.0404244	0.662667
Granularity9W3	0.384202	-0.399554	-0.123977	-0.295114	-0.188246	-0.018878	-0.28183	0.205628	0.228432	0.0563821	0.0268632	-0.100637	-0.0671225	0.123989	-0.0502231	-0.13797	-0.0445578	0.0721948	-0.098212	0.0842707	0.698811
Granularity9W4	0.441535	-0.470415	-0.0637593	-0.221781	-0.178749	-0.0538737	-0.250121	0.0582922	0.131517	0.135446	0.0800753	-0.103097	-0.0758568	0.104818	-0.0502065	-0.114726	-0.0425416	0.0879757	-0.0881518	0.0486706	0.675104
MedianCellsRadialDistributionZernikeMagnitudeW111	0.492706	-0.26797	0.420237	0.206995	-0.0653948	0.201351	0.0783568	-0.33606	0.111989	0.0473835	-0.0868179	-0.0215094	0.036934	-0.0201644	-0.037648	0.0398518	-0.0709212	0.070927	0.0992055	-0.0854685	0.752678
MedianCellsRadialDistributionZernikeMagnitudeW131	0.575206	-0.153675	0.289728	0.203947	-0.0528724	0.303093	-0.0901043	-0.313584	0.150345	0.00344351	-0.118843	0.0385782	0.128825	0.0390528	0.0236736	0.0195546	-0.107395	0.00320441	0.0840634	-0.0350284	0.758259
MedianNucleiTextureContrastW1300	0.275927	-0.464006	0.0995472	0.246718	-0.115623	0.28883	0.272584	0.110389	0.0758216	-0.177122	-0.115132	0.181993	0.226817	-0.0674623	0.132101	0.0767418	-0.109363	-0.0905175	-0.003358	0.0357309	0.729773
MedianNucleiTextureContrastW1303	0.266734	-0.489618	0.107787	0.25556	-0.122962	0.256267	0.265881	0.111619	0.0461411	-0.161223	-0.142566	0.149004	0.204495	-0.081491	0.0900254	0.0998287	-0.117483	-0.0940147	0.0318447	0.00116684	0.712581
MedianNucleiTextureContrastW1301	0.270247	-0.484127	0.104767	0.259906	-0.124977	0.267387	0.271129	0.112858	0.0364279	-0.155449	-0.153623	0.153923	0.215039	-0.0817852	0.101523	0.0893312	-0.110548	-0.10804	0.0207983	0.00562346	0.727661
MedianNucleiTextureContrastW1302	0.255842	-0.47689	0.112612	0.262204	-0.116403	0.286842	0.269216	0.0911648	0.0604157	-0.159964	-0.140485	0.144467	0.222907	-0.0647639	0.100481	0.104197	-0.107284	-0.100314	0.0144053	-0.00825467	0.717456
MedianNucleiTextureSumVarianceW1300	0.363318	-0.536668	0.0917049	0.243299	-0.126275	0.105962	0.216867	0.0410278	0.0398252	-0.0792524	-0.209089	0.0892362	0.175333	-0.0485213	0.0345506	0.078137	-0.0671779	-0.0520906	0.101051	-0.0460973	0.68301
MedianNucleiIntensityMADIntensityW1	0.566382	-0.400257	-0.0034709	0.228989	-0.151675	0.133453	0.164722	0.00341708	0.108593	-0.0349945	-0.169718	0.0790035	0.162477	-0.0453792	0.0468703	0.0790475	-0.0913009	-0.0815696	0.130525	-0.0339851	0.71955
MedianNucleiIntensityStdIntensityW1	0.59414	-0.388299	-0.0184808	0.216261	-0.115421	0.154601	0.168679	0.0208487	0.128162	-0.058327	-0.152393	0.0868623	0.192327	-0.0111677	0.0544594	0.0799854	-0.0725842	-0.064286	0.0902449	-0.049071	0.734026
MedianCellsIntensityStdIntensityW1	0.63277	-0.324232	0.0537938	0.277315	-0.108854	0.182016	0.15808	-0.068236	0.15267	0.0303287	-0.0931718	0.0746395	0.19536	0.0645687	0.0884877	0.0434601	-0.049731	-0.0357043	0.0495908	-0.0234649	0.757238
MedianCellsIntensityMaxIntensityW1	0.639306	-0.262596	0.0961261	0.130661	-0.112747	0.160674	0.364324	0.076922	0.20614	-0.00567066	-0.0667453	0.0525784	0.16576	0.0439059	0.0470237	0.0547549	-0.0502644	-0.0339118	0.0289154	-0.0466148	0.772202
MedianNucleiIntensityMaxIntensityW1	0.644845	-0.262379	0.0739895	0.141347	-0.112281	0.169233	0.342543	0.0772249	0.198883	-0.00980801	-0.0806125	0.0562534	0.177751	0.052707	0.0462097	0.0575568	-0.0539711	-0.0317652	0.033719	-0.0468241	0.771053
MedianCellsRadialDistributionZernikeMagnitudeW120	0.524528	-0.390842	0.0366924	0.356288	-0.0994567	0.132244	-0.0077259	-0.215314	0.130101	0.0718021	-0.199205	0.0142318	0.123261	0.0874205	0.0186753	-0.0266241	-0.0837592	-0.0145586	-0.0102555	0.00140531	0.72317
MedianCellsRadialDistributionZernikeMagnitudeW140	0.504356	-0.165628	-0.183441	0.19239	-0.0806911	0.2445	-0.217145	-0.0109442	0.192578	0.00585567	-0.246001	0.0423078	0.159184	0.130904	-0.0209292	0.00536182	-0.13365	-0.0790315	-0.0215363	0.0119412	0.63312
MedianNucleiTextureSumEntropyW1300	0.757742	0.143206	-0.321236	-0.0433266	-0.0497873	0.201016	0.112258	-0.116604	0.057828	-0.00922944	-0.0299433	0.0447212	0.10923	0.0445623	0.0380723	0.0269298	0.00211995	-0.0152386	0.00370531	-0.0419694	0.793266
MedianNucleiTextureDifferenceEntropyW1301	0.742401	0.0498611	-0.234148	0.06168	-0.0525935	0.317767	0.140977	-0.0253755	0.119454	-0.0231408	-0.000197124	0.0706499	0.151864	0.0445655	0.0654976	0.0675227	0.0120817	-0.0498804	-0.00550598	-0.0535882	0.795766
MedianNucleiTextureDifferenceEntropyW1302	0.727685	0.0442659	-0.221464	0.0744311	-0.0462105	0.337477	0.145344	-0.0066617	0.132768	-0.017864	0.00534909	0.0600543	0.172713	0.0430394	0.0706162	0.0782811	0.018888	-0.0532713	-0.0133428	-0.0568609	0.794251
MedianNucleiTextureDifferenceEntropyW1300	0.730902	0.0450261	-0.22655	0.0672467	-0.0492895	0.335685	0.144164	-0.00863775	0.132427	-0.017027	0.00435102	0.0887257	0.152314	0.0536376	0.0745026	0.0657417	0.0242268	-0.0410988	-0.00937626	-0.0581448	0.795476
MedianNucleiTextureDifferenceEntropyW1303	0.743781	0.0502977	-0.238444	0.0573583	-0.0572854	0.318069	0.14005	-0.0231394	0.123031	-0.0112147	-0.00327425	0.0722396	0.148284	0.0412222	0.0659526	0.0672778	0.0115999	-0.0477944	0.000523835	-0.0519923	0.798662
MedianCytoplasmTextureDifferenceEntropyW2300	0.73128	-0.295437	-0.018661	-0.0021952	-0.0965905	0.122634	-0.098339	-0.125952	-0.107843	0.0806018	0.170805	0.0642512	0.0679325	0.102147	0.092262	0.0351165	0.112357	0.044525	-0.0594225	-0.0190623	0.767034
MedianCytoplasmTextureDifferenceEntropyW2301	0.745555	-0.288766	-0.0337364	-0.0178454	-0.106852	0.116477	-0.090879	-0.135633	-0.107525	0.0853303	0.157573	0.0306019	0.0670632	0.0862987	0.0783239	0.0342655	0.0900133	0.0276291	-0.0566857	-0.016495	0.768548
MedianCytoplasmTextureDifferenceEntropyW2302	0.734736	-0.29177	-0.0208254	0.00225839	-0.0900554	0.123815	-0.0937551	-0.134786	-0.112923	0.0787721	0.169104	0.00506112	0.096614	0.0860994	0.0837507	0.0406894	0.113684	0.0299488	-0.0626298	-0.0299592	0.76744
MedianCytoplasmTextureDifferenceEntropyW2303	0.74322	-0.289158	-0.0330843	-0.0135189	-0.108266	0.118217	-0.0883253	-0.139801	-0.109399	0.0762534	0.16223	0.0341561	0.0680523	0.0783126	0.0807748	0.0352088	0.0936028	0.0258273	-0.0592164	-0.0125777	0.767198
MedianCytoplasmTextureSumEntropyW2300	0.79964	-0.0113106	-0.182839	-0.137899	-0.0813294	0.0435592	0.0119488	-0.211326	-0.107769	0.0822463	0.137965	0.0124414	0.00245905	0.0598874	0.0487852	0.0409213	0.0617456	0.0179789	-0.0177157	0.0119629	0.795119
MedianCytoplasmTextureEntropyW2300	0.787851	-0.0286234	-0.123177	-0.122004	-0.0484492	0.080479	-0.0190926	-0.213006	-0.113	0.0811701	0.173277	0.0279832	0.0380652	0.113295	0.0558068	0.0321879	0.0848505	0.0546968	-0.0375059	-0.00377022	0.786359
MedianCytoplasmTextureEntropyW2302	0.786832	-0.0297885	-0.121955	-0.122803	-0.0462093	0.0809335	-0.0196338	-0.212151	-0.118845	0.0811374	0.169614	0.00131532	0.051045	0.1047	0.051107	0.0376974	0.087101	0.0494868	-0.0399591	-0.00917394	0.782819
MedianCytoplasmTextureContrastW5300	0.12518	-0.526937	0.0692219	0.14641	0.20376	0.147869	0.0707212	0.153693	-0.299966	-0.32032	0.0072668	-0.0476942	-0.0588778	0.106844	-0.0995571	0.0227773	-0.0665012	0.0390543	0.174631	-0.0075945	0.668293
MedianCytoplasmTextureContrastW5301	0.145322	-0.545147	0.049154	0.143999	0.191839	0.155857	0.0719139	0.169561	-0.270091	-0.267167	-0.0268906	-0.0581354	-0.0499961	0.0724475	-0.091647	0.0213693	-0.0629836	0.0472931	0.182829	-0.0227372	0.641653
MedianCytoplasmTextureContrastW5302	0.15289	-0.540727	0.0370627	0.136867	0.20654	0.176857	0.0714368	0.167868	-0.242488	-0.243564	-0.0397857	-0.0533882	-0.0387049	0.0323356	-0.0858196	0.0317836	-0.0477126	0.059373	0.187249	-0.0413722	0.619139
MedianCytoplasmTextureContrastW5303	0.16562	-0.548654	0.0354417	0.14025	0.186597	0.169122	0.0751606	0.174824	-0.255579	-0.248707	-0.0338897	-0.0447978	-0.0445344	0.0392201	-0.0948124	0.0348778	-0.0677411	0.0540412	0.187848	-0.0292682	0.636721
MedianNucleiGranularity3W3	-0.0299831	-0.407556	0.0874407	0.00698227	-0.139554	0.432773	0.160827	-0.0125657	-0.0152131	-0.478018	0.0118882	0.0921202	0.0846612	0.0340669	0.0434178	-0.0689835	-0.116094	0.0560879	-0.0683446	0.0751966	0.686767
MedianNucleiGranularity4W3	0.0670407	-0.516113	-0.0444679	-0.11851	-0.211146	0.413652	0.131804	0.196847	-0.0641792	-0.302288	-0.0263976	0.00401815	0.00440283	-0.0280296	-0.106828	-0.007588	-0.161063	0.0451768	0.0746024	-0.0208093	0.701167
MedianCytoplasmGranularity4W4	0.0715409	-0.388203	0.203054	0.0900702	-0.11854	0.389264	0.138094	-0.0744803	-0.237864	-0.520871	0.0806176	-0.00988604	-0.0316799	-0.0534738	-0.090499	-0.0325941	-0.0025668	0.090742	0.0220918	-0.00569684	0.751718
MedianCytoplasmGranularity5W4	0.113383	-0.571271	0.169797	0.0779061	-0.146079	0.343601	0.148492	-0.0948299	-0.199148	-0.246981	0.00401285	0.0296808	-0.00156238	-0.100889	-0.0627034	0.00518037	-0.0297694	0.058807	0.0434414	-0.0567316	0.669696
MedianCytoplasmGranularity7W4	0.239241	-0.673359	-0.0093268	0.0472579	-0.19133	0.185938	0.0891828	0.0558212	-0.171846	0.0747152	-0.00965914	0.0164156	-0.0444038	-0.085004	-0.0133049	-0.00949054	-0.0308298	0.0153437	0.0570697	-0.0545211	0.647575
MedianCytoplasmGranularity7W2	0.295178	-0.598371	-0.0277216	-0.0371527	-0.196835	0.261103	0.0458174	0.109564	-0.146573	0.101973	0.0228427	0.00486195	-0.0358542	-0.0318336	-0.0332855	-0.0217909	-0.110627	-0.00868318	0.0371993	-0.0253493	0.618998
MedianCytoplasmGranularity7W5	0.269269	-0.615721	-0.0711871	-0.0147214	-0.191782	0.26946	0.0504487	0.158388	-0.121467	0.0993873	-0.00422392	-0.00950093	-0.0686992	-0.0387172	-0.0509915	-0.0395534	-0.0910935	0.0209009	0.0680743	-0.0243271	0.643007
MedianCytoplasmGranularity6W4	0.180774	-0.618785	0.0959961	0.0861573	-0.163452	0.266481	0.138322	-0.0477283	-0.20933	-0.0450521	-0.0214189	0.0626337	0.00883406	-0.139483	-0.00773956	0.00863352	-0.0339896	0.00738661	0.055109	-0.0660677	0.629863
MedianCytoplasmGranularity6W2	0.245741	-0.539002	0.0492222	-0.00273593	-0.219245	0.37437	0.0805508	0.0246081	-0.24674	0.0032307	0.0413761	0.0502774	0.00440718	-0.118698	-0.00220234	-0.0291503	-0.0741228	-0.0182582	0.0133529	-0.000414271	0.634758
MedianCytoplasmGranularity6W5	0.200841	-0.549724	-0.00138672	0.0209362	-0.262802	0.385603	0.107576	0.0962626	-0.228695	-0.0179636	-0.0317389	0.0412075	-0.0330165	-0.105647	-0.0207675	-0.0240921	-0.105706	-0.0173036	0.034231	0.023739	0.663367
MedianNucleiGranularity4W1	0.440794	-0.142163	0.0649971	0.120092	-0.169575	0.517448	-0.0951675	0.144172	0.148553	0.0220225	0.117404	-0.039711	-0.0316664	-0.0105274	0.0173452	0.0807702	-0.0377555	-0.151592	0.215829	0.0256176	0.677002
MedianNucleiGranularity2W1	0.263795	-0.37272	0.161909	0.176534	-0.094467	0.458116	0.111931	0.0069286	0.139335	-0.276526	0.0755341	0.108091	0.0657861	-0.135958	0.132922	0.0474197	0.0125185	-0.10249	-0.110683	0.0625182	0.680078
MedianNucleiGranularity3W1	0.348991	-0.373107	0.22337	0.160902	-0.180117	0.457369	0.0790313	-0.0100753	0.132011	-0.13898	0.057155	0.0574843	-0.0121843	-0.120907	0.0656111	0.0770831	-0.0474928	-0.117726	0.0639311	0.046801	0.675481
MedianNucleiGranularity5W3	0.132204	-0.50501	-0.127225	-0.162585	-0.189978	0.316883	0.0704944	0.32935	-0.0265944	-0.124055	-0.053297	-0.0246239	-0.0225579	-0.00334536	-0.157496	-0.00687836	-0.177408	0.0524656	0.150722	-0.0543534	0.669895
MedianNucleiGranularity8W3	0.20377	-0.47667	-0.192533	-0.270688	-0.144007	0.0918321	-0.0372536	0.337528	0.113255	-0.0671601	-0.030741	-0.0757196	-0.0367688	0.095893	-0.188824	-0.0495414	-0.150139	0.0963843	0.113269	-0.0556701	0.643993
MedianNucleiGranularity6W3	0.162903	-0.466731	-0.187859	-0.177694	-0.167956	0.236102	0.0166927	0.355343	0.0475167	-0.084698	-0.0200843	-0.0607691	-0.0294089	0.0403096	-0.167941	-0.0406654	-0.186379	0.0750181	0.13576	-0.0353948	0.627666
MedianNucleiGranularity7W3	0.164688	-0.460265	-0.184959	-0.201111	-0.158656	0.178004	-0.00976363	0.359055	0.0691384	-0.0554152	-0.0468522	-0.0622149	-0.0464408	0.0689654	-0.185312	-0.0390676	-0.167658	0.0833954	0.142767	-0.0565194	0.614831
MedianCellsRadialDistributionZernikeMagnitudeW160	0.425728	0.0187227	-0.0892489	-0.0477935	-0.0624669	0.391387	-0.118179	0.0900466	0.163537	-0.0819732	-0.233446	0.122323	0.254387	0.102438	0.00790458	0.0266393	-0.123711	-0.106731	-0.05476	-0.0146789	0.579817
MedianCellsRadialDistributionZernikeMagnitudeW180	0.367246	0.122845	0.0936105	-0.194756	-0.0196702	0.386664	-0.0777613	0.193293	0.108348	-0.0456357	-0.260819	0.0997901	0.21334	0.0543336	-0.00142303	0.054062	-0.0649938	-0.109993	-0.0115365	-0.0566339	0.552819
MedianCellsRadialDistributionZernikeMagnitudeW171	0.444794	0.192619	0.083326	-0.188688	0.00189426	0.430236	-0.156557	0.0725437	0.184282	-0.0616981	-0.163193	0.107686	0.222613	0.0634721	0.0262774	0.0261848	-0.130766	-0.0811513	-0.0143255	-0.0289158	0.648053
MedianCellsRadialDistributionZernikeMagnitudeW191	0.383424	0.189573	0.19839	-0.250465	-0.0247101	0.434007	-0.0138995	0.109848	0.200067	-0.0990373	-0.169323	0.142356	0.232597	0.0439229	0.0612418	0.0236627	-0.078508	-0.0734824	-0.0934652	0.0141782	0.665888
MedianCellsRadialDistributionZernikeMagnitudeW151	0.568343	0.0536783	0.117217	0.0272845	-0.0190375	0.396534	-0.196311	-0.131456	0.206277	-0.0265471	-0.145536	0.0731254	0.199933	0.102948	0.0457523	0.00682262	-0.110984	-0.0565607	0.0574137	-0.00928675	0.695193
MedianCellsRadialDistributionZernikeMagnitudeW182	0.439927	0.191101	0.331141	-0.209276	-0.0034543	0.45392	-0.0744878	0.00348813	0.1466	-0.0356947	-0.164995	0.104974	0.203241	0.0570155	0.0564915	0.0376095	-0.0773471	-0.0680207	0.0193329	-0.0441562	0.718227
MedianNucleiAreaShapeZernike91	0.0115848	-0.129231	0.173902	0.0847219	0.0112952	-0.164083	0.102632	-0.101899	0.119396	-0.144044	0.174353	-0.0520374	-0.0690285	-0.0468936	-0.0538516	0.0228319	0.0129563	0.0413389	-0.0420475	-0.0640002	0.188459
MedianNucleiAreaShapeZernike93	0.0628968	0.179942	0.0412801	-0.0265637	0.0609726	-0.074194	-0.0113844	-0.115198	0.199229	-0.0738946	0.216539	-0.0664505	-0.155099	-0.0948944	-0.0797444	0.055777	0.0609397	0.0313005	-0.10256	-0.0203545	0.215982
MedianNucleiAreaShapeZernike71	-0.0476675	-0.0279031	0.0860239	0.0662197	0.0123703	-0.129513	0.0416187	-0.172709	0.194659	-0.0688519	0.168294	-0.0849616	-0.135189	-0.129689	-0.0714579	-0.0854745	0.0827431	0.075816	-0.174188	-0.0537624	0.234831
MedianNucleiAreaShapeZernike73	0.0203745	0.242567	-0.0728876	0.130137	0.00584259	0.0423904	-0.00203367	-0.073045	0.278087	-0.0982312	0.166365	-0.0601563	-0.14753	-0.24082	0.0187251	-0.0155975	0.163194	0.00769704	-0.234407	0.00765897	0.369001
MedianNucleiAreaShapeZernike11	0.161299	0.0562816	-0.137675	0.090617	-0.0350491	0.0702179	0.10159	-0.176156	0.318276	-0.144571	0.147479	-0.0645426	-0.216044	-0.316585	-0.049	0.0249856	0.242147	0.0350436	-0.258627	-0.0441676	0.530606
MedianNucleiAreaShapeZernike31	-0.0560697	0.0219432	0.268151	0.121345	-0.0827141	0.127726	0.130349	-0.125993	0.399381	-0.208989	0.140552	-0.0104209	-0.158515	-0.263304	0.0268705	0.027556	0.248382	-0.014416	-0.191974	0.0100998	0.564115
MedianNucleiAreaShapeZernike51	-0.0509532	-0.0795637	0.213097	0.11553	0.0168797	-0.0268593	0.151383	-0.201493	0.286872	-0.281893	0.122351	0.0269595	-0.0857507	-0.118172	0.0536451	-0.0614744	0.107975	0.0159858	-0.238888	0.0889018	0.414523
MedianNucleiAreaShapeZernike53	-0.017467	0.131524	0.022181	0.175299	-0.0318979	0.00579072	0.115566	-0.0789435	0.3349	-0.306043	0.138461	-0.0410845	-0.165355	-0.29353	0.0152017	0.0262139	0.202628	-0.00226007	-0.274189	0.0301766	0.527717
MedianNucleiAreaShapeZernike77	0.196615	-0.146559	0.134162	0.140147	-0.0304102	-0.0848844	0.251477	-0.0249348	0.252836	-0.170473	0.207686	-0.0123311	-0.0972861	-0.254673	0.0841826	0.0898145	0.231267	-0.0187284	-0.161986	-0.014351	0.4758
MedianNucleiAreaShapeZernike99	0.168642	-0.224059	0.212708	0.121599	-0.0156508	-0.0654	0.255296	-0.0163892	0.240543	-0.153276	0.241325	-0.0255076	-0.090986	-0.219191	0.0301385	0.0872254	0.167609	-0.0162028	-0.153631	-0.056558	0.468879
MedianNucleiAreaShapeZernike33	0.192176	-0.12163	-0.0495735	0.158078	-0.0451572	-0.0963585	0.211742	-0.0407706	0.229497	-0.254367	0.132044	-0.0330486	-0.1236	-0.285688	0.0497202	0.0548739	0.203063	0.00306872	-0.205977	-0.0146135	0.459154
MedianNucleiAreaShapeZernike55	0.167423	-0.0972924	-0.0238567	0.163669	-0.041214	-0.075638	0.217095	-0.0196626	0.223507	-0.252624	0.151702	-0.0481729	-0.139959	-0.269186	0.0296354	0.056189	0.245969	-0.000758571	-0.215766	0.00643564	0.462081
MedianNucleiAreaShapeZernike75	0.0577761	0.158271	0.0918496	0.132445	-0.00401835	0.00292628	0.0728104	-0.06388	0.232794	-0.212561	0.203115	-0.0906305	-0.219262	-0.21494	-0.0162266	0.0816161	0.267904	-0.0269137	-0.174375	0.0234854	0.417272
MedianNucleiAreaShapeZernike97	0.119197	0.110406	0.141968	0.0905056	-0.00398038	0.0348634	0.149708	-0.0205454	0.303568	-0.128109	0.262383	-0.0283632	-0.130025	-0.298772	0.0311563	0.126142	0.187413	-0.0627416	-0.188113	-0.02412	0.455106
MedianNucleiIntensityMassDisplacementW1	0.185622	0.0729436	-0.18104	-0.0860399	0.177401	-0.100712	-0.168018	-0.289273	-0.189502	-0.162689	-0.257674	0.0897845	0.0640585	0.00523166	-0.00318319	0.0772979	0.278456	0.0601424	-0.111268	-0.138905	0.493259
MedianNucleiIntensityIntegratedIntensityW1	0.510877	-0.00896038	-0.217613	-0.148312	0.0357073	-0.210727	0.262011	-0.0584122	-0.0201813	-0.0447129	-0.212687	0.131522	0.280883	0.122944	0.0376119	-0.0116174	0.0337227	0.0971018	-0.0874336	-0.139847	0.646439
MedianNucleiIntensityStdIntensityEdgeW1	0.570554	-0.0278773	0.0112251	0.204833	0.0470067	0.170066	0.091009	-0.22883	0.251971	-0.0804122	-0.143018	0.0712273	0.191663	0.0462899	0.0550885	0.118017	0.030705	-0.0497342	-0.00313368	-0.0676775	0.619498
MedianNucleiGranularity15W1	-0.158492	-0.244693	0.270857	0.0255853	0.131085	-0.380829	-0.0892158	-0.199402	0.0689232	-0.101182	-0.00841476	0.0401901	0.0501493	-0.0483343	0.024846	0.0719396	0.00444403	-0.0639758	0.106563	-0.0501684	0.414251
MedianNucleiGranularity13W1	-0.102011	-0.274267	0.203175	-0.0211639	0.127068	-0.522744	-0.0780531	-0.217189	0.0752451	-0.252602	-0.0183207	0.037071	0.0187523	-0.0309686	-0.0450394	0.038282	-0.0638672	-0.0377153	0.0306987	-0.0110662	0.552578
MedianNucleiGranularity14W1	-0.0677394	-0.265092	0.242629	0.00296284	0.126497	-0.459495	-0.0759688	-0.22831	0.071911	-0.182187	-0.0738499	0.0426618	0.0319689	-0.0204376	-0.0225753	0.0536038	-0.00368818	-0.0554436	0.0549736	-0.0504063	0.477885
MedianNucleiGranularity12W1	0.0117787	-0.253534	0.103816	-0.0971269	0.122783	-0.514896	-0.0282867	-0.308315	0.0536553	-0.150523	-0.125833	0.0524807	0.0251809	-0.0856331	-0.0312803	0.00262571	-0.0389975	-9.67821e-05	0.00760543	-0.0785306	0.521504
MedianNucleiGranularity10W1	0.0825603	-0.242345	0.0373032	-0.171948	0.0882474	-0.577882	0.052573	-0.294251	-0.12236	-0.199687	-0.135174	0.0610991	0.0415577	-0.0593751	-0.000186333	-0.0213692	-0.0872123	0.0485971	-0.01753	-0.0600488	0.62403
MedianNucleiGranularity11W1	0.0428514	-0.259442	0.0615018	-0.136449	0.0967778	-0.534012	-0.000341467	-0.300472	-0.0381351	-0.180412	-0.134808	0.0669667	0.0367512	-0.114723	-0.0123647	0.00829345	-0.0337756	0.0370103	0.0216972	-0.0716366	0.555873
Granularity10W1	-0.0310788	-0.101918	0.128193	-0.126254	0.00318406	-0.607363	-0.0228869	-0.270068	0.0397579	-0.068686	-0.184843	0.0674103	-0.036294	-0.244183	0.00270765	-0.0325808	-0.204033	-0.0153032	0.00433668	0.0431548	0.636852
Granularity11W1	-0.0358333	-0.192383	0.220247	-0.0391586	-0.00752109	-0.533847	-0.020085	-0.285866	0.0567062	-0.080729	-0.17184	0.0411647	-0.0476359	-0.23463	-0.0218169	-0.0211149	-0.19989	-0.0264994	0.073694	0.0657853	0.605124
Granularity12W1	-0.100773	-0.284517	0.322207	0.073741	-0.0171577	-0.33505	0.0533519	-0.220761	0.0328404	-0.00385363	-0.397184	0.0229981	-0.0456263	-0.169611	-0.0294586	-0.0967638	-0.101606	-0.0652933	0.00278834	-0.00389987	0.579563
Granularity13W1	-0.148229	-0.355876	0.335271	0.151287	0.0161688	-0.347576	0.0615582	-0.177142	-0.0560711	-0.256439	-0.0388578	0.0205554	-0.0367789	-0.102539	0.00114353	-0.0457359	-0.203961	-0.110262	0.0151856	0.0907362	0.587172
MedianNucleiGranularity16W3	0.128338	-0.188625	0.168926	-0.290037	0.032939	-0.232557	-0.0864706	-0.171907	0.166576	-0.158552	0.0212311	-0.00785547	0.123632	0.124372	0.0597002	0.123482	0.0870973	-0.103694	0.132047	-0.0162947	0.395909
Granularity15W3	0.202546	-0.283793	0.23254	-0.245467	-0.0364545	-0.200935	-0.230414	-0.117399	0.167334	-0.206643	0.0362108	-0.0196086	0.0764371	0.114483	0.0493375	0.0861896	0.00633714	-0.0971361	0.124766	0.0259147	0.471393
Granularity15W4	0.318072	-0.252368	0.170653	-0.300114	-0.0462541	-0.198454	-0.224139	-0.144175	0.210812	-0.0607274	0.0153328	-0.00430379	0.0803398	0.103314	0.0651407	0.0413886	0.0562773	-0.0513985	0.0242331	0.0557652	0.477573
Granularity16W3	0.132952	-0.240067	0.258531	-0.212103	-0.0237369	-0.199846	-0.199455	-0.110038	0.139814	-0.171531	0.00493604	-0.0191211	0.0830082	0.0995851	0.0550571	0.104897	0.0158478	-0.108086	0.131242	0.0161759	0.38915
Granularity16W4	0.213592	-0.231263	0.204152	-0.27678	-0.0531487	-0.164684	-0.204485	-0.117634	0.187344	-0.0699823	-0.0426294	-0.0276974	0.0482393	0.0809239	0.0819619	0.0844036	0.10994	-0.0762797	0.0795664	0.0638336	0.396595
Granularity14W2	0.14025	0.0104618	-0.0717936	-0.378353	0.0644449	-0.326014	-0.0859304	-0.0405915	0.246181	-0.182368	-0.0346773	0.00415727	0.090539	0.103994	-0.0108161	0.0522679	-0.00921297	-0.0671126	0.0229286	0.010593	0.409726
Granularity14W5	0.0557175	-0.132895	0.0218064	-0.355174	0.170703	-0.368264	-0.127835	-0.087285	0.307383	-0.196352	-0.0099006	0.0284311	0.137253	0.0766865	0.0548952	0.0583209	0.013058	-0.0614163	0.0372921	0.0204697	0.506939
Granularity15W2	0.107218	0.0212931	-0.0211681	-0.326644	0.0868755	-0.305419	-0.0748824	-0.0761307	0.216116	-0.172504	-0.0499961	0.00710201	0.123539	0.0569501	0.0566946	0.0931678	0.0267856	-0.108786	0.0709129	0.00209848	0.358323
Granularity15W5	0.0395549	-0.0869559	0.0727616	-0.285955	0.189652	-0.334363	-0.120092	-0.0807934	0.267045	-0.116719	-0.0386709	0.0469936	0.1309	0.0355114	0.0367466	0.103219	0.0258345	-0.110392	0.0802825	-0.000721996	0.403247
MedianCytoplasmGranularity16W2	0.103636	-0.110268	0.103954	-0.315324	0.0590527	-0.262106	0.00984684	-0.161608	0.149279	-0.165363	-0.0151316	-0.00384996	0.0870061	0.0521224	0.0418528	0.121433	0.0899483	-0.0945603	0.0783842	-0.0138023	0.33156
Granularity16W2	0.0531545	0.0288727	0.0516965	-0.241996	0.0958521	-0.291058	-0.0844618	-0.112559	0.223123	-0.114207	-0.033472	0.0204111	0.0909997	-0.00452997	0.0426542	0.111433	0.00788105	-0.0931863	0.0763858	-0.00974796	0.280177
Granularity16W5	0.0237206	-0.0405109	0.102701	-0.241818	0.178536	-0.298342	-0.115622	-0.0967045	0.231028	-0.131191	-0.00285153	0.013761	0.102676	0.0175435	0.0754329	0.124557	0.0619672	-0.122758	0.0737417	-0.0157753	0.342263
MedianCellsIntensityMeanIntensityEdgeW2	0.435731	0.148383	0.109409	0.352929	0.0634775	-0.210864	-0.0302091	-0.392014	0.026271	0.127437	0.104922	-0.0786842	-0.185517	-0.0451619	0.0399089	0.0957965	0.0615385	-0.0796175	0.0475652	0.0588358	0.648694
MedianCellsIntensityMaxIntensityEdgeW2	0.401557	0.419365	0.360622	0.0796898	0.0230641	-0.149538	-0.0514758	-0.144919	0.16315	-0.00467292	0.0680835	-0.0497474	-0.0540275	0.0330681	0.0047789	0.11528	0.0790159	-0.106447	0.139995	-0.00672254	0.608352
MedianCellsIntensityStdIntensityEdgeW2	0.362765	0.374004	0.300151	0.126379	0.0377716	-0.176588	-0.115802	-0.238548	0.199756	-0.0225713	0.0300725	-0.0738537	-0.0911254	0.0215389	-0.0236638	0.122178	0.0255075	-0.125415	0.188965	0.00596038	0.603614
MedianCellsRadialDistributionZernikeMagnitudeW211	0.624745	-0.145449	0.375238	-0.148039	-0.0442132	-0.0379728	-0.294822	-0.271614	-0.0518522	0.0560986	0.0548576	-0.027614	-0.0729971	-0.0373574	0.0333876	0.0409569	-0.00593688	-0.0453954	0.0130643	0.0136498	0.759848
MedianCellsRadialDistributionZernikeMagnitudeW231	0.585827	-0.141325	0.313451	-0.324792	-0.0927345	0.0584303	-0.340363	-0.136579	-0.0524207	-0.0102123	0.00510939	0.0146084	-0.0515573	-0.0990247	0.0315838	0.0181158	-0.0349667	-0.0711642	-0.0328614	0.0319328	0.73869
MedianCellsRadialDistributionZernikeMagnitudeW273	0.495171	-0.0408212	0.526286	-0.403573	-0.0733637	0.0604349	-0.231581	-0.0738602	-0.14973	-0.0137993	0.0580434	0.0430357	-0.00299132	-0.0957338	0.0405239	0.0121423	-0.0663552	-0.0197186	-0.0609043	0.00816548	0.80219
MedianCellsRadialDistributionZernikeMagnitudeW293	0.492775	-0.0631993	0.491415	-0.428337	-0.0903846	0.0174318	-0.210105	-0.0481328	-0.135039	0.0320315	0.0703394	0.0275567	-0.0145183	-0.108649	0.0508359	0.0103516	-0.0138747	-0.015033	-0.0935721	0.00938786	0.775655
MedianCellsRadialDistributionZernikeMagnitudeW284	0.476654	-0.04768	0.564339	-0.382549	-0.0551969	0.0703396	-0.195311	-0.111962	-0.14886	0.0770808	0.0624517	0.0442138	-0.00367446	-0.0829655	0.0483524	0.0131615	-0.0503104	-0.0357762	-0.0717242	0.00600044	0.805325
MedianCellsRadialDistributionZernikeMagnitudeW295	0.474339	0.0142892	0.608994	-0.352498	-0.0326799	0.0369652	-0.154815	-0.129925	-0.143217	0.0503524	0.095995	0.0178738	-0.0162189	-0.0426187	0.0388863	0.0150892	-0.0357764	-0.0159501	-0.0574626	-0.00211279	0.804854
MedianCellsRadialDistributionZernikeMagnitudeW222	0.570619	-0.139007	0.525298	-0.151261	-0.0125676	-0.0247884	-0.197594	-0.284434	-0.128713	0.0702242	0.130382	-0.021804	-0.0580066	0.0480384	0.0425903	-0.00520049	-0.0596213	-0.0113068	-0.0387594	0.059224	0.819645
MedianCellsRadialDistributionZernikeMagnitudeW242	0.532481	-0.134135	0.490793	-0.32519	-0.041629	0.0713106	-0.287261	-0.164393	-0.128917	-0.00533777	0.0667965	0.0217489	-0.0258189	-0.0140379	0.0387459	-0.00888642	-0.0825724	-0.0516092	-0.0652247	0.0714803	0.807389
MedianCellsRadialDistributionZernikeMagnitudeW244	0.501866	0.00986367	0.624784	-0.165692	0.0242043	0.00613346	-0.130052	-0.281657	-0.130965	0.139349	0.0998004	-0.0411533	-0.0770659	0.0158488	0.0335201	-0.00663762	-0.0380142	0.00529977	-0.048902	0.0323318	0.827134
MedianCellsRadialDistributionZernikeMagnitudeW264	0.488873	-0.016518	0.6057	-0.31416	-0.00108399	0.0607313	-0.204102	-0.170924	-0.142186	0.0841717	0.09196	0.00164438	-0.0243702	-0.0325197	0.0391667	0.00544858	-0.0720889	-0.0257117	-0.0494731	0.018646	0.82703
MedianCellsRadialDistributionZernikeMagnitudeW286	0.447973	0.0346308	0.664603	-0.287217	0.0126126	0.0433294	-0.128081	-0.176048	-0.179512	0.0688474	0.132716	-0.0235401	-0.0325022	0.00976515	0.0362643	-0.00610861	-0.0509732	-0.00664676	-0.0415321	0.0291604	0.838359
MedianCellsRadialDistributionZernikeMagnitudeW233	0.551195	0.0521255	0.575988	-0.121887	-0.00952164	-0.014813	-0.168034	-0.271108	-0.0890669	0.0719292	0.0927806	-0.0474909	-0.071968	0.0237906	0.0176283	0.0266754	-0.0302857	-0.00317976	0.0442389	0.00576735	0.788851
MedianCellsRadialDistributionZernikeMagnitudeW253	0.511438	0.00632127	0.575481	-0.314811	-0.0404354	0.0589484	-0.239357	-0.146031	-0.132834	-0.0117999	0.0731296	0.00129507	-0.0118393	-0.0197162	0.0276446	0.0169065	-0.0833589	-0.0301972	0.00643017	0.0074191	0.808289
MedianCytoplasmGranularity16W4	0.192432	-0.256457	0.180841	-0.29232	0.0123571	-0.207491	-0.104659	-0.182887	0.147444	-0.119308	0.0523527	-0.0408843	0.0955958	0.124456	0.0492493	0.0926643	0.119083	-0.0581929	0.0486141	0.0040998	0.404535
MedianNucleiGranularity16W1	-0.297104	-0.259053	0.321134	0.084145	0.112255	-0.364393	-0.106297	-0.135585	0.11344	-0.0598681	-0.000293826	0.0398565	0.0735675	-0.0855491	0.00157438	0.036191	-0.0692699	-0.0751353	0.0527161	-0.0385242	0.487444
MedianCellsRadialDistributionZernikePhaseW391	0.0542291	-0.0724488	0.0561224	0.00228869	0.0126358	0.0515619	0.0250411	-0.0584405	-0.027221	0.0701808	-0.0788451	0.0639705	0.051989	-0.0330006	-0.255397	0.0383029	0.11125	0.0423783	0.0155575	0.00243201	0.119087
MedianCellsRadialDistributionZernikePhaseW491	0.0589531	-0.0670588	0.0128484	0.00635458	-0.00968694	0.062477	0.0567839	-0.073576	-0.0295779	0.0310417	-0.008506	0.0961638	0.0756518	-0.0256058	-0.217507	0.0657921	0.0655992	0.0434629	0.00628202	0.0373753	0.0976166
MedianCellsRadialDistributionZernikePhaseW291	0.0318637	-0.0177258	0.0081513	-0.0154489	-0.0142563	0.0228291	0.050365	-0.063551	-0.00630366	0.0736778	-0.0245672	0.120845	0.0713205	-0.0161175	-0.189694	0.0762965	0.0598349	0.0407702	-0.0322956	0.0469431	0.08525
MedianCellsRadialDistributionZernikePhaseW591	-0.0312181	-0.0967416	0.0393074	0.0115425	0.0179947	0.0600526	0.0622995	-0.088881	-0.045084	0.0226659	-0.0295331	0.0968768	0.0761504	-0.102133	-0.23305	0.0765245	0.0130557	0.0920446	0.000161455	-0.00295569	0.125576
MedianCellsRadialDistributionZernikePhaseW191	0.038305	0.00601835	0.0404634	0.0113837	0.0149923	0.0036312	-0.00191637	-0.0334383	0.0399253	0.176152	-0.0358068	0.0653284	0.133433	-0.0420329	-0.208556	-0.00632089	0.0214684	0.0325838	-0.0258835	0.0107684	0.108219
MedianCellsRadialDistributionZernikePhaseW351	0.0162136	-0.0333188	0.0774679	0.00488457	-0.0164415	0.00583908	0.0201076	-0.126984	0.0288481	0.0791573	0.0708332	0.170587	0.249936	-0.229798	-0.49659	-0.0157292	0.0769023	0.036618	-0.00545946	0.0381399	0.436311
MedianCellsRadialDistributionZernikePhaseW451	0.0103348	-0.00785982	0.0713355	-0.00137228	-0.0183916	0.0399693	0.0410771	-0.120423	8.22507e-05	0.0772823	0.0168864	0.160297	0.215764	-0.19865	-0.457709	-0.0231527	0.0717143	0.0115814	-0.0105334	0.0395997	0.358343
MedianCellsRadialDistributionZernikePhaseW251	0.00973567	-0.0572838	0.115825	0.0341518	-0.0277563	0.060542	0.0810528	-0.1595	0.0478605	0.0447093	0.0386288	0.243631	0.317015	-0.172498	-0.415398	-0.097769	0.0597375	-0.00493788	-0.0629774	0.12299	0.454595
MedianCellsRadialDistributionZernikePhaseW551	0.0195694	-0.0289407	0.0763729	0.0152095	-0.0161867	-0.0284893	0.03252	-0.0909445	0.00541229	0.102269	0.0571168	0.172829	0.292656	-0.15899	-0.548035	-0.0405731	0.0667316	0.00010462	0.0187085	0.0573803	0.482317
MedianCellsRadialDistributionZernikePhaseW311	0.0294678	-0.132647	0.0394747	0.0819686	-0.0373161	0.0291622	0.0953063	-0.138025	-0.021241	0.0204192	0.0586892	0.319848	0.420869	-0.102149	-0.375807	-0.123367	0.0900622	-0.0517973	-0.0381573	0.214736	0.566111
MedianCellsRadialDistributionZernikePhaseW411	0.0709432	-0.115581	-0.00979435	0.0608656	-0.0272383	-0.0694723	0.0341115	-0.0505396	-0.0969352	0.132165	0.133143	0.229437	0.359949	-0.110624	-0.467967	-0.0568671	0.103707	-0.0506588	0.0717875	0.121101	0.52588
MedianCellsRadialDistributionZernikePhaseW211	0.0281767	-0.109233	0.0849322	0.0459467	-0.00971889	-0.000861239	0.036804	-0.144859	-0.0529341	0.072036	0.109339	0.270504	0.396982	-0.131082	-0.476407	-0.134347	0.113894	-0.0531027	0.00138852	0.192898	0.610396
MedianCellsRadialDistributionZernikePhaseW511	0.043404	-0.164011	0.0714858	0.045366	-0.0484692	-0.00148614	0.047296	-0.136663	0.0180785	0.0647263	0.0388818	0.291681	0.418215	-0.0874028	-0.413128	-0.149444	0.120206	-0.0730374	0.00472079	0.227692	0.597524
MedianCellsRadialDistributionZernikePhaseW111	0.0684476	-0.150917	-0.011943	-0.0143469	-0.0460745	-0.0511481	-0.024926	-0.0436623	-0.00533033	0.104004	0.188531	0.222492	0.275702	-0.183018	-0.463431	-0.0912583	0.0682986	-0.0570025	0.0661423	0.110899	0.488159
MedianCellsRadialDistributionZernikePhaseW151	0.0351575	-0.124124	0.0262472	-0.00394773	-0.0392672	-0.0305277	-0.0317752	-0.0851303	0.0445306	0.139214	0.158806	0.175795	0.259384	-0.215173	-0.476759	-0.0657442	0.0456589	-0.0298727	-0.00621324	0.05418	0.456716
MedianNucleiTextureSumVarianceW3300	0.220774	-0.167126	0.0976237	0.135949	-0.0586111	0.0180314	-0.0120897	0.0172794	-0.047171	-0.355145	-0.0410234	-0.0310281	-0.0720438	-0.185831	-0.095792	-0.0574261	0.0824802	0.15932	0.0440146	-0.0597322	0.329778
MedianNucleiIntensityMassDisplacementW2	0.265385	0.136562	-0.222257	-0.349071	-0.132731	0.12996	-0.19934	-0.145254	-0.0824397	-0.233472	-0.225246	0.0422446	-0.0778493	-0.1754	-0.0490991	0.0840369	0.184964	-0.00639057	0.0783236	-0.0322938	0.557224
MedianNucleiIntensityMassDisplacementW3	0.284465	-0.0903587	-0.106715	-0.246438	-0.0839233	-0.025208	-0.133322	-0.252645	-0.188311	-0.246157	-0.359285	0.0391453	-0.0609163	-0.146645	-0.107186	0.0349893	0.261291	0.136301	0.0111429	-0.125466	0.617805
MedianNucleiIntensityMassDisplacementW4	0.307902	0.00817393	-0.183605	-0.205072	-0.0205656	0.10016	-0.120599	-0.199627	-0.181959	-0.239648	-0.274607	0.0654169	-0.0878337	-0.256843	-0.116687	0.0601803	0.180416	0.140497	-0.0368124	-0.12954	0.56706
MedianCellsRadialDistributionZernikePhaseW188	-0.0616852	-0.109801	0.0176571	0.03943	-0.0153704	0.0422616	0.0126387	-0.0207756	0.0496972	0.0101542	-0.0810474	0.033002	0.0200127	-0.0647062	0.127295	-0.022178	0.0227021	0.0796739	-0.0601756	-0.052963	0.065145
MedianCellsRadialDistributionZernikePhaseW388	-0.0679323	-0.0474129	-0.00211919	-0.00206594	0.00263087	-0.0299922	-0.0743245	0.102301	-0.0516913	0.0888147	-0.0964424	-0.108478	-0.145126	-0.0844384	-0.0220561	0.0786866	0.0831	0.0987083	0.109805	-0.186274	0.15367
MedianCellsRadialDistributionZernikePhaseW488	-0.080794	-0.0558466	0.00629704	-0.00654894	0.00611758	-0.0368654	-0.0709689	0.10417	-0.0417976	0.0759866	-0.1119	-0.105577	-0.153228	-0.0877722	-0.0259979	0.0737822	0.0912772	0.0921339	0.101655	-0.19059	0.158984
MedianCellsRadialDistributionZernikePhaseW288	-0.0594434	-0.078288	0.0251804	-0.00481076	0.0246092	-0.0330591	-0.0572241	0.110568	-0.0968951	0.112339	-0.0986586	-0.104266	-0.128424	-0.109794	-0.0260951	0.0901642	0.0930818	0.0851372	0.138637	-0.1991	0.182263
MedianCellsRadialDistributionZernikePhaseW588	-0.0793239	-0.0656396	0.0226573	0.0079076	0.0146185	-0.0399883	-0.0878617	0.0980883	-0.0862203	0.074105	-0.0880157	-0.117994	-0.137429	-0.068463	-0.0330374	0.0676636	0.0801494	0.102536	0.130233	-0.197309	0.166998
MedianNucleiAreaShapeCompactness	-0.182943	-0.169815	0.197396	0.0482278	-0.0367934	0.0608312	0.0261329	0.0893157	-0.154611	0.0706191	-0.553177	-0.00587637	-0.0941009	0.139974	0.0479568	0.0459233	0.289969	-0.0550044	0.107271	0.0768772	0.589623
MedianNucleiAreaShapeMajorAxisLength	-0.30345	0.0159914	0.118294	-0.0722746	0.0521657	-0.0406253	-0.0671938	0.0170594	-0.219308	0.00240508	-0.578426	0.0462292	-0.0394492	0.159811	-2.11085e-05	0.0292715	0.296606	-0.00647176	0.0158771	0.0257046	0.62243
MedianNucleiIntensityMassDisplacementW5	-0.0481184	-0.047193	0.0611231	-0.0675539	-0.229002	0.141222	-0.0533916	-0.0564067	-0.181535	-0.0853503	-0.636088	-0.00495904	-0.104929	0.138975	-0.056696	0.00666323	0.25418	-0.0173846	0.106699	0.000758574	0.64601
MedianCellsAreaShapeCompactness	-0.113092	-0.140761	0.234248	0.0514318	-0.0378884	0.133522	0.0704551	0.0195756	-0.130938	0.0690272	-0.616982	0.00149686	-0.0647365	0.184459	-0.045066	-0.0495892	0.222249	-0.0473873	0.0247915	0.0364731	0.613601
MedianCytoplasmAreaShapeCompactness	-0.134309	-0.160028	0.250785	0.0680099	-0.0346796	0.125319	0.0502134	0.012217	-0.129777	0.0733798	-0.604274	-0.000722846	-0.064391	0.174584	-0.0452155	-0.0530003	0.215983	-0.0441517	0.0232447	0.0292733	0.607594
MedianCellsRadialDistributionZernikePhaseW197	0.0336852	0.0185498	-0.0405709	-0.00297998	-0.0133556	0.0040889	0.0198418	-0.01359	0.0733928	0.0418863	-0.0617493	0.0516338	0.0683851	-0.0139379	0.0267064	0.0224943	-0.117342	-0.0344419	-0.170005	-0.0906184	0.0756859
MedianCellsRadialDistributionZernikePhaseW397	0.0809968	-0.000574259	-0.0890383	0.0470369	-0.049166	0.0435558	0.038486	0.0486197	-0.013928	-0.0149106	-0.0610428	0.12377	0.108971	-0.049479	0.130158	0.0777392	-0.150615	-0.0591099	-0.17786	-0.0338888	0.140591
MedianCellsRadialDistributionZernikePhaseW497	0.0463349	0.00453587	-0.0908158	0.0461532	-0.0394957	0.0323769	0.0539072	0.0165182	0.0139911	-0.0176924	-0.0481088	0.115264	0.114467	-0.0263497	0.122652	0.0783017	-0.171071	-0.0862119	-0.21848	-0.0457578	0.155938
MedianCellsRadialDistributionZernikePhaseW297	0.0707287	0.0157009	-0.0597519	0.00469019	-0.0429815	0.054524	0.0599816	0.0164952	0.0229098	-0.0370658	-0.032923	0.117978	0.0918041	-0.0253986	0.0889039	0.110151	-0.165944	-0.0647941	-0.18431	-0.0185014	0.129591
MedianCellsRadialDistributionZernikePhaseW597	0.0719645	0.0211053	-0.0818047	0.0191441	-0.0765142	0.0783269	0.0471102	0.00642779	0.0782115	-0.0111949	-0.0496963	0.0839536	0.0827065	-0.041325	0.115661	0.0473394	-0.119549	-0.0489196	-0.222423	-0.0284404	0.133826
MedianCellsRadialDistributionFracAtDW33of4	0.0150678	-0.00777615	0.109911	-0.151486	-0.0256397	-0.0491919	0.111523	0.0864324	-0.0406675	-0.0142621	0.0182784	-0.0173925	0.00634779	-0.00857366	-0.0231588	-0.0299789	-0.00459322	0.00299191	-0.0468095	-0.0186744	0.0649138
MedianCellsRadialDistributionFracAtDW13of4	0.0101024	-0.00327571	0.0962587	-0.102225	-0.0220566	-0.0303435	0.10799	0.0788313	-0.0284187	-0.00337033	0.020533	-0.0177963	0.00180748	-0.00625744	-0.0304151	-0.0267132	0.00127863	-0.00728012	-0.0402704	-0.00609699	0.0440639
MedianCellsRadialDistributionFracAtDW23of4	0.0159703	-0.00700885	0.119472	-0.135152	-0.02482	-0.0462789	0.127821	0.086498	-0.0339079	-0.00745862	0.0203881	-0.021141	-0.00229838	-0.0053747	-0.0271101	-0.0262383	-0.00196503	0.00133278	-0.0452334	-0.0155892	0.065242
MedianCytoplasmGranularity15W4	0.245803	-0.338088	0.186103	-0.291242	0.0175277	-0.263937	-0.116691	-0.185338	0.127108	-0.137903	0.0797321	-0.0320308	0.091417	0.171864	0.056206	0.0542439	0.10995	-0.0289679	0.040634	0.0116323	0.513383
MedianNucleiGranularity12W3	0.237696	-0.410618	0.0211658	-0.410164	-0.050601	-0.281218	-0.0955084	-0.0150952	0.214083	-0.17048	-0.0035472	-0.0294798	0.0558239	0.142744	-0.0476621	0.00908083	0.0140361	0.0106133	0.0736878	-0.0478676	0.594437
MedianCellsRadialDistributionZernikePhaseW362	-0.0401408	0.0126011	0.0325882	-0.0023761	0.01013	-0.0514722	-0.00582926	0.0192085	0.124711	0.0284624	0.0270785	0.494989	-0.285073	0.123569	0.0255513	-0.0626975	0.0153044	0.112592	0.0204999	0.0117482	0.382692
MedianCellsRadialDistributionZernikePhaseW462	-0.0174221	0.00354918	0.0138382	-0.0158617	-0.0148046	-0.0377961	0.0175092	0.031294	0.144806	0.0859803	-0.00864247	0.453686	-0.189668	0.0435131	0.0787866	-0.0639309	0.0332724	0.0960972	-0.00229115	0.0364781	0.2978
MedianCellsRadialDistributionZernikePhaseW262	-0.0471852	-0.0196277	0.0414599	0.00392233	0.00919587	-0.0491044	0.00978398	0.0162081	0.0549569	-0.0652589	0.0628115	0.534992	-0.303223	0.177763	0.038167	-0.0713158	0.00251583	0.121059	0.0559096	0.038504	0.453997
MedianCellsRadialDistributionZernikePhaseW562	-0.0294228	-0.0200656	-0.00280003	0.00639191	-0.0135142	-0.0377414	-0.00523174	0.0369247	0.121597	-0.00934763	0.0495689	0.550393	-0.308775	0.125041	0.0571109	-0.0678193	0.0177697	0.143173	0.0321802	0.0236657	0.465826
MedianCellsRadialDistributionZernikePhaseW162	-0.00753416	-0.0612783	-0.0312655	-0.00114154	-0.0462017	-0.0370827	-0.00730083	0.0821117	0.0716407	0.101222	0.0744291	0.525691	-0.29694	0.0284363	-0.0215768	0.03369	0.00105513	0.066438	0.0874306	-0.0571897	0.418277
MedianCellsRadialDistributionZernikePhaseW122	-0.0206889	-0.0469027	0.00917138	0.0069148	-0.0218619	-0.0366875	-0.0200362	0.039198	0.124226	0.0517802	0.0900983	0.651536	-0.353147	0.121943	0.0305607	-0.00530137	-0.016138	0.0929023	0.0863435	-0.0343319	0.615323
MedianCellsRadialDistributionZernikePhaseW322	-0.0458601	-0.0769199	0.0311516	0.0324803	0.00114431	-0.0419892	-0.00481699	-0.00292266	0.082166	-0.0231012	0.0735279	0.663229	-0.376469	0.209142	-0.00512408	-0.0153957	-0.0328814	0.124683	0.0834769	-0.0496027	0.676194
MedianCellsRadialDistributionZernikePhaseW422	-0.0486993	-0.0867443	0.0374242	0.0316369	-0.00799685	-0.0408646	-0.010262	-0.00830047	0.0798441	-0.0278425	0.0584915	0.651514	-0.369623	0.205158	0.00182967	-0.0082694	-0.00860563	0.12082	0.0963742	-0.0536671	0.65487
MedianCellsRadialDistributionZernikePhaseW222	-0.0484142	-0.0629497	0.0311166	0.03086	-0.00314625	-0.0409982	-0.0165099	-0.00732543	0.0792257	-0.0130454	0.0862343	0.68121	-0.402945	0.219907	0.00776543	-0.0164609	-0.0066162	0.125048	0.0870014	-0.0351548	0.723715
MedianCellsRadialDistributionZernikePhaseW522	-0.0555766	-0.0663521	0.0297463	0.0274236	0.00965439	-0.0312834	-0.0244443	-0.0127743	0.0904909	-0.0370095	0.1057	0.670586	-0.404161	0.204616	-0.00804436	-0.0278702	-0.0290837	0.140045	0.0668135	-0.041138	0.714047
MedianCytoplasmGranularity14W2	0.142753	-0.19558	0.0156052	-0.39133	0.0402914	-0.319444	0.0177311	-0.117103	0.183172	-0.221955	0.00590772	-0.0299964	0.0744359	0.122213	-0.00838115	0.057367	0.0646236	-0.0259784	0.0401206	-0.0195866	0.444141
MedianCytoplasmGranularity14W5	0.101451	-0.214276	0.00742131	-0.416609	0.0653911	-0.328767	-0.0170226	-0.0880402	0.2132	-0.229034	-0.00654474	-0.00405993	0.102119	0.104869	0.00510938	0.0936814	0.0827482	-0.0475289	0.0650569	-0.0266554	0.492477
MedianCytoplasmGranularity14W4	0.286962	-0.403579	0.140945	-0.294779	0.00880566	-0.293282	-0.133555	-0.172441	0.144553	-0.0604167	0.0543058	-0.0292423	0.0920469	0.163968	0.0391723	0.026867	0.111805	0.00374233	0.0325492	-0.00996069	0.565286
MedianCytoplasmGranularity15W5	0.100104	-0.162295	0.0536138	-0.388254	0.0893382	-0.294623	-0.00596485	-0.115688	0.18553	-0.203916	-0.0290519	0.0149696	0.119259	0.0762077	0.0269917	0.100203	0.0892233	-0.107535	0.0703102	-0.0292803	0.431375
MedianCytoplasmGranularity15W2	0.120655	-0.15416	0.0535984	-0.364815	0.0559767	-0.301145	0.0212979	-0.137819	0.136784	-0.230756	0.00278057	-0.0295423	0.0962239	0.110595	0.0256957	0.082299	0.071377	-0.0752145	0.0593172	-0.0195387	0.403969
MedianCytoplasmGranularity16W5	0.0740683	-0.105005	0.0893978	-0.328901	0.0845024	-0.237972	-0.0198431	-0.104384	0.187805	-0.167224	-0.0150083	0.0135177	0.109435	0.0556652	0.0524345	0.134197	0.111804	-0.130117	0.0922954	-0.0352224	0.346406
Granularity8W1	-0.0132599	0.25943	-0.202112	-0.243897	0.0336342	-0.471501	0.0334158	-0.207545	-0.0985838	-0.0809817	-0.162424	0.057014	0.02975	-0.0537681	-0.0157215	-0.132046	-0.0846104	0.135269	-0.135374	0.0531208	0.549423
Granularity9W1	-0.0334996	0.0330713	0.000796373	-0.212946	0.0174826	-0.626069	-0.0160232	-0.247125	-0.0421387	-0.0998852	-0.170844	0.050219	-0.0367432	-0.176603	-0.0282252	-0.0704937	-0.147792	0.0505394	-0.0395492	0.0404945	0.610526
MedianNucleiGranularity7W1	0.00614012	0.0360383	-0.294829	-0.245003	0.0238534	-0.465328	0.135956	-0.280431	-0.253569	-0.0315113	-0.0868826	0.0375788	-0.0149557	-0.062784	-0.0273248	-0.146065	-0.112183	0.167884	-0.176189	-0.00916917	0.634907
MedianNucleiGranularity8W1	0.0903664	-0.146488	-0.087475	-0.287618	0.0361323	-0.584024	0.127162	-0.314353	-0.200202	-0.0938993	-0.157291	0.0647013	0.0150836	-0.113599	0.00740913	-0.0969491	-0.0944085	0.10607	-0.107353	-0.0298269	0.710367
MedianNucleiGranularity9W1	0.0825333	-0.20719	0.0128152	-0.246543	0.0741161	-0.594447	0.0737939	-0.259092	-0.141324	-0.138046	-0.15819	0.0764491	0.0513543	-0.106514	0.0360813	-0.0352172	-0.0741623	0.105012	-0.0644142	-0.058095	0.652596
MedianCytoplasmAreaShapeFormFactor	0.367666	-0.220038	-0.548383	0.0939407	-0.0857051	-0.113831	0.311003	-0.0865764	-0.120196	-0.00368083	0.117867	-0.00278654	-0.0198902	0.00939196	-0.0098638	0.00534552	-0.166901	-0.0842258	0.043587	0.0954156	0.69259
MedianCytoplasmAreaShapeExtent	0.296741	-0.198291	-0.655243	0.203681	-0.0817109	-0.137124	0.373419	0.0506188	0.0316849	-0.073548	0.119666	-0.0106301	0.0062776	0.0638957	-0.0221968	0.026757	-0.040982	-0.0494202	0.0274554	0.0604882	0.800399
MedianCytoplasmAreaShapeSolidity	0.394106	-0.0284068	-0.60341	0.0112869	-0.0319341	-0.0713992	0.336528	-0.0194325	-0.00861023	-0.023932	0.128771	0.00847188	-0.00714623	0.0272159	-0.00954076	0.0109811	-0.085004	-0.0936486	-0.0654898	0.126125	0.694601
MedianCytoplasmAreaShapeZernike40	0.21816	-0.510377	-0.366765	0.282648	-0.0964897	-0.194663	0.211039	-0.0252934	-0.152801	0.0186187	0.0601353	-0.0234501	0.0638114	0.077176	0.0351005	0.00111867	-0.00746073	0.00771623	-0.0232833	-0.0431151	0.656504
MedianCellsAreaShapeZernike00	0.164895	-0.374569	-0.584907	0.422346	-0.0874644	-0.153988	0.204336	-0.00572218	0.047797	-0.0509927	0.0879146	-0.0324237	0.0241131	0.0308745	-0.0582734	0.00736725	-0.0338435	0.0452813	0.0300843	-0.0634519	0.78791
MedianCytoplasmAreaShapeZernike00	0.204298	-0.285181	-0.657429	0.301266	-0.108995	-0.141499	0.33641	0.0923226	0.0581528	-0.0493668	0.105717	-0.00614337	0.0512423	0.0255784	-0.0326588	0.0453116	-0.040445	0.000461106	0.0679723	-0.0245655	0.829929
MedianCellsAreaShapeFormFactor	0.318658	-0.403442	-0.468883	0.332544	-0.0677933	-0.12521	0.106849	-0.242602	-0.0569372	-0.0280837	0.0879875	-0.0194081	-0.0475455	-0.00914496	-0.0312649	-0.0603254	-0.146626	-0.00654018	-0.0549174	0.0621964	0.732827
MedianCellsAreaShapeExtent	0.222162	-0.390568	-0.570783	0.387093	-0.0650602	-0.134859	0.167759	-0.0586748	0.013614	-0.078169	0.0385954	-0.0599015	-0.0477807	0.0970771	-0.0483212	-0.0139434	-0.0104037	0.0194336	0.0178186	0.0107607	0.758068
MedianCellsAreaShapeSolidity	0.353639	-0.261879	-0.594829	0.288972	0.00194983	-0.0835148	0.0818689	-0.226917	-0.00174786	-0.045001	0.109511	-0.0456108	-0.0438074	0.0505755	-0.0408291	-0.074325	-0.0970956	-0.00476814	-0.102825	0.060741	0.747623
MedianCellsAreaShapeZernike60	0.261042	-0.386483	0.00673109	-0.102438	-0.119894	0.0635517	0.0585864	0.0503654	-0.254123	0.105292	0.0367131	0.0578051	0.0583729	0.0165275	0.091741	0.00774681	-0.00459062	-0.0507278	0.0768971	-0.0128508	0.353617
MedianCellsAreaShapeZernike80	0.146871	-0.321731	-0.0277478	-0.0173045	-0.10488	0.0457441	0.11614	0.043245	-0.178017	0.10183	0.0332371	0.0550423	0.0466233	0.00818724	0.111513	0.0090329	0.0261456	-0.0654941	0.0570973	-0.0280524	0.224574
Granularity16W1	-0.183869	-0.420329	0.319368	0.211708	0.0385138	-0.0767812	0.154828	-0.165982	-0.257098	-0.279534	0.0728516	0.00749071	0.0266007	-0.0559078	-0.00502245	-0.0605687	-0.160494	-0.0920165	0.0338277	-0.0127509	0.608863
Granularity14W1	-0.0483638	-0.364358	0.344318	0.159056	0.0240358	-0.207162	0.0734225	-0.227038	-0.105606	-0.098561	-0.106476	0.0119715	-0.0344941	-0.178127	0.0228569	-0.0295289	-0.130225	-0.0647601	0.096238	-0.0592568	0.479967
Granularity15W1	-0.12452	-0.415158	0.306959	0.176818	0.0137239	-0.166741	0.104456	-0.190973	-0.156068	-0.124001	-0.0618517	0.0462131	-0.0382329	-0.173049	-0.00815409	-0.0115909	-0.0893346	-0.0710957	0.0822834	-0.0468705	0.488028
MedianNucleiAreaShapeZernike60	0.179207	-0.361774	-0.0443114	0.0372292	-0.0805245	-0.0485285	0.164496	0.0372647	-0.230887	0.075835	0.0628419	0.0460912	0.160532	0.063615	0.0867589	-0.0215144	-0.183941	-0.0160958	0.127055	-0.0963197	0.366087
MedianNucleiAreaShapeZernike40	0.238012	-0.435172	-0.255896	-0.103054	-0.0939258	-0.175272	0.101703	0.134638	-0.108203	0.0504032	-0.0573772	0.0221851	0.132353	0.0513538	0.0120797	-0.00942561	-0.0987929	0.0627362	0.0504264	-0.100487	0.454899
MedianCytoplasmTextureContrastW2300	0.377133	-0.598134	0.108653	0.170178	-0.142901	0.0207484	-0.0220662	0.00475531	-0.171148	0.139216	0.10893	0.0743505	0.0468461	0.0350627	0.0686428	0.0368796	0.0371964	-0.0131673	0.0428282	-0.042351	0.642868
MedianCytoplasmTextureContrastW2301	0.376671	-0.603607	0.109709	0.169265	-0.148435	0.0127894	-0.028706	0.0113976	-0.15554	0.140267	0.0910769	0.0502852	0.0405134	0.0294017	0.04599	0.0307181	0.0256619	-0.0065551	0.0581118	-0.048456	0.636741
MedianCytoplasmTextureContrastW2302	0.387451	-0.601336	0.115072	0.174976	-0.136416	0.0122262	-0.0274841	-0.00360871	-0.167384	0.123782	0.119399	0.0367957	0.0596796	0.0288411	0.055536	0.0467471	0.0395721	-0.00460791	0.0525371	-0.0515799	0.650728
MedianCytoplasmTextureContrastW2303	0.377479	-0.602433	0.101659	0.171794	-0.14887	0.0105059	-0.0162742	0.00675125	-0.173315	0.118789	0.103272	0.0543063	0.0482365	0.0239095	0.0489307	0.0411529	0.0222326	-0.00923266	0.0666931	-0.0413243	0.63933
MedianCellsIntensityLowerQuartileIntensityW2	0.41296	-0.491623	0.0266563	0.20297	-0.0269374	-0.163484	-0.0445884	-0.343331	-0.165366	0.17355	0.175188	-0.0394127	-0.0900789	0.0263808	0.0752727	0.0055817	0.0774735	0.0369571	-0.0895223	0.012717	0.721215
MedianCytoplasmIntensityLowerQuartileIntensityW2	0.409151	-0.482698	0.018907	0.168129	-0.0413619	-0.154572	-0.0158813	-0.321355	-0.183905	0.176268	0.189219	-0.0357785	-0.0990928	0.010528	0.0861938	0.0104193	0.0768584	0.0261921	-0.106907	0.0272805	0.696361
MedianCytoplasmIntensityMADIntensityW2	0.510772	-0.539606	0.0617321	0.137229	-0.079941	-0.181268	-0.0308632	-0.169668	-0.112524	0.141576	0.146255	-0.00841737	-0.0284653	0.0381157	0.0412471	0.0396419	0.0448901	-0.0226751	0.000155749	-0.00293525	0.705934
MedianCellsIntensityMedianIntensityW2	0.492123	-0.537242	0.0299492	0.197049	-0.0544531	-0.171965	-0.0468348	-0.234502	-0.141114	0.156182	0.134906	-0.0101138	-0.0339405	0.0379701	0.0730774	0.0179022	0.0290595	-0.0232266	-0.0290508	0.0123572	0.733505
MedianCytoplasmIntensityMedianIntensityW2	0.461521	-0.496343	0.0685749	0.188515	-0.0315989	-0.192312	-0.0277139	-0.30335	-0.142876	0.1773	0.171912	-0.0355894	-0.0703895	0.038697	0.0678692	0.0218463	0.0759346	0.0102347	-0.0478083	0.00321203	0.732741
MedianCellsIntensityMinIntensityEdgeW2	0.290262	-0.462285	-0.163789	0.0768639	-0.0531916	-0.0246948	0.0521504	-0.213698	-0.180554	0.0985244	0.162052	-0.0092964	-0.122628	-0.0550623	0.0626958	0.0192201	0.0414118	-0.00963846	-0.157786	0.034075	0.501409
MedianNucleiIntensityIntegratedIntensityEdgeW2	0.59008	-0.396966	-0.0456749	-0.167537	-0.109286	-0.372325	-0.089073	-0.0146527	-0.0836907	0.0551979	0.00836902	0.0605492	0.0401566	-0.00709469	0.0708108	0.0343383	0.123693	-0.00124168	-0.0838792	-0.0436786	0.740538
MedianNucleiIntensityIntegratedIntensityW2	0.502875	-0.360081	-0.201597	-0.247632	-0.0635833	-0.42178	-0.0906471	-0.0129318	-0.181695	-0.00732168	-0.0898384	0.0895976	0.0762079	-0.00981137	0.0469065	-0.020773	0.0379992	0.0455525	-0.101044	-0.0552498	0.749313
MedianNucleiIntensityMinIntensityEdgeW2	0.581248	-0.431097	-0.0389037	0.0250164	-0.129646	-0.260456	0.065753	0.0792059	-0.115975	0.202945	0.0956265	0.0397355	0.0526115	0.0325171	0.152976	0.0229765	0.0117055	-0.0750777	-0.0243938	0.0279303	0.72134
MedianNucleiIntensityMinIntensityW2	0.572052	-0.441124	-0.0405916	0.02652	-0.147416	-0.229995	0.0939396	0.115818	-0.108948	0.202085	0.075942	0.0338426	0.0362781	0.011475	0.138893	0.0234814	-0.034454	-0.0862291	0.00724873	0.0320156	0.711664
MedianNucleiIntensityMeanIntensityEdgeW2	0.626342	-0.463395	-0.0164113	-0.0496451	-0.174884	-0.217993	-0.045293	0.0444622	-0.0714491	0.118084	0.0604149	0.0431032	0.00929201	-0.0221711	0.0967878	0.0389225	0.0566543	-0.0577373	-0.0312326	0.00862669	0.735518
MedianNucleiIntensityLowerQuartileIntensityW2	0.570801	-0.515092	-0.0132616	0.01307	-0.147469	-0.227183	0.0347662	0.063358	-0.0926318	0.153206	0.0421352	0.0268566	0.0059594	-0.00639525	0.0897996	0.017056	-0.0319776	-0.0483452	0.00783567	0.0151752	0.716695
MedianNucleiIntensityMeanIntensityW2	0.588356	-0.514143	-0.022719	-0.019323	-0.180714	-0.214629	-0.0134959	0.0621216	-0.0623573	0.117629	0.0332966	0.0251877	-0.0168455	-0.0369569	0.0749121	0.0262244	0.0124634	-0.0440136	-0.00840684	0.0188809	0.724097
MedianCytoplasmIntensityMeanIntensityEdgeW2	0.591612	-0.382026	-0.0592679	0.237368	-0.0950725	-0.266798	-0.09317	-0.209246	-0.0456298	0.159252	0.0898619	-0.0187801	-0.0778561	-0.00683202	0.088438	0.0472445	0.0787751	-0.0588608	-0.0201268	0.0423706	0.752392
MedianCytoplasmTextureSumVarianceW2300	0.479248	-0.582311	0.053505	0.0294517	-0.198195	-0.168633	-0.0754336	0.0139478	-0.0747894	0.10101	0.0776692	0.0317594	-0.0196199	-0.0374136	0.0423544	0.0409242	0.0550639	-0.04559	0.014853	0.000660288	0.679521
MedianCytoplasmIntensityStdIntensityEdgeW2	0.600388	-0.487414	-0.0535438	-0.00717928	-0.192389	-0.222227	-0.0910139	-0.00401253	-0.032457	0.0893968	0.0432804	0.0297352	-0.0132884	-0.034531	0.0774606	0.0501542	0.074924	-0.0603719	-0.00434963	0.00746551	0.726674
MedianCellsIntensityStdIntensityW2	0.593908	-0.508311	-0.0111978	-0.0713426	-0.219495	-0.151806	-0.0875479	0.0312082	-0.0524031	0.0850767	0.0505864	0.0345098	-0.018868	-0.052227	0.052795	0.0402848	0.0581546	-0.0416396	-0.0130669	0.00590434	0.722733
MedianCytoplasmIntensityStdIntensityW2	0.611577	-0.47817	0.0277646	-0.0673404	-0.216526	-0.128067	-0.0995649	-0.0296782	-0.0592512	0.0799352	0.0771209	0.0326861	-0.0246777	-0.0506659	0.0517646	0.0486251	0.0708411	-0.0505807	-0.0203564	0.00207251	0.715189
MedianCellsIntensityMeanIntensityW2	0.552304	-0.531344	0.0254368	0.114274	-0.117889	-0.187106	-0.0753577	-0.156747	-0.113603	0.154985	0.112166	0.00269149	-0.0426128	0.00392701	0.0762478	0.0279014	0.0579352	-0.0233045	-0.0341276	0.017761	0.743545
MedianCellsIntensityUpperQuartileIntensityW2	0.551681	-0.542708	0.00855486	0.114456	-0.127263	-0.185944	-0.0672933	-0.112768	-0.120421	0.147526	0.0973646	0.0107851	-0.0246175	0.00825857	0.0742656	0.0257615	0.0303633	-0.0374307	-0.017709	0.0189199	0.735784
MedianCytoplasmIntensityMeanIntensityW2	0.549381	-0.500296	0.0607221	0.112205	-0.102373	-0.180616	-0.068439	-0.217433	-0.12829	0.160859	0.148419	-0.00944525	-0.0632446	0.00893595	0.0700833	0.0335069	0.0810188	-0.0146854	-0.0475644	0.0173248	0.747363
MedianCytoplasmIntensityUpperQuartileIntensityW2	0.539788	-0.510605	0.0683284	0.137142	-0.0891521	-0.183061	-0.055672	-0.208698	-0.130486	0.155992	0.148408	-0.00517234	-0.0402162	0.0225096	0.0632942	0.0380475	0.056125	-0.0256979	-0.0266551	0.00801206	0.739254
MedianCellsIntensityMADIntensityW2	0.525199	-0.57277	0.0113611	0.0974284	-0.125427	-0.149853	-0.0721036	-0.0678424	-0.0955767	0.134822	0.0915089	0.0106761	-0.0122364	0.0314643	0.0496145	0.0275174	0.0112481	-0.033969	0.0160155	0.0115698	0.703339
MedianCellsRadialDistributionZernikeMagnitudeW220	0.560585	-0.542361	-0.0445808	-0.00457406	-0.137854	-0.133745	-0.163224	-0.0839717	-0.0864668	0.10009	0.0807996	0.0208383	-0.0476605	-0.0360293	0.0566724	0.0132833	0.0294006	-0.0464916	-0.0756504	0.0425482	0.722978
MedianCellsAreaShapeZernike40	0.289412	-0.576063	-0.0485945	-0.0101902	-0.158096	0.0337933	-0.0128879	0.0817445	-0.141803	0.0765205	0.0358896	0.0222985	0.0302032	0.00438858	0.0300769	0.0247172	-0.00101508	-0.016751	0.0790113	-0.0598018	0.491355
MedianCytoplasmGranularity8W4	0.282616	-0.666659	-0.0312281	-0.0302535	-0.168967	0.11511	0.00828259	0.0326982	-0.0862325	0.102131	0.0587648	-0.0192259	-0.0766172	-0.0335623	-0.0405508	-0.0263815	-0.0451673	0.0594602	0.0515946	-0.085417	0.615695
MedianCytoplasmGranularity9W4	0.328442	-0.66775	-0.0822701	-0.0932812	-0.164106	-0.028883	-0.0322124	0.0552777	-0.0123149	0.0902959	0.0982587	-0.0400571	-0.0538911	0.028902	-0.0408654	-0.0535082	-0.0320202	0.0651855	-0.00412597	-0.053096	0.63704
MedianCytoplasmGranularity8W2	0.360642	-0.587399	-0.0940382	-0.128086	-0.207023	0.130737	-0.0300256	0.125584	-0.0204515	0.10125	0.114025	-0.0550781	-0.058456	-0.0069992	-0.0673313	-0.0459111	-0.0774153	0.0539807	0.0379813	-0.0552964	0.627193
MedianCytoplasmGranularity8W5	0.322387	-0.599438	-0.16235	-0.132183	-0.162507	0.16734	0.00224017	0.18843	0.00620134	0.0754725	0.0689831	-0.0512976	-0.0811123	-0.00810198	-0.0956067	-0.0557029	-0.0917657	0.0664446	0.0437831	-0.0519971	0.646481
MedianCytoplasmGranularity10W4	0.330023	-0.631859	-0.0554124	-0.151562	-0.147789	-0.119573	-0.0734705	0.0188357	0.0420345	0.0816528	0.100975	-0.0615131	-0.0262348	0.0829668	-0.055892	-0.0549559	0.00257182	0.0781673	0.0143589	-0.0604943	0.622206
MedianCytoplasmGranularity11W4	0.337245	-0.586389	-0.00839405	-0.208631	-0.0987702	-0.209107	-0.0964309	-0.0451207	0.0969612	0.0197563	0.0939902	-0.0606668	-0.0014817	0.148654	-0.0552619	-0.0450802	0.0446252	0.0693198	-0.00396549	-0.0300604	0.623208
MedianCytoplasmGranularity9W2	0.353636	-0.534853	-0.179129	-0.218015	-0.194679	-0.0120493	-0.0334436	0.141537	0.0982619	0.0777563	0.0910654	-0.0567286	-0.044899	0.0475421	-0.0968353	-0.0351917	-0.0492458	0.0712403	0.0337126	-0.0603075	0.604318
MedianCytoplasmGranularity9W5	0.302524	-0.550693	-0.248215	-0.271034	-0.12671	0.0293887	-0.0103707	0.206437	0.123978	0.0174197	0.0577559	-0.060956	-0.036905	0.0581612	-0.130522	-0.0468853	-0.0908156	0.0750174	0.0118741	-0.0472508	0.65245
MedianCellsRadialDistributionZernikePhaseW175	-0.0768775	-0.0193482	0.0411029	0.0216269	0.0195271	-0.0741502	-0.0111726	0.0159107	-0.0067929	0.102575	0.0171755	-0.0465767	-0.0266013	0.0600085	-0.149609	0.132208	-0.041862	-0.132283	-0.221539	-0.298066	0.229076
MedianCellsRadialDistributionZernikePhaseW375	-0.0401851	-0.0277893	0.0180899	0.0319442	0.0145716	-0.06941	-0.00468854	0.0366034	-0.0387242	0.141249	-0.0211815	-0.0510746	-0.0566515	0.175575	-0.181784	0.0963031	-0.0802747	-0.233955	-0.315561	-0.351099	0.395019
MedianCellsRadialDistributionZernikePhaseW475	-0.0515452	-0.0330406	0.0622082	0.0200124	0.00319564	-0.00204876	0.0176004	-0.0278529	-0.0129798	0.0737099	-0.0281223	-0.0143843	-0.0227471	0.168819	-0.159866	0.0854715	-0.0889012	-0.223766	-0.343371	-0.303408	0.345533
MedianCellsRadialDistributionZernikePhaseW275	-0.0250847	-0.0494727	-0.00300504	0.00661957	-0.000684117	0.0236933	0.0373715	-0.00710714	0.0774423	0.128444	-0.0742614	0.0495992	0.019455	0.13707	0.00274297	0.0344612	-0.0867544	-0.267676	-0.454803	-0.245052	0.402044
MedianCellsRadialDistributionZernikePhaseW575	0.0123236	-0.0182019	0.00924437	0.0215784	-0.000160121	-0.0177247	0.0167016	0.0381807	-0.0047307	0.0758643	0.0175319	-0.000574392	-0.0100855	0.156776	-0.0869466	0.0597553	-0.112017	-0.22743	-0.357415	-0.32277	0.34118
Granularity2W2	-0.314247	-0.343276	0.422124	0.207822	-0.0325817	0.296697	-0.0570133	-0.00594929	-0.219165	-0.134757	0.13619	0.0462445	0.191813	0.179568	0.010617	0.0123757	0.0562479	0.09538	0.0131114	-0.128608	0.7155
Granularity2W4	-0.366224	-0.214124	0.296131	0.21645	0.112758	0.336615	-0.011419	0.187091	-0.202317	-0.148646	0.13006	0.0672236	0.167807	0.104724	-0.0123296	0.0350869	0.143836	0.126641	-0.0459467	-0.145995	0.660795
Granularity1W5	-0.48232	-0.408344	0.381975	0.181446	-0.2071	0.014045	0.0233751	-0.0248689	-0.155378	-0.21712	0.0336432	0.0429294	0.100762	0.0298447	-0.0143672	0.0505746	0.0103906	0.039275	-0.0075766	-0.0791878	0.718503
Granularity2W5	-0.425969	-0.350949	0.422908	0.145979	-0.362453	0.0611004	-0.0423435	-0.0370464	-0.138177	-0.159469	0.0291405	0.0120579	0.0750619	0.0308231	-0.00067566	0.0394787	-0.000708211	0.0380531	0.0222164	-0.0901734	0.706782
Granularity1W1	-0.349088	-0.653164	0.228687	0.0932196	0.0294079	0.00108892	0.0271242	-0.0261519	-0.155852	-0.124265	0.0762018	0.0508466	0.0360414	-0.0573859	0.0409821	0.0128983	0.00926925	-0.0229877	-0.0583741	-0.0281792	0.671136
Granularity1W3	-0.388543	-0.575791	0.26219	0.162496	0.0634417	0.0588968	0.0566509	0.00185729	-0.197387	-0.125268	0.0966753	0.0720059	0.0970012	-0.00984742	0.0216099	0.0383568	0.037513	0.0212472	-0.0601244	-0.064796	0.678657
Granularity1W4	-0.448379	-0.491017	0.270361	0.201484	0.107679	0.138843	0.0368986	0.124326	-0.159159	-0.138767	0.0831121	0.0835911	0.124959	0.0213688	0.0437234	0.0415139	0.0989417	0.0337329	-0.0925575	-0.0808723	0.707746
Granularity1W2	-0.434968	-0.481503	0.364485	0.226976	0.103124	0.00573388	0.0246458	-0.060779	-0.189861	-0.171834	0.114525	0.0422464	0.140962	0.0869151	-0.00483424	0.00722207	-0.0165911	0.0528496	-0.0139088	-0.0731943	0.736973
Granularity2W3	-0.354738	-0.49765	0.321283	0.174081	0.0448204	0.132116	0.0349629	-0.0270596	-0.246963	-0.14949	0.118648	0.0622752	0.112238	0.0336848	-0.0219829	0.0284118	0.0522536	0.084315	-0.0102609	-0.114687	0.667853
Granularity2W1	-0.0287277	-0.500921	0.166802	0.155982	0.0103854	0.396862	-0.176076	0.139732	0.0860312	-0.124239	0.0802811	0.0194583	-0.0046694	-0.0690256	0.0639074	0.0925083	0.137843	-0.0967916	-0.00417069	-0.00522624	0.587538
MedianNucleiGranularity2W3	-0.163021	-0.332526	0.135152	0.0943542	-0.0244563	0.37465	0.0854768	-0.0276319	0.0689916	-0.319091	-0.0667983	0.111602	0.147818	0.0168762	0.145929	-0.112023	0.00105089	0.0511564	-0.121022	0.0384755	0.511569
VIF																					2.66041
Variance Explained	14.7324	10.6215	6.69721	4.67711	4.50371	3.74793	3.13103	2.35406	1.53529	1.36885	1.23774	1.07436	0.998392	0.96558	0.960281	0.859758	0.757605	0.753009	0.725914	0.710098	62.4118

## Sheet: factorLoadings_GCGRFDA
Features	PCA01	PCA02	PCA03	PCA04	PCA05	PCA06	PCA07	PCA08	PCA09	PCA10	PCA11	PCA12	PCA13	PCA14	PCA15	PCA16	PCA17	PCA18	PCA19	PCA20	Communalities
MedianCellsRadialDistributionZernikeMagnitudeW344	-0.158666	0.733257	-0.388466	0.0378956	-0.10589	0.0847104	-0.0396537	0.0120606	-0.0700994	0.029252	-0.00275702	0.0392354	-0.0431913	0.0443274	-0.00545076	0.0072618	-0.0563636	0.0756436	-0.0208835	0.00684956	0.755901
MedianCellsRadialDistributionZernikeMagnitudeW444	-0.2209	0.737868	-0.318043	0.0412126	-0.0751513	0.110679	-0.0414452	0.00863508	-0.0652072	-0.00329996	0.00240936	0.018889	-0.0611519	0.0501075	0.0234411	0.0284533	-0.0540202	0.0477979	-0.0377904	-0.0143715	0.734858
MedianCellsRadialDistributionZernikeMagnitudeW388	-0.250135	0.71952	-0.367659	0.0402463	-0.0492397	0.0750133	-0.0330478	0.0326723	-0.0671669	0.0288847	-0.010095	-0.00439184	-0.0410516	0.0518024	-0.0146562	-0.000950967	-0.0651653	0.0604342	-0.0292391	-0.0105851	0.746199
MedianCellsRadialDistributionZernikeMagnitudeW488	-0.291111	0.717168	-0.310496	0.043241	-0.0279748	0.101446	-0.0337411	0.030417	-0.0679789	0.00648068	-0.00870637	-0.0112261	-0.0524432	0.0545358	0.00527287	0.0145112	-0.0570943	0.0458103	-0.0381709	-0.0231479	0.72867
MedianCellsRadialDistributionZernikeMagnitudeW366	-0.220522	0.730111	-0.371396	0.0443656	-0.0663026	0.0845137	-0.0208887	0.0273579	-0.0626399	0.0287154	0.00546048	0.00808819	-0.0390587	0.0377482	-0.00947111	0.00561195	-0.0538677	0.0691111	-0.0241189	-0.00162421	0.750497
MedianCellsRadialDistributionZernikeMagnitudeW466	-0.267496	0.728234	-0.310588	0.0491146	-0.0459463	0.108315	-0.0283201	0.0283801	-0.066931	0.00549229	0.00644048	-0.00574724	-0.0567479	0.0464353	0.00684331	0.0190655	-0.0489017	0.0496319	-0.0299849	-0.0134658	0.732513
MedianCellsRadialDistributionZernikeMagnitudeW355	-0.193358	0.732855	-0.328686	-0.0518874	-0.153554	0.0829363	0.00685297	0.0162182	-0.0409523	0.0126184	-0.0383797	0.0255719	-0.0355291	0.0521133	-0.00563851	0.00566901	-0.0449735	0.0656853	-0.00699643	0.0339766	0.731504
MedianCellsRadialDistributionZernikeMagnitudeW455	-0.248763	0.732561	-0.267439	-0.0503765	-0.123887	0.109146	0.00901991	0.00865186	-0.0386502	-0.0184502	-0.0201778	0.00561052	-0.0560481	0.0543066	0.0238761	0.0341721	-0.039736	0.0399903	-0.0262421	0.00848359	0.714047
MedianCellsRadialDistributionZernikeMagnitudeW399	-0.284315	0.713827	-0.316192	-0.0655182	-0.109434	0.0845965	0.00244941	0.0389767	-0.0335799	0.000911667	-0.0242935	0.0138461	-0.0427688	0.0547391	-0.0189694	-0.00759249	-0.0570938	0.0536447	-0.00898617	0.0156846	0.728929
MedianCellsRadialDistributionZernikeMagnitudeW499	-0.319852	0.709189	-0.270705	-0.0556347	-0.0834546	0.107309	0.00273215	0.027672	-0.0285901	-0.0248607	-0.0182911	0.00160785	-0.048717	0.0603361	0.00615869	0.0157507	-0.0474772	0.0364941	-0.0315825	0.00207589	0.713544
MedianCellsRadialDistributionZernikeMagnitudeW377	-0.252728	0.714693	-0.32665	-0.0629889	-0.136647	0.0783589	0.00667925	0.0352728	-0.033048	0.0125046	-0.0357616	0.0157106	-0.0400944	0.0533623	-0.0168199	-0.00223669	-0.0470808	0.0679981	-0.00915598	0.0353407	0.727116
MedianCellsRadialDistributionZernikeMagnitudeW477	-0.299373	0.714665	-0.261027	-0.0551654	-0.100638	0.104682	0.00632352	0.0254045	-0.0301965	-0.0173434	-0.0220409	-0.00150982	-0.0559619	0.0544784	0.00725127	0.0202019	-0.0441696	0.0425463	-0.0363728	0.01633	0.706933
MedianCellsRadialDistributionZernikeMagnitudeW322	0.021975	0.73335	-0.379763	0.0136868	-0.152293	0.077054	-0.0623479	-0.00584501	-0.099855	0.0418295	-0.00513534	0.0650324	-0.0405214	0.0575813	-0.0109951	0.00386811	-0.0695773	0.0892613	-0.0182443	0.00902416	0.750037
MedianCellsRadialDistributionZernikeMagnitudeW422	-0.0703885	0.761547	-0.289713	0.0226044	-0.110518	0.0979713	-0.0662222	-0.0121196	-0.0936253	-0.011406	0.00422127	0.0345813	-0.068451	0.0654441	0.0273188	0.0340876	-0.0693887	0.0513261	-0.0450444	-0.0305937	0.727099
MedianCellsRadialDistributionZernikeMagnitudeW333	-0.07615	0.73004	-0.350131	-0.0533801	-0.184661	0.0541819	0.0175676	-0.00130404	-0.0725292	0.0390499	-0.0306779	0.032248	-0.0179848	0.0789925	-0.0142832	0.0117589	-0.0419749	0.08634	0.00832653	0.0507269	0.729074
MedianCellsRadialDistributionZernikeMagnitudeW433	-0.147833	0.748431	-0.265103	-0.0567099	-0.144022	0.0807342	0.0168454	-0.00296136	-0.0568363	-0.0158071	-0.00530957	0.00185909	-0.0454339	0.0833838	0.0371146	0.0460472	-0.0413821	0.0447399	-0.0264311	0.0126206	0.703651
MedianCellsIntensityMeanIntensityEdgeW2	0.212592	0.360854	-0.226672	-0.0766571	-0.306371	0.199509	0.40946	-0.148542	-0.0564247	0.0664488	-0.0825836	-0.260786	0.0793987	-0.0300223	0.0520335	-0.0575521	0.212015	-0.152083	0.15308	0.0433855	0.745107
MedianCellsIntensityMaxIntensityEdgeW2	0.104014	0.562962	-0.230388	0.0427385	-0.263513	0.084942	0.198271	-0.155506	0.0238689	-0.0430774	-0.0173889	-0.185819	0.0887088	-0.0344754	0.0129353	-0.0790758	0.0878136	-0.123936	0.103312	0.016173	0.609539
MedianCellsIntensityStdIntensityEdgeW2	0.16085	0.49995	-0.188852	0.0475117	-0.327944	0.0959945	0.23881	-0.205945	0.0335993	-0.0299959	-0.0374841	-0.15751	0.0561579	-0.0291112	0.0315202	-0.0511321	0.0827081	-0.122954	0.120361	0.0262611	0.602938
MedianCellsIntensityMaxIntensityEdgeW3	-0.123142	0.703647	-0.205927	-0.176816	-0.304189	0.0642644	0.0519108	-0.0551549	0.0679441	-0.0360499	-0.0423848	-0.00498798	0.025315	0.0201065	-0.0443503	-0.0392876	-0.014358	-0.0170567	0.0342178	0.0464679	0.702471
MedianCellsIntensityMaxIntensityEdgeW4	-0.18654	0.704677	-0.182904	-0.188778	-0.267096	0.0986511	0.0571603	-0.0426241	0.0633567	-0.0578506	-0.041061	-0.0302072	0.0218657	0.0196803	-0.0287835	-0.0250888	0.00349677	-0.0344663	0.0154012	0.0224412	0.700837
MedianCellsIntensityStdIntensityEdgeW3	-0.00933291	0.651467	-0.224984	-0.146598	-0.374212	0.0649994	0.103567	-0.112159	0.0534444	-0.0252266	-0.0478605	-0.00173936	0.0220628	0.0182784	-0.0234175	-0.0249837	-0.0106811	-0.0174288	0.0569439	0.0630545	0.679587
MedianCellsIntensityStdIntensityEdgeW4	-0.0810463	0.66216	-0.206382	-0.176362	-0.337604	0.110929	0.117427	-0.101011	0.0453726	-0.0428642	-0.0494142	-0.0208715	0.011555	0.02719	-0.00454644	-0.00797954	0.00431043	-0.0436008	0.0367877	0.0380796	0.68145
MedianCytoplasmTextureContrastW4300	0.432484	0.424043	-0.245619	-0.387828	-0.132968	0.129403	-0.230617	0.108803	-0.0204093	-0.123498	-0.0186361	0.0195929	0.0386562	-0.0247149	-0.00212397	-0.0837241	-0.0735651	-0.00769731	-0.0622036	-0.0595126	0.715444
MedianCytoplasmTextureContrastW4301	0.485147	0.388145	-0.228237	-0.380781	-0.130167	0.105765	-0.227781	0.104795	-0.0436463	-0.107588	0.00603159	0.0196418	0.0226289	0.0249092	-0.0450471	-0.0477188	-0.0631776	-0.0211107	-0.0552977	-0.0662685	0.705333
MedianCytoplasmTextureContrastW4302	0.42793	0.422679	-0.256909	-0.384471	-0.119728	0.12605	-0.223919	0.111548	-0.0347835	-0.119148	0.0170334	0.0199643	0.0359054	0.0310212	-0.123423	-0.0379402	-0.0361716	-0.0194317	-0.0688391	-0.063164	0.713841
MedianCytoplasmTextureContrastW4303	0.49118	0.38845	-0.212729	-0.38855	-0.129543	0.110231	-0.225619	0.113135	-0.0424216	-0.109257	0.000218447	0.00964515	0.0249724	0.0271147	-0.0383086	-0.047152	-0.0564225	-0.0113018	-0.0575821	-0.0530315	0.709331
MedianNucleiIntensityMinIntensityEdgeW4	0.334416	0.587828	0.153902	-0.284705	-0.205396	-0.0318864	-0.0919682	0.123802	-0.0944632	-0.152691	0.0103444	-0.0141008	-0.120368	0.11025	0.0996606	0.0614629	-0.0475503	0.0240518	-0.00419768	-0.0438416	0.706784
MedianNucleiIntensityMeanIntensityEdgeW4	0.440492	0.574439	0.134608	-0.318267	-0.210225	-0.0469983	-0.159879	0.0696497	-0.0650265	-0.0858605	-0.00540959	-0.0257564	-0.0720849	0.0832274	0.0623402	0.0277091	-0.0205816	-0.0132863	-0.0175235	-0.0382568	0.751684
MedianNucleiIntensityLowerQuartileIntensityW4	0.450377	0.528541	0.196479	-0.284173	-0.218767	-0.0656399	-0.135186	0.0980541	-0.0917968	-0.115285	-0.00160956	-0.0158453	-0.0941897	0.10221	0.0766478	0.0387747	-0.0286748	0.014184	-0.00123014	-0.0375947	0.732717
MedianNucleiIntensityMeanIntensityW4	0.493036	0.512555	0.197177	-0.305905	-0.208715	-0.0751339	-0.167755	0.0793041	-0.0792008	-0.0685433	-0.0157053	-0.0178182	-0.0686463	0.0978702	0.0678003	0.0317571	-0.0102562	-0.00432869	-0.00345365	-0.0288396	0.754292
MedianCellsIntensityLowerQuartileIntensityW4	0.0464167	0.699706	0.0142153	-0.355775	-0.236712	0.129349	0.00611035	-0.0228303	-0.0440756	-0.120983	-0.00514049	0.013292	-0.11737	0.0237354	0.0394661	0.0395369	-0.0273483	0.0484415	-0.083841	-0.0593497	0.739732
MedianCellsIntensityLowerQuartileIntensityW3	0.0917916	0.662275	-0.0731883	-0.403922	-0.273213	0.134305	0.0282278	-0.0145692	-0.0416277	-0.0682219	-0.0153743	0.0228536	-0.0828532	0.00672546	-0.0135882	-0.00511276	-0.0188153	0.0795736	-0.0626819	-0.0188269	0.734471
MedianCytoplasmIntensityLowerQuartileIntensityW3	-0.0130917	0.690988	-0.0519733	-0.380949	-0.239217	0.129409	0.0296686	-0.0109523	-0.0200582	-0.0716517	-0.0108734	0.0202549	-0.0766892	0.0050766	-0.0167782	0.0020962	-0.016868	0.0718181	-0.074761	-0.0185764	0.724065
MedianCytoplasmIntensityMeanIntensityEdgeW3	0.205426	0.624886	-0.00917538	-0.431392	-0.336044	0.0991417	0.0136463	-0.00704743	-0.014924	-0.00575602	-0.0221868	0.011455	-0.0892546	0.015292	-0.0197592	-0.00763839	-0.0180886	0.0281054	-0.0143015	0.0150767	0.752934
MedianCytoplasmIntensityMeanIntensityEdgeW4	0.100971	0.679783	0.0647872	-0.397031	-0.272838	0.119478	0.0109255	-0.0283188	-0.0245883	-0.0717666	-0.00891474	-0.0105971	-0.121812	0.0178135	0.0326871	0.0302972	-0.00883406	0.00351154	-0.0653665	-0.0315037	0.752212
MedianCellsRadialDistributionZernikeMagnitudeW420	0.420746	0.613603	0.0714776	-0.302437	-0.192391	0.00594553	-0.147278	-0.0334354	-0.0769677	-0.0778607	-0.0261478	0.0190154	-0.0443735	0.0548966	0.0596286	0.0475629	0.0167652	-0.0239172	-0.031632	-0.0471387	0.737879
MedianCellsIntensityMedianIntensityW3	0.428204	0.532999	-0.0634887	-0.404298	-0.312607	0.0985071	-0.0152549	0.0233986	-0.0850082	-0.0637203	-0.0129712	0.024616	-0.0687354	0.0330319	-0.00379206	-0.0154642	-0.0286927	0.0568328	-0.00870659	-0.0108536	0.765518
MedianCytoplasmIntensityMedianIntensityW3	0.272968	0.626562	-0.0635941	-0.399614	-0.296923	0.115032	-0.00152051	0.0164352	-0.0632315	-0.0836413	-0.00223555	0.0164285	-0.0786144	0.0326046	0.00791269	-0.000877118	-0.0306454	0.0474389	-0.035654	-0.0177206	0.755846
MedianCellsIntensityMedianIntensityW4	0.32637	0.605341	0.0398283	-0.376148	-0.279813	0.0972438	-0.0402747	0.0218958	-0.0904501	-0.128547	-0.0142438	0.00084616	-0.109002	0.0662649	0.0573993	0.0224963	-0.0332373	0.00770409	-0.0326576	-0.0549828	0.756119
MedianCytoplasmIntensityMedianIntensityW4	0.196592	0.662237	0.00623003	-0.376705	-0.264694	0.120139	-0.0199777	0.0149671	-0.0656145	-0.132615	-0.00860766	-0.00105505	-0.112375	0.0510093	0.0547907	0.0313932	-0.0327672	0.016376	-0.053646	-0.0543478	0.75263
MedianCytoplasmIntensityUpperQuartileIntensityW4	0.388986	0.588456	0.0232176	-0.371355	-0.269972	0.0801135	-0.0622659	0.0319663	-0.0857924	-0.118343	-0.00510399	-0.0147064	-0.0886714	0.0675917	0.0554606	0.0167405	-0.0268082	-0.0139906	-0.0264239	-0.045081	0.761277
MedianCellsIntensityMeanIntensityW4	0.35932	0.615827	0.0655852	-0.374771	-0.261957	0.0661068	-0.0785521	0.0151676	-0.0760795	-0.10772	-0.00913703	0.000405679	-0.0918178	0.0550605	0.0527993	0.0286921	-0.0225211	0.00524337	-0.0429634	-0.0457186	0.769519
MedianCytoplasmIntensityMeanIntensityW4	0.27708	0.656637	0.0285377	-0.376668	-0.251777	0.0906076	-0.0556581	0.01227	-0.0617241	-0.114519	-0.00356192	-0.00791684	-0.0980746	0.0488211	0.049354	0.0288976	-0.0259748	0.00543172	-0.05106	-0.0476378	0.763342
MedianCellsIntensityUpperQuartileIntensityW4	0.478979	0.527989	0.0759243	-0.36386	-0.269634	0.0447847	-0.0940529	0.0380277	-0.0997035	-0.10258	-0.0176899	-0.0066196	-0.0768131	0.0763463	0.056387	0.0136341	-0.0191001	-0.0180938	-0.0134385	-0.0328559	0.769219
MedianCellsIntensityMeanIntensityW3	0.476981	0.524253	-0.0316947	-0.405085	-0.302241	0.0447183	-0.0722316	0.0310138	-0.0639379	-0.0330246	-0.0220167	0.0322079	-0.0510895	0.0372951	-0.0138637	-0.0166419	-0.0188958	0.0498085	-0.00619423	0.017387	0.781329
MedianCytoplasmIntensityMeanIntensityW3	0.373977	0.606416	-0.0381554	-0.401773	-0.282308	0.0712919	-0.0474765	0.0208332	-0.0580969	-0.0610881	-0.00754855	0.00943215	-0.0634238	0.036341	0.00124975	-0.00232838	-0.0214232	0.0337892	-0.0177742	-0.00317134	0.772474
MedianCytoplasmIntensityUpperQuartileIntensityW3	0.487119	0.526525	-0.0427555	-0.382793	-0.298966	0.0631623	-0.0457897	0.0339867	-0.0789933	-0.0679321	-0.00272832	0.00728052	-0.0545422	0.0518774	0.00794929	-0.0125574	-0.0270403	0.0250013	-0.000947046	0.00441797	0.777672
MedianNucleiIntensityIntegratedIntensityEdgeW4	0.278453	0.632239	0.260958	-0.209339	-0.29067	-0.0813451	-0.163714	0.0368903	-0.0751004	-0.0738273	-0.027144	0.0188031	-0.0865281	0.0104118	0.000761014	-0.038284	-0.0665159	-0.06041	-0.0891884	-0.104798	0.756707
MedianNucleiIntensityIntegratedIntensityW4	0.129627	0.542827	0.453491	-0.116841	-0.291737	-0.129778	-0.122932	0.13044	-0.168157	-0.0673268	-0.100865	0.125823	-0.0192236	0.020917	-0.00892048	-0.0523058	-0.0498563	-0.0811464	-0.102394	-0.138	0.765886
MedianNucleiIntensityIntegratedIntensityEdgeW3	0.355225	0.581204	0.168265	-0.225693	-0.334851	-0.104314	-0.17782	0.0704423	-0.0446863	-0.023441	-0.0415079	0.0571101	-0.0342506	-0.00218826	-0.0805914	-0.0824684	-0.0843808	-0.0127994	-0.0227128	-0.0237341	0.73319
MedianNucleiIntensityIntegratedIntensityW3	0.205449	0.496993	0.339648	-0.143017	-0.332094	-0.150827	-0.170257	0.168995	-0.131664	0.00411627	-0.130034	0.165244	0.0315123	0.000980213	-0.111056	-0.110554	-0.0724954	-0.0140543	-0.0544438	-0.0411752	0.712837
MedianCellsIntensityMinIntensityEdgeW3	-0.205908	0.63268	0.154909	-0.323343	-0.148472	0.0377718	0.00796034	-0.0731051	0.0421985	-0.0089412	0.0517746	0.048571	-0.126495	-0.0740597	-0.0301356	0.0897034	0.0147333	0.0818061	-0.0734712	-0.0223814	0.650257
MedianCellsIntensityMinIntensityEdgeW4	-0.252361	0.648887	0.146863	-0.300661	-0.143551	0.05927	0.0219427	-0.0977108	0.0283318	-0.0562414	0.064228	0.0211715	-0.116439	-0.0627967	0.0104885	0.0907733	-0.00402492	0.0701004	-0.105181	-0.0436951	0.683148
MedianCellsIntensityMaxIntensityW4	0.248041	0.565245	0.191893	-0.262535	-0.0587799	0.0392464	-0.145899	-0.0118836	0.026863	-0.0614188	0.0669329	-0.0125487	-0.0792248	-0.136214	-0.0267504	0.0362993	0.00354244	0.0356228	-0.230136	-0.0302644	0.604352
MedianCytoplasmIntensityMaxIntensityEdgeW4	0.30936	0.588459	0.182075	-0.31278	-0.125131	0.00649005	-0.15931	-0.0315859	0.0270627	-0.0442324	0.0384795	-0.0227737	-0.0849477	-0.0818504	-0.00686874	0.0321612	-0.00456738	0.0129943	-0.186715	-0.025191	0.67042
MedianNucleiIntensityMaxIntensityEdgeW4	0.410384	0.560953	0.212488	-0.308411	-0.108975	-0.04436	-0.204679	-0.0253476	0.00147282	-0.027946	0.0231311	-0.0141996	-0.0604185	-0.0399234	0.0139776	0.0412302	0.0153946	-0.00176712	-0.147809	-0.0290173	0.71132
MedianCytoplasmTextureDifferenceEntropyW4300	0.297608	0.623729	-0.0210097	-0.337339	0.039886	0.254163	-0.112078	0.0937107	0.014375	-0.135637	0.0535618	0.027233	0.00992501	-0.174817	-0.0160953	-0.0755657	-0.0192587	0.0113595	-0.0705104	-0.0456925	0.745784
MedianCytoplasmTextureDifferenceEntropyW4301	0.332724	0.613609	0.00264282	-0.3384	0.0448409	0.252729	-0.102336	0.0957307	-0.00556166	-0.129178	0.0752622	0.0320276	-0.00790333	-0.13428	-0.0514868	-0.0566033	-0.00974944	0.00395238	-0.0689898	-0.0434332	0.741375
MedianCytoplasmTextureDifferenceEntropyW4302	0.292866	0.626582	-0.0272288	-0.335221	0.0417341	0.255071	-0.103948	0.0966628	-0.00485877	-0.138014	0.085346	0.027245	0.00129525	-0.1224	-0.118823	-0.038834	0.0115237	-0.00234298	-0.0637104	-0.0531529	0.743173
MedianCytoplasmTextureDifferenceEntropyW4303	0.340916	0.61601	-0.00235789	-0.343102	0.0383785	0.245735	-0.105734	0.0956069	0.0043457	-0.124656	0.0536413	0.0197889	-0.0018803	-0.114646	-0.0471551	-0.0679049	-0.0216533	0.0118289	-0.0691315	-0.0375853	0.741205
MedianCytoplasmTextureSumEntropyW4300	0.36201	0.64124	0.272267	-0.218236	0.0317554	0.228384	0.0323266	0.0922667	-0.0593048	-0.0756354	0.13622	0.0165941	-0.0290229	-0.103004	0.0105838	-0.0188133	-0.0117615	-0.0219262	-0.0281652	-0.031942	0.769141
MedianCytoplasmTextureEntropyW4300	0.160836	0.663266	0.18564	-0.191134	0.0765025	0.293197	0.0284165	0.144317	-0.030774	-0.118403	0.150225	0.037545	0.0417353	-0.213084	-0.0212997	-0.0282396	0.0292195	-0.0320173	0.018498	-0.0525743	0.742563
MedianCytoplasmTextureEntropyW4302	0.161195	0.660534	0.189327	-0.188067	0.0796948	0.296471	0.0346925	0.14133	-0.0346197	-0.115488	0.169623	0.039461	0.0350666	-0.199635	-0.0656981	-0.0166652	0.0376947	-0.0370473	0.0198834	-0.0516336	0.745325
MedianNucleiAreaShapeZernike64	0.0346959	0.126046	-0.194825	0.0433963	-0.0238039	-0.0874557	-0.0417149	-0.159697	0.143714	0.00757467	0.0391678	-0.147072	-0.115848	-0.114662	-0.0808831	-0.145374	-0.137329	-0.0271394	-0.00144981	-0.00857016	0.21018
MedianCellsIntensityMeanIntensityEdgeW5	0.324274	0.0972576	-0.163935	0.231324	-0.390413	0.357052	0.321018	0.0455795	0.31539	0.0737066	-0.153133	-0.0772843	-0.0457584	-0.0352839	-0.034452	0.0440523	0.104491	-0.0644919	0.0504956	0.0275495	0.739216
MedianCellsIntensityMaxIntensityEdgeW5	0.282607	0.360837	-0.160522	0.299651	-0.313151	0.193185	0.159212	-0.0387044	0.348003	-0.0404059	-0.123961	-0.0545024	-0.010357	-0.0590193	-0.0877544	0.0107301	0.076208	-0.0520867	0.0231217	0.0344877	0.650586
MedianCellsIntensityStdIntensityEdgeW5	0.312859	0.300295	-0.130907	0.271631	-0.364878	0.185296	0.217815	-0.0831315	0.322562	-0.0294139	-0.14348	-0.0566821	-0.0232922	-0.0578286	-0.0562384	0.0347104	0.0859901	-0.0499407	0.0664066	0.0389235	0.653581
MedianCellsRadialDistributionZernikeMagnitudeW311	0.202112	0.702541	-0.270519	-0.0772921	-0.202232	0.0456266	-0.00891477	-0.0498447	-0.0979192	0.0570149	-0.0359597	0.053646	0.0222561	0.0613759	-0.0150824	8.59052e-05	-0.0165605	0.084246	0.0074361	0.0818544	0.694738
MedianCellsRadialDistributionZernikeMagnitudeW411	0.116092	0.747236	-0.184955	-0.0744808	-0.164632	0.0626212	-0.0117848	-0.0558058	-0.117077	-0.00945333	-0.0253064	0.00659322	-0.0144658	0.0800082	0.0536046	0.0438019	-0.0076001	0.0330058	-0.0314321	0.0253799	0.674535
MedianCellsRadialDistributionZernikeMagnitudeW331	0.225051	0.672687	-0.311499	0.0463199	-0.111711	-0.0480555	-0.124926	-0.0443324	-0.0880838	0.0823236	-0.0476648	0.124582	0.0862748	0.071423	-0.0237082	0.0153731	-0.0141457	0.0695021	0.0428326	0.10582	0.698429
MedianCellsRadialDistributionZernikeMagnitudeW431	0.130504	0.724155	-0.226424	0.0844841	-0.0559057	-0.0221913	-0.106135	-0.052108	-0.126504	0.0237835	-0.0390396	0.0577059	0.058963	0.101675	0.0527016	0.0531658	0.0146035	0.00200462	0.00370325	0.035178	0.659744
MedianCellsRadialDistributionZernikeMagnitudeW386	-0.125174	0.732105	-0.404931	0.112887	-0.0696815	0.0424923	-0.0713671	0.0301689	-0.0734039	0.0322087	0.0129695	0.0322712	0.00703147	0.0378432	-0.00899742	0.0152229	-0.0550242	0.0714771	-0.00790227	0.0089064	0.758731
MedianCellsRadialDistributionZernikeMagnitudeW486	-0.194055	0.73563	-0.341129	0.101593	-0.0466943	0.0716022	-0.066572	0.0224203	-0.0735796	0.00658708	0.0146074	0.0105561	-0.0170931	0.0430849	0.0151378	0.0327575	-0.0505577	0.0433745	-0.0253356	-0.0153703	0.732289
MedianCellsRadialDistributionZernikeMagnitudeW364	-0.0460403	0.719876	-0.426995	0.133575	-0.0812439	0.0435037	-0.0958949	0.00661077	-0.086578	0.0469779	-0.00628463	0.0616868	0.0130578	0.0467215	-0.00122409	0.0156253	-0.0484986	0.0661943	0.00203779	0.0191483	0.761493
MedianCellsRadialDistributionZernikeMagnitudeW464	-0.134284	0.733657	-0.352636	0.130522	-0.0495669	0.0755713	-0.0781655	0.00315483	-0.0894788	0.0142982	0.00664475	0.027933	-0.0139025	0.0495658	0.0274975	0.0402317	-0.0409332	0.0330865	-0.0280718	-0.00974724	0.729674
MedianCellsRadialDistributionZernikeMagnitudeW397	-0.165827	0.73354	-0.390552	0.0313032	-0.10474	0.0156038	-0.0501402	0.0472238	-0.0472207	0.0272335	-0.000644483	0.0288947	-0.00629586	0.0316018	-0.0154255	0.0123752	-0.0481117	0.073897	-0.0213151	0.0419461	0.750273
MedianCellsRadialDistributionZernikeMagnitudeW497	-0.230276	0.737169	-0.312994	0.0263712	-0.0765632	0.057415	-0.0409998	0.0427588	-0.047812	-0.00902378	0.00263154	0.0044313	-0.0291101	0.0302664	0.0127007	0.028274	-0.0356523	0.0520199	-0.0403396	0.0145762	0.718709
MedianCellsRadialDistributionZernikeMagnitudeW375	-0.0973796	0.737771	-0.399187	0.0590345	-0.122117	0.0184017	-0.0636972	0.0232989	-0.0545603	0.0292368	0.00457271	0.0445562	-0.00491034	0.0357032	-0.00244449	0.0168629	-0.0591481	0.0603959	0.000326367	0.0264546	0.75175
MedianCellsRadialDistributionZernikeMagnitudeW475	-0.175231	0.744177	-0.325378	0.0441997	-0.0949276	0.0531974	-0.0493614	0.0199862	-0.0563814	-0.00758239	0.0101843	0.0166333	-0.0328055	0.0492072	0.030989	0.0413601	-0.0501598	0.0310751	-0.0200903	-0.00195576	0.720682
MedianCellsRadialDistributionZernikeMagnitudeW342	0.128652	0.68808	-0.417614	0.146089	-0.0971459	0.015081	-0.140212	-0.018836	-0.113831	0.0718873	-0.0115514	0.109712	0.0256677	0.0565963	-0.00743344	0.0141094	-0.0507053	0.081201	0.0137692	0.0336683	0.760327
MedianCellsRadialDistributionZernikeMagnitudeW442	0.0195385	0.730223	-0.335965	0.161522	-0.0522336	0.048597	-0.117624	-0.0247204	-0.127311	0.0188259	-0.00415625	0.0636286	-0.00810938	0.0700774	0.0465642	0.0409215	-0.049436	0.0269631	-0.0112649	-0.0159924	0.725107
MedianCellsRadialDistributionZernikeMagnitudeW353	0.0285679	0.715726	-0.414989	0.0846852	-0.1306	-0.0109201	-0.0843732	0.00213831	-0.0864467	0.0582287	-0.00469205	0.0775651	0.0224847	0.0670205	-0.00644053	0.0151072	-0.0535874	0.080064	0.0235414	0.0527923	0.751559
MedianCellsRadialDistributionZernikeMagnitudeW453	-0.0672261	0.748145	-0.326601	0.068473	-0.090805	0.0281285	-0.0648315	0.00128991	-0.0888023	0.000848889	0.0162823	0.0264334	-0.00769587	0.0772053	0.0513624	0.0476533	-0.0427198	0.0311798	-0.0107777	-0.000505426	0.711531
MedianCellsRadialDistributionZernikeMagnitudeW395	-0.0262409	0.724245	-0.430494	0.07597	-0.103776	-0.0284509	-0.0949212	0.0283788	-0.0707236	0.0464966	0.0192096	0.0710916	-0.00667328	0.0173962	-0.00904554	0.0130217	-0.0580327	0.0651917	-0.0125271	0.0228799	0.759193
MedianCellsRadialDistributionZernikeMagnitudeW495	-0.113808	0.745461	-0.34635	0.0548012	-0.073717	0.0248725	-0.0786981	0.0198866	-0.0713944	0.00695901	0.018382	0.0366711	-0.0210471	0.0339771	0.0154161	0.0342894	-0.0379022	0.0349183	-0.0389501	-0.0167765	0.718562
MedianCellsRadialDistributionRadialCVW11of4	-0.105586	0.519352	-0.27558	-0.0752557	0.174428	0.0428273	0.186048	-0.267526	0.206808	0.0247211	-0.00125764	-0.195928	-0.0290586	-0.110612	-0.0721471	-0.130184	-0.0422165	-0.109716	0.0124162	-0.027224	0.632643
Granularity3W1	0.120803	0.341796	-0.278295	-0.169408	0.409244	0.151732	-0.155979	-0.272919	0.282771	-0.0907228	0.127601	-0.101887	-0.063367	-0.0899036	-0.0562439	0.0219435	0.0282721	0.0301853	0.0717991	0.0431353	0.666205
Granularity4W1	-0.0967701	0.431565	-0.213571	-0.141054	0.42748	0.186595	-0.173323	-0.232215	0.239413	-0.137823	0.106273	-0.10556	-0.0659209	-0.0636408	-0.0553334	-0.017545	0.0246587	0.0505023	0.0721679	0.0209858	0.681966
MedianCellsRadialDistributionZernikePhaseW197	0.0223794	0.060717	0.0166797	0.037484	0.0194656	-0.0460414	-0.00968751	0.0207325	3.67315e-05	0.0217601	-0.092111	-0.010372	-0.0683197	-0.0580048	0.00853036	-0.0319072	0.0956957	-0.0576706	0.137041	0.0601789	0.0619669
MedianCellsRadialDistributionZernikePhaseW397	-0.0186914	0.0602808	-0.00699723	0.0279189	0.0429548	-0.103981	-0.000750283	0.0051757	-0.0424804	-0.0245519	-0.0492809	-0.00283881	-0.072656	0.0288153	0.0654528	-0.0807391	0.047478	-0.0976982	0.0718017	0.0796564	0.0625519
MedianCellsRadialDistributionZernikePhaseW497	0.0015273	0.028846	-0.0328324	0.0448562	0.0128885	-0.0900375	-0.00441161	0.0206097	0.0281843	0.00624445	-0.104634	0.0131708	-0.048231	-0.00998884	0.0784252	-0.0390552	0.0703937	-0.0766212	0.0779426	0.044134	0.0535474
MedianCellsRadialDistributionZernikePhaseW297	0.0216478	0.110349	0.069413	0.0429871	0.0416535	0.00428585	0.0355654	0.0475149	-0.0219406	0.0227778	0.0513406	0.0581306	-0.0358763	-0.133902	0.0405689	-0.0367915	0.0434395	-0.0535332	0.125309	0.0413874	0.0759872
MedianCellsRadialDistributionZernikePhaseW597	0.0130231	0.0789692	0.02411	-0.00572172	0.0411956	-0.0507279	0.0333544	0.0338536	-0.0350919	0.0118777	0.030615	0.031442	-0.0240351	-0.0535525	0.0245537	-0.0492088	0.0288787	-0.101997	0.162468	0.0286813	0.0617729
MedianNucleiIntensityIntegratedIntensityW1	0.212753	0.242916	0.220461	-0.0552575	0.0737354	-0.436337	0.257429	0.183523	0.0352855	-0.241194	-0.168471	0.172055	-0.0242447	0.0293855	-0.0847925	-0.124854	-0.0609882	-0.146091	-0.075906	-0.219327	0.672269
MedianNucleiIntensityIntegratedIntensityEdgeW1	0.431125	0.244824	-0.0725661	-0.167818	0.0411096	-0.499148	0.26191	0.101372	0.130318	-0.26532	0.0132916	0.04706	-0.16353	-0.00094395	-0.0512923	-0.0500123	-0.045235	-0.120895	0.00738822	-0.168333	0.775644
MedianNucleiIntensityStdIntensityEdgeW1	0.423195	0.283814	-0.28468	-0.208535	0.0991514	-0.34045	0.328853	-0.0838776	0.180214	-0.122192	0.0171855	0.0899878	-0.113237	-0.0862637	-0.0612667	-0.0389044	-0.0566751	-0.0958982	-0.0280521	-0.1033	0.730289
MedianNucleiTextureSumEntropyW1300	0.501898	0.315991	0.0724096	-0.225368	0.376154	-0.252702	0.287118	-0.0130244	0.0874182	-0.13482	-0.205342	0.0435617	-0.08893	0.124474	-0.0235531	-0.0477501	-0.0406194	-0.054991	-0.0146496	-0.0500795	0.799257
MedianNucleiTextureDifferenceEntropyW1300	0.517287	0.247486	-0.174367	-0.33079	0.374837	-0.204829	0.216278	0.0235379	0.198633	-0.191621	-0.101455	0.048716	-0.0053907	0.0548948	-0.00109338	-0.0443845	-0.0366591	-0.0739778	-0.0211745	-0.0352837	0.800812
MedianNucleiTextureDifferenceEntropyW1301	0.529016	0.24834	-0.152271	-0.318006	0.382373	-0.212428	0.22723	0.0118453	0.182919	-0.174536	-0.112083	0.0457638	-0.0168296	0.0800349	-0.0206189	-0.0293115	-0.0253798	-0.0723962	-0.0233745	-0.0349784	0.803161
MedianNucleiTextureDifferenceEntropyW1302	0.520293	0.234101	-0.184212	-0.332193	0.383026	-0.207893	0.21986	0.018633	0.190933	-0.1841	-0.0901539	0.0422361	-0.00391076	0.0855768	-0.0554615	-0.021472	-0.0230875	-0.0763046	-0.0289127	-0.0406212	0.808385
MedianNucleiTextureDifferenceEntropyW1303	0.535932	0.247841	-0.14466	-0.32315	0.374318	-0.209646	0.227904	0.0172217	0.184553	-0.174133	-0.101462	0.0432471	-0.0135286	0.0831011	-0.0244739	-0.0296073	-0.0361791	-0.0641019	-0.0187264	-0.037036	0.802555
MedianNucleiTextureEntropyW1301	0.351712	0.440107	0.12973	-0.188275	0.412935	-0.185555	0.251414	-0.0342812	0.103731	-0.158609	-0.205075	0.0363667	-0.101281	0.0560795	-0.0593593	-0.0778457	-0.0352626	-0.0589724	-0.0924086	-0.0421552	0.756322
MedianNucleiTextureEntropyW1300	0.380101	0.423838	0.0882899	-0.209038	0.410056	-0.187556	0.245226	-0.0255109	0.120091	-0.174949	-0.199949	0.0420767	-0.100083	0.0650553	-0.0453005	-0.0864353	-0.0386501	-0.0610813	-0.0644763	-0.0352476	0.760892
MedianNucleiTextureEntropyW1302	0.377636	0.42218	0.0864591	-0.207779	0.413122	-0.186126	0.247	-0.0231223	0.117589	-0.167852	-0.193189	0.0441457	-0.106031	0.0832075	-0.0602594	-0.084008	-0.0326385	-0.0626173	-0.0637501	-0.0319286	0.758546
MedianNucleiTextureInfoMeas2W1300	0.320279	0.338721	0.253322	-0.0807179	0.423387	-0.22394	0.246204	-0.0168986	-0.0495481	0.0417129	-0.413983	-0.0615545	-0.142641	-0.0321054	-0.065879	-0.0203284	0.0654428	0.0666798	-0.0067074	0.0435143	0.79447
MedianNucleiTextureInfoMeas2W1302	0.322872	0.352956	0.268232	-0.0724582	0.427566	-0.208782	0.255947	-0.0121743	-0.0360173	0.0464841	-0.399526	-0.0462364	-0.141399	-0.0283496	-0.0418257	-0.0433198	0.0445352	0.0643219	0.00385159	0.0517779	0.796538
MedianNucleiTextureInfoMeas2W1301	0.431118	0.332282	0.198437	-0.106692	0.411375	-0.23238	0.262515	-0.0389588	-0.011092	0.0107076	-0.339663	-0.041108	-0.169285	0.033288	-0.0299841	-0.0208393	0.0250557	0.0483604	-0.0029458	0.04958	0.794528
MedianNucleiTextureInfoMeas2W1303	0.428861	0.339643	0.200169	-0.101824	0.420177	-0.228796	0.271257	-0.0263863	-0.0105824	0.016045	-0.309185	-0.0135244	-0.183553	0.0374251	-0.0314982	-0.0497825	0.0295625	0.0388287	0.000692712	0.0605741	0.793649
MedianCellsRadialDistributionZernikeMagnitudeW340	0.466363	0.418913	-0.160119	0.0330024	0.00525907	-0.167035	-0.33286	-0.009148	-0.0256152	0.0909023	-0.0518193	0.174612	0.112456	0.0243872	-0.0235389	0.0479333	-0.0133774	-0.0156263	0.061742	0.0557814	0.62405
MedianCellsRadialDistributionZernikeMagnitudeW440	0.386923	0.495556	-0.0971467	0.116725	0.0605278	-0.12965	-0.300954	-0.0281843	-0.0991828	0.0339987	-0.0275613	0.111624	0.0468461	0.0191568	0.0564764	0.0810783	0.00661012	-0.0800475	0.0089673	-0.0575604	0.57657
MedianCellsRadialDistributionZernikeMagnitudeW360	0.33059	0.523012	-0.23502	0.0835544	0.0271394	-0.142571	-0.336051	0.0268301	-0.0523837	0.0522123	0.000488016	0.141032	0.00308071	0.0129789	-0.0111718	0.0580409	-0.0971896	-0.0159133	0.0336377	-0.0416505	0.621358
MedianCellsRadialDistributionZernikeMagnitudeW460	0.301217	0.56236	-0.159957	0.0823743	0.0436117	-0.0940135	-0.301111	0.00763203	-0.0914333	0.012885	0.0219545	0.0756062	-0.0465863	0.0093227	0.0425872	0.0838801	-0.0756245	-0.0745548	-0.00615052	-0.108956	0.589837
MedianCellsRadialDistributionZernikeMagnitudeW380	0.251632	0.584849	-0.280308	0.0786818	-0.00568157	-0.111664	-0.287457	0.0199479	-0.0340605	0.0441579	0.0341734	0.0680161	-0.00947407	0.00769242	-0.0171918	0.0401805	-0.092977	-0.016986	0.0228461	-0.0304786	0.607008
MedianCellsRadialDistributionZernikeMagnitudeW480	0.192808	0.636059	-0.16995	0.0475328	0.0273946	-0.0616991	-0.258323	-0.00777481	-0.0319494	0.0180031	0.0377558	0.0117495	-0.0441154	-0.0136799	0.0121991	0.0644001	-0.045263	-0.0551593	-0.0228862	-0.0819104	0.565899
MedianCellsRadialDistributionZernikeMagnitudeW384	0.0389914	0.709028	-0.442789	0.114164	-0.0826253	-0.0289209	-0.120243	0.0130481	-0.0740417	0.0534179	0.0309127	0.0476643	0.00481194	0.0340393	-0.00584546	0.0160598	-0.0742492	0.0645502	-0.00857282	0.0081591	0.758486
MedianCellsRadialDistributionZernikeMagnitudeW484	-0.0543215	0.741004	-0.348119	0.0901642	-0.0662307	0.0243346	-0.100597	0.00770399	-0.0888425	0.000872288	0.0344936	0.00605063	-0.0193332	0.0500212	0.0340138	0.028411	-0.0590947	0.0326104	-0.0350136	-0.024673	0.716862
MedianCellsRadialDistributionZernikeMagnitudeW373	0.0884299	0.69701	-0.430616	0.105054	-0.0838034	-0.0604765	-0.144989	0.022858	-0.0876842	0.063162	0.0195488	0.113502	0.0160479	0.015272	0.00598782	0.0188773	-0.0653008	0.0519826	0.00445382	0.032205	0.756183
MedianCellsRadialDistributionZernikeMagnitudeW473	-0.0141336	0.742097	-0.348208	0.0810921	-0.0646196	0.000869548	-0.113395	0.00770406	-0.0931073	0.00428116	0.0244239	0.0463429	-0.016197	0.0285632	0.0472576	0.0373797	-0.0453605	0.0207132	-0.0234753	-0.00920233	0.715089
MedianCellsRadialDistributionZernikeMagnitudeW393	0.0781691	0.697436	-0.425066	0.0921842	-0.0842265	-0.0765896	-0.155519	0.0283571	-0.0619052	0.0668953	0.0326395	0.106115	0.00703824	-0.0017205	-0.0124667	0.0261859	-0.0436376	0.0313432	-0.00416954	0.0260755	0.744768
MedianCellsRadialDistributionZernikeMagnitudeW493	-0.0285306	0.739758	-0.344238	0.0541767	-0.059871	-0.0111669	-0.124776	0.00860349	-0.067554	0.0233055	0.0330088	0.052566	-0.00826366	0.0130226	0.0220536	0.0412292	-0.0129852	-0.00451111	-0.0344967	-0.00823619	0.701674
MedianCellsRadialDistributionZernikeMagnitudeW371	0.200582	0.647413	-0.340554	0.0668113	-0.0569466	-0.133747	-0.263322	0.0216552	-0.0323396	0.0872925	0.00231039	0.132942	0.0130719	-0.00981909	-0.0164323	0.0443137	-0.0547628	0.0131802	-0.00775361	0.0288691	0.703668
MedianCellsRadialDistributionZernikeMagnitudeW471	0.124515	0.707217	-0.275517	0.0533073	-0.0177735	-0.071299	-0.207461	-0.0138033	-0.0521324	0.0424012	-0.00441454	0.0594867	-0.0121989	-0.00356812	0.0276401	0.0657478	-0.0155598	-0.0324498	-0.0443251	-0.0252759	0.660262
MedianCellsRadialDistributionZernikeMagnitudeW391	0.150494	0.652756	-0.346113	0.050603	-0.0622324	-0.138269	-0.255484	0.0308027	-0.0256142	0.0835617	0.0235202	0.104816	0.013243	-0.045646	-0.0185941	0.0336157	-0.0570359	-0.00163262	-0.0211687	0.010307	0.687029
MedianCellsRadialDistributionZernikeMagnitudeW491	0.06009	0.708929	-0.268682	0.027027	-0.0112952	-0.0871128	-0.218371	-0.00512593	-0.0258489	0.0407871	0.0203481	0.0534735	-0.00330029	-0.0334295	0.0109517	0.0613908	-0.0158934	-0.0423957	-0.0439379	-0.0364714	0.650473
MedianCellsRadialDistributionZernikeMagnitudeW351	0.233014	0.637285	-0.322848	0.0975632	-0.0416714	-0.125512	-0.24668	-0.000527887	-0.0590912	0.0964862	-0.015923	0.159547	0.0618839	0.0223043	-0.0276853	0.0384674	-0.0443691	0.0539686	0.0189147	0.0620327	0.706688
MedianCellsRadialDistributionZernikeMagnitudeW451	0.169565	0.700715	-0.258574	0.103681	0.00524349	-0.0639349	-0.201869	-0.0181633	-0.102874	0.0416124	-0.00352006	0.0840233	0.00290523	0.0432759	0.0507321	0.0649438	-0.0177656	-0.00376893	-0.03248	-0.0150813	0.672232
MedianCellsRadialDistributionZernikeMagnitudeW362	0.209701	0.640337	-0.408645	0.154725	-0.0622875	-0.0689639	-0.207087	-0.0116861	-0.0868755	0.093404	0.0122705	0.131145	0.0287356	0.00495555	-0.0177642	0.0209833	-0.0656506	0.0679169	0.0119122	0.0221152	0.741375
MedianCellsRadialDistributionZernikeMagnitudeW462	0.111232	0.712161	-0.33105	0.130062	-0.0405239	0.00108781	-0.164405	-0.0240305	-0.11515	0.0286839	0.0332091	0.0608087	-0.0105915	0.02887	0.0355722	0.0455676	-0.0509245	0.0118289	-0.0176394	-0.0399864	0.70312
MedianCellsRadialDistributionZernikeMagnitudeW382	0.159791	0.670127	-0.399215	0.121303	-0.0552048	-0.0670208	-0.226042	0.00424103	-0.0595231	0.093305	0.0165431	0.100365	0.0130974	-0.00685428	-0.0197529	0.0263301	-0.061573	0.0349938	-0.00435218	0.0122937	0.736426
MedianCellsRadialDistributionZernikeMagnitudeW482	0.0613844	0.727221	-0.325105	0.0823246	-0.01828	-0.0141801	-0.179176	-0.0222135	-0.0682365	0.0457553	0.0181149	0.0420083	-0.0100821	0.00782122	0.0207081	0.0513425	-0.0290554	-0.0106536	-0.0280916	-0.0317709	0.693049
MedianNucleiTextureSumVarianceW3300	0.542165	0.040656	0.0390216	-0.281076	-0.223308	-0.218033	-0.266078	0.106524	-0.00224339	0.252101	-0.0534664	0.0804522	0.106457	-0.0119622	-0.0823697	-0.0500129	0.0542702	-0.0202755	0.0757008	0.0944006	0.667324
MedianNucleiTextureContrastW3301	0.394674	0.018067	-0.238312	-0.366996	-0.184858	-0.198059	-0.24672	0.192958	0.053617	0.28947	-0.0194401	0.170477	0.0863457	-0.168369	-0.0821768	-0.0172043	0.141041	-0.00103629	0.0458873	0.100973	0.710232
MedianNucleiTextureContrastW3302	0.402928	0.0567573	-0.224926	-0.402691	-0.198786	-0.129784	-0.268471	0.186675	0.0716799	0.28787	-0.0364115	0.136657	0.121161	-0.102321	-0.124563	-0.0237426	0.106432	-0.000204296	0.0828714	0.0937192	0.717825
MedianNucleiTextureContrastW3300	0.387675	0.0412138	-0.239424	-0.385852	-0.196492	-0.143163	-0.268469	0.200705	0.0853759	0.287377	-0.0525955	0.144688	0.115865	-0.143328	-0.0577803	-0.0298128	0.0998285	0.0162881	0.0705443	0.0869086	0.70419
MedianNucleiTextureContrastW3303	0.416834	0.0301239	-0.181791	-0.38311	-0.206173	-0.108917	-0.280642	0.174639	0.0917955	0.292867	-0.0535534	0.107594	0.13565	-0.0703136	-0.0893227	-0.0341391	0.0628829	0.0208117	0.103469	0.0998918	0.684311
MedianNucleiIntensityMADIntensityW4	0.486461	0.343359	0.0924681	-0.286055	-0.155599	-0.0651697	-0.205626	0.0393076	-0.0211695	0.155204	-0.10025	-0.0263817	0.0903982	0.0600993	-0.00228537	-0.0137756	0.0867311	-0.0892803	0.0212462	-0.000920251	0.580409
MedianNucleiIntensityStdIntensityEdgeW4	0.427796	0.433569	0.112801	-0.280134	-0.0432249	-0.110611	-0.250248	-0.0396201	0.0457401	0.165641	-0.0780027	-0.0448573	0.0859988	0.0212603	-0.0173984	0.00136209	0.111674	-0.153253	0.028564	-0.00888389	0.623118
MedianNucleiIntensityStdIntensityW4	0.471316	0.383462	0.104365	-0.298277	-0.0857117	-0.104486	-0.24905	0.000641755	0.0070194	0.169259	-0.107361	-0.0179323	0.0991105	0.0323484	-0.0208359	-0.00863482	0.106576	-0.10578	0.0222745	0.00146611	0.624302
MedianNucleiTextureDifferenceEntropyW3300	0.406089	0.389497	-0.159141	-0.449797	-0.0975859	-0.0276587	-0.25014	0.137104	0.147151	0.190384	-0.107816	0.0925214	0.141151	-0.122339	-0.0863857	-0.0900332	0.0563158	0.0155221	0.0542681	0.0803007	0.777262
MedianNucleiTextureDifferenceEntropyW3301	0.427985	0.380134	-0.145388	-0.438477	-0.0952079	-0.0387207	-0.244316	0.124617	0.14224	0.20799	-0.0871194	0.0951786	0.140329	-0.0958469	-0.127133	-0.0732155	0.069173	0.00241061	0.0545961	0.0856856	0.772512
MedianNucleiTextureDifferenceEntropyW3302	0.405408	0.389368	-0.156858	-0.449419	-0.100695	-0.0200078	-0.244194	0.131307	0.130373	0.200413	-0.0662282	0.0943673	0.142634	-0.0825095	-0.17332	-0.0582282	0.0770702	-0.00493055	0.0441545	0.0746613	0.774481
MedianNucleiTextureDifferenceEntropyW3303	0.432013	0.380935	-0.126276	-0.441261	-0.0944001	-0.0330299	-0.249609	0.116589	0.143496	0.218721	-0.0914724	0.0838839	0.149797	-0.0818769	-0.127801	-0.0821027	0.0492521	0.0148947	0.0532815	0.0804099	0.776307
MedianNucleiTextureSumEntropyW3300	0.54102	0.42056	0.153301	-0.277968	-0.0710841	-0.140355	-0.200724	0.0300373	0.0871977	0.274975	-0.136232	0.101567	0.117972	-0.00854351	-0.10203	-0.0759092	0.0236516	0.0244546	0.0420469	0.0615589	0.785254
MedianNucleiTextureEntropyW3300	0.469945	0.466028	0.0511188	-0.353836	-0.0794813	-0.0745007	-0.215096	0.0733627	0.116783	0.227157	-0.131303	0.105808	0.125064	-0.0725488	-0.112074	-0.0976453	0.0352366	0.0264781	0.0358892	0.0650503	0.773496
MedianNucleiTextureEntropyW3301	0.463881	0.466997	0.0618561	-0.343877	-0.074244	-0.0818783	-0.214575	0.0660741	0.111007	0.231248	-0.139314	0.104979	0.127279	-0.0614707	-0.132312	-0.0895601	0.0400337	0.0254646	0.0311275	0.0640443	0.767029
MedianNucleiTextureEntropyW3302	0.471813	0.462746	0.0517889	-0.354839	-0.0823405	-0.0737808	-0.216988	0.0720397	0.111426	0.227792	-0.121075	0.105022	0.126028	-0.0490765	-0.143934	-0.0856667	0.0419946	0.0149079	0.029814	0.0639245	0.773133
MedianNucleiTextureEntropyW3303	0.466017	0.467365	0.0675537	-0.345583	-0.0764101	-0.0763266	-0.21455	0.0631346	0.115947	0.229697	-0.134493	0.104143	0.128955	-0.054148	-0.127142	-0.0961486	0.0333647	0.0255713	0.0325616	0.0648911	0.768422
MedianNucleiIntensityStdIntensityEdgeW3	0.602208	0.335628	0.0647177	-0.292617	-0.122732	-0.181583	-0.267044	-0.019024	0.0445349	0.194498	-0.0535334	-0.00269724	0.0804933	0.0345009	-0.0551705	-0.0324804	0.0373705	-0.0768737	0.0494316	0.0310338	0.749991
MedianNucleiIntensityMADIntensityW3	0.616155	0.163987	0.0599853	-0.291866	-0.217396	-0.202101	-0.268256	0.0553874	0.0472423	0.238013	-0.0918447	0.0690262	0.105202	0.0351246	-0.0879142	-0.0560679	0.0152196	0.00473716	0.0624654	0.0898545	0.765943
MedianNucleiIntensityStdIntensityW3	0.611269	0.193842	0.0391482	-0.314198	-0.197127	-0.204254	-0.278737	0.0559958	0.0417166	0.253034	-0.0880989	0.0785601	0.109972	-0.00247791	-0.0881926	-0.0552967	0.0467095	-0.0112782	0.0656497	0.0900698	0.790252
MedianCellsRadialDistributionZernikePhaseW391	0.031522	0.0279045	-0.0237566	0.00071969	0.051603	-0.0108775	-0.0687499	0.0136805	-0.0082949	-0.101414	-0.242535	-0.0728462	-0.0841497	0.0504021	0.0201062	-0.0533689	-0.032677	0.00837315	0.262248	0.0342722	0.168476
MedianCellsRadialDistributionZernikePhaseW491	0.0673812	0.0670455	0.0304214	0.00839726	0.0389377	0.0492159	-0.0048425	0.0384832	-0.0058712	-0.101293	-0.193577	-0.0265883	-0.080962	-0.0341632	0.00886531	-0.0249959	-0.0333685	0.0135715	0.273701	0.0136549	0.148769
MedianCellsRadialDistributionZernikePhaseW291	-0.00190623	-0.0283181	-0.00661762	0.0131037	0.0113269	-0.00879571	-0.0182528	-0.0063475	0.0318759	-0.0489015	-0.295795	-0.0871239	-0.0481359	0.0464485	0.00380091	-0.065705	-0.0351838	0.0438586	0.24982	0.0568818	0.177706
MedianCellsRadialDistributionZernikePhaseW591	-0.0444747	0.0309174	-0.036916	-3.03232e-05	0.0107983	-0.00564444	-0.0573698	-0.0181772	-0.0239791	-0.138585	-0.234228	-0.120093	-0.0301829	-0.107984	-0.0114198	0.0920998	-0.0221931	0.023643	0.220551	0.00146832	0.168014
MedianCellsIntensityIntegratedIntensityEdgeW5	0.0913898	0.354414	-0.0552977	0.419943	-0.25753	0.111763	0.22	0.268129	0.342528	-0.00413913	-0.0693302	-0.170711	-0.0179925	-0.0236999	-0.0707639	0.0337542	0.0813508	-0.00553756	-0.0108249	0.0491401	0.679981
MedianCellsIntensityIntegratedIntensityEdgeW2	-0.145665	0.568938	-0.0250795	0.170052	-0.121316	-0.13894	0.139053	0.254768	0.0214103	-0.00932024	0.0773293	-0.389099	0.102157	-0.0212653	0.0300508	-0.0662457	0.121778	-0.022481	0.102208	0.0308727	0.693558
MedianCytoplasmIntensityIntegratedIntensityEdgeW2	0.417188	0.503361	0.191406	0.204871	-0.101939	-0.164134	0.0129734	0.175762	-0.0763676	-0.0552876	0.0338956	-0.334583	0.0872685	-0.0111378	0.0327603	-0.109635	0.106695	-0.129956	0.0530353	-0.0426706	0.750141
MedianCellsIntensityIntegratedIntensityEdgeW3	-0.385788	0.623795	-0.0231184	-0.0949392	-0.147448	-0.138162	0.0135059	0.28766	0.0837698	-0.00839909	0.0691145	-0.172948	0.0371701	-0.00744596	-0.0299608	-0.00452828	-0.00762098	0.0725801	-0.00990958	0.0169745	0.721105
MedianCellsIntensityIntegratedIntensityEdgeW4	-0.396757	0.600599	0.00789081	-0.0757588	-0.117895	-0.15066	0.00655627	0.316857	0.0801432	-0.0284579	0.0908466	-0.213596	0.0379417	-0.00100846	-0.00878722	0.0113849	-0.00139998	0.0919003	-0.0277884	0.00621852	0.732991
MedianCytoplasmIntensityIntegratedIntensityEdgeW3	-0.165761	0.699265	0.0638064	-0.156741	-0.221286	-0.149389	-0.0619227	0.251052	0.0455148	-0.0237035	0.0667304	-0.106888	-0.00418311	-0.0207919	-0.0514683	-0.018829	-0.0520621	0.0760987	-0.0481994	-0.00411433	0.716039
MedianCytoplasmIntensityIntegratedIntensityEdgeW4	-0.226298	0.686723	0.105407	-0.120723	-0.178059	-0.146772	-0.0453654	0.270441	0.043749	-0.0567453	0.100529	-0.164213	-0.012159	-0.0224469	-0.00853509	0.0110385	-0.0355907	0.0872982	-0.078611	-0.0278414	0.735822
MedianCellsAreaShapeMinFeretDiameter	-0.368511	0.28209	0.391727	0.131511	0.0393058	-0.378553	-0.023441	0.464884	0.141997	-0.0560017	0.138693	-0.27707	0.0903542	0.0138061	-0.00277702	0.00374065	0.00661407	0.117829	-0.0142741	0.027244	0.890186
MedianCellsAreaShapeMinorAxisLength	-0.31946	0.240095	0.44318	0.105558	0.0140102	-0.373728	-0.00491869	0.480182	0.138173	-0.0632295	0.151023	-0.305025	0.0895947	0.00973393	-0.00823884	-0.00619288	0.00525387	0.12605	-0.0196543	0.0287638	0.902015
MedianCellsAreaShapeMajorAxisLength	-0.354831	0.327257	0.142833	0.367314	0.136392	-0.383404	-0.10237	0.430619	0.071792	-0.00499354	0.155096	-0.185065	0.0703876	-0.00161095	0.0087655	0.0107718	-0.00894566	0.0995788	-0.0187854	0.0183115	0.829153
MedianCellsAreaShapePerimeter	-0.280965	0.240884	0.0914864	0.214068	0.0835182	-0.384351	-0.0807364	0.479464	0.124167	-0.0482308	0.213841	-0.32661	0.0905936	-0.00229079	-0.00523714	0.00101612	-0.00972454	0.196916	-0.00523041	0.0646216	0.803727
MedianCellsAreaShapeArea	-0.102823	0.115064	0.11274	0.118731	0.00231233	-0.333471	-0.00744068	0.478825	0.137587	-0.0386993	0.245529	-0.434918	0.0989965	0.0400149	0.0311327	0.00422525	0.00768602	0.313735	-0.0194156	0.10133	0.782544
MedianCellsIntensityIntegratedIntensityW5	0.194255	0.044976	0.150428	0.223262	-0.0521511	-0.25227	0.000269151	0.513657	0.179394	-0.0703293	0.192203	-0.390311	0.0622386	0.0417569	0.00844903	0.00669194	0.000795255	0.260364	-0.0502142	0.0776533	0.750924
MedianCellsIntensityIntegratedIntensityW1	0.0416261	0.114719	0.0743656	0.0722843	-0.00664219	-0.387979	0.0595833	0.481811	0.142214	-0.0693724	0.236002	-0.430911	0.0660419	0.0485842	0.0240545	-0.00808457	-0.0113834	0.313458	-0.0234699	0.0828146	0.791492
MedianCellsIntensityIntegratedIntensityW3	-0.0408722	0.236695	0.0987027	0.0460148	-0.0812958	-0.339885	-0.0288443	0.499992	0.120982	-0.0478207	0.24497	-0.42291	0.0892502	0.0384125	0.0262236	0.00819596	-0.0123064	0.315538	-0.0307686	0.0907894	0.817397
MedianCellsIntensityIntegratedIntensityW4	-0.0581231	0.215021	0.10462	0.0536707	-0.0624866	-0.323435	-0.0171833	0.487397	0.122932	-0.0559268	0.251534	-0.432763	0.0851158	0.0403971	0.0380587	0.0163416	-0.00510913	0.316001	-0.0374257	0.0829536	0.797354
MedianCellsIntensityIntegratedIntensityW2	0.101724	0.134352	0.128955	0.14828	-0.0241643	-0.349918	-0.00803453	0.491201	0.0830673	-0.0570718	0.245909	-0.46513	0.114387	0.0454871	0.0443946	-0.00833914	0.0245947	0.267917	-0.0116041	0.0861425	0.815493
MedianCytoplasmIntensityIntegratedIntensityW1	0.0190493	0.0847359	0.0408376	0.0811002	-0.01608	-0.338849	0.0223413	0.468221	0.139083	-0.0442191	0.267576	-0.464212	0.07368	0.0458824	0.04216	0.013999	-0.0059013	0.342382	-0.00757006	0.101742	0.796161
MedianCytoplasmAreaShapeMedianRadius	-0.341006	0.253238	0.552398	0.125314	0.0274006	-0.306987	0.00428826	0.419675	0.148555	-0.0521048	0.138745	-0.222504	0.0826219	0.0353675	0.051485	0.0391326	0.0385971	0.00247879	-0.0281374	0.0294107	0.881353
MedianCytoplasmAreaShapeMaximumRadius	-0.407249	0.320685	0.417045	0.176896	0.066047	-0.32766	-0.00987697	0.401271	0.168226	-0.0329845	0.128659	-0.249791	0.0961875	0.0346705	0.0351619	0.0209528	0.0352775	0.0301856	-0.0236892	0.0297501	0.870817
MedianCytoplasmAreaShapeMeanRadius	-0.368966	0.277477	0.495658	0.145008	0.0367615	-0.317644	0.00266803	0.413729	0.168522	-0.0458065	0.14526	-0.242326	0.0951513	0.0323848	0.0448388	0.029767	0.0411679	0.0121663	-0.0261343	0.0319172	0.880125
MedianCellsAreaShapeMedianRadius	-0.224441	0.162671	0.768225	0.0433452	-0.103665	-0.266481	0.0845743	0.353762	0.0985527	-0.0397438	0.0822895	-0.190674	0.0820965	0.0170416	0.0208069	-0.0263236	0.0350567	-0.00786405	-0.0702288	-0.0098286	0.951839
MedianCellsAreaShapeMaximumRadius	-0.255004	0.192375	0.691879	0.0933128	-0.0154805	-0.309918	0.0313259	0.424951	0.107093	-0.0591771	0.110114	-0.232643	0.0915183	0.0129597	0.00429739	-0.0302579	0.0267936	0.0462527	-0.0400757	0.00528614	0.962479
MedianCellsAreaShapeMeanRadius	-0.237103	0.172022	0.756753	0.0614209	-0.0756978	-0.281173	0.0614719	0.372778	0.0997227	-0.0444256	0.0850669	-0.203252	0.0871174	0.0129021	0.0142193	-0.0270259	0.0387487	0.00526066	-0.0647491	-0.00427958	0.964682
MedianCellsRadialDistributionRadialCVW13of4	-0.0144921	-0.0190413	-0.0745943	0.0882338	0.00387336	-0.230432	-0.0563909	0.210081	-0.0625276	0.0832541	0.0809576	0.0927678	-0.0194424	-0.215468	0.0301247	0.0473911	0.180274	-0.0526855	-0.13465	-0.00976579	0.243809
MedianCellsRadialDistributionZernikePhaseW191	-0.0034443	0.0745177	0.00119457	0.0287807	0.0789247	-0.107517	0.0889424	0.0141345	0.000472833	-0.00079419	-0.196727	-0.0827747	-0.0301487	-0.0104612	-0.0468094	0.0160003	-0.0306604	0.0685709	0.0391004	0.0631205	0.0924689
MedianCellsRadialDistributionZernikePhaseW351	-0.0189221	-0.00761094	-0.00199261	0.0686193	-0.0157912	0.00321496	0.0135735	-0.0472946	-0.148979	-0.0184611	-0.020247	-0.103275	0.0602587	-0.124386	-0.12277	0.284165	-0.37024	-0.0745494	0.136027	0.0460006	0.3196
MedianCellsRadialDistributionZernikePhaseW451	-0.0344368	0.0587154	0.0536971	0.0750623	0.0346866	0.0255315	0.052339	-0.0231506	-0.0605388	-0.00582102	-0.00827656	-0.0156441	-0.022862	0.0147007	-0.100094	0.0614812	-0.282637	-0.101793	0.178737	0.171871	0.188563
MedianCellsRadialDistributionZernikePhaseW251	0.0354816	-0.087184	-0.0556602	0.0211802	-0.0483763	-0.00183552	-0.0124979	-0.0204272	-0.121622	0.0124879	-0.0843434	-0.105222	0.0247656	-0.071651	-0.124112	0.254882	-0.420146	-0.0339013	0.151449	0.0643669	0.339324
MedianCellsRadialDistributionZernikePhaseW551	0.0389614	0.0152082	0.0367525	0.0137531	0.0529211	-0.0282007	0.0304088	0.018468	-0.184572	-0.0650622	-0.220221	-0.155874	-0.0185032	-0.228943	-0.119823	0.273843	-0.346406	-0.0255103	0.211581	0.074002	0.43224
MedianCellsRadialDistributionZernikePhaseW311	0.171159	-0.0350993	0.0281778	-0.0385106	0.0240512	-0.035002	-0.00532405	0.101271	-0.142843	-0.0310502	-0.135268	-0.163998	-0.0131121	-0.299925	-0.11927	0.324281	-0.40554	-0.103574	0.219881	0.142161	0.564712
MedianCellsRadialDistributionZernikePhaseW411	0.191824	-0.122878	0.0183046	-0.0452335	-0.00303443	-0.061524	0.000127923	0.0582751	-0.181887	-0.00255638	-0.195238	-0.201066	-0.0167868	-0.195531	-0.148081	0.248301	-0.394255	-0.0783315	0.152844	0.176195	0.511176
MedianCellsRadialDistributionZernikePhaseW211	0.119596	-0.0741214	0.00280609	-0.0217454	0.0591944	-0.0974443	0.000623199	0.0563229	-0.175693	-0.0181965	-0.206485	-0.200805	0.0117523	-0.215346	-0.148382	0.302461	-0.43539	-0.124413	0.169139	0.174903	0.574862
MedianCellsRadialDistributionZernikePhaseW511	0.193296	-0.0827691	0.0350125	-0.0306319	0.0450152	-0.058546	-0.0375411	0.0848196	-0.138944	-0.0573143	-0.24241	-0.198969	-0.0406964	-0.259423	-0.122701	0.285723	-0.412972	-0.0829536	0.157883	0.187985	0.584719
MedianCellsRadialDistributionZernikePhaseW111	0.203287	-0.0118396	0.0909511	0.00917183	0.0503134	-0.0344554	0.0548831	0.0326619	-0.184063	-0.0374883	-0.148479	-0.154011	-0.0142088	-0.258964	-0.152666	0.32676	-0.354741	-0.0336128	0.169162	0.13155	0.508904
MedianCellsRadialDistributionZernikePhaseW151	0.167844	-0.0959329	0.0202744	0.0095374	-0.0473478	0.0164202	-0.0065862	-0.00877414	-0.0940556	-0.0326346	-0.0128836	-0.106199	0.0424371	-0.161451	-0.110119	0.333559	-0.398745	-0.0459532	0.0522595	0.0288153	0.377791
Granularity13W3	0.480104	0.0971524	0.14957	0.253985	-0.178766	-0.156325	-0.121903	-0.299604	0.0177175	-0.200149	0.175891	0.121815	0.0747254	-0.0774095	-0.00223597	0.00797536	-0.0255122	0.144627	-0.0106149	0.0255655	0.607964
Granularity13W4	0.544215	0.104316	0.181704	0.256066	-0.100632	-0.116213	-0.0913163	-0.279794	-0.0244901	-0.211849	0.0812364	0.0518922	0.0310084	-0.0913939	0.00166445	-0.00967078	-0.000538027	0.165139	0.0031985	0.0303846	0.608281
Granularity14W3	0.427249	0.0694886	0.112453	0.248797	-0.197516	-0.209532	-0.0797446	-0.337813	0.0319531	-0.180595	0.0604553	0.0752514	0.0943414	-0.0790087	-0.0470334	-0.0345763	-0.0367436	0.139547	0.0011673	0.0399684	0.549236
Granularity14W4	0.486535	0.0975617	0.154897	0.262816	-0.141964	-0.141559	-0.0509228	-0.286526	-0.0030029	-0.21541	0.0857446	0.0669237	0.0740778	-0.0973251	-0.018035	-0.0244258	0.00244492	0.163831	0.0200212	0.0538213	0.568449
Granularity12W5	0.311695	0.125574	0.405531	0.30091	-0.19869	-0.219797	-0.0776875	-0.232733	0.0899953	-0.209525	0.0959702	0.17047	0.0803157	-0.105091	-0.0407857	0.0236876	0.0491443	0.0794909	0.057763	0.0298977	0.638867
MedianCytoplasmGranularity12W5	0.36039	-0.0769738	0.379508	0.313455	-0.146312	-0.304031	-0.0508436	-0.213271	0.0920368	-0.151523	-0.0226919	0.0864461	0.160764	-0.0212067	-0.0888992	-0.0832978	0.0173271	0.0564443	-0.00244801	0.0319647	0.625066
Granularity12W2	0.345199	0.227089	0.411504	0.220603	-0.123672	-0.179793	-0.0585109	-0.221748	0.0397088	-0.262606	0.0233725	0.122203	0.0797618	-0.0743788	-0.0100312	0.019125	0.0435243	0.1061	0.0413123	0.00151272	0.602189
MedianCytoplasmGranularity12W2	0.398134	-0.0647812	0.38453	0.28257	-0.173748	-0.240297	0.017586	-0.174944	0.0464781	-0.138388	-0.0101827	0.08075	0.180333	-0.0514425	-0.0824845	-0.0586101	0.0265128	0.0658103	0.0308453	0.0375782	0.590001
Granularity13W5	0.26182	0.12006	0.321934	0.295804	-0.283926	-0.193938	0.00749963	-0.228079	0.0978565	-0.172324	0.133104	0.175457	0.138223	-0.0982998	-0.00202524	0.0498744	0.00950854	0.0368003	0.0801169	0.0101877	0.571408
MedianCytoplasmGranularity13W5	0.315307	-0.030334	0.331958	0.333321	-0.204506	-0.282172	0.0265656	-0.208262	0.112148	-0.111152	-0.0245795	0.0684908	0.193511	-0.0552063	-0.0926364	-0.0505608	0.0231746	0.036888	0.0462712	0.0351554	0.574295
Granularity13W2	0.280677	0.23562	0.366384	0.229993	-0.203479	-0.188871	0.00480199	-0.220235	0.0502119	-0.240439	0.00804379	0.127254	0.118975	-0.0818757	0.000269477	0.0328703	0.0324101	0.067562	0.0701822	0.0214482	0.556563
MedianCytoplasmGranularity13W2	0.310209	-0.0353916	0.343897	0.302257	-0.213658	-0.242851	0.0554013	-0.183076	0.0747794	-0.140363	-0.0181273	0.0840117	0.200606	-0.0821358	-0.0667685	-0.0452451	0.0267237	0.0321829	0.0581102	0.0422155	0.541403
Granularity15W3	0.373162	0.0377989	0.0366587	0.269247	-0.241963	-0.208996	-0.00338132	-0.291586	0.0384607	-0.111462	0.119281	0.116467	0.135108	-0.092988	-0.0344375	-0.0302472	-0.0566837	0.101967	-0.0213916	0.0107921	0.486657
Granularity15W4	0.415814	0.123456	0.103747	0.287869	-0.16488	-0.138446	-0.0241732	-0.296383	0.0106816	-0.182517	0.0789588	0.05745	0.109316	-0.111907	-0.0237362	-0.0183374	-0.0140138	0.136331	0.0347726	0.0499327	0.507375
Granularity16W3	0.302898	0.0227077	-0.0193004	0.268855	-0.247764	-0.183363	0.0205779	-0.285717	0.0290585	-0.11112	0.126883	0.0845115	0.16634	-0.0173406	-0.00102521	-0.00180687	-0.046091	0.0385781	0.0285902	0.0681702	0.41547
Granularity16W4	0.352038	0.0893412	0.0698574	0.284755	-0.183152	-0.175248	0.0188812	-0.302756	0.0144739	-0.105543	0.101891	0.0668361	0.132008	-0.0561105	-0.0321677	-0.0262001	-0.0648956	0.10775	0.00267255	0.020478	0.438894
Granularity14W5	0.185276	0.084179	0.193722	0.29947	-0.355927	-0.20977	0.0339958	-0.20397	0.0740752	-0.158114	0.0838853	0.154082	0.138529	-0.143406	0.019382	0.0431536	0.0709684	0.0111241	0.10207	0.0444656	0.502885
MedianCytoplasmGranularity14W5	0.241793	-0.00959566	0.264253	0.3363	-0.236568	-0.244572	0.0409549	-0.185553	0.133001	-0.110506	-0.0396395	0.0539514	0.216626	-0.0930389	-0.0508715	-0.0533835	0.0393483	-0.00532192	0.0933776	0.0428163	0.500903
Granularity14W2	0.212869	0.238853	0.288004	0.223701	-0.239969	-0.189067	0.0619812	-0.212344	0.0238885	-0.20188	0.00917152	0.12895	0.152441	-0.0950573	0.0148966	0.0171513	0.0395725	0.0434212	0.0576023	0.0476385	0.477483
MedianCytoplasmGranularity14W2	0.260845	0.00583747	0.273618	0.293754	-0.23947	-0.225933	0.0942403	-0.176879	0.0633482	-0.125483	-0.00867206	0.0702509	0.210269	-0.10469	-0.0433616	-0.0562409	0.018264	0.00325198	0.0880102	0.0464276	0.473022
MedianCytoplasmGranularity16W4	0.322513	-0.0335937	0.112994	0.306642	-0.19014	-0.156701	0.0932636	-0.167102	0.0312391	-0.12415	0.00721287	0.0303999	0.203479	-0.0739595	-0.0698265	-0.0476015	0.0125711	0.0228988	0.0529942	0.0287857	0.38497
MedianCytoplasmGranularity15W4	0.418215	-0.0517376	0.131629	0.316393	-0.172489	-0.162687	0.0904225	-0.177693	0.0202545	-0.148347	0.0134705	0.0289568	0.197706	-0.0820151	-0.0806225	-0.0670586	0.011308	0.0542866	0.0845915	0.0556937	0.484562
MedianCytoplasmGranularity13W4	0.559192	-0.15732	0.191074	0.274198	-0.144314	-0.181566	0.0485513	-0.15364	-0.000465381	-0.169858	-0.00584732	0.0230857	0.135726	-0.0401296	-0.0728711	-0.0935817	-0.00368946	0.0881963	0.0273304	0.0470796	0.603169
MedianCytoplasmGranularity14W4	0.486553	-0.112054	0.171929	0.320745	-0.170263	-0.171564	0.0710535	-0.163025	-0.00433272	-0.17388	0.00173208	0.0312265	0.173108	-0.0638439	-0.0699532	-0.0839136	0.0206996	0.0643265	0.0601423	0.0594753	0.560705
MedianNucleiGranularity14W3	0.411016	-0.0329039	0.230176	0.307442	-0.213501	-0.243625	0.0362876	-0.194997	0.0726601	-0.174785	-0.00571819	0.0690424	0.187664	-0.0783841	-0.0754419	-0.0915616	-0.0110819	0.0143189	0.0613413	0.0170177	0.562241
MedianNucleiGranularity13W3	0.467914	-0.0500204	0.279854	0.293979	-0.194692	-0.265965	0.000795874	-0.183708	0.0611216	-0.173345	-0.0105677	0.07788	0.164591	-0.0718301	-0.0763517	-0.10212	-0.0167669	0.0313871	0.0412798	-0.00382073	0.620033
MedianNucleiGranularity11W3	0.553821	-0.149316	0.33424	0.223946	-0.0736201	-0.284302	-0.124225	-0.135193	0.0182339	-0.160921	-0.00972351	0.0682266	0.113664	-0.00404426	-0.0846057	-0.0982065	-0.0434178	0.0701459	-0.0166574	0.0110543	0.678758
MedianNucleiGranularity12W3	0.507303	-0.103617	0.31329	0.271234	-0.145634	-0.265038	-0.0550979	-0.158905	0.0553359	-0.171721	-0.0184883	0.0638253	0.148455	-0.0600901	-0.085531	-0.0820797	-0.0244978	0.0350593	0.0209595	-0.000773928	0.63849
MedianNucleiIntensityIntegratedIntensityEdgeW2	0.729108	0.22497	0.239647	0.133762	-0.0393474	-0.0888017	-0.101046	-0.00525707	-0.149127	-0.0445203	-0.0514394	-0.143877	0.0589167	-0.00544002	0.0139955	-0.100755	0.0703981	-0.183134	0.0108253	-0.0795814	0.783566
MedianNucleiIntensityIntegratedIntensityW2	0.633608	0.117459	0.428273	0.195577	-0.104937	-0.151144	-0.0792547	0.0878853	-0.244186	-0.0157222	-0.140277	0.000220221	0.0627774	0.0486689	0.00524118	-0.103013	0.0239104	-0.12689	-0.0310727	-0.103476	0.809632
MedianCytoplasmGranularity11W4	0.669667	-0.281116	0.180116	0.179079	-0.0311976	-0.130364	-0.0338759	-0.0729104	-0.0819376	-0.0935834	0.00507837	-0.00376874	0.0595246	0.0180107	-0.064776	-0.0780229	-0.0438641	0.0845529	-0.00255428	0.0370292	0.656536
MedianCytoplasmGranularity12W4	0.619671	-0.220984	0.200507	0.245663	-0.0851672	-0.148021	0.0251212	-0.115727	-0.0502957	-0.109389	-0.0112177	0.0107236	0.113021	-0.0192756	-0.0861417	-0.0852959	-0.0061581	0.0852432	0.016094	0.0393358	0.628256
MedianCytoplasmGranularity10W2	0.566663	-0.221884	0.350905	0.180341	0.018157	-0.180212	-0.0626013	-0.106515	-0.0357077	-0.0804639	-0.0195249	0.0203902	0.0443792	0.0186268	-0.0574305	-0.0598054	-0.0338979	0.101521	-0.0139522	0.0284126	0.604263
MedianCytoplasmGranularity10W5	0.541853	-0.258251	0.345494	0.204508	0.0330286	-0.222675	-0.110869	-0.122343	0.0235705	-0.0963196	-0.0141488	0.0363293	0.0427335	0.0268271	-0.0831719	-0.0595952	-0.0510117	0.104501	-0.0537982	0.0653117	0.644474
MedianCytoplasmGranularity11W2	0.476232	-0.132187	0.394592	0.249886	-0.100936	-0.223941	-0.0266197	-0.139453	0.028837	-0.127755	-0.0159366	0.0634761	0.125179	-0.0198972	-0.0741242	-0.0543672	-0.00335741	0.0917635	-0.00169946	0.0196644	0.597682
MedianCytoplasmGranularity11W5	0.438623	-0.146635	0.428743	0.278222	-0.0492593	-0.269947	-0.0727153	-0.179987	0.0477359	-0.117639	-0.0121102	0.0786715	0.117012	-0.00566035	-0.0982153	-0.0828362	-0.0178094	0.107744	-0.0323717	0.041317	0.655467
Granularity10W3	0.605862	0.037065	0.236976	0.146466	0.12369	-0.0640597	-0.305287	-0.224018	-0.015354	-0.187252	0.0833197	0.0149012	-0.0598501	-0.04739	-0.0017475	0.0324408	0.0382068	0.168978	0.010416	0.00948664	0.688397
Granularity10W4	0.660511	-0.0143784	0.219773	0.14717	0.138247	-0.00332385	-0.213665	-0.177813	-0.0794319	-0.171395	0.0890222	-0.0119229	-0.056788	-0.0511615	0.00799129	0.0174869	0.0247225	0.177146	0.0190342	0.0209493	0.685592
Granularity9W2	0.502239	0.117366	0.402684	0.0816503	0.261847	-0.0381716	-0.283651	-0.14321	0.000737384	-0.178133	0.0114089	-0.0080184	-0.0976462	-0.0294687	0.0142407	0.0425599	0.0575412	0.149933	0.0124719	0.0162945	0.676383
Granularity9W5	0.50253	0.0407332	0.449611	0.161177	0.198432	-0.0508633	-0.258112	-0.169351	0.058835	-0.160464	0.0749408	0.0435016	-0.0962095	-0.0726448	-0.0119537	0.0536024	0.0293995	0.15024	-0.0356294	0.0156707	0.698807
Granularity11W3	0.574354	0.0490469	0.21951	0.175422	0.0103873	-0.108504	-0.25147	-0.252678	-0.0133097	-0.230519	0.0891388	0.0515156	-0.00774429	-0.0772485	0.00432023	0.00547246	0.0242264	0.192488	-0.0122725	0.0109387	0.658111
Granularity11W4	0.638798	0.0280969	0.20722	0.196439	0.0505333	-0.0517299	-0.17767	-0.21371	-0.0620195	-0.214241	0.0893623	0.013359	-0.0283873	-0.0641844	-0.00227868	0.0175164	0.0203191	0.171023	-0.0051507	0.0155447	0.665926
Granularity10W2	0.455094	0.16393	0.46653	0.151693	0.111598	-0.10697	-0.207836	-0.192459	0.0133326	-0.226406	0.0123779	0.0518666	-0.0196075	-0.0452606	0.000783435	0.0387597	0.0535389	0.142326	-0.000939063	-0.00235791	0.660124
Granularity10W5	0.453214	0.048108	0.484284	0.24159	0.0371808	-0.114179	-0.192001	-0.184292	0.100825	-0.188603	0.062367	0.0946574	-0.0228939	-0.115875	-0.0243133	0.0559162	0.0563432	0.126571	-0.0343832	0.0217023	0.682965
Granularity12W3	0.535491	0.0667619	0.188425	0.208456	-0.0831242	-0.15213	-0.18738	-0.289135	0.0287294	-0.223065	0.098393	0.0807677	0.0330431	-0.0952271	-0.0101298	0.0169078	0.00701908	0.171725	-0.000720453	0.000966259	0.625805
Granularity12W4	0.601364	0.0746009	0.213171	0.220175	-0.0155491	-0.10002	-0.115333	-0.257317	-0.0353128	-0.215589	0.0778761	0.0387094	0.011755	-0.095132	-0.015978	0.00496222	0.0273455	0.164155	0.00264524	0.017594	0.643651
Granularity11W2	0.404474	0.206486	0.440229	0.206799	-0.0261909	-0.153308	-0.128585	-0.193988	0.0302312	-0.255499	0.0322145	0.10609	0.0398951	-0.059514	-0.000764396	0.0354837	0.0429957	0.140582	0.00814007	-0.0136419	0.627901
Granularity11W5	0.383587	0.105197	0.488469	0.285675	-0.0835178	-0.163662	-0.113923	-0.224203	0.0840745	-0.218515	0.0978048	0.147968	0.0364814	-0.0803767	-0.0305374	0.013762	0.0305486	0.121277	-0.0170567	0.000318684	0.686547
MedianNucleiTextureCorrelationW1300	0.213174	0.250307	0.577459	0.136791	0.133862	-0.186958	0.207839	-0.0535789	-0.240535	0.112264	-0.374237	-0.0486525	-0.197336	0.0564577	-0.0743785	0.0291703	0.0211863	0.0723561	-0.0133487	-0.0200583	0.826866
MedianNucleiTextureCorrelationW1301	0.157846	0.2222	0.637316	0.193478	-0.00289666	-0.139623	0.19226	-0.0375816	-0.272119	0.114106	-0.241976	0.00196694	-0.177606	0.00729756	-0.0192393	0.0334729	-0.0491475	0.0778677	0.0325032	-0.0715955	0.769146
MedianNucleiTextureCorrelationW1302	0.213725	0.283159	0.619871	0.149781	0.0994158	-0.138376	0.226169	-0.0255608	-0.24294	0.120338	-0.296163	0.00307251	-0.177659	-0.0309498	0.0393199	-0.0057183	-0.0437224	0.0888319	0.0288672	-0.0439837	0.821261
MedianNucleiTextureCorrelationW1303	0.155294	0.193878	0.609079	0.213619	-0.00971208	-0.173995	0.185041	-0.0558746	-0.271657	0.114521	-0.30031	0.0213164	-0.240417	0.0573976	-0.00650188	-0.0202411	-0.0072854	0.0534659	-0.0234989	-0.0369226	0.789973
MedianNucleiGranularity7W1	-0.139771	-0.0424781	0.580562	0.156801	-0.160256	-0.113964	0.153946	0.139575	-0.274533	0.0830694	-0.119986	0.123263	-0.033678	0.0796778	0.0881583	0.0609512	0.0233938	0.0391986	-0.0831237	-0.0888242	0.612542
MedianNucleiGranularity8W1	0.166869	-0.126573	0.509384	0.231609	-0.331116	-0.206017	0.138012	0.0836875	-0.226992	0.182939	-0.0667843	0.0791499	-0.038981	0.0219925	0.0424044	0.00954226	-0.0451332	-0.0171075	-0.0689991	-0.118397	0.65583
MedianNucleiGranularity10W1	0.275775	-0.18748	0.321636	0.191655	-0.398714	-0.243197	0.201009	-0.0199697	-0.1666	0.211363	-0.0871836	0.0199819	0.00139282	-0.0156674	-0.0707542	-0.143075	-0.116224	0.0182654	-0.0601913	-0.0525124	0.636679
MedianNucleiGranularity9W1	0.272428	-0.175629	0.416062	0.23067	-0.368842	-0.253318	0.185409	0.0216035	-0.187593	0.199877	-0.0560856	0.0572268	-0.0111223	0.0325343	-0.0516673	-0.109397	-0.0984582	-0.00645912	-0.0669372	-0.0868146	0.685572
MedianNucleiGranularity11W1	0.204372	-0.191624	0.196031	0.169017	-0.387604	-0.158973	0.193867	-0.0429236	-0.147725	0.194591	-0.0284395	0.0157454	0.0464996	-0.0053112	-0.0494094	-0.153171	-0.139939	0.0563895	-0.0686453	-0.0492412	0.479156
MedianNucleiGranularity12W1	0.251748	-0.084331	0.231336	0.187655	-0.36064	-0.196308	0.212563	-0.065381	-0.12168	0.137612	-0.0848847	-0.00377753	0.0704903	-0.040452	-0.0716684	-0.154955	-0.0865167	0.0228946	-0.00137857	-0.0176845	0.462315
Granularity10W1	0.176173	0.094762	0.322193	0.108377	-0.393959	-0.185978	0.114182	-0.114276	-0.16217	0.0973655	0.0763161	0.0930561	-0.114273	-0.0366839	0.15711	0.219056	-0.0438752	0.0242614	-0.0622722	-0.103209	0.525838
Granularity9W1	0.0213345	0.19126	0.464848	0.119499	-0.331306	-0.13415	0.0861981	-0.0600307	-0.122693	0.0402663	0.0324588	0.118139	-0.13905	0.0202764	0.136623	0.138363	-0.0285543	0.042202	-0.0564082	-0.120894	0.515828
Granularity11W1	0.250259	-0.0359663	0.157058	0.096439	-0.474519	-0.178964	0.152458	-0.0931021	-0.0827558	0.153609	0.070558	0.0579675	-0.0609741	-0.0397523	0.145255	0.207724	-0.00449276	0.0711709	0.01082	-0.103152	0.511171
Granularity12W1	0.234718	-0.148833	0.00949874	0.0699575	-0.466639	-0.144019	0.127612	-0.0491388	-0.0673937	0.167816	0.226658	0.127699	0.00573572	-0.0118713	0.145647	0.164004	-0.0454738	0.0155612	-0.0126492	-0.0526725	0.493334
MedianCytoplasmGranularity15W2	0.204571	0.0130844	0.207859	0.301311	-0.228971	-0.185626	0.135946	-0.155744	0.0901116	-0.0993274	-0.00961096	0.0508477	0.21669	-0.104367	-0.0395745	-0.0407362	0.0394929	-0.0113186	0.109464	0.0400403	0.402647
MedianCytoplasmGranularity16W2	0.152095	0.0347042	0.148597	0.29367	-0.199282	-0.168181	0.135036	-0.14074	0.0572001	-0.0630826	-0.0109282	0.0430424	0.196101	-0.0813103	-0.0338142	-0.0209775	0.0390588	-0.024619	0.100298	0.0195953	0.30715
MedianCytoplasmGranularity15W5	0.162379	0.0319454	0.230132	0.306007	-0.214016	-0.214151	0.0769863	-0.16003	0.103925	-0.0941255	-0.0188664	0.062402	0.21452	-0.111697	-0.0388082	-0.0487859	0.0406555	-0.0247748	0.12181	0.0287604	0.401411
MedianCytoplasmGranularity16W5	0.122069	0.0707363	0.171564	0.284239	-0.196841	-0.197167	0.08581	-0.133682	0.102745	-0.0526004	-0.024465	0.050193	0.182411	-0.074169	-0.0154583	-0.0316383	0.0351633	-0.0426137	0.105606	0.0224602	0.304152
Granularity15W2	0.163867	0.196445	0.201638	0.226511	-0.325989	-0.128329	0.0763813	-0.194873	0.0563949	-0.15553	0.108902	0.132196	0.162027	-0.0373004	0.0368871	0.0179859	-0.000873812	0.000695485	0.0613677	0.0578377	0.417101
Granularity15W5	0.132647	0.0697523	0.132557	0.268751	-0.376891	-0.150097	0.10298	-0.173866	0.0932099	-0.113717	0.106908	0.133429	0.157864	-0.123921	0.0254962	0.0546811	0.0113634	-0.0189644	0.110893	0.0260552	0.425904
Granularity16W2	0.0910198	0.169886	0.124436	0.197061	-0.287485	-0.198906	0.103518	-0.165356	0.0013442	-0.100522	0.0214735	0.106461	0.13428	-0.0952474	0.0233714	0.0649946	0.0332553	-0.0260146	0.0520718	0.0195379	0.310384
Granularity16W5	0.108065	0.108971	0.104546	0.2311	-0.285256	-0.183399	0.170441	-0.153547	0.0555812	-0.0275193	0.0267583	0.106555	0.13236	-0.0455353	-0.00219603	0.0366248	0.00238605	-0.0165643	0.0930156	0.0765515	0.30717
MedianCellsRadialDistributionZernikePhaseW186	-0.0226191	-0.00248198	0.00688074	0.0277967	-0.0660407	0.0123694	-0.0292538	-0.0793462	-0.0111861	-0.0486418	0.199162	-0.041671	-0.00533168	0.0850196	0.0645939	-0.0155328	-0.13096	-0.123084	-0.21871	-0.118703	0.162792
MedianCellsRadialDistributionZernikePhaseW386	-0.0358776	-0.0720059	-0.0510197	0.0456136	-0.109906	0.0314758	-0.0979249	-0.0701491	0.0829462	-0.0193867	0.0746411	-0.0448892	0.0291642	0.17644	0.156532	-0.0352689	-0.0981709	-0.127636	-0.307706	-0.1042	0.242775
MedianCellsRadialDistributionZernikePhaseW486	-0.0502106	-0.0928649	-0.0719271	0.0611713	-0.119717	0.0249862	-0.0995185	-0.0885293	0.0819399	-0.0242905	0.0808147	-0.0506389	0.0201928	0.170213	0.122965	-0.035764	-0.0990773	-0.129489	-0.28287	-0.103208	0.232189
MedianCellsRadialDistributionZernikePhaseW286	-0.0363987	-0.0297755	-0.010743	0.0341203	-0.0458129	0.0155046	-0.0796009	-0.0666671	0.0276777	-0.0655654	0.0903366	-0.0502508	-0.0068652	0.201555	0.156589	-0.0533865	-0.147903	-0.120145	-0.336973	-0.0958886	0.259459
MedianCellsRadialDistributionZernikePhaseW586	0.00642391	0.027225	-0.00328115	0.0265455	0.00450222	-0.0113941	-0.0359543	-0.0342028	0.0359111	-0.00795655	-0.205521	-0.11384	-0.00723764	-0.0271555	0.085123	0.00462621	-0.0338491	-0.0270241	-0.189311	-0.124132	0.121842
MedianCytoplasmTextureInfoMeas2W5303	0.293418	0.353279	0.483792	0.116202	0.183496	0.228923	0.199149	0.0770234	0.236125	0.174245	0.1243	0.150853	-0.108779	0.0459432	0.00735212	-0.197918	-0.0148558	-0.0105541	0.090147	0.0872253	0.783686
MedianCytoplasmTextureInfoMeas2W5301	0.281767	0.396226	0.51577	0.112529	0.175301	0.289918	0.215113	0.10398	0.179734	0.16367	0.192856	0.15164	-0.0649361	-0.0539647	-0.0103527	-0.106225	-0.0378379	-0.00213506	0.157678	0.0195268	0.851417
MedianCytoplasmTextureInfoMeas2W5300	0.22194	0.414342	0.518757	0.0785309	0.194223	0.318518	0.232395	0.103222	0.106178	0.162039	0.242465	0.135981	0.00360573	-0.140798	-0.0599648	-0.0414624	-0.0555681	0.00912984	0.144548	-0.0373473	0.865474
MedianCytoplasmTextureInfoMeas2W5302	0.227357	0.341899	0.426085	0.100161	0.217901	0.189441	0.206688	0.0832632	0.226521	0.179632	0.110627	0.172583	-0.0744725	0.0800833	0.0429711	-0.262372	-0.0243422	-0.0159661	0.112381	0.120372	0.729402
MedianCytoplasmTextureInfoMeas2W2303	0.1894	0.41054	0.469622	-0.00914451	0.320284	0.149684	0.200562	-0.0616116	-0.0976738	0.0751786	0.0928548	-0.086706	0.0794215	-0.0756416	-0.0524231	0.0516618	-0.127977	-0.00164819	-0.281096	-0.0267409	0.738941
MedianCytoplasmTextureInfoMeas2W2300	0.166291	0.427917	0.48152	-0.00623628	0.319641	0.157147	0.218649	-0.0182469	-0.10394	0.104372	0.154473	-0.0228055	0.075198	-0.157036	-0.082033	0.0709622	-0.104576	-0.0014336	-0.222625	-0.0402533	0.767952
MedianCytoplasmTextureInfoMeas2W2302	0.171872	0.435198	0.509597	-0.000882262	0.32233	0.211335	0.222471	-0.0249836	-0.0654256	0.111454	0.141043	-0.0392607	0.108925	-0.116237	-0.0537882	0.0328121	-0.153426	0.0108726	-0.211902	-0.0339674	0.8145
MedianCytoplasmTextureInfoMeas2W4301	0.288107	0.426851	0.432628	-0.0287997	0.196672	0.222835	0.21218	-0.00243774	0.00235664	0.131046	0.20489	0.0541932	-0.0332556	-0.144048	0.0336565	-0.0380086	-0.0797001	0.0341136	-0.153241	0.0292126	0.704946
MedianCytoplasmTextureInfoMeas2W4303	0.242528	0.35635	0.363259	-0.0201837	0.166668	0.203039	0.173916	-0.0152543	-0.00684753	0.0825628	0.234453	0.0175573	0.00610933	-0.216944	0.0564151	0.0185906	-0.0793572	-0.0104221	-0.234807	-0.0110307	0.592085
MedianCytoplasmTextureInfoMeas2W4300	0.234672	0.413399	0.465731	-0.00982327	0.212562	0.256809	0.227422	0.0159983	0.000879587	0.136395	0.22645	0.0576318	0.00584163	-0.142044	-0.0105284	-0.0350626	-0.104527	0.0294871	-0.10273	0.00596701	0.723222
MedianCytoplasmTextureInfoMeas2W4302	0.243351	0.427185	0.473786	-0.00848855	0.209942	0.279676	0.237314	0.0294271	0.00927297	0.160803	0.236062	0.074348	0.0359903	-0.17715	0.0217802	-0.0291512	-0.129244	0.0371274	-0.0671447	0.000194627	0.789519
MedianNucleiTextureInfoMeas2W3303	0.440035	0.395299	0.467248	-0.00153886	0.119197	-0.112643	-0.0123598	-0.0951035	0.0517543	0.36813	-0.0275659	0.0829075	0.011703	0.0607408	0.0223657	0.0641999	-0.0375673	0.0669067	-0.000336666	-0.00329221	0.764488
MedianNucleiTextureInfoMeas2W3301	0.431455	0.396962	0.474131	-0.00269707	0.137467	-0.09555	-0.00657245	-0.085745	0.0760206	0.369848	-0.0322126	0.0858019	0.0146407	0.0893835	0.0433063	0.0246136	-0.0395749	0.0583609	0.00122271	0.0184129	0.770925
MedianNucleiTextureInfoMeas2W3300	0.367596	0.400404	0.480935	0.0124376	0.172227	-0.0316953	0.0383617	-0.0688433	0.0608417	0.365474	0.00633289	0.0826175	0.0869458	0.0765546	-0.0121196	0.0870849	-0.0629643	0.0631236	-0.0201781	-0.0486358	0.739793
MedianNucleiTextureInfoMeas2W3302	0.369061	0.420084	0.493454	0.0104623	0.188658	-0.0367524	0.0514875	-0.0569458	0.0871836	0.367724	-0.0515969	0.0961731	0.0695467	0.0361199	0.0590166	0.00843397	-0.0682644	0.0868679	0.0143654	-0.0116057	0.776095
MedianNucleiTextureCorrelationW3301	0.278838	0.285943	0.648527	0.214093	0.0642085	-0.129238	0.0580385	-0.189871	-0.0559086	0.229621	-0.0552872	0.0498044	-0.0246883	0.185718	0.056698	0.0311247	-0.110059	0.0434538	-0.0348635	-0.0271577	0.80281
MedianNucleiTextureCorrelationW3302	0.310317	0.334983	0.63549	0.172059	0.116061	-0.119313	0.0821954	-0.145911	-0.0208805	0.273662	-0.0934764	0.0671727	-0.0123719	0.0927022	0.108175	-0.0104263	-0.0961222	0.0710497	0.0122309	-0.0161152	0.821545
MedianNucleiTextureCorrelationW3300	0.309978	0.310061	0.632792	0.181158	0.0903874	-0.0994002	0.0709603	-0.166208	-0.0693599	0.273888	0.00594772	0.0510685	0.002759	0.164687	-0.0266209	0.0833956	-0.0875192	0.0311306	-0.0511987	-0.0497482	0.807165
MedianNucleiTextureCorrelationW3303	0.26899	0.295609	0.644723	0.22701	0.0630739	-0.182963	0.0580074	-0.180466	-0.10381	0.215949	-0.0445415	0.0624563	-0.068017	0.107444	0.0375248	0.0520651	-0.0520711	0.0272007	-0.042863	-0.0350328	0.790428
MedianCytoplasmTextureCorrelationW4301	0.244322	0.278473	0.68465	0.170894	0.182804	-0.0945034	0.199479	-0.0755145	-0.00932823	0.257925	0.0599722	-0.0129308	-0.0569457	0.100037	0.132519	0.0859636	-0.0390714	-0.0468869	0.0666507	0.0406214	0.841428
MedianCytoplasmTextureCorrelationW4302	0.276795	0.25708	0.648283	0.148734	0.205343	-0.0574491	0.191523	-0.0801621	0.0399614	0.278581	0.00632125	-0.00884437	-0.0209287	0.138041	0.234829	-0.0107027	-0.112298	-0.0225442	-0.019383	0.076386	0.847075
MedianCytoplasmTextureCorrelationW4300	0.265905	0.324182	0.677227	0.138712	0.243078	-0.0114962	0.245685	-0.0481767	-0.0382758	0.250004	0.136023	0.0190573	-0.0386491	0.112563	0.0426157	0.0737384	-0.0577515	-0.0535801	0.0295849	0.0347044	0.888115
MedianCytoplasmTextureCorrelationW4303	0.236846	0.281205	0.6615	0.168524	0.195519	-0.113736	0.207306	-0.0705085	-0.0485024	0.254273	0.108657	0.00608713	-0.082618	0.0447971	0.11586	0.089151	-0.0202051	-0.088317	0.0364889	0.0384007	0.820335
MedianCytoplasmTextureCorrelationW2301	-0.0481264	0.571816	0.58359	0.0952511	0.252295	-0.0529192	0.105482	-0.123301	0.106269	0.116372	0.050781	-0.00647862	-0.0729553	0.022889	-0.0197065	-0.0355232	0.0302893	-0.0971766	0.0438433	0.0660076	0.823315
MedianCytoplasmTextureCorrelationW2303	-0.0511019	0.570076	0.578754	0.096001	0.242395	-0.0478011	0.109574	-0.116302	0.104688	0.135786	0.0468472	0.00239938	-0.0858484	0.0341437	-0.0272078	-0.0502772	0.0314348	-0.0852665	0.0686916	0.0461242	0.81685
MedianCytoplasmTextureCorrelationW2300	0.0324103	0.554025	0.599066	0.0809182	0.299704	-0.00320752	0.134323	-0.102449	0.0722024	0.130268	0.0471495	-0.011209	-0.0544808	0.00894475	-0.0491277	-0.0232628	-0.00245475	-0.0652426	-0.0297439	0.0443339	0.82944
MedianCytoplasmTextureCorrelationW2302	0.0274242	0.556147	0.60394	0.0835795	0.290548	0.0235877	0.118572	-0.103203	0.103098	0.134802	0.0241457	-0.0147568	-0.0403246	0.0217594	0.0069354	-0.058289	-0.0362466	-0.0565092	-0.007003	0.0564476	0.834356
MedianCytoplasmTextureCorrelationW5300	0.108851	0.445504	0.632297	0.181816	0.117868	-0.0198983	0.123136	-0.147994	0.0603987	-0.000977114	0.160157	-0.0265462	-0.192261	0.0656729	-0.012416	0.0203927	0.0411849	-0.0826495	-0.0462688	0.0745682	0.782613
MedianCytoplasmTextureCorrelationW5301	0.0525375	0.490989	0.629802	0.184843	0.101598	-0.022298	0.127054	-0.135053	0.0938243	0.0329772	0.139146	-0.00389106	-0.144228	-0.0485501	-0.0024536	0.0596329	0.0713037	-0.0692127	0.0515726	0.0494515	0.790816
MedianCytoplasmTextureCorrelationW5302	0.1181	0.450601	0.57905	0.158726	0.129	0.068753	0.156528	-0.0521369	0.0865914	0.0535691	0.224399	0.0739975	-0.15261	-0.145471	0.0354434	-0.016206	0.0288579	-0.0675114	0.0499142	0.0407957	0.747784
MedianCytoplasmTextureCorrelationW5303	0.0509051	0.493742	0.635689	0.181527	0.0912471	-0.00122868	0.141843	-0.120752	0.0616227	0.0309334	0.190201	0.0181858	-0.169417	-0.0425566	-0.0153288	0.0301275	0.0679017	-0.0754561	0.0788083	0.0461913	0.818019
MedianCytoplasmTextureContrastW5300	0.261664	-0.213372	-0.166896	0.0768422	-0.182476	0.226921	-0.0812422	0.151812	0.272918	0.0996592	-0.185202	-0.00579556	0.0321222	-0.104937	0.037343	0.0834926	0.057047	0.107769	0.098186	-0.172935	0.455767
MedianCytoplasmTextureContrastW5303	0.340594	-0.236297	-0.160037	0.0866662	-0.179506	0.251735	-0.0757447	0.175753	0.268544	0.0906145	-0.181888	-0.0102327	0.0188246	-0.100402	0.034427	0.0887757	0.0583075	0.0837513	0.0886377	-0.158426	0.513568
MedianCytoplasmTextureContrastW5301	0.407125	-0.262823	-0.157104	0.097624	-0.178237	0.261886	-0.0663884	0.178344	0.26457	0.0729097	-0.169702	-0.0316501	0.00978105	-0.0832069	0.0208304	0.0772987	0.0505642	0.0419426	0.0794542	-0.153484	0.558333
MedianCytoplasmTextureContrastW5302	0.400168	-0.245908	-0.16473	0.093572	-0.163814	0.271558	-0.0733067	0.190608	0.2635	0.0725855	-0.168014	-0.0166727	0.0103792	-0.0860314	0.014916	0.0822094	0.0577317	0.0600461	0.0770302	-0.162151	0.555643
MedianNucleiIntensityMinIntensityEdgeW5	0.713081	-0.153044	0.18185	0.194889	-0.112897	0.162217	0.0262969	0.27809	0.173963	-0.102774	-0.0819268	0.00593261	-0.108097	0.0072935	-0.00481604	0.0757297	-0.0150054	-0.0481037	-0.00158744	-0.0157559	0.787903
MedianNucleiIntensityMeanIntensityEdgeW5	0.771264	-0.152321	0.151529	0.219703	-0.126921	0.151453	-0.0534391	0.188401	0.205499	-0.0574987	-0.0664277	0.00934569	-0.0902507	0.0149232	-0.0190424	0.0512907	-0.0115484	-0.0398428	-0.0175829	-0.0229018	0.83063
MedianNucleiIntensityLowerQuartileIntensityW5	0.746913	-0.222233	0.144486	0.210592	-0.129542	0.147142	-0.0254916	0.223554	0.175705	-0.0564614	-0.0650066	0.0311808	-0.0823252	0.0256651	-0.00762174	0.0603007	-0.0247591	-0.0125414	-0.00240095	-0.0153801	0.812952
MedianNucleiIntensityMeanIntensityW5	0.765832	-0.222693	0.143583	0.197955	-0.126031	0.129533	-0.0647643	0.190381	0.185918	-0.0319163	-0.0714291	0.0194078	-0.0845957	0.0322943	-0.0125176	0.042795	-0.0223471	-0.0132432	-0.015705	-0.0112168	0.821292
MedianCytoplasmTextureSumVarianceW5300	0.703914	-0.18404	0.056037	0.167331	-0.14531	0.157611	-0.0363676	0.13556	0.210431	-0.0203027	-0.122203	-0.0606173	-0.0522903	-0.0340311	-0.0122513	0.0572524	0.0743619	-0.0929789	0.0340434	-0.0691898	0.716904
MedianCellsRadialDistributionZernikeMagnitudeW520	0.786082	-0.21235	0.100869	0.203355	-0.130463	0.181285	-0.0296558	0.119497	0.165886	-0.0412216	-0.0823934	0.0209255	-0.0659585	0.0142765	-0.00744222	0.0372894	0.0158735	-0.0361028	-0.033745	-0.0195515	0.82511
MedianCytoplasmIntensityStdIntensityEdgeW5	0.787025	-0.152951	0.141862	0.183954	-0.162197	0.161221	-0.061653	0.113787	0.209517	-0.0262017	-0.0775655	-0.00790001	-0.0885257	0.000750062	-0.0234906	0.0258315	-0.000965588	-0.0594545	-0.0176621	-0.032854	0.830461
MedianCellsIntensityStdIntensityW5	0.782251	-0.182597	0.117886	0.193502	-0.116378	0.142273	-0.0949944	0.131983	0.204018	-0.0246589	-0.0871061	-0.00533485	-0.0821181	0.0137249	-0.0235421	0.0206731	-0.00236879	-0.0467297	-0.0341688	-0.0298129	0.818833
MedianCytoplasmIntensityStdIntensityW5	0.781586	-0.110482	0.10143	0.217433	-0.114721	0.175705	-0.0621626	0.118428	0.226598	-0.0409548	-0.0805032	-0.0199157	-0.0835782	-0.00812734	-0.025686	0.0382679	0.0226257	-0.0669297	-0.03119	-0.0466432	0.819788
MedianCellsIntensityLowerQuartileIntensityW5	0.629101	-0.279679	-0.0817787	0.199655	-0.194787	0.364208	0.164775	0.22215	0.102521	0.00808862	-0.0818303	-0.00293444	-0.0582662	0.0120437	0.00577007	0.0132022	0.0155613	-0.0297815	-0.00553401	-0.0318938	0.790835
MedianCytoplasmIntensityLowerQuartileIntensityW5	0.622937	-0.27823	-0.0580625	0.206498	-0.162679	0.36251	0.156523	0.251766	0.108529	0.00608943	-0.0826625	-0.00358453	-0.0637952	0.0362212	0.00460433	0.0113797	0.0135811	-0.0563624	-0.00866738	-0.0256851	0.785529
MedianCellsIntensityMADIntensityW5	0.757748	-0.251439	0.0745786	0.184809	-0.163127	0.201926	0.024684	0.155471	0.099509	-0.0647407	-0.0354957	0.0382332	-0.0558782	0.0335247	0.0084754	0.0186793	-0.0209623	0.0042714	-0.0380626	-0.019537	0.793055
MedianCellsIntensityMeanIntensityW5	0.763109	-0.219005	0.0492833	0.199299	-0.174787	0.233784	0.0180524	0.158983	0.163169	-0.0276663	-0.085517	0.00799399	-0.0799584	0.0109698	-0.00950355	0.0266216	0.00182943	-0.0242738	-0.0193362	-0.0242309	0.826887
MedianCellsIntensityUpperQuartileIntensityW5	0.764171	-0.234097	0.065635	0.196281	-0.171152	0.214913	0.0146323	0.160975	0.139934	-0.0429781	-0.0719665	0.0254292	-0.0777143	0.0242564	-0.00203414	0.0298828	-0.0131848	-0.00970738	-0.0248362	-0.0233291	0.819409
MedianCytoplasmIntensityMeanIntensityW5	0.756011	-0.171262	0.0324348	0.220559	-0.167437	0.267206	0.0555501	0.165696	0.170081	-0.0417638	-0.0718792	-0.00481697	-0.0836503	0.00766251	-0.00470032	0.0386458	0.0156336	-0.0488076	-0.0268365	-0.0367982	0.829692
MedianCytoplasmIntensityUpperQuartileIntensityW5	0.739802	-0.182575	0.0265714	0.222187	-0.188093	0.268251	0.0897119	0.164706	0.13546	-0.0630355	-0.0510817	0.00984773	-0.0718581	0.0119656	0.00951604	0.0395056	0.00478892	-0.0299823	-0.0287649	-0.031129	0.807933
MedianCytoplasmIntensityMeanIntensityEdgeW5	0.724967	-0.139411	0.0747341	0.167564	-0.270742	0.278278	0.0768962	0.127112	0.22542	-0.00289072	-0.0990259	-0.0171112	-0.106122	-0.0146959	-0.0160269	0.0350929	0.0176382	-0.0522595	-0.00431679	-0.0303707	0.829356
MedianCytoplasmIntensityMADIntensityW5	0.731172	-0.190917	0.0240532	0.218822	-0.191775	0.256379	0.102562	0.159275	0.122605	-0.083785	-0.0425975	0.00932338	-0.0560772	0.0031618	0.0142302	0.0398317	0.00298296	-0.0249974	-0.0234957	-0.0301674	0.788911
MedianCellsIntensityMedianIntensityW5	0.692352	-0.247639	-0.0206661	0.206156	-0.219699	0.306036	0.126121	0.174101	0.126365	-0.0341118	-0.0707975	0.0108647	-0.0543155	-0.00277562	0.00968531	0.0314435	0.0105383	-0.0021048	-0.00880486	-0.030356	0.799163
MedianCytoplasmIntensityMedianIntensityW5	0.685563	-0.216385	-0.0272373	0.219526	-0.201893	0.325715	0.150301	0.199584	0.120195	-0.0446763	-0.0576144	0.00141892	-0.0669285	0.0132609	0.0127418	0.0358927	0.0115394	-0.0392129	-0.0189266	-0.0264186	0.803624
MedianCytoplasmTextureSumEntropyW5300	0.741416	0.055894	0.181759	0.273173	-0.0476982	0.288792	0.0933882	0.129454	0.174449	-0.0556513	0.0242912	0.0704148	-0.0656841	0.0105902	-0.0279433	-0.0231691	-0.0504776	-0.0103339	-0.0613024	0.014383	0.823078
MedianCytoplasmTextureEntropyW5301	0.717263	0.0475053	0.0834608	0.286108	-0.0112067	0.319313	0.110336	0.136858	0.133222	-0.102553	0.0438658	0.0836234	-0.0400704	-0.00255815	-0.0496667	-0.0629737	-0.0640568	0.0124654	-0.0920951	0.0213916	0.796961
MedianCytoplasmTextureEntropyW5302	0.72664	0.0265017	0.0526527	0.282995	-0.0226593	0.323243	0.102735	0.137674	0.13668	-0.105451	0.0346514	0.0713145	-0.0341037	0.0112083	-0.0652339	-0.0490469	-0.056595	0.0140349	-0.0950075	0.0156742	0.802785
MedianCytoplasmTextureEntropyW5300	0.727789	0.0284455	0.0592048	0.281873	-0.0280501	0.321245	0.101291	0.13962	0.140208	-0.103622	0.0301836	0.0782536	-0.032027	-0.0154859	-0.0302444	-0.0598395	-0.0685603	0.0172046	-0.0868158	0.0140454	0.803105
MedianCytoplasmTextureEntropyW5303	0.719138	0.0438412	0.0836088	0.287325	-0.0158222	0.318662	0.10801	0.13579	0.139128	-0.104529	0.0405778	0.0760583	-0.0351823	0.00280672	-0.0429189	-0.0653203	-0.0644851	0.0154179	-0.0954709	0.0224964	0.799614
MedianCytoplasmTextureDifferenceEntropyW5301	0.759594	-0.0932873	-0.0749171	0.188876	-0.0141932	0.326091	0.00713028	0.158303	0.162022	-0.0821933	-0.0129025	0.0563445	-0.0357702	-0.00050738	-0.0560436	-0.0559371	-0.0667574	0.0165726	-0.0711343	-0.0195706	0.812692
MedianCytoplasmTextureDifferenceEntropyW5302	0.746368	-0.0988317	-0.102471	0.184499	-0.010045	0.341185	0.00487318	0.166567	0.164743	-0.0868014	-0.0121282	0.0370884	-0.0317605	0.00267687	-0.0936347	-0.0436403	-0.0500627	0.00611974	-0.0759556	-0.0275008	0.812603
MedianCytoplasmTextureDifferenceEntropyW5300	0.747966	-0.0964559	-0.0989707	0.187338	-0.01808	0.33767	-0.000278499	0.167363	0.178217	-0.0874097	-0.0302123	0.0459762	-0.023337	-0.0339636	-0.0266888	-0.0669235	-0.0756615	0.0176028	-0.06883	-0.0279679	0.816878
MedianCytoplasmTextureDifferenceEntropyW5303	0.760708	-0.0995588	-0.0742435	0.19	-0.0192098	0.326309	0.0025152	0.155553	0.16922	-0.0823573	-0.0273056	0.0446278	-0.0272964	0.00168509	-0.0479955	-0.0534885	-0.0700997	0.0234405	-0.0755987	-0.0137601	0.816686
MedianCytoplasmIntensityIntegratedIntensityEdgeW5	0.604126	0.0629821	0.20205	0.388724	-0.220035	0.141717	0.0391563	0.266695	0.266806	-0.0612733	-0.0945267	-0.0436625	-0.101766	-0.0273253	-0.0626793	0.0185918	-0.00145786	-0.0629517	-0.0715017	-0.0446363	0.814252
MedianNucleiIntensityIntegratedIntensityEdgeW5	0.713484	-0.109327	0.244345	0.307881	-0.186501	0.122131	-0.0591879	0.17259	0.191879	-0.0593853	-0.0873293	0.0368099	-0.0848922	-0.0150177	-0.0529535	0.00269181	-0.0345056	-0.0769061	-0.0561724	-0.0601284	0.831941
MedianNucleiIntensityIntegratedIntensityW5	0.640895	-0.158301	0.332514	0.346251	-0.163276	0.0597319	-0.0493011	0.215665	0.101376	-0.0544178	-0.151101	0.0900838	-0.0673308	0.0151412	-0.0658004	-0.0363451	-0.0493782	-0.0638602	-0.0893588	-0.0770906	0.820473
MedianCellsRadialDistributionZernikeMagnitudeW540	0.728616	-0.133231	0.106379	0.32486	-0.02899	0.0592579	-0.150301	0.0340568	0.198069	-0.0533409	-0.075194	0.0579455	-0.0336155	0.0164339	0.00503348	0.0728558	0.0279544	-0.0544707	-0.0652379	0.00280844	0.759418
MedianCellsIntensityMaxIntensityW5	0.720826	-0.104517	0.0783926	0.242526	-0.0916375	0.160814	-0.0985326	0.173616	0.257845	-0.0400456	-0.0910291	-0.0446557	-0.0603524	-0.0227695	-0.0589784	-0.00900513	0.0116489	-0.0760775	-0.0579696	-0.0404886	0.766601
MedianCytoplasmIntensityMaxIntensityEdgeW5	0.760631	-0.106038	0.107536	0.227768	-0.122656	0.160866	-0.094962	0.136878	0.252182	-0.0283475	-0.0903036	-0.0253742	-0.0858564	-0.00125819	-0.0512132	0.00610928	0.000630904	-0.0642971	-0.0488629	-0.0322179	0.812712
MedianNucleiIntensityMaxIntensityEdgeW5	0.765825	-0.137584	0.117229	0.223047	-0.105099	0.145798	-0.113561	0.137596	0.244258	-0.0324142	-0.0882109	-0.01409	-0.0804961	0.00680204	-0.0491511	0.00990717	-0.00301566	-0.0539144	-0.0456127	-0.0282056	0.816566
MedianNucleiIntensityMADIntensityW5	0.718885	-0.25763	0.089836	0.181177	-0.138879	0.0318559	-0.155869	0.0320369	0.193489	0.0597476	-0.0842894	0.013626	-0.0471852	0.089221	-0.0244523	-0.00847402	-0.0351258	0.0313134	-0.077951	0.0163153	0.737401
MedianNucleiIntensityStdIntensityEdgeW5	0.753843	-0.132317	0.102127	0.214808	-0.0831102	0.108352	-0.162193	0.0479104	0.260459	0.0297926	-0.0945674	-0.0254666	-0.0794053	0.0135361	-0.0562625	-0.00042886	-7.50675e-05	-0.0488252	-0.0582238	-0.0344139	0.784539
MedianNucleiIntensityStdIntensityW5	0.739267	-0.220449	0.0754458	0.188997	-0.121738	0.0709851	-0.164896	0.0388471	0.236311	0.0623146	-0.100754	-0.0231841	-0.0600596	0.035103	-0.0496789	-0.0267705	-0.0162951	-0.0126309	-0.0654558	-0.00479215	0.768255
MedianNucleiGranularity7W3	0.51279	-0.400498	0.145427	0.0383208	0.194611	-0.205728	-0.224425	0.0238526	0.0340675	0.035055	-0.0411629	0.0364103	-0.00494768	0.11629	-0.0669754	-0.0991137	-0.072136	0.0607463	-0.0250259	0.0821366	0.626636
MedianNucleiGranularity8W3	0.55533	-0.344293	0.2284	0.0778729	0.148153	-0.223696	-0.236512	-0.0208705	0.0299835	-0.0355664	-0.0275259	0.031064	0.0178583	0.10633	-0.0686556	-0.0913472	-0.07151	0.0703563	-0.023043	0.0729909	0.658014
MedianNucleiGranularity10W3	0.560547	-0.174985	0.282901	0.168952	0.00653295	-0.254326	-0.161834	-0.0952861	0.00465742	-0.114221	0.00971292	0.0488044	0.0456225	0.0422601	-0.067176	-0.0751484	-0.0988887	0.0581235	0.00318698	-0.011264	0.596271
MedianNucleiGranularity9W3	0.596394	-0.266393	0.289663	0.132455	0.0827951	-0.246878	-0.190747	-0.0543844	0.00367234	-0.0750309	-0.00314164	0.033467	0.0290322	0.0545896	-0.0887428	-0.0860934	-0.0850993	0.078259	-0.0092338	0.0199105	0.674977
MedianCytoplasmGranularity10W4	0.675282	-0.325515	0.119271	0.0770174	0.0551514	-0.124439	-0.0705495	-0.0313391	-0.0973749	-0.0506557	0.0249594	-0.00848327	0.00823553	0.0549274	-0.042981	-0.0629098	-0.0924012	0.0778661	0.0153019	0.0314935	0.64407
MedianCytoplasmGranularity9W4	0.661647	-0.430218	0.07335	0.0206922	0.104695	-0.0627225	-0.0751823	0.0202391	-0.0771631	0.00776463	0.029858	-0.0192538	-0.00249645	0.068454	-0.0401331	-0.0512076	-0.0590237	0.0643728	-0.0186941	0.0654371	0.67809
MedianCytoplasmGranularity9W2	0.62814	-0.305597	0.217718	0.0822441	0.158643	-0.129906	-0.107398	-0.0268517	-0.0679739	-0.0472112	-0.0128404	-0.0208132	-0.0340887	0.0812653	-0.0202804	-0.0372921	-0.0773182	0.0735005	-0.0330282	0.0559233	0.629027
MedianCytoplasmGranularity9W5	0.591581	-0.343346	0.229653	0.110402	0.164527	-0.166493	-0.133188	-0.0702806	0.00886836	-0.0369272	-0.00107631	0.0239831	-0.0323817	0.0375777	-0.0690459	-0.0411917	-0.0841926	0.109334	-0.0300939	0.0746355	0.646714
MedianCellsRadialDistributionZernikeMagnitudeW240	0.62031	0.158007	-0.0286726	0.234213	0.154497	-0.139027	-0.222129	-0.22432	-0.03882	-0.000983429	0.0114169	-0.00221548	0.102871	0.0118482	0.0773154	0.103775	0.102604	-0.0707759	-0.0450118	-0.00105244	0.654964
MedianNucleiIntensityMADIntensityW2	0.659379	0.0624051	-0.0912018	0.108389	0.00581084	-0.112122	-0.0923786	-0.232328	-0.0718223	0.112136	-0.0220715	-0.149654	0.10505	0.0584874	0.031991	0.0220398	0.0640617	0.00638781	-0.077463	-0.0441188	0.60253
MedianNucleiIntensityStdIntensityEdgeW2	0.655469	0.163745	-0.0188218	0.0741356	0.175587	-0.130124	-0.158943	-0.276939	0.0520905	0.154819	0.0262531	-0.191114	0.0451316	0.00194524	0.0221921	-0.000147597	0.0895193	-0.121775	-0.0413764	-0.0571818	0.706278
MedianNucleiIntensityStdIntensityW2	0.677453	0.0983469	-0.048489	0.059822	0.111097	-0.14063	-0.166209	-0.269404	0.00302411	0.153838	-0.00328231	-0.198959	0.0819017	0.00211508	0.0119255	0.00683063	0.084129	-0.0797783	-0.0698165	-0.0700373	0.700261
Granularity8W2	0.532414	0.0609017	0.263598	0.0572274	0.367403	0.0578565	-0.336557	-0.0969771	-0.021241	-0.123599	0.0358102	-0.0360399	-0.128569	0.00396203	0.0130802	0.0451981	0.0389774	0.162398	0.0304474	0.0220829	0.687317
Granularity8W5	0.547543	0.00398107	0.346755	0.126327	0.308053	0.0452356	-0.308875	-0.134208	0.0607326	-0.104063	0.0707979	-0.0102994	-0.147158	-0.02503	-0.0159384	0.0625261	0.00886374	0.154367	0.00393347	0.035508	0.71764
Granularity8W3	0.626315	-0.0454666	0.181447	0.0574221	0.309098	0.0325201	-0.365982	-0.133357	-0.0141362	-0.0908887	0.0703485	-0.0186055	-0.0817346	-0.00979927	-0.00458055	0.0341579	0.0528292	0.17376	0.048792	0.0294834	0.736838
Granularity8W4	0.664047	-0.122043	0.169899	0.0746817	0.298323	0.0600367	-0.289788	-0.1016	-0.06586	-0.0730632	0.0762304	-0.0415334	-0.0963509	-0.0246511	0.014985	0.015902	0.0480168	0.140893	0.04273	0.0222355	0.729254
Granularity9W3	0.624693	-0.025021	0.201202	0.0993586	0.217517	-0.0140197	-0.329527	-0.181788	-0.0316575	-0.137573	0.0658443	-0.012252	-0.0642754	-0.0312415	-0.00830533	0.0331178	0.0329243	0.198461	0.0227877	0.00617857	0.702082
Granularity9W4	0.673903	-0.0822881	0.18342	0.118672	0.218189	0.044893	-0.247505	-0.135257	-0.0824809	-0.124244	0.0878765	-0.0418782	-0.0860963	-0.0360883	0.0113554	0.0172154	0.0295194	0.17137	0.0338298	0.0146814	0.710273
Granularity7W2	0.488062	0.0329492	0.132705	0.0758673	0.435312	0.132125	-0.366617	-0.0604307	-0.0553976	-0.0575444	0.0572185	-0.0492271	-0.144538	0.0305817	0.0337796	0.023977	0.0303427	0.175519	0.0401392	0.0172474	0.676926
Granularity6W5	0.519781	-0.0291284	0.0748614	0.0590328	0.443458	0.157766	-0.356529	-0.0426794	0.00159201	0.00638394	0.0547291	-0.0582614	-0.188369	0.00834065	0.0249892	0.0215504	-0.0106885	0.155621	0.0343416	0.00704544	0.699224
Granularity7W5	0.575823	-0.046642	0.194108	0.10579	0.373594	0.116226	-0.326675	-0.0829323	0.0190287	-0.0551414	0.0677149	-0.0253511	-0.168153	0.00451015	0.0142223	0.0496003	0.0107864	0.170588	0.0261061	0.0321304	0.719812
Granularity7W3	0.612115	-0.107399	0.125377	0.039109	0.3742	0.0496151	-0.371289	-0.0717787	-0.00831265	-0.0231005	0.0672965	-0.00748647	-0.0911632	0.0125008	-0.000276783	0.0179564	0.0480048	0.15495	0.0680044	0.0505551	0.736435
Granularity7W4	0.627406	-0.17148	0.12239	0.0484568	0.363558	0.075412	-0.317054	-0.0506781	-0.0518916	-0.00634247	0.0677293	-0.0435064	-0.108206	-0.00254332	0.0168952	0.0048275	0.0548245	0.117776	0.0643916	0.0307768	0.724531
Granularity6W3	0.568554	-0.152949	0.0656193	0.022203	0.4272	0.0662083	-0.355156	-0.0256725	-0.0074615	0.034547	0.0557841	-0.00441164	-0.0963805	0.0207071	-0.00953349	0.00749993	0.0460948	0.13028	0.0917235	0.0560439	0.710022
Granularity6W4	0.554029	-0.196897	0.0990933	0.007378	0.431123	0.0738595	-0.316794	-0.00923465	-0.0336382	0.0570943	0.0424996	-0.0565236	-0.0903712	-0.00263128	0.00187745	0.00131301	0.0776591	0.0787539	0.0890693	0.0375398	0.686503
MedianCellsRadialDistributionZernikePhaseW155	-0.00163409	-0.103674	-0.088709	-0.0296221	-0.103491	0.0303229	-0.0401979	-0.00347185	0.0154123	-0.0316671	0.156246	0.024614	0.0323072	0.0491986	0.101434	-0.0314351	-0.1338	-0.178145	-0.095191	0.155375	0.156597
MedianCellsRadialDistributionZernikePhaseW355	-0.0185647	-0.059066	-0.0698873	-0.0401452	-0.0960341	0.0119805	-0.111354	0.00232333	0.0696145	-0.0456677	0.187546	0.0123166	0.0410792	0.032975	0.134414	0.00610322	-0.127742	-0.230957	-0.0217276	0.199636	0.205223
MedianCellsRadialDistributionZernikePhaseW455	0.00607785	0.0183442	-0.00928721	-0.0240336	-0.0166511	0.0148867	-0.0319643	0.0316427	0.085061	-0.00995746	0.182297	0.0609857	-0.0391562	0.0858952	0.119632	-0.170873	-0.0700802	-0.24987	0.0629513	0.268632	0.243738
MedianCellsRadialDistributionZernikePhaseW255	0.00533366	0.016546	-0.0163977	0.0240628	-0.032002	0.00421903	-0.0269762	0.00304439	0.100181	-0.00273848	0.199954	0.0906278	-0.0608252	0.163801	0.113363	-0.159773	-0.110309	-0.226987	0.0558062	0.312762	0.294702
MedianCellsRadialDistributionZernikePhaseW555	0.0147008	5.3705e-05	-0.0241495	0.00096088	-0.0372813	-0.0122341	-0.0147817	-0.0110646	0.0841798	-0.00750111	0.187194	0.0588086	-0.0493924	0.158869	0.0988293	-0.178372	-0.0973984	-0.211633	0.0110749	0.288701	0.255332
MedianCellsRadialDistributionZernikePhaseW195	-0.00414968	-0.0870351	-0.0283114	0.0223668	-0.0983756	0.0428955	-0.0329101	-0.0183409	0.00631882	0.0173848	0.220177	0.0760575	-0.035277	0.0666362	0.0402287	-0.068294	-0.185118	-0.160688	-0.0715078	0.119161	0.167805
MedianCellsRadialDistributionZernikePhaseW395	0.0343504	0.00384343	-0.00299116	0.0165842	0.00384818	-0.0566366	0.00507916	-0.000533043	0.0533774	0.0357929	-0.0921808	0.0446517	-0.0673813	-0.041706	0.00127476	-0.0791784	-0.023477	-0.0754281	0.120934	0.116197	0.0662666
MedianCellsRadialDistributionZernikePhaseW495	0.0122285	-0.0288541	0.0139188	0.0213925	-0.0854929	0.0777626	-0.068603	0.018982	0.0592425	-0.0082501	0.21001	0.121367	-0.0356452	0.0905165	0.0543992	-0.0550157	-0.051804	-0.117301	0.117325	0.11265	0.140816
MedianCellsRadialDistributionZernikePhaseW295	0.0250912	0.0272446	-0.0163954	0.00663516	-0.0606654	0.0754052	-0.0822228	0.019066	0.0727478	-0.0490451	0.237981	0.106692	-0.120773	0.0708845	0.107502	-0.0655201	-0.0804589	-0.195699	0.0601951	0.118566	0.191804
MedianCellsRadialDistributionZernikePhaseW595	0.0494019	-0.0529362	-0.0871197	-0.0057141	-0.00424772	-0.0777849	-0.0230221	0.00842365	0.127677	0.0158326	-0.0241692	0.0718881	-0.103689	0.103792	0.0797441	-0.136054	-0.0906849	-0.156633	0.0315604	0.177501	0.153493
MedianCytoplasmAreaShapeZernike31	0.099873	-0.124562	0.147951	-0.261441	-0.126937	0.0472111	0.206635	0.0618503	0.0874162	0.129702	0.0410938	-0.147867	0.0520294	0.122882	-0.0124992	-0.0825376	-0.0956722	-0.110762	-0.0136884	-0.0195705	0.275381
Granularity13W1	0.188463	-0.269907	-0.141273	0.0735405	-0.425329	-0.162195	0.134246	0.00126774	-0.139696	0.145205	0.139568	0.0659789	-0.00369586	-0.0467729	0.042333	0.0904251	-0.0338181	-0.0146376	0.000437595	0.000369897	0.43693
Granularity14W1	0.215336	-0.276414	-0.15814	0.00594292	-0.398997	-0.0848054	0.158778	0.0233304	-0.0532428	0.159114	0.119111	0.0315698	0.0510358	0.0357033	0.0463338	0.0823861	-0.0446042	-0.0214522	-0.0121516	0.0340185	0.399868
Granularity15W1	0.225035	-0.330199	-0.231631	0.0029551	-0.329481	-0.145206	0.165981	0.0943131	-0.129156	0.202668	0.12311	0.0821791	0.0345043	-0.0696976	0.0110534	0.025302	-0.0329315	-0.0489414	0.0089327	0.0615609	0.473246
Granularity16W1	0.187012	-0.35209	-0.164051	0.043755	-0.280657	-0.0121453	0.175815	0.0775154	-0.160909	0.16648	0.109286	0.0128738	0.0802158	-0.0321578	-0.0257953	-0.0166096	-0.0474965	0.00216676	-0.0497529	0.128569	0.398996
MedianNucleiAreaShapeZernike60	0.15502	-0.221508	0.00587567	0.0116886	0.0169988	-0.00138023	0.0475755	0.234087	-0.163956	0.00315581	-0.0140743	0.166822	0.0752739	0.0459981	0.0134066	0.0350818	-0.0285843	0.0751563	0.152518	-0.00615351	0.224496
MedianNucleiAreaShapeZernike00	0.193914	-0.330991	0.381955	-0.243197	0.106153	0.0363651	0.118622	0.335738	-0.246678	-0.0307548	-0.178635	0.148532	0.238844	0.119074	0.0712717	0.161524	0.151964	0.109124	0.00512479	0.0451354	0.746802
MedianNucleiAreaShapeZernike40	0.304428	-0.415527	0.184668	-0.0792397	0.00875815	-0.0570596	-0.0280416	0.225936	-0.200041	-0.0434718	-0.163793	0.0117423	0.129517	0.0931152	-0.00795694	0.0749618	0.00171479	0.0597873	-0.00983051	-0.04521	0.466605
MedianCellsRadialDistributionZernikePhaseW360	0.249772	-0.222778	-0.0253014	-0.127545	-0.192058	0.129277	0.132283	0.115499	-0.0125607	0.0288473	0.209763	-0.0413	-0.0383475	0.00206251	0.0304536	0.0210137	-0.0630434	0.0928523	-0.0864058	-0.00797219	0.283027
MedianCellsRadialDistributionZernikePhaseW460	0.212676	-0.202179	0.0137212	-0.135983	-0.263755	0.168605	0.16243	0.0794552	-0.00846278	-0.0281419	0.191884	-0.0514723	-0.0424823	-0.0365102	0.0394294	-0.00106887	-0.0263393	0.0592735	-0.0569092	0.0137283	0.288138
MedianCytoplasmIntensityStdIntensityW1	0.696967	0.00184314	-0.260268	-0.239297	0.0803156	-0.256271	0.342134	0.00102497	0.08439	-0.0935135	0.0815873	-0.00864712	-0.0365989	0.0318156	0.0315544	0.0664208	-0.044669	0.0278758	0.0228816	-0.0332015	0.834706
MedianCellsIntensityStdIntensityW1	0.65502	0.0452323	-0.255917	-0.32005	0.165275	-0.226426	0.328375	0.00147737	0.103591	-0.159898	-0.00190132	0.103334	0.0413015	0.0791833	0.015545	0.0523895	-0.0605398	-0.0263187	-0.00896145	-0.0767114	0.853704
MedianCytoplasmIntensityStdIntensityEdgeW1	0.648723	0.108247	-0.197447	-0.320664	0.142642	-0.248097	0.322301	0.0226037	0.138683	-0.173506	0.0419091	0.0714579	0.0142296	0.0584257	0.0232287	0.0664328	-0.0603297	-0.0644415	0.0215452	-0.0790725	0.839935
MedianCellsRadialDistributionZernikeMagnitudeW111	0.54629	0.0201007	-0.505576	-0.101172	0.120027	-0.152789	0.443175	-0.0789579	-0.0269309	0.0194115	0.014379	0.0466439	-0.0175181	0.0811138	0.0216696	0.0131308	-0.0588738	0.0351788	0.00703022	-0.036884	0.822195
MedianCellsRadialDistributionZernikeMagnitudeW131	0.497046	0.148881	-0.479182	-0.13886	0.212627	-0.136245	0.40746	-0.120435	0.0466752	-0.0778614	-0.0142238	0.107284	0.0725273	0.13884	0.0464545	0.0860277	-0.0705877	-0.00648812	0.0195134	-0.0483694	0.824213
MedianCytoplasmIntensityMeanIntensityW1	0.575259	-0.256633	-0.330366	-0.185619	-0.0745591	-0.315482	0.295296	0.0638003	-0.0642204	0.0512536	0.094538	0.0930479	-0.195943	-0.14458	-0.0005285	0.00494077	0.108978	0.0563958	-0.00678035	0.0139886	0.835704
MedianCytoplasmIntensityUpperQuartileIntensityW1	0.549124	-0.358427	-0.242121	-0.154097	-0.116537	-0.176242	0.296939	0.0761864	-0.0845186	0.076229	0.0701639	0.0384979	-0.12255	-0.125893	-0.01982	-0.0332926	0.0787397	0.0564629	0.00452414	0.0385632	0.713619
MedianCellsIntensityMeanIntensityW1	0.619166	-0.184485	-0.359562	-0.259866	0.00947625	-0.261041	0.343365	0.0148407	-0.0410743	-0.00496555	0.0368677	0.1362	-0.119493	-0.0895483	-0.00885158	-0.00800483	0.0536828	0.0516962	-0.0321046	-0.0233829	0.851762
MedianCytoplasmIntensityMeanIntensityEdgeW1	0.600745	-0.0994842	-0.319013	-0.306068	-0.0405727	-0.293072	0.354721	-0.00516887	0.0126564	-0.0154397	0.0524509	0.118123	-0.169761	-0.11884	-0.000194424	-0.000349865	0.0821367	-0.0229267	-0.0141673	-0.0417247	0.848888
MedianCellsIntensityUpperQuartileIntensityW1	0.604453	-0.217067	-0.315789	-0.135821	-0.0822163	-0.0313571	0.378926	-0.0799592	-0.144626	0.019143	0.0507502	0.0254155	-0.106319	-0.066543	0.00682498	-0.0264669	0.0179143	0.142761	-0.0235717	0.0131803	0.750787
MedianCellsRadialDistributionZernikeMagnitudeW120	0.65811	-0.0913616	-0.300559	-0.298679	0.0661408	-0.211566	0.326607	-0.037414	0.00476416	-0.0924798	0.00417467	0.157639	-0.0554739	-0.0285243	0.0129335	0.0450454	0.0407682	0.0328984	-0.0180025	-0.0427928	0.822638
MedianCellsIntensityMADIntensityW1	0.464353	-0.404313	-0.181935	-0.193428	-0.104985	-0.0150015	0.253267	0.0716625	-0.0722022	0.106503	-0.000146884	-0.0133451	0.030637	-0.0308824	-0.0321942	-0.0660035	-0.00825001	0.0373416	-0.0127517	0.0165831	0.556054
MedianCytoplasmIntensityMADIntensityW1	0.480465	-0.408901	-0.185418	-0.205148	-0.133416	-0.0559393	0.222189	0.115852	-0.0845654	0.10902	0.0205066	0.015117	-0.0242752	-0.0630105	-0.0302711	-0.0828797	0.0180419	0.00737365	-0.0103592	0.0369901	0.592116
MedianCellsIntensityMinIntensityEdgeW2	0.509139	-0.282104	0.0209505	-0.0593906	0.0659572	0.0749709	0.191375	0.0777449	-0.160918	0.099444	-0.0478029	-0.152166	0.11528	0.0398275	0.0324057	-0.0636722	0.17882	-0.149861	0.126418	0.012895	0.547197
MedianCellsIntensityLowerQuartileIntensityW2	0.681428	-0.162489	-0.0962163	-0.0232374	-0.0392183	0.182088	0.232564	0.0370077	-0.249928	0.0168694	-0.0251094	-0.211549	0.0900943	-0.0124418	0.0607644	-0.0702912	0.172716	-0.119224	0.0886738	-0.00362043	0.767653
MedianCytoplasmIntensityLowerQuartileIntensityW2	0.661645	-0.158307	-0.0779701	-0.0201753	0.00421041	0.172508	0.232506	0.0586672	-0.244299	0.0254276	-0.0252015	-0.219092	0.0984636	0.00329673	0.0666177	-0.068704	0.186939	-0.148005	0.102775	-0.00190133	0.751846
MedianCellsRadialDistributionZernikeMagnitudeW140	0.539267	0.125056	-0.155719	-0.265527	0.185202	-0.149813	0.19047	-0.0845565	0.0773742	-0.239854	-0.0436885	0.207931	0.053995	0.0672926	0.0349073	0.134034	0.0131696	-0.0119827	0.00251377	-0.044732	0.638985
MedianCellsRadialDistributionFracAtDW11of4	0.487515	-0.187468	-0.282074	-0.317333	-0.0395943	0.319607	0.151862	-0.380505	-0.0746145	-0.0609159	-0.0880787	0.107538	-0.0787303	0.0595029	0.0209301	0.00870414	-0.0264852	0.057131	0.0037466	-0.0104949	0.767586
MedianCellsRadialDistributionFracAtDW31of4	0.625234	-0.321195	-0.276951	-0.241757	-0.132391	0.222589	0.106162	-0.245045	-0.077403	0.00869983	0.0314233	-0.0386619	-0.0332449	-0.0155616	-0.00925565	-0.0136769	0.0125114	0.164683	0.0250664	0.0977924	0.815261
MedianCellsRadialDistributionFracAtDW21of4	0.579451	-0.260097	-0.265628	-0.297412	-0.114513	0.251701	0.0858515	-0.318684	-0.0314004	-0.00280057	0.0286956	-0.0231028	-0.0782636	-0.004094	0.00928195	0.0188814	-0.00843838	0.177987	0.0104023	0.0864246	0.796086
MedianCellsRadialDistributionFracAtDW51of4	0.589581	-0.274339	-0.214173	-0.267187	-0.12265	0.247538	0.0769777	-0.323243	0.00671707	8.02478e-05	0.0320475	-0.0345315	-0.0833257	-0.0275509	-0.0017259	0.0215392	-0.000367733	0.171634	0.0111222	0.0928066	0.775486
MedianCytoplasmTextureSumVarianceW4300	0.63575	0.287849	0.0368765	-0.308827	-0.196092	-0.0911575	-0.219131	0.0509646	-0.0599932	-0.0239304	0.00234046	-0.0529697	0.017243	0.0920643	0.0282301	0.0110466	0.00806323	-0.0626341	0.0154241	-0.0141592	0.702249
MedianCellsIntensityStdIntensityW4	0.630554	0.401921	0.0990321	-0.312778	-0.138723	-0.0751798	-0.226658	0.0485305	-0.0588804	-0.00988365	-0.0315192	-0.0347453	0.00140595	0.0584364	0.0260772	0.000750014	0.0155149	-0.0517208	0.00482051	-0.0118308	0.758343
MedianCytoplasmIntensityStdIntensityW4	0.597152	0.457254	0.0503049	-0.316161	-0.153259	-0.0375553	-0.199454	0.0308757	-0.0465514	-0.0449956	-0.00729447	-0.049852	-0.01335	0.0556007	0.0303922	-0.00221966	0.00197523	-0.0583126	-0.00836256	-0.0227395	0.748714
MedianCytoplasmIntensityStdIntensityEdgeW4	0.604818	0.423513	0.1283	-0.319366	-0.21825	-0.0370902	-0.176335	-0.00859632	-0.055304	-0.0424274	-0.0312478	-0.027924	-0.0336868	0.0589675	0.0312984	-0.00467773	-0.00204477	-0.0597701	-0.00703472	-0.0257869	0.76032
MedianCellsIntensityMADIntensityW4	0.678033	0.271086	0.112679	-0.314538	-0.198994	0.00120457	-0.148756	0.101587	-0.122246	-0.0549512	-0.000895175	-0.0262526	-0.0154709	0.0815938	0.0439792	-0.0240003	-0.00546982	-0.050762	0.0191385	-0.0153292	0.748164
MedianCytoplasmIntensityMADIntensityW4	0.622408	0.373298	0.0408587	-0.330634	-0.235036	0.0399328	-0.112071	0.0796462	-0.106584	-0.11462	0.0124941	-0.0274013	-0.0398883	0.0742366	0.0424187	-0.0177292	-0.0234983	-0.0390243	0.00509935	-0.0333056	0.751302
MedianCellsIntensityUpperQuartileIntensityW3	0.596028	0.419007	-0.0173454	-0.370325	-0.297801	0.0257249	-0.0850157	0.0432014	-0.0820681	-0.0308098	-0.0168547	0.0361882	-0.0301754	0.0497647	-0.0120553	-0.0260279	-0.0257478	0.0430792	0.0197912	0.0327689	0.784172
MedianCellsRadialDistributionZernikeMagnitudeW320	0.549073	0.498008	-0.0346982	-0.332517	-0.237741	-0.0104074	-0.141739	-0.00863758	-0.0545596	-0.0107518	-0.0293327	0.0671256	0.0102424	0.0334877	-0.017575	0.000150109	0.00754801	0.0336077	0.0154334	0.02834	0.750281
MedianCellsIntensityMADIntensityW3	0.752401	0.156616	0.0305582	-0.275825	-0.221094	-0.062565	-0.1417	0.0842519	-0.0808419	-0.00497234	-0.00475003	0.0461069	0.0369054	0.0627439	-0.0179534	-0.0479075	-0.0234172	0.0199995	0.0557276	0.0502258	0.770825
MedianCytoplasmIntensityMADIntensityW3	0.705553	0.293524	-0.00541421	-0.302383	-0.250446	-0.0104147	-0.0968216	0.0635143	-0.0870688	-0.06914	0.00854279	0.00403617	0.00326038	0.06837	0.0072076	-0.0350683	-0.0279636	0.00272428	0.0323538	0.017641	0.772232
MedianCytoplasmIntensityStdIntensityEdgeW3	0.695095	0.329344	0.0460923	-0.292939	-0.239412	-0.0708778	-0.1691	0.00488575	-0.0322551	-0.000850256	-0.0167897	0.011387	0.00869096	0.0518462	-0.0170744	-0.0323568	-0.0286815	0.000447465	0.0329951	0.036694	0.779336
MedianCellsIntensityStdIntensityW3	0.729286	0.244208	0.0205387	-0.278919	-0.19148	-0.113975	-0.220312	0.0638085	-0.0317574	0.0402529	-0.0179749	0.0429903	0.0502828	0.0446564	-0.0303916	-0.0278181	-0.00998123	0.0240715	0.0494378	0.063965	0.790211
MedianCytoplasmIntensityStdIntensityW3	0.695418	0.35953	-0.00815255	-0.2939	-0.194532	-0.0766474	-0.177268	0.0324037	-0.0381359	-0.00640904	-0.000102743	-0.0100802	0.0219487	0.0600602	-0.00886795	-0.0247152	-0.0176707	-0.0143197	0.0342717	0.0262485	0.78426
MedianCellsIntensityMaxIntensityW3	0.471408	0.531525	-0.0122802	-0.356878	-0.222111	-0.102029	-0.228056	0.112711	0.0275355	0.0208972	-0.0252907	0.0221769	0.0510682	0.0126127	-0.0571159	-0.032416	-0.0120199	0.0228894	0.00657663	0.0405627	0.768477
MedianCytoplasmIntensityMaxIntensityW3	0.441798	0.583357	-0.00415369	-0.347126	-0.196949	-0.0919816	-0.209262	0.0924015	0.0304709	-0.0147205	-0.00862256	-0.0110788	0.0327825	0.0267005	-0.0438975	-0.0241645	-0.0221005	-0.0062846	-0.00289912	0.0168486	0.762043
MedianNucleiIntensityMaxIntensityW3	0.564743	0.41923	0.0571991	-0.357038	-0.231631	-0.114233	-0.245783	0.0968371	0.00994571	0.0747824	-0.0447123	0.0643759	0.048092	0.0199024	-0.0595598	-0.0353643	-0.00129957	0.0268783	0.0351576	0.0716165	0.788355
MedianCytoplasmIntensityMaxIntensityEdgeW3	0.496819	0.537118	0.0249461	-0.367219	-0.22769	-0.0831557	-0.194388	0.0493112	0.0154176	0.0267827	-0.0233093	-0.000358929	0.0115125	0.0363787	-0.0393838	-0.0237447	-0.0159619	-0.00948732	0.00822928	0.0300166	0.776156
MedianNucleiIntensityMaxIntensityEdgeW3	0.554907	0.489739	0.064471	-0.351086	-0.20278	-0.106896	-0.220412	0.0561975	0.00945294	0.032397	-0.0166484	0.0190928	0.0240055	0.0429213	-0.0370417	-0.0236272	-0.0130766	-0.00186867	0.0210669	0.0357602	0.787497
MedianNucleiIntensityMinIntensityEdgeW3	0.407876	0.541641	0.0654891	-0.345384	-0.235212	-0.0433744	-0.114902	0.162086	-0.0395734	-0.0922758	0.011845	0.0262748	-0.0609612	0.0736051	0.0063263	0.023841	-0.065728	0.0701887	0.0258286	0.0352751	0.71181
MedianNucleiIntensityMeanIntensityW3	0.59062	0.412143	0.0736519	-0.328542	-0.247728	-0.0964961	-0.1793	0.11853	-0.0168531	-0.0015138	-0.00611895	0.0425902	-0.00470148	0.0588447	-0.033612	-0.00943355	-0.0405413	0.0572142	0.0379639	0.0627363	0.766072
MedianNucleiIntensityUpperQuartileIntensityW3	0.613667	0.378935	0.080545	-0.327533	-0.246108	-0.110041	-0.193818	0.111007	-0.0130412	0.0218562	-0.0143262	0.0432574	0.00700789	0.0581426	-0.0393667	-0.0151974	-0.0358635	0.0548704	0.0394038	0.0694806	0.775122
MedianNucleiIntensityLowerQuartileIntensityW3	0.558255	0.442488	0.0690307	-0.316735	-0.249155	-0.073405	-0.145672	0.134193	-0.0288564	-0.0402442	0.00858363	0.0437795	-0.0234055	0.0643136	-0.0249068	-0.00151124	-0.0597514	0.0708622	0.0359992	0.0523672	0.741605
MedianNucleiIntensityMeanIntensityEdgeW3	0.534598	0.502912	0.0452291	-0.338529	-0.246188	-0.0746578	-0.166573	0.0970431	-0.0250601	-0.0341817	0.00775065	0.0140548	-0.0245731	0.0591097	-0.0152176	-0.00728654	-0.0418922	0.0338689	0.0202952	0.0352488	0.769703
MedianCellsIntensityMaxIntensityW2	0.613526	0.277109	0.0957359	0.0234315	0.179991	-0.000595833	-0.0745134	-0.0814343	-0.0286417	-0.0172115	0.0751422	-0.194686	0.0477334	-0.127766	0.0235334	-0.0133049	0.0953879	-0.120007	-0.176526	-0.0609459	0.629874
MedianCytoplasmIntensityMaxIntensityW2	0.602591	0.31484	0.109861	0.0218847	0.190752	0.00560001	-0.0652775	-0.0744253	-0.00814666	-0.0308303	0.0850747	-0.186781	0.0420399	-0.126981	0.0309835	-0.0186012	0.104467	-0.140284	-0.159608	-0.0558927	0.642537
MedianCytoplasmIntensityMaxIntensityEdgeW2	0.720978	0.248567	0.0980927	0.0114756	0.130476	-0.0192204	-0.0750162	-0.127998	-0.0226556	0.00427655	0.0506622	-0.205883	0.0273126	-0.071677	0.0469448	-0.0133078	0.0958022	-0.131618	-0.0941831	-0.0434174	0.721761
MedianNucleiIntensityMaxIntensityEdgeW2	0.75898	0.199731	0.100241	0.0119638	0.150611	-0.0562464	-0.107757	-0.120005	-0.0214137	0.0131338	0.0301845	-0.183531	0.0384162	-0.0391693	0.044293	-0.000638111	0.103367	-0.128069	-0.0664101	-0.0384253	0.751167
MedianNucleiIntensityMaxIntensityW2	0.753436	0.16569	0.100533	0.00969749	0.138096	-0.0522511	-0.115179	-0.119772	-0.0412909	0.0284812	0.0194362	-0.183467	0.0484648	-0.0530752	0.0339479	0.00148802	0.0958548	-0.108161	-0.0954948	-0.0445384	0.729597
MedianCytoplasmTextureDifferenceEntropyW2300	0.767907	0.0976271	-0.173335	-0.0895271	0.212308	0.160423	0.0558862	0.0119686	-0.16579	-0.0987687	-0.0129952	-0.103099	0.159324	-0.0624239	0.0365128	-0.10074	0.0185683	-0.0207214	-0.0342516	-0.0389647	0.803617
MedianCytoplasmTextureDifferenceEntropyW2301	0.780614	0.0952345	-0.15383	-0.0748503	0.213252	0.142568	0.066526	-0.00487266	-0.182015	-0.0889696	0.00871656	-0.0927432	0.141284	-0.0383758	-0.00153665	-0.0741296	0.0363475	-0.0158788	-0.034484	-0.0430315	0.799213
MedianCytoplasmTextureDifferenceEntropyW2302	0.766732	0.0947525	-0.178061	-0.0875731	0.215993	0.159714	0.0691766	0.0124391	-0.182685	-0.0967946	0.0125005	-0.0964524	0.152091	-0.0261629	-0.0503304	-0.0653554	0.0443913	-0.0266427	-0.043303	-0.0468975	0.80291
MedianCytoplasmTextureDifferenceEntropyW2303	0.7863	0.0972	-0.138772	-0.0746245	0.20833	0.149228	0.0620156	-0.00465969	-0.167388	-0.0856588	-0.0057774	-0.103841	0.15175	-0.0241234	0.00398628	-0.0808059	0.0225801	-0.0077314	-0.0391257	-0.0280142	0.801294
MedianCytoplasmTextureSumEntropyW2300	0.644271	0.357842	0.158024	0.0285902	0.225738	0.168643	0.217326	-0.0452024	-0.171941	0.00210873	0.0526804	-0.136133	0.150321	-0.0614054	0.0435108	-0.0549269	0.0264956	-0.0376743	-0.113411	-0.0284054	0.795539
MedianCytoplasmTextureEntropyW2302	0.582832	0.349427	0.0941701	0.0378333	0.25394	0.227799	0.223875	0.00565071	-0.211021	-0.0622048	0.0814167	-0.0928854	0.184231	-0.11605	-0.0426883	-0.0996035	0.0151866	-0.0123871	-0.1335	-0.0408259	0.781302
MedianCytoplasmTextureEntropyW2303	0.559787	0.367593	0.147227	0.0533849	0.262178	0.223309	0.224918	0.0074915	-0.199506	-0.0494646	0.0793107	-0.0871437	0.188098	-0.112937	-0.0141195	-0.114562	-0.0105809	-0.00361528	-0.138631	-0.0295583	0.780071
MedianCytoplasmTextureEntropyW2300	0.583419	0.347485	0.0953368	0.0420001	0.250141	0.231301	0.219925	0.00519063	-0.204	-0.0558592	0.072794	-0.0912122	0.200383	-0.133064	0.00579386	-0.117734	-0.00569931	-0.00738321	-0.130561	-0.0393571	0.785233
MedianCytoplasmTextureEntropyW2301	0.564874	0.36701	0.137406	0.0561333	0.259022	0.222224	0.222227	0.0098441	-0.209151	-0.0564349	0.0853567	-0.0781123	0.182087	-0.119617	-0.0183389	-0.1118	-0.0013011	-0.00902265	-0.129879	-0.0388649	0.780847
MedianCytoplasmIntensityMeanIntensityEdgeW2	0.762375	0.117529	0.0173215	-0.109323	-0.159368	0.115753	0.145263	-0.10131	-0.129605	0.00692618	-0.0310834	-0.224335	0.0250084	0.00267818	0.069605	-0.0459307	0.159342	-0.140915	0.0804302	-0.00999528	0.804982
MedianCytoplasmIntensityMedianIntensityW2	0.730719	-0.0790056	-0.0833427	-0.00486378	-0.0599142	0.160997	0.217178	0.0229268	-0.221676	-0.0419921	-0.00132226	-0.201027	0.0840907	0.00018625	0.0823224	-0.0530634	0.165168	-0.124542	0.0776038	-0.00664701	0.781203
MedianCellsIntensityMedianIntensityW2	0.78939	-0.0867837	-0.0544088	-0.0352367	-0.089559	0.126915	0.171699	0.000456853	-0.205571	-0.0472412	-0.00520009	-0.161145	0.0774517	0.0127953	0.0669813	-0.0410757	0.130885	-0.0837822	0.0625977	-0.00943589	0.799459
MedianCytoplasmIntensityMADIntensityW2	0.788042	-0.0254137	-0.0541965	-0.0112211	-0.0666594	0.106358	0.150009	0.00629042	-0.180352	-0.0752426	0.0223947	-0.166995	0.0907313	0.0152064	0.0875574	-0.033406	0.131225	-0.109015	0.0620633	-0.0272394	0.780539
MedianCellsIntensityMADIntensityW2	0.831314	-0.0690231	0.00417821	-0.0373489	-0.0489658	0.0471198	0.0634248	-0.00827175	-0.179228	-0.0605712	0.0176703	-0.130817	0.079454	0.0382569	0.0739225	-0.0168177	0.0922546	-0.059934	0.0422089	-0.0247473	0.787206
MedianCellsIntensityMeanIntensityW2	0.831171	-0.0299256	-0.0274183	-0.0308901	-0.022793	0.0547544	0.0745572	-0.0349496	-0.182515	-0.010543	-0.00598342	-0.184523	0.0769671	0.0287838	0.0714307	-0.0238264	0.13282	-0.103307	0.0552757	-0.0196126	0.815428
MedianCellsIntensityUpperQuartileIntensityW2	0.833272	-0.0468938	-0.00722928	-0.0408139	-0.0430662	0.0451278	0.0598184	-0.0119798	-0.183313	-0.0295827	-0.00513193	-0.159867	0.075215	0.0413067	0.0756571	-0.015171	0.11948	-0.091716	0.0592268	-0.015171	0.805677
MedianCytoplasmIntensityMeanIntensityW2	0.802268	0.0198391	-0.0637902	-0.0132852	-0.0130384	0.0906882	0.121098	-0.0307313	-0.180405	-0.0242	0.0108274	-0.206601	0.083994	0.0130732	0.0828229	-0.03475	0.159589	-0.139174	0.0670484	-0.0276712	0.813602
MedianCytoplasmIntensityUpperQuartileIntensityW2	0.78852	0.00574665	-0.0626457	-0.0203826	-0.052538	0.101733	0.139802	-0.0118354	-0.186327	-0.0532414	0.0152615	-0.187656	0.090839	0.0145693	0.0905568	-0.0302336	0.151027	-0.128425	0.0688762	-0.0277374	0.794325
MedianCytoplasmTextureContrastW2301	0.74023	-0.151698	-0.217448	-0.122575	0.145055	0.0662527	-0.012957	0.0810332	-0.122964	-0.0416102	0.0397141	-0.0938842	0.0917651	0.0295527	0.0600354	0.00503053	0.0791799	-0.104791	0.0370492	-0.0555162	0.727298
MedianCytoplasmTextureContrastW2302	0.722678	-0.142337	-0.245985	-0.130949	0.157772	0.0769747	-0.0039826	0.0965251	-0.11705	-0.0468097	0.0511452	-0.0834854	0.110222	0.0352625	0.0314738	0.0179412	0.0811665	-0.113783	0.0274771	-0.062772	0.724742
MedianCytoplasmTextureContrastW2300	0.721119	-0.140058	-0.247855	-0.12253	0.144922	0.077509	-0.000234395	0.0869194	-0.111425	-0.0500275	0.0347894	-0.0922357	0.114287	0.011126	0.0841598	-0.00536129	0.0715515	-0.106016	0.0367048	-0.0603577	0.716923
MedianCytoplasmTextureContrastW2303	0.739196	-0.151504	-0.211444	-0.126069	0.140866	0.0646153	-0.00521847	0.0863408	-0.109727	-0.0450816	0.0408011	-0.0872572	0.101809	0.0372354	0.0673576	0.0122297	0.0744937	-0.0984833	0.03254	-0.0532547	0.720399
MedianCytoplasmIntensityStdIntensityEdgeW2	0.824154	0.0984031	0.07383	-0.0230107	0.0158542	-0.0299816	-0.0608181	-0.103991	-0.0821573	0.0039243	-0.0192216	-0.179739	0.0427364	0.0320436	0.0658534	-0.00918505	0.111833	-0.132737	0.0416852	-0.0248539	0.789752
MedianCellsRadialDistributionZernikeMagnitudeW220	0.833525	-0.00735386	0.00568566	0.0168205	0.0269464	0.0100452	-0.00365375	-0.0856395	-0.149785	-0.022248	-0.0119127	-0.139081	0.0891551	0.0259001	0.0774285	0.0183023	0.146429	-0.10026	0.0360587	-0.0181699	0.793797
MedianCellsIntensityStdIntensityW2	0.826511	0.0617216	0.0345285	-0.00390259	0.065663	-0.0625545	-0.0924895	-0.0761236	-0.10426	0.0207427	-0.0046866	-0.178123	0.0625219	0.0423754	0.0679947	0.0128553	0.111451	-0.122411	0.0235205	-0.0359588	0.793507
MedianCytoplasmIntensityStdIntensityW2	0.809167	0.134662	0.0124948	0.0030794	0.0745422	-0.0301989	-0.0592672	-0.0828079	-0.0827036	-0.0075507	0.0174799	-0.180984	0.0610309	0.0321466	0.0748133	0.00208533	0.131555	-0.154358	0.0366962	-0.0383844	0.784159
MedianCytoplasmTextureSumVarianceW2300	0.782638	0.0282681	-0.0161529	-0.000742054	0.00498222	-0.0414299	-0.0720246	-0.0618677	-0.0790796	-0.0101331	0.0296718	-0.18383	0.0737915	0.0387236	0.0784919	0.0192296	0.151938	-0.164906	0.0623616	-0.0439296	0.734942
MedianNucleiIntensityMinIntensityEdgeW2	0.759112	0.0848208	0.131816	-0.0659675	0.0264502	0.000111654	-0.0168077	0.183535	-0.152011	-0.152942	0.000675897	-0.113413	0.0527345	0.0734074	0.085794	0.00191836	0.0813809	-0.0860778	0.0884517	0.00660081	0.736634
MedianNucleiIntensityMinIntensityW2	0.780003	0.0597922	0.155757	-0.0650292	0.0366457	-0.0248071	-0.0279344	0.161104	-0.128045	-0.104704	-0.00767322	-0.110768	0.0165688	0.088975	0.0862709	0.0207061	0.067014	-0.0601827	0.0944609	0.0237558	0.742511
MedianNucleiIntensityLowerQuartileIntensityW2	0.82918	-0.031119	0.128921	-0.0345885	-0.0117541	-0.0574444	-0.0218047	0.0972383	-0.149623	-0.0417708	-0.0155517	-0.0958637	0.0362723	0.0921483	0.0701533	0.0258867	0.0679815	-0.0419621	0.0781813	0.0206323	0.781576
MedianNucleiIntensityMedianIntensityW2	0.833781	-0.0375416	0.112327	-0.0230165	-0.0180412	-0.0659367	-0.0398566	0.0554128	-0.146919	-0.0175357	-0.0157977	-0.1072	0.0453416	0.093728	0.0664279	0.0263328	0.0746941	-0.0433667	0.0673252	0.0141318	0.780853
MedianNucleiIntensityMeanIntensityEdgeW2	0.82772	0.118408	0.083091	-0.0116176	0.0584084	-0.0482322	-0.0692617	0.0143313	-0.111858	-0.04281	-0.0155732	-0.161624	0.0716288	0.0505508	0.0678593	-0.00169817	0.114885	-0.122422	0.0602866	-0.0116633	0.80188
MedianNucleiIntensityMeanIntensityW2	0.838404	-0.00773739	0.10275	-0.0179392	0.0144311	-0.073804	-0.0638106	0.0193796	-0.127853	0.000592414	-0.020343	-0.134775	0.0447536	0.0788662	0.0657982	0.0240106	0.088296	-0.0603395	0.0624868	0.00826493	0.787427
MedianNucleiIntensityUpperQuartileIntensityW2	0.837085	-0.0130696	0.102108	-0.0178115	0.00112367	-0.08497	-0.078206	-0.00973116	-0.123985	0.018565	-0.0174581	-0.137889	0.0513008	0.0785111	0.063611	0.0233645	0.0879601	-0.0616573	0.0520227	-0.00106494	0.787726
MedianCellsRadialDistributionZernikePhaseW393	0.0168782	0.0450047	0.0499121	0.0149002	0.0763599	-0.00633941	0.00916852	-0.000260601	-0.0596044	0.0540803	-0.244347	-0.0424937	0.0119389	-0.219907	-0.019021	0.0324267	-0.0188701	0.0542244	-0.18104	0.100995	0.175154
MedianCellsRadialDistributionZernikePhaseW493	0.0443579	0.0596222	0.059247	0.00777098	0.115907	-0.0221275	0.0393632	0.017731	-0.0814145	0.0242646	-0.186799	-0.0403375	0.0120025	-0.191247	-0.0201573	0.00502745	-0.0522873	0.0564265	-0.1633	0.0738887	0.143814
MedianCellsRadialDistributionZernikePhaseW293	0.0300867	0.0586569	0.0956887	0.0335471	0.111304	0.0264653	0.0588358	0.0356019	-0.0227132	0.0969082	-0.209944	0.0166474	0.00604675	-0.15365	-0.0296521	-0.0661924	-0.029875	0.0439217	-0.144494	0.203443	0.180701
MedianCellsRadialDistributionZernikePhaseW593	0.00820728	-0.0286909	0.0272545	0.00532207	-0.00512158	0.0642207	-0.005377	0.024946	-0.0471042	0.0798552	-0.00839427	0.0255094	0.0709309	-0.0908071	-0.0420625	0.0267777	-0.0818425	0.0240355	-0.262776	0.0628558	0.111822
MedianCellsRadialDistributionZernikePhaseW371	0.0675266	0.0046383	0.0679714	-0.0242941	-0.0146791	0.0469032	0.0231007	0.0128256	0.0580007	0.0859855	0.259232	0.117348	0.0264497	0.137879	0.0453481	-0.113756	0.137645	-0.011124	-0.199936	-0.0336035	0.199515
MedianCellsRadialDistributionZernikePhaseW471	0.0659658	-0.0234216	0.017561	-0.0349031	-0.0443758	-0.00330939	0.0317683	0.023094	0.0378864	0.0752527	0.276297	0.123168	0.0229014	0.109666	0.0221036	-0.103102	0.0954879	-0.00768686	-0.174857	-0.018781	0.172333
MedianCellsRadialDistributionZernikePhaseW271	0.080095	0.0119074	0.0139371	-0.00548136	-0.0251711	0.0371652	0.0270114	0.0488606	0.0799432	0.0624687	0.290025	0.158214	0.00947378	0.100218	0.0530561	-0.134039	0.181957	0.00398031	-0.226402	-0.0878396	0.254365
MedianCellsRadialDistributionZernikePhaseW571	0.127058	-0.032251	0.0527416	-0.0450252	0.0344455	-0.00491097	0.02987	0.0531595	0.0448895	0.0513994	0.192601	0.126625	-0.00682659	0.127054	0.0482013	-0.169658	0.169924	-0.0317702	-0.206775	-0.0357831	0.205924
MedianCellsAreaShapeZernike80	0.275452	-0.165435	0.0558524	0.0332658	0.0990301	0.0204796	-0.0777265	0.142785	-0.0867303	0.0481145	0.125428	0.0302618	-0.0821701	-0.0162558	-0.025374	-0.0824141	-0.0765376	-0.118073	0.102007	-0.0446554	0.21726
MedianCellsAreaShapeZernike60	0.377889	-0.278808	-0.0172015	0.0190098	0.132236	0.0289473	-0.127088	0.169956	-0.18128	0.0249598	-0.037931	-0.042207	-0.100693	-0.0998729	-0.00163025	-0.0204399	-0.0950835	-0.0788803	-0.0346226	-0.107201	0.369745
MedianCellsAreaShapeZernike40	0.499495	-0.414543	0.0180326	-0.0364277	-0.0160076	0.0327276	-0.179007	0.0864807	-0.16074	-0.018907	0.109624	-0.0310794	-0.00473252	0.0123387	0.0121959	-0.0452883	-0.16823	-0.04172	-0.0303168	-0.144152	0.557137
MedianCytoplasmAreaShapeZernike40	0.485583	-0.468831	0.201763	-0.298133	-0.210894	0.0455915	0.0653197	0.0990853	-0.0661254	0.035275	0.155151	-0.0198854	0.0194597	0.015501	-0.0339876	-0.0995979	-0.0754476	-0.0460305	-0.0385581	0.00447675	0.69692
MedianCytoplasmAreaShapeZernike62	0.119449	-0.158974	0.101474	-0.17967	-0.305508	0.135661	0.28059	-0.137781	0.0377248	0.0962051	0.139095	-0.00482535	0.105034	0.12909	-0.0524368	-0.107334	-0.0797622	0.123305	0.0396659	-0.0115904	0.386863
MedianCytoplasmAreaShapeZernike82	-0.179398	0.124266	0.0747014	-0.240513	-0.10881	0.0981649	0.246162	-0.142935	0.0947206	0.0625748	-0.1098	-0.00789313	0.172138	-0.0230577	0.010682	0.0961836	0.147796	0.134275	0.0415964	-0.0184984	0.320035
MedianCellsAreaShapeZernike11	-0.138853	0.147935	0.143968	-0.157054	-0.160128	-0.00328176	0.333223	-0.207043	0.213062	0.0118581	-0.0746468	-0.00995928	0.166524	0.0782494	0.00100067	0.0678496	0.136966	0.0823874	0.0123771	0.166268	0.409125
MedianCytoplasmAreaShapeZernike11	-0.0447987	-0.067275	0.261386	-0.273784	-0.236321	-0.0799506	0.206753	-0.155334	0.301838	0.0181673	0.0252115	-0.0828193	0.195855	0.192646	0.0218111	0.0575872	0.0148673	-0.0445835	-0.133132	0.099722	0.487
MedianCytoplasmAreaShapeZernike51	0.226435	-0.18243	0.283566	-0.414942	-0.139692	0.100744	0.234397	-0.10464	0.0752399	-0.00590177	-0.0519882	-0.0801597	0.114942	0.0944623	0.0309589	0.0346014	0.0426294	0.0587756	-0.0774682	0.0409903	0.484763
MedianCellsAreaShapeZernike20	-0.379556	0.233276	0.230164	-0.286036	-0.183016	0.0643713	0.244159	-0.282894	0.241676	0.0141278	-0.0123735	-0.0702642	0.106686	-0.0729285	-0.0304305	0.0654472	0.206485	0.0201374	0.0159054	0.0597174	0.643022
MedianCytoplasmAreaShapeZernike71	-0.171828	0.0444609	0.264446	-0.32157	-0.11419	0.114141	0.187014	-0.157402	0.172297	-0.0322109	-0.0824219	-0.0342192	0.253725	0.0573269	0.0236172	0.201751	0.131574	0.000368486	-0.0629686	0.0720409	0.464737
MedianCytoplasmAreaShapeZernike91	-0.168555	-0.000631146	0.188717	-0.236558	-0.135456	0.0963948	0.0831184	-0.133847	0.114151	0.00862483	-0.00119891	-0.0242998	0.260615	0.0807194	0.00920441	0.20195	-0.0156827	0.0321499	-0.0969099	-0.0183307	0.312457
MedianCytoplasmAreaShapeFormFactor	0.364034	-0.194963	0.625873	-0.270056	-0.0547442	0.0661376	0.133118	0.101734	0.0336976	-0.0228606	0.111678	0.0260746	-0.00690988	0.138661	0.146901	0.147025	0.0409551	-0.118732	0.036458	0.0549462	0.768024
MedianCytoplasmAreaShapeExtent	0.327546	-0.200669	0.673849	-0.411655	-0.101461	0.0549798	0.0535881	0.0803186	0.164279	-0.0702255	0.138663	-0.0607886	0.0248791	0.0607556	0.0248537	0.0200385	-0.0405442	-0.153268	0.0337136	-0.0100141	0.88027
MedianCytoplasmAreaShapeSolidity	0.231098	0.0208643	0.720963	-0.247767	0.0207572	0.0873147	0.0621813	0.0466684	0.168702	-0.0650705	0.191134	-0.0239311	0.0373528	0.0301518	0.0893656	0.111919	0.0643061	-0.229891	0.0464473	0.00662728	0.800919
MedianCellsAreaShapeZernike00	0.374691	-0.462873	0.32505	-0.481955	-0.237321	0.0472938	0.0682578	0.0692471	0.0229807	-0.000991803	0.00965777	-0.0785953	-0.0138213	0.0219233	-0.0216253	-0.0341753	-0.071859	-0.0256756	-0.0628256	-0.0664627	0.783889
MedianCytoplasmAreaShapeZernike00	0.345633	-0.315387	0.562793	-0.488714	-0.150003	0.0462643	0.0650494	0.104333	0.12093	-0.0559278	0.0954815	-0.0640623	-0.00613512	0.0543392	-0.0071547	-0.0158123	-0.0494287	-0.115884	0.00758113	-0.0298613	0.865352
MedianCellsAreaShapeSolidity	0.469754	-0.420857	0.350878	-0.330832	-0.222051	0.10358	0.0816098	-0.054767	0.00333982	0.0165356	-0.0250414	-0.0321839	-0.0220306	0.0308556	0.0217331	-0.0237233	0.00963053	-0.0265361	-0.0457391	-0.0289317	0.708196
MedianCellsAreaShapeExtent	0.420277	-0.452555	0.341892	-0.436963	-0.24316	0.0542885	0.0630955	0.0220752	0.0247898	0.00474737	0.00210958	-0.0699299	-0.00462984	0.0261293	-0.0150447	-0.0413702	-0.062961	-0.018584	-0.0607039	-0.0448304	0.773986
MedianCellsAreaShapeFormFactor	0.515407	-0.453691	0.242265	-0.310831	-0.257237	0.0854051	0.126239	-0.000690935	-0.0621751	0.0954678	0.0260977	-0.042576	-0.0307247	0.0569048	0.049276	0.0212525	-0.0191002	0.0137695	-0.0472847	-0.00814202	0.741583
MedianCytoplasmAreaShapeZernike60	0.0290518	-0.202136	0.194505	-0.261425	-0.221143	0.131273	0.0944636	-0.110716	0.0263285	0.00260275	0.0303988	-0.107109	0.247842	-0.130768	-0.0399991	0.238232	0.102389	0.00921354	-0.116461	-0.0968386	0.418682
MedianCytoplasmAreaShapeZernike80	-0.0231238	-0.0345565	0.289253	-0.273045	-0.0366477	0.08794	0.0733412	-0.0254823	0.0454392	0.0312159	-0.0603481	-0.0205643	0.16579	-0.0447133	0.0150463	0.076163	0.0856469	-0.00219358	0.0518495	-0.0723339	0.232932
MedianCellsRadialDistributionZernikePhaseW188	0.00960282	0.0972476	0.069821	-0.000268443	0.10239	0.0662117	0.0171042	0.0122047	-0.00998502	-0.0498871	-0.00644129	0.0415012	-0.0176108	-0.0639267	0.0152498	-0.00257187	0.0382305	-0.0858953	0.0960052	0.111241	0.0691529
MedianCellsRadialDistributionZernikePhaseW388	-0.00571591	0.097426	0.0567797	0.0199515	0.0811872	0.0828055	0.0294304	0.0318125	0.0182216	-0.0518664	-0.0432932	0.0686093	-0.0166783	-0.070725	0.037766	0.00984934	0.0868737	-0.0607763	0.0892878	0.0825503	0.0709076
MedianCellsRadialDistributionZernikePhaseW488	-0.0050465	0.0900829	0.0268372	0.00721832	0.101938	0.0494228	0.0474747	0.024652	0.0106699	-0.0556458	-0.0325494	0.0759896	-0.0222479	-0.0500512	0.0168608	0.00839453	0.0742613	-0.0613066	0.118511	0.0840496	0.0683898
MedianCellsRadialDistributionZernikePhaseW288	-0.0370291	0.0696572	0.0641371	0.0263628	0.0573863	0.100421	-0.00712107	0.000534883	-0.00129619	-0.0494563	-0.0440202	0.0347025	-0.00974328	-0.0830211	0.0223381	0.0177295	0.070016	-0.0379434	0.0926622	0.07935	0.0590755
MedianCellsRadialDistributionZernikePhaseW588	-0.0393825	0.116495	0.0735537	0.0334408	0.0939578	0.0680575	0.0194	0.0136486	0.0113324	-0.0514777	-0.0817958	0.0265948	-0.0022523	-0.0862507	0.0404405	0.00893334	0.100194	-0.0716877	0.0963175	0.0782622	0.0855887
MedianCellsRadialDistributionZernikePhaseW299	-0.0319351	-0.0153845	-0.00891308	-0.00586689	-0.0451353	0.0444837	0.0115878	-0.0103031	-0.0346734	0.0599887	-0.031574	-0.0756411	0.107657	-0.069718	-7.475e-05	0.0232018	-0.0408409	0.122214	-0.110209	-0.0196841	0.0632729
MedianCellsRadialDistributionZernikePhaseW599	-0.0255796	-0.082656	-0.0793314	-0.0119711	-0.0516784	-0.0456044	-0.0175415	-0.0234105	-0.050422	0.0654226	-0.0716066	-0.084698	0.0769994	-0.0685603	-0.0256789	0.0326696	-0.0237938	0.108544	-0.16902	0.00717443	0.0919764
MedianCellsRadialDistributionZernikePhaseW199	-0.024118	-0.0067877	-0.0128707	0.0114332	-0.0347062	0.0246942	-0.0199979	-0.0247002	-0.035175	0.0367636	-0.044399	-0.0738661	0.0952021	-0.111983	-0.00464616	0.0455825	-0.0218999	0.102882	-0.147296	-0.024382	0.0708227
MedianCellsRadialDistributionZernikePhaseW399	-0.0384122	-0.0193104	-0.0697075	0.00393509	-0.0326214	-0.013205	-0.0405608	-0.0321753	-0.0114299	0.034814	-0.0850505	-0.0841221	0.090039	-0.0729091	0.0321558	0.0599832	0.00960963	0.0994884	-0.172321	-0.00876657	0.0841112
MedianCellsRadialDistributionZernikePhaseW499	-0.0420101	-0.0198344	-0.075264	-0.0018713	-0.0198903	-0.0294985	-0.0347336	-0.0379247	-0.00739116	0.0269482	-0.0676361	-0.0900372	0.0895955	-0.0736929	0.0402693	0.0745188	0.000201846	0.0867538	-0.178768	-0.0217624	0.0857897
MedianCellsRadialDistributionZernikePhaseW362	-0.0169226	0.035976	-0.0412815	-0.0317106	-0.051637	-0.0158394	-0.125685	-0.0158167	0.070914	-0.100866	-0.0349531	-0.0230237	0.0275716	-0.150183	0.457713	-0.0908263	-0.150147	-0.0101713	-0.00071701	-0.0342341	0.305095
MedianCellsRadialDistributionZernikePhaseW462	-0.00729064	0.00547331	-0.0275246	0.0015762	-0.0648279	-0.0167728	-0.0681682	-0.0370861	0.03575	-0.0434021	-0.0445121	-0.0345755	0.0814129	-0.0874927	0.341362	-0.0998518	-0.187839	0.0283645	-0.0422506	-0.0150987	0.196571
MedianCellsRadialDistributionZernikePhaseW262	-0.00338247	-0.0112626	-0.0265316	-0.0292606	-0.0556425	-0.0169276	-0.0965668	-0.0274059	0.0580877	-0.0677454	-0.0645386	-0.0407158	0.0347055	-0.151392	0.501503	-0.157284	-0.16899	-0.0160337	-0.0158379	0.018808	0.358731
MedianCellsRadialDistributionZernikePhaseW562	-0.00337819	0.0614612	-0.0360655	-0.0459028	0.0367906	-0.0715193	-0.0481519	0.00929015	0.0795418	-0.0841991	-0.251204	-0.0676508	0.0277689	-0.260516	0.493494	-0.107106	-0.126649	0.0176987	0.0571063	-0.00636909	0.440469
MedianCellsRadialDistributionZernikePhaseW162	-0.033691	-0.0170073	-0.0477782	-0.0152284	-0.0808559	0.0187051	-0.101159	-0.0259948	0.0876022	-0.107587	-0.0470107	-0.0186418	0.0598572	-0.162537	0.460967	-0.103251	-0.186719	0.0328977	0.0267768	0.0129858	0.333526
MedianCellsRadialDistributionZernikePhaseW122	0.0137472	0.0531812	-0.0285041	-0.0567397	0.0546075	-0.0693146	-0.0308816	0.030782	0.105393	-0.0127779	-0.246274	0.0403931	-0.0162194	-0.289883	0.538408	-0.274141	-0.118639	0.0841292	0.0955974	0.0572301	0.573189
MedianCellsRadialDistributionZernikePhaseW322	0.014454	0.0361746	-0.0252608	-0.034292	0.0392565	-0.0734388	-0.0377355	0.0684262	0.109897	0.0205507	-0.255695	0.0596245	0.00397729	-0.310372	0.578831	-0.264071	-0.129565	0.0651333	0.053681	0.0263983	0.623541
MedianCellsRadialDistributionZernikePhaseW422	0.0205492	0.0248135	-0.0338741	-0.0376533	0.0292809	-0.0725808	-0.0388919	0.0649758	0.111694	0.026387	-0.249758	0.0522137	0.000551355	-0.303165	0.576284	-0.263119	-0.123288	0.0618905	0.0651004	0.0336913	0.611388
MedianCellsRadialDistributionZernikePhaseW222	0.011498	0.0322858	-0.0391462	-0.0383057	0.0189285	-0.0710167	-0.0413453	0.0626946	0.129602	0.0309991	-0.261647	0.0528321	0.00213084	-0.309969	0.601016	-0.283469	-0.122208	0.0882154	0.0662012	0.030804	0.669932
MedianCellsRadialDistributionZernikePhaseW522	-0.0052429	-0.00621386	-0.0585523	-0.0515304	-0.0122424	-0.0902807	-0.115348	0.0288865	0.0613923	-0.0299096	-0.29894	-0.0259374	0.0344985	-0.347762	0.596545	-0.174585	-0.152601	0.0986791	-0.0157188	-0.0360569	0.666337
MedianNucleiAreaShapeSolidity	-0.0972183	0.178897	0.278155	-0.031138	0.421077	0.105619	0.132309	0.29535	-0.194846	-0.0662916	-0.145822	0.305364	0.0887942	0.202076	0.137003	0.0213246	0.076713	0.105869	-0.00798931	0.136804	0.67368
MedianNucleiAreaShapeExtent	0.0452386	-0.139642	0.31759	-0.189193	0.279993	0.0919465	0.126863	0.375592	-0.26821	-0.0772798	-0.166603	0.239809	0.222961	0.149397	0.111204	0.163356	0.153149	0.12878	0.0213262	0.0877775	0.724672
MedianNucleiAreaShapeFormFactor	-0.0133148	0.119824	0.211745	-0.274175	0.453258	0.0557133	0.205613	0.314947	-0.172929	-0.123117	-0.189921	0.221103	0.16514	0.138562	0.0853559	0.0639731	0.161637	0.0461563	-0.000675382	0.0706847	0.705679
MedianNucleiGranularity5W1	-0.105285	0.141566	-0.0880644	-0.0613523	0.453949	0.124239	-0.051219	-0.0280499	0.0958148	-0.11823	-0.042512	-0.0631099	0.0167786	0.0775788	-0.0555815	-0.0353233	0.0169349	0.0478101	0.10022	0.0919282	0.328213
MedianNucleiGranularity6W1	-0.371016	0.0569361	0.377809	0.00595927	0.12352	0.0660734	0.0715732	0.169131	-0.128523	-0.0604127	-0.126969	0.0947587	0.073508	0.148485	0.0432176	0.0146362	0.0841307	0.0213498	-0.0467476	-0.001092	0.421542
MedianCellsRadialDistributionZernikePhaseW373	-0.00577927	-0.0436267	0.0239468	0.0278812	-0.146768	0.0741536	-0.047135	-0.041829	0.0231089	-0.0201698	0.178624	-0.0336	0.0103435	0.14769	-0.0120905	0.055503	-0.0844919	0.0235407	0.17398	-0.339947	0.246947
MedianCellsRadialDistributionZernikePhaseW473	-0.00539053	-0.0822448	-0.0101618	-0.00797305	-0.143605	0.0953084	-0.0445867	-0.0263955	0.0733594	-0.0279459	0.220699	-0.00402321	0.0479935	0.110709	0.0118453	0.0784188	-0.0841621	0.00594273	0.09448	-0.275392	0.206973
MedianCellsRadialDistributionZernikePhaseW273	0.0368304	-0.0438169	0.0245198	-0.0158542	-0.0903349	0.0640796	0.0737265	0.0174603	0.0446206	0.0352791	0.234881	0.0397891	0.0174432	0.101571	-0.0376718	0.0305448	-0.0535418	0.0099312	0.301134	-0.399027	0.347966
MedianCellsRadialDistributionZernikePhaseW573	0.0390739	0.0686719	0.0537932	-0.0279909	0.0358933	-0.0346227	0.0284766	0.000385082	0.0344975	0.00550958	-0.131094	-0.0813382	-0.0230739	0.0325945	-0.0309181	0.0187252	0.0461819	0.0968522	0.321745	-0.403566	0.31904
MedianCellsRadialDistributionZernikePhaseW333	0.0153948	-0.0621527	-0.0387153	0.00443903	-0.0131955	0.013431	-0.0196554	0.0373331	0.0442848	0.097124	0.209819	0.0806906	0.0383587	0.124064	0.065618	-0.0643024	-0.0605687	0.171433	0.324581	-0.50124	0.484638
MedianCellsRadialDistributionZernikePhaseW433	-0.00545122	-0.112432	-0.107718	0.0175409	-0.0426502	-0.0383677	-0.0554112	0.0205004	0.0377281	0.0600287	0.14992	0.0444301	-0.00291476	0.178635	0.0794015	-0.084658	-0.0314716	0.141132	0.27983	-0.439764	0.398837
MedianCellsRadialDistributionZernikePhaseW233	0.0279045	0.0143594	0.039323	0.0137975	0.058966	0.00437982	-0.00963618	0.0158799	0.0692438	0.0805246	0.0785376	0.0299387	0.0246259	0.175065	0.0250658	-0.0686346	-0.0627077	0.192031	0.384896	-0.527728	0.52895
MedianCellsRadialDistributionZernikePhaseW533	0.0305503	0.0467981	0.0433951	-0.00105103	0.0930143	-0.0307508	-0.000166974	0.0115666	0.0392378	0.131468	-0.0513983	-0.024624	0.0109639	0.120079	0.0181424	-0.0621812	-0.0346409	0.205469	0.386555	-0.528254	0.52744
MedianCellsRadialDistributionZernikePhaseW133	0.004341	0.00931345	0.0101169	0.0456051	0.0609768	-0.00292395	-0.0215269	0.0401985	0.0138183	0.0762966	0.0283164	0.0258164	-0.0172816	0.0167164	0.0553658	-0.0670195	0.022355	0.146195	0.319667	-0.422506	0.32628
MedianCellsRadialDistributionZernikePhaseW173	-0.0364626	-0.0667279	-0.0739433	0.0404299	-0.0948262	0.0141513	-0.0433944	-0.0201431	-0.0121034	0.00360498	0.122725	-0.00264414	-0.000690418	0.0832963	0.0515889	0.0273609	-0.028252	0.0671582	0.161064	-0.322613	0.185271
MedianNucleiAreaShapeZernike62	-0.255804	-0.0354555	0.00940371	0.0716654	-0.0183369	0.0345425	0.075301	0.137836	-0.152423	-0.0887287	-0.0338358	0.249025	0.0583735	0.211886	0.0879843	0.00759101	0.0828511	0.12536	-0.0215123	0.154871	0.295508
MedianNucleiAreaShapeZernike86	-0.188283	0.0298506	-0.040531	-0.133257	0.0713178	-0.153824	-0.0167688	-0.0513388	0.16848	-0.0513842	-0.0455087	0.0830674	-0.0253052	-0.104611	0.0413331	0.0452023	0.132905	-0.0780673	-0.0167837	0.121021	0.181425
MedianCellsRadialDistributionZernikePhaseW180	-0.251989	0.203816	0.0860796	-0.0933084	0.012708	-0.0345678	-0.0786143	-0.0984045	0.128528	0.02631	-0.00555589	0.0656777	0.0595522	0.0439318	0.0285167	0.102236	0.114961	-0.0156635	-0.000408084	0.0244107	0.190731
MedianCellsAreaShapeZernike44	-0.446597	0.218576	-0.138374	0.0427181	-0.149316	0.0700856	0.0887291	-0.170584	0.16903	0.0592039	-0.0473313	0.0243146	-0.0322451	0.143258	0.0784286	0.0440387	0.0616025	0.118359	-0.0469558	0.108613	0.428742
MedianCytoplasmAreaShapeZernike44	-0.435935	0.322743	0.0286531	0.0186286	-0.0928297	0.142313	0.117497	-0.155313	0.207984	0.02517	0.0123148	0.0264451	0.0338268	0.175349	0.0799757	0.0808577	0.0199295	0.0791124	-0.00511244	0.0832586	0.465351
MedianCellsAreaShapeZernike22	-0.252185	0.0057739	-0.0930498	-0.0682829	-0.332955	0.0343217	0.181419	-0.170014	0.139016	0.0708206	0.0215272	0.0505398	0.0653233	0.160919	0.01402	0.0278577	-0.0674679	0.142297	-0.0889485	-0.0322285	0.34305
MedianCytoplasmAreaShapeZernike22	-0.291963	0.190452	0.205321	-0.137701	-0.207945	0.132694	0.181181	-0.115748	0.192201	-0.00356955	0.105864	0.0537322	0.123966	0.130454	0.0418558	0.131174	-0.0435723	0.0539315	0.0146219	-0.0123396	0.397271
MedianCellsNeighborsNumberOfNeighbors1	-0.612503	0.432742	-0.0197516	-0.171822	-0.030914	0.150911	0.129582	0.0469991	0.0432672	-0.00217661	-0.0490826	-0.0304762	-0.0363322	-0.00650705	-0.0250465	-0.00764184	0.0537507	-0.058539	0.0252917	0.00731868	0.64934
CountNuclei	-0.55491	0.415388	-0.0586072	-0.33654	0.0451761	0.133199	0.05653	-0.0380015	0.0728192	-0.0540343	-0.049845	-0.00980953	-0.0203841	0.00864756	-0.0455372	-0.0353661	0.0380622	0.043801	-0.00281162	-0.00244378	0.639588
MedianCellsNeighborsPercentTouching1	-0.584318	0.445281	-0.00182032	-0.217565	-0.156704	0.172001	0.228703	-0.00784501	0.0767047	-0.00532826	-0.0597886	-0.0469497	-0.0294881	-0.00808409	-0.00668972	-0.00448153	0.0889609	-0.0546725	0.0457454	0.0267614	0.71995
MedianCellsIntensityMeanIntensityEdgeW3	-0.241833	0.658397	-0.120912	-0.299759	-0.268193	0.119617	0.146171	-0.0165436	0.044236	-0.000200753	-0.0527982	-0.00556659	-0.037972	0.0133232	-0.0266544	-0.0115755	0.0184969	-0.0103557	0.0242118	0.0173899	0.712897
MedianCellsIntensityMeanIntensityEdgeW4	-0.269716	0.678628	-0.0789351	-0.287753	-0.222183	0.135675	0.130766	-0.0182504	0.0331138	-0.0373357	-0.0474206	-0.0220142	-0.0481359	0.0272222	0.00160448	0.00710402	0.0207624	-0.0223289	0.00712115	-0.000346857	0.716836
MedianCytoplasmAreaShapeZernike20	-0.538295	0.343616	0.28587	-0.15648	0.0278758	-0.0323249	0.0425852	-0.0334879	0.224816	0.0167055	-0.0438822	-0.121064	0.112972	-0.0477771	0.0179523	0.172792	0.13443	-0.14725	0.0205059	-0.041749	0.673344
MedianCellsAreaShapeZernike42	-0.507888	0.488147	-0.199626	0.168239	0.0676237	0.0748879	0.0179171	-0.0508096	0.0450975	-0.0259754	-0.079369	0.00900205	-0.0124758	0.0282446	0.0384538	0.0606531	0.0419412	-0.0272117	0.0155671	-0.0165336	0.595692
MedianCytoplasmAreaShapeZernike42	-0.44554	0.340256	0.0421388	-0.0442689	-0.0461441	0.111239	0.0437334	-0.00375834	0.100799	0.061619	0.0173	0.0173232	0.101489	0.0563355	0.0343973	0.0877248	-0.0524009	-0.0461561	-0.00932767	-0.0552898	0.379375
Granularity7W1	-0.470126	0.342999	0.390191	-0.091824	0.0522185	0.0509561	0.0157941	0.0783555	-0.0410776	-0.139183	-0.0848778	0.113895	-0.0011859	0.0386173	0.0376949	0.058305	0.0696517	0.0633538	-0.0854989	-0.104042	0.585609
Granularity8W1	-0.239807	0.263142	0.498042	0.0342206	-0.18925	-0.0502299	0.0527742	0.00806729	-0.116216	-0.038652	-0.0314769	0.119465	-0.0602026	0.00811172	0.0969708	0.123125	0.0182562	0.0768423	-0.116648	-0.155374	0.519659
MedianCellsAreaShapeZernike33	-0.282823	0.198911	0.0514264	-0.200631	-0.187199	-0.0414987	0.304332	-0.116259	0.155756	0.0144146	-0.186724	-0.0801416	0.0496232	0.0918698	0.0111704	0.0431972	0.147117	0.10353	0.0628136	0.164267	0.447292
MedianCytoplasmAreaShapeZernike33	-0.277037	0.153876	0.137329	-0.24302	-0.199851	-0.0435652	0.288866	-0.134039	0.214526	0.0181633	-0.144825	-0.0977865	0.0827764	0.220321	0.0176425	0.00638865	0.0825011	0.0643555	-0.011984	0.148498	0.48737
MedianCellsAreaShapeZernike99	-0.283117	0.206236	0.126712	-0.199509	-0.142666	0.0177634	0.189349	-0.095291	0.244671	-0.0370477	-0.103293	-0.0354512	0.0198242	0.0719326	0.0459155	0.041509	0.0386021	0.0977978	0.0655077	0.0809709	0.348614
MedianCytoplasmAreaShapeZernike99	-0.282995	0.255514	0.176751	-0.20989	-0.107919	0.026513	0.208736	-0.0999791	0.230986	-0.028835	-0.0748584	-0.037116	0.0447065	0.0477123	0.0336085	0.0616387	0.035002	0.084268	0.0571384	0.0610998	0.37228
MedianCellsAreaShapeZernike77	-0.298601	0.212333	0.109598	-0.188	-0.15777	0.0227195	0.161242	-0.0843014	0.259914	-0.0310558	-0.15684	-0.0806325	-0.0150996	0.0742088	0.0578343	0.0230642	0.0802393	0.131706	0.0617609	0.126353	0.392913
MedianCytoplasmAreaShapeZernike77	-0.309803	0.24968	0.179121	-0.206415	-0.144247	0.0283874	0.180499	-0.0958032	0.243525	-0.0359631	-0.120707	-0.0945416	0.0142212	0.0691873	0.0447018	0.0460874	0.059101	0.114591	0.0212555	0.106232	0.417959
MedianCellsAreaShapeZernike55	-0.32632	0.21923	0.0924944	-0.14995	-0.197042	0.0341884	0.214601	-0.0923535	0.238562	0.0123895	-0.185989	-0.0990649	-0.00302175	0.11195	0.0323922	0.0171916	0.131901	0.0821339	0.118374	0.106836	0.445092
MedianCytoplasmAreaShapeZernike55	-0.328344	0.254158	0.188842	-0.187068	-0.164202	0.0435916	0.244469	-0.109528	0.222887	0.0180156	-0.127768	-0.0974579	0.0339611	0.148467	0.0231355	0.0244579	0.0795414	0.0672013	0.0626591	0.0937414	0.467397
MedianCellsAreaShapeZernike53	-0.498076	0.428964	-0.0940945	0.0287877	-0.0146657	0.00521325	0.123293	-0.0542051	0.158294	0.0231345	-0.069767	0.00357292	0.0495758	0.131514	0.0631033	0.0215424	0.0573305	0.00539754	0.0297327	0.110711	0.531283
MedianCytoplasmAreaShapeZernike53	-0.373891	0.311127	-0.0016882	-0.121388	-0.087944	0.00712101	0.240555	-0.0695537	0.14573	0.0824301	-0.186955	-0.0921684	0.0852	0.104548	-0.0102918	0.0296744	0.0471498	0.0863348	0.0495569	0.0735556	0.43002
MedianCellsAreaShapeZernike97	-0.492189	0.408273	-0.0583992	0.05004	0.0482866	-0.0397423	0.0735739	-0.0666458	0.156682	-0.014292	-0.120943	-0.0420035	0.043423	0.0986601	0.07223	0.049091	0.0888988	0.0331136	-0.0109261	0.148311	0.520124
MedianCytoplasmAreaShapeZernike97	-0.481013	0.415441	-0.0491359	0.0404515	0.0167057	-0.00474097	0.131359	-0.0615277	0.172023	0.0398939	-0.0806113	-0.0166158	0.0579199	0.0908994	0.0477303	0.0218199	0.0672839	0.058787	0.031203	0.126181	0.506566
MedianCellsAreaShapeZernike75	-0.509583	0.398561	-0.0875706	0.064481	-0.0194741	-0.0307156	0.113564	-0.0556447	0.155563	-0.00406486	-0.10268	0.0012075	0.0170682	0.0545887	0.0487603	0.0239788	0.102521	0.00487259	0.0817968	0.136903	0.524619
MedianCytoplasmAreaShapeZernike75	-0.479282	0.371889	-0.0598304	0.0083397	-0.081899	-0.0165559	0.192955	-0.0763454	0.139287	0.0917003	-0.0761673	0.00307638	0.063172	0.0737695	0.0244417	0.0140398	0.0218073	0.0602127	0.0446071	0.0702554	0.476578
MedianCellsAreaShapeZernike93	-0.284031	0.18296	-0.127624	0.164222	-0.0792169	0.0438623	0.0241572	-0.0790637	0.156374	0.0304156	0.100894	0.0762671	0.112259	0.266604	0.0613584	0.0154361	-0.0293157	0.0320672	-0.0632417	0.064386	0.311528
MedianCytoplasmAreaShapeZernike93	-0.203065	0.158219	-0.116464	-0.0849093	-0.1775	0.169919	0.220272	-0.165879	0.121572	0.0579656	0.100295	0.0299262	0.166131	0.131612	0.0244128	0.0858149	0.0255794	0.102782	0.0089623	0.0535813	0.319601
MedianCellsAreaShapeZernike95	-0.406618	0.304469	-0.174574	0.13802	0.0301135	-0.105312	0.102009	-0.0723999	0.073806	0.0535052	-0.0738285	0.0379958	0.0403066	0.148662	0.00509813	-0.0296662	0.0521891	0.0874081	0.039996	0.120459	0.401519
MedianCytoplasmAreaShapeZernike95	-0.32292	0.268292	-0.229992	0.0719629	-0.108209	0.029812	0.217269	-0.125487	0.0431429	0.136193	0.0851935	0.0177625	0.0788758	0.108402	-0.0177159	0.00867955	-0.0323904	0.110848	0.0363851	0.0225751	0.371399
MedianCellsAreaShapeZernike73	-0.33162	0.304818	-0.149096	0.158396	0.0552907	-0.0703917	0.0825412	-0.086199	0.10284	0.00827302	-0.124454	0.0162361	0.0787656	0.0875487	-0.00469998	0.024261	0.0371228	0.0835298	0.0621053	0.10889	0.337406
MedianCytoplasmAreaShapeZernike73	-0.13254	0.0934805	-0.164444	-0.0735416	-0.18426	0.0831426	0.27422	-0.167597	0.104746	0.0905833	-0.0485128	-0.0436588	0.106177	0.174754	-0.0173844	-0.0102708	-0.0454617	0.158378	-0.00739765	0.0896788	0.303809
MedianCellsRadialDistributionZernikePhaseW580	-0.190563	0.128155	-0.0836986	0.142643	0.115114	-0.0671591	-0.132562	-0.0364561	0.0430638	0.0397727	-0.0370397	0.00586828	0.0345395	0.0594999	0.000520129	0.00124068	-0.0358569	-0.0726388	0.0811971	-0.0370295	0.140858
Granularity5W1	-0.354034	0.449037	-0.0665801	-0.15784	0.391561	0.173411	-0.141979	-0.0968767	0.179953	-0.171253	0.0252584	-0.0582731	-0.0153672	-0.027424	-0.0743745	-0.0478161	0.0444776	0.0439997	0.0413372	-0.00491677	0.649453
Granularity6W1	-0.481736	0.414802	0.169256	-0.145691	0.261544	0.116051	-0.0775673	0.0452962	0.0824473	-0.189595	-0.0882614	0.0408237	0.0165734	0.0293966	-0.0358805	-0.0315698	0.062063	0.0470883	-0.0120422	-0.0575518	0.609095
MedianCytoplasmTextureInfoMeas1W4300	-0.613841	0.00317598	-0.336798	-0.0167698	0.130275	0.0391358	-0.14465	0.122996	0.126261	-0.228758	-0.104431	0.00128648	0.173792	-0.206831	-0.124926	-0.196499	0.0280055	-0.062375	-0.009885	-0.0558873	0.759356
MedianCytoplasmTextureInfoMeas1W4301	-0.666776	-0.0334031	-0.238283	0.0475772	0.140364	0.0237883	-0.11091	0.111964	0.0950656	-0.232396	-0.0476546	0.0122467	0.140807	-0.145934	-0.191243	-0.153348	0.00324888	-0.0765278	-0.0207664	-0.0475665	0.725094
MedianCytoplasmTextureInfoMeas1W4302	-0.611807	0.023292	-0.318859	-0.0226865	0.149285	0.0470153	-0.131831	0.122827	0.0947136	-0.242623	-0.0491709	-0.00545734	0.158035	-0.132501	-0.259033	-0.151963	0.070926	-0.0911758	-0.027965	-0.0567041	0.754346
MedianCytoplasmTextureInfoMeas1W4303	-0.667978	-0.0183319	-0.216642	0.0524621	0.152096	0.0473435	-0.108111	0.116596	0.133144	-0.221216	-0.0886694	0.0113781	0.143326	-0.0899427	-0.17948	-0.196907	-0.00375869	-0.0461137	0.0180754	-0.0321716	0.72465
MedianNucleiTextureInfoMeas1W3300	-0.438533	0.0748265	-0.451673	-0.223007	0.0802826	0.219012	-0.025789	0.172969	0.106239	-0.29677	-0.0932028	-0.0379828	0.0469354	-0.23241	-0.048744	-0.168433	0.104255	-0.0427011	0.0320707	0.0133225	0.746995
MedianNucleiTextureInfoMeas1W3301	-0.518472	-0.00185523	-0.424242	-0.147324	0.0711511	0.245352	0.00862411	0.134862	0.0669508	-0.324606	-0.0201522	-0.050154	0.0708568	-0.170365	-0.121895	-0.104809	0.074162	-0.0648308	-0.0130257	-0.0346545	0.73776
MedianNucleiTextureInfoMeas1W3302	-0.449844	0.0473535	-0.474799	-0.220746	0.0556106	0.242732	-0.0313019	0.160841	0.0835561	-0.301439	0.000980696	-0.0569597	0.0837737	-0.135216	-0.19741	-0.0699817	0.104549	-0.0854349	-0.0280515	-0.0263254	0.757598
MedianNucleiTextureInfoMeas1W3303	-0.507141	0.0118531	-0.408842	-0.156449	0.0882747	0.264816	0.016563	0.143935	0.08238	-0.317603	-0.0438685	-0.0579835	0.0762544	-0.154447	-0.10599	-0.125329	0.0646225	-0.057181	-0.0222121	-0.0216149	0.725833
MedianCellsAreaShapeZernike88	-0.401233	0.332531	-0.100447	0.112299	0.0638025	-0.00269693	0.13506	-0.17116	0.0867988	0.0277644	-0.136625	-0.0620454	-0.0384573	0.111627	0.0625768	0.0959618	0.0828715	0.112385	-0.0267109	0.0860787	0.431386
MedianCytoplasmAreaShapeZernike88	-0.392774	0.394089	-0.0206311	0.104548	0.0935385	0.0457259	0.151317	-0.158511	0.0904361	0.0414435	-0.126112	-0.0618381	0.0145126	0.0944605	0.05549	0.126926	0.0648431	0.112916	-0.00707388	0.0559176	0.457875
MedianCellsAreaShapeZernike66	-0.415375	0.36145	-0.0476405	0.0872692	0.00133193	0.0748922	0.170465	-0.16388	0.0761891	0.0626342	-0.0379528	-0.0256497	0.0130343	0.06365	0.0275435	0.121628	0.0805792	0.116007	0.0150649	0.0554279	0.429442
MedianCytoplasmAreaShapeZernike66	-0.404585	0.415483	0.0530907	0.0727132	0.0276408	0.127782	0.186778	-0.156253	0.0842525	0.0507464	-0.0109443	-0.0321659	0.0645756	0.0666869	0.0259511	0.151915	0.0325428	0.105771	0.0235296	0.014191	0.477013
MedianCellsAreaShapeZernike86	-0.514361	0.414116	-0.190195	0.242786	0.0508613	0.0568921	-0.0150726	-0.0383048	0.0541039	0.0677857	0.0387413	0.0680756	0.0289739	0.0472773	0.0267632	0.0206717	-0.00519974	0.0488506	0.054013	0.0108167	0.56202
MedianCytoplasmAreaShapeZernike86	-0.474295	0.449023	-0.120191	0.184536	0.0673092	0.0704096	0.028292	-0.0267787	0.0822902	0.114008	-0.0234729	0.0572344	0.0440704	0.0022168	0.0167666	0.0322721	-0.00396573	0.0785859	0.0603131	-0.0328199	0.523855
MedianCellsAreaShapeZernike64	-0.552458	0.385157	-0.216997	0.203913	0.0262911	0.0709033	-0.0606788	-0.0759007	0.0504274	0.00129805	-0.0278835	-0.000425334	6.78598e-05	0.0949545	0.0584987	0.000977344	0.00907557	-0.0087331	-0.0351051	0.063431	0.578561
MedianCytoplasmAreaShapeZernike64	-0.512019	0.393781	-0.104465	0.111644	-0.0111505	0.108458	0.0139848	-0.0629776	0.0732639	0.0768069	-0.0119863	-0.00995865	0.0945706	0.032208	0.0366236	0.10656	-0.0379861	0.0215228	-0.0629841	-0.0564154	0.499896
MedianNucleiAreaShapeZernike84	-0.35709	0.257288	0.011012	0.0368244	0.0475383	0.0112585	0.0107801	-0.00934992	0.0161371	0.0536893	0.0740313	0.149183	-0.0738389	-0.0398859	0.0133129	-0.0102278	0.0486869	-0.0340935	0.0430109	0.0472583	0.243598
MedianNucleiAreaShapeZernike20	-0.386491	0.246781	-0.0539694	0.241014	0.0344704	0.182033	0.0452161	0.121824	-0.149791	-0.137719	0.0946184	0.239137	-0.0114919	0.132142	0.105178	0.0662961	-0.00196725	0.134446	-0.0550881	0.0950051	0.493221
MedianNucleiAreaShapeEccentricity	-0.279126	0.455279	-0.249074	0.237074	0.0855985	0.00757434	-0.0868887	-0.272602	0.220148	0.0226709	0.138274	-0.0452881	-0.216582	-0.0676886	-0.0202514	-0.154297	-0.0735461	-0.0957623	0.0233242	0.0151581	0.653888
MedianNucleiAreaShapeZernike22	-0.361853	0.41437	-0.0072641	0.0875954	0.29467	0.0641499	-0.00473062	-0.0699349	0.124469	0.0288243	0.0276045	0.123631	-0.0664025	-0.00888767	0.0425619	-0.0586183	0.0700811	-0.0222153	0.032842	0.113119	0.46761
MedianCytoplasmGranularity1W5	-0.625252	0.0206432	-0.264177	-0.236729	-0.0246239	-0.0934276	-0.110557	0.0252025	0.0126102	-0.110438	-0.0848311	-0.091638	0.0455019	-0.025854	-0.0571524	-0.0199447	0.109246	-0.0760195	0.0324813	-0.0615557	0.5963
MedianNucleiGranularity1W3	-0.690913	-0.159107	-0.160112	-0.0542592	-0.0982561	-0.0647955	-0.0713688	-0.0195562	0.0360345	-0.154751	-0.0564972	-0.0911696	-0.101482	-0.00510696	0.00833114	0.0840885	0.120685	-0.0837166	0.0241854	-0.0733544	0.632339
MedianCytoplasmGranularity1W2	-0.633109	-0.22977	-0.279958	-0.103637	-0.20003	-0.0994681	-0.180223	0.105867	0.165159	-0.0848317	0.00382273	0.114757	-0.08992	0.0142713	-0.0504211	-0.00414814	0.0693458	-0.0284764	0.145843	-0.0164548	0.722
MedianCytoplasmGranularity1W4	-0.695813	-0.187767	-0.175631	0.00941503	0.00426227	-0.166678	-0.110429	-0.000245164	0.110434	-0.0524983	-0.0754747	-0.00902587	-0.00951969	0.00650699	-0.0343136	0.0693635	0.0495222	-0.0293029	-0.00419531	-0.0795962	0.626858
MedianCytoplasmTextureInverseDifferenceMomentW5300	-0.746168	0.132935	0.113243	-0.212102	0.0557307	-0.315779	-0.082583	-0.0937112	-0.0740799	0.0727637	-0.026429	-0.0783606	0.0177586	0.0140244	-0.00851949	0.0910763	0.0851293	-0.0716368	0.0512613	-0.0507544	0.794757
MedianCytoplasmTextureInverseDifferenceMomentW5303	-0.741033	0.107527	0.0757047	-0.216915	0.0417549	-0.322935	-0.101675	-0.0820146	-0.0747371	0.0633014	-0.0435795	-0.0781309	0.0267539	-0.0110518	0.0248284	0.082903	0.0835646	-0.0786222	0.0752646	-0.0586634	0.784764
MedianCytoplasmTextureInverseDifferenceMomentW5301	-0.740431	0.0964561	0.0658144	-0.218349	0.0357598	-0.319828	-0.103542	-0.07734	-0.0669136	0.0639915	-0.0546063	-0.0868247	0.0356997	-0.0123345	0.0375317	0.0896571	0.0841289	-0.0669502	0.0679311	-0.0597408	0.779531
MedianCytoplasmTextureInverseDifferenceMomentW5302	-0.740996	0.144166	0.114114	-0.212825	0.0511815	-0.317671	-0.0923207	-0.0898267	-0.0614096	0.0740963	-0.0406853	-0.0680851	0.0228513	-0.0435357	0.0819827	0.0584267	0.0686857	-0.0676955	0.0747475	-0.0477504	0.793575
MedianCytoplasmTextureInverseDifferenceMomentW2302	-0.674325	-0.0851157	0.14286	0.0336807	-0.212446	-0.228595	-0.206274	0.0535901	0.249933	0.0150388	-0.0116324	0.0985812	-0.183002	0.0542595	0.09045	0.094489	-0.00412071	-0.0914737	0.107646	0.0301636	0.773284
MedianCytoplasmTextureInverseDifferenceMomentW2303	-0.64608	-0.129426	0.0772025	0.024141	-0.225359	-0.249467	-0.219231	0.069915	0.229507	-0.00110081	-0.00982009	0.107544	-0.211513	0.101613	0.0210736	0.0771339	0.0446991	-0.110437	0.146988	0.0273329	0.769025
MedianCytoplasmTextureInverseDifferenceMomentW2300	-0.675892	-0.0884665	0.158915	0.0387588	-0.199108	-0.233744	-0.188823	0.0491243	0.23434	0.0330083	0.00701817	0.0978986	-0.202267	0.108264	-0.0239329	0.114171	0.0184819	-0.0956167	0.0917077	0.032873	0.774614
MedianCytoplasmTextureInverseDifferenceMomentW2301	-0.64857	-0.122882	0.0857677	0.0131895	-0.223989	-0.2481	-0.219524	0.0677634	0.23597	0.000784412	-0.00473962	0.096579	-0.190494	0.0838799	0.0332029	0.0989988	0.0222911	-0.116074	0.135475	0.0311145	0.760331
MedianNucleiTextureInverseDifferenceMomentW3300	-0.435264	-0.411232	0.0911839	0.427621	0.0552128	0.0389046	0.213146	-0.104582	-0.153742	-0.207553	0.137823	-0.0765176	-0.114048	0.116413	0.0775837	0.081004	-0.045448	-0.0441367	-0.0672691	-0.0839078	0.756955
MedianNucleiTextureInverseDifferenceMomentW3301	-0.460781	-0.404062	0.0609496	0.400952	0.0385693	0.0501949	0.207364	-0.0831095	-0.144755	-0.243439	0.104363	-0.0837895	-0.11548	0.0809489	0.114204	0.0498549	-0.0580482	-0.0200026	-0.0548484	-0.0700892	0.739213
MedianNucleiTextureInverseDifferenceMomentW3302	-0.438856	-0.394843	0.10488	0.429339	0.0676876	0.0432648	0.227616	-0.0997896	-0.14596	-0.224882	0.0924355	-0.0787818	-0.118414	0.0567011	0.160958	0.046386	-0.069134	-0.00532988	-0.0391182	-0.075058	0.755943
MedianNucleiTextureInverseDifferenceMomentW3303	-0.468085	-0.400602	0.0581159	0.399593	0.0362769	0.0467901	0.206822	-0.0754092	-0.155735	-0.234092	0.115432	-0.0728507	-0.124222	0.0621478	0.105594	0.0588026	-0.0317033	-0.0303196	-0.0526818	-0.0817649	0.737576
MedianNucleiTextureInfoMeas1W1301	-0.676901	0.153952	0.0639681	0.150066	-0.103645	0.27164	-0.232282	-0.0195615	-0.0108537	-0.0641946	0.0574225	-0.0131034	0.09062	-0.120555	-0.0623692	-0.12238	0.0364334	-0.0456879	-0.0180101	-0.0139053	0.700629
MedianNucleiTextureInfoMeas1W1303	-0.675086	0.148285	0.0692623	0.149067	-0.119129	0.280695	-0.236435	-0.0271974	-0.00634129	-0.0701367	0.0581059	-0.0279141	0.106858	-0.108345	-0.0538094	-0.108593	0.0201647	-0.0360432	-0.0204961	-0.0222545	0.703951
MedianNucleiTextureInfoMeas1W1300	-0.626581	0.16376	-0.0466896	0.0893477	-0.0909263	0.270634	-0.239799	-0.0262783	0.0751189	-0.117044	0.111641	-0.0238969	0.120408	-0.126097	-0.0491009	-0.163065	0.0204324	-0.0815462	-0.00494703	-0.0159866	0.668412
MedianNucleiTextureInfoMeas1W1302	-0.628423	0.153167	-0.0580682	0.0734979	-0.0843214	0.263197	-0.242348	-0.0354786	0.0641485	-0.104816	0.122725	-0.0313846	0.127568	-0.0882973	-0.115261	-0.130901	0.0376637	-0.0895421	-0.0204904	-0.0259098	0.659689
MedianNucleiAreaShapePerimeter	-0.333354	-0.0860835	0.0924726	0.23511	-0.377261	-0.150915	-0.194136	-0.0573924	-0.0721475	-0.131545	-0.038937	-0.000465561	-0.27083	-0.0746497	-0.129072	-0.144303	0.0531958	-0.151265	0.0686043	-0.112578	0.571968
MedianNucleiAreaShapeMajorAxisLength	-0.494789	0.297701	0.275867	0.270941	-0.0721526	-0.11385	-0.0598548	-0.0767428	-0.0604538	0.0425773	-0.152191	0.0175897	-0.0997018	-0.142059	-0.153046	-0.229965	-0.0788388	-0.147477	-0.0932617	-0.148938	0.704806
MedianNucleiAreaShapeMaxFeretDiameter	-0.491002	0.272231	0.278714	0.288238	-0.106863	-0.11039	-0.0539928	-0.0515521	-0.0975044	0.0277046	-0.151847	0.0273897	-0.110998	-0.136366	-0.164707	-0.238183	-0.0836508	-0.143758	-0.087802	-0.152291	0.712557
MedianNucleiAreaShapeMedianRadius	-0.381243	0.0986409	0.555547	0.165347	0.0522361	-0.0066687	0.10961	0.245746	-0.307718	0.00823401	-0.255394	0.212468	0.125738	0.0506528	-0.0259142	-0.0890332	0.0329872	-0.0112561	-0.117747	-0.0617789	0.817223
MedianNucleiAreaShapeMaximumRadius	-0.348345	0.0382852	0.590296	0.150604	-0.022393	-0.0332513	0.117951	0.272078	-0.336001	-0.0164922	-0.271208	0.223028	0.107712	0.0639496	-0.04034	-0.0941297	0.0451173	-0.00156354	-0.102933	-0.0752099	0.864419
MedianNucleiAreaShapeMeanRadius	-0.381436	0.0857137	0.579449	0.162962	0.0300606	-0.0113542	0.111212	0.267864	-0.316473	-0.0174633	-0.269029	0.24091	0.109819	0.0632515	-0.0227048	-0.0853326	0.0485001	0.00420573	-0.105099	-0.0609034	0.872167
MedianNucleiAreaShapeArea	-0.463202	0.157108	0.495196	0.228882	-0.0921214	-0.105507	0.00549517	0.114995	-0.182551	0.0198967	-0.21923	0.14243	0.0257637	-0.0612911	-0.112834	-0.189887	-0.0223988	-0.10113	-0.126842	-0.159171	0.777148
MedianNucleiAreaShapeMinFeretDiameter	-0.409502	0.0800434	0.611388	0.125291	-0.169173	-0.100764	0.0509177	0.13073	-0.204166	0.00716499	-0.237515	0.109759	0.0429028	-0.0724371	-0.124383	-0.153397	0.0389625	-0.0961435	-0.098022	-0.150723	0.82142
MedianNucleiAreaShapeMinorAxisLength	-0.398141	0.0706578	0.629485	0.116052	-0.123475	-0.0920149	0.0673197	0.170377	-0.235852	-0.000240564	-0.251834	0.133046	0.0611016	-0.0532504	-0.108632	-0.137425	0.0443351	-0.0788824	-0.0931902	-0.132903	0.83904
MedianCellsRadialDistributionZernikePhaseW177	0.0777221	0.035902	0.0743645	-0.00927352	0.0897547	0.0152944	0.089414	0.0334453	-0.0397548	0.0586638	-0.151055	-0.0241371	-0.013786	-0.0945433	-0.135976	-0.0315886	-0.0413747	0.160204	-0.0198702	0.025597	0.115814
MedianCellsRadialDistributionZernikePhaseW377	0.0442875	-0.0120611	0.0090479	-0.0230287	0.0896692	-0.0467376	0.00963813	-0.0311158	0.0311517	0.0198763	-0.267146	-0.0589882	-0.0372272	0.0368882	-0.0728042	-0.0431924	0.00893054	0.137763	-0.0634925	0.0868048	0.130755
MedianCellsRadialDistributionZernikePhaseW477	-0.00037015	-0.105496	-0.0454163	0.0178472	-0.0761097	0.0670289	-0.0485399	-0.0363864	0.0583235	0.0125524	0.095901	0.0292045	0.000389478	0.167348	-0.0308365	-0.0420354	-0.0729046	0.0825035	-0.106262	0.0412064	0.0969202
MedianCellsRadialDistributionZernikePhaseW277	0.0509124	0.0284346	0.0233446	-0.0410146	0.0700442	0.0212188	0.0455563	0.0391644	-0.00851383	-0.0154148	-0.202282	-0.0523065	-0.0203148	-0.105904	-0.0875339	0.0455497	0.0825228	0.115672	0.0178837	0.0659766	0.104786
MedianCellsRadialDistributionZernikePhaseW577	0.0340762	-0.0342733	-0.0149511	-0.0210682	0.0658265	-0.0625336	-0.0140275	-0.0310604	0.066188	0.0258057	-0.287254	-0.0461426	-0.0116042	0.0245527	-0.0768364	-0.0482933	0.0269028	0.12825	-0.0385313	0.0833965	0.136684
MedianCellsRadialDistributionZernikePhaseW164	-0.0617546	0.0406346	0.0078314	-0.0110925	0.0493444	-0.0669452	-0.0229937	0.0578077	0.00768393	0.00285269	0.140148	0.121613	-0.00202748	-0.177319	0.116881	0.104277	0.109705	-0.0920678	0.107577	0.0417618	0.140744
MedianCellsRadialDistributionZernikePhaseW364	-0.0404928	0.0310751	-0.00146015	0.00111664	0.0250292	0.00645818	0.00906275	0.0859332	-0.0115483	0.00462155	0.115719	0.120461	-0.00552174	-0.242843	0.114778	0.220288	0.205878	-0.021596	0.140723	0.0682275	0.226814
MedianCellsRadialDistributionZernikePhaseW464	-0.0315421	0.0291028	0.0343089	0.0044662	0.0040796	0.028716	-0.0171264	0.0853596	-0.0170631	-0.00596281	0.130032	0.106787	-0.0186597	-0.240178	0.111299	0.209898	0.232367	-0.0289021	0.14067	0.0658985	0.233537
MedianCellsRadialDistributionZernikePhaseW264	-0.028074	-0.00175066	0.00888304	0.017355	-0.0110823	-0.0116572	0.0498915	0.044892	-0.0681312	0.0121232	0.120891	0.0910246	-0.021859	-0.186471	0.0749619	0.210024	0.23459	0.0020734	0.0571525	0.0653467	0.181175
MedianCellsRadialDistributionZernikePhaseW564	0.00555392	0.0475217	-0.00480045	-0.0177345	0.0698842	-0.0443895	0.0713116	0.120855	0.0177673	0.052345	-0.0466922	0.093828	-0.0304099	-0.254143	0.0909615	0.188817	0.256738	0.0350914	0.129563	0.0432348	0.238453
MedianNucleiTextureInverseDifferenceMomentW1302	-0.390922	-0.368643	-0.0339357	0.2437	-0.459602	0.189386	-0.237648	0.0161684	-0.137369	0.126872	0.206576	-0.00958725	0.107964	-0.111861	0.0366452	0.050867	-0.000483885	0.0591042	0.0111684	-0.00485863	0.762571
MedianNucleiTextureInverseDifferenceMomentW1303	-0.361925	-0.388089	-0.0860642	0.221623	-0.464326	0.185431	-0.240619	0.0133354	-0.122959	0.111445	0.23404	-0.0058299	0.113984	-0.0976044	0.0158338	0.0630514	0.00965396	0.0485044	0.00167938	-0.00834396	0.757796
MedianNucleiTextureInverseDifferenceMomentW1300	-0.392121	-0.374297	-0.0362249	0.249092	-0.45062	0.180801	-0.23751	0.0129995	-0.14887	0.134891	0.19865	-0.0227519	0.099398	-0.0819581	-0.00814797	0.0640065	0.019445	0.0553711	-0.00346065	-0.00285679	0.754105
MedianNucleiTextureInverseDifferenceMomentW1301	-0.363675	-0.391663	-0.084089	0.219823	-0.472696	0.187275	-0.244197	0.0201436	-0.12023	0.111908	0.229969	-0.0120016	0.114996	-0.0962294	0.0117779	0.065176	0.00326598	0.051801	0.0132829	-0.010026	0.769453
MedianNucleiGranularity1W1	-0.237112	-0.440371	-0.404777	0.041174	-0.44343	0.12181	-0.324379	-0.0531696	0.0542004	-0.0666156	0.199889	-0.0428447	0.0130359	-0.0310951	-0.00188212	0.0509244	0.0506703	-0.0124908	0.0487319	0.00489944	0.793227
MedianNucleiTextureAngularSecondMomentW1300	-0.11211	-0.394923	-0.296203	0.0467267	-0.468002	0.154144	-0.191716	0.00622971	0.0359009	0.006425	0.399904	0.0627753	0.105334	0.0286397	0.0894419	0.103039	-0.0618407	-0.0225277	0.0459796	-0.0736423	0.745627
MedianNucleiTextureDifferenceVarianceW1300	-0.138386	-0.41726	-0.245301	0.0731532	-0.492379	0.196527	-0.226087	-0.0238854	-4.2549e-05	0.0344919	0.35672	0.0120416	0.153939	0.0201896	0.0606218	0.12849	-0.0799603	0.0118937	0.0013606	-0.0571053	0.774198
MedianCytoplasmAreaShapeCompactness	-0.0389815	-0.302099	-0.604744	0.184493	-0.137597	-0.205668	-0.111658	0.023243	-0.212676	0.0381866	-0.15956	0.0559431	-0.169419	-0.00722059	-0.0533683	-0.090522	-0.0231247	0.102056	0.00722014	0.0832208	0.69978
MedianCytoplasmTextureInverseDifferenceMomentW4300	-0.191606	-0.558998	-0.0357942	0.29265	-0.143373	-0.355654	-0.0226401	-0.153583	-0.0083062	0.0887929	-0.0786066	-0.0246836	-0.0587849	0.215194	0.0179826	0.0946324	-0.0539049	0.0563965	-0.103956	0.038122	0.699393
MedianCytoplasmTextureInverseDifferenceMomentW4301	-0.208366	-0.561563	-0.0910018	0.268056	-0.16908	-0.361668	-0.0633912	-0.150681	0.00159948	0.0720637	-0.122235	-0.0430703	-0.0392861	0.165348	0.0527113	0.0931028	-0.056722	0.0643845	-0.103199	0.020486	0.705774
MedianCytoplasmTextureInverseDifferenceMomentW4302	-0.191545	-0.564759	-0.0596679	0.283459	-0.157626	-0.359447	-0.0386906	-0.150161	0.0198337	0.0887858	-0.110246	-0.0194977	-0.0397407	0.167807	0.128202	0.0725267	-0.0689975	0.061911	-0.0912979	0.0396308	0.708389
MedianCytoplasmTextureInverseDifferenceMomentW4303	-0.212701	-0.553489	-0.0889411	0.278098	-0.158569	-0.379656	-0.0566447	-0.149201	-0.00418795	0.0640823	-0.0874203	-0.0149249	-0.0657837	0.176495	0.0553999	0.0770352	-0.0451058	0.0410714	-0.0931787	0.0385943	0.701957
MedianCytoplasmTextureAngularSecondMomentW4300	-0.086953	-0.39115	-0.367905	0.00841325	-0.212313	-0.316549	-0.236042	-0.136035	0.00932245	-0.168793	-0.246499	-0.145301	-0.179594	0.230095	0.0504578	-0.0320382	0.0814564	-0.0363064	-0.196289	0.0583876	0.7646
MedianCytoplasmTextureAngularSecondMomentW4303	-0.0947487	-0.403886	-0.390648	0.00914478	-0.240774	-0.336	-0.240516	-0.121999	-0.0223231	-0.197178	-0.208111	-0.122962	-0.236103	0.182227	0.0302818	-0.0220777	0.11478	-0.0529449	-0.134083	0.051914	0.793204
MedianCytoplasmTextureAngularSecondMomentW4301	-0.106833	-0.40938	-0.38965	-0.00162452	-0.261918	-0.300112	-0.263154	-0.13576	-0.0554927	-0.195185	-0.219202	-0.182639	-0.136947	0.109879	0.0293621	0.116361	0.0838446	-0.0207177	-0.213381	-0.0454822	0.800056
MedianCytoplasmTextureAngularSecondMomentW4302	-0.0786055	-0.366625	-0.344375	0.00383305	-0.184805	-0.297486	-0.230598	-0.142186	0.0301662	-0.148154	-0.272952	-0.16174	-0.118888	0.260577	0.0759002	-0.020269	0.0620381	-0.0196945	-0.241602	0.0473753	0.731826
MedianNucleiTextureAngularSecondMomentW3300	-0.189473	-0.470536	-0.357551	0.0715661	-0.274337	-0.127582	-0.141901	-0.0778406	-0.103652	-0.279783	0.0208482	-0.100479	-0.202625	0.118006	0.042134	-0.0224109	0.0461576	-0.067184	-0.018035	0.0993496	0.681654
MedianNucleiTextureDifferenceVarianceW3300	-0.259766	-0.55974	-0.322296	0.162559	-0.251727	-0.115547	-0.100758	-0.105573	-0.115956	-0.242125	0.0384679	-0.115826	-0.142715	0.158472	0.0466992	0.0381372	0.00356821	-0.0593337	-0.0456169	0.031228	0.751773
MedianCytoplasmTextureAngularSecondMomentW5300	-0.194017	-0.341905	-0.363127	-0.0598787	-0.176429	-0.345949	-0.263331	-0.136969	-0.0497738	-0.148956	-0.271814	-0.184656	-0.0385034	0.189596	0.085694	0.122819	0.096977	-0.0250275	-0.222329	-0.020095	0.781269
[truncated: 309 more rows]

## Sheet: factorLoadings_GCGRTMol
Features	PCA01	PCA02	PCA03	PCA04	PCA05	PCA06	PCA07	PCA08	PCA09	PCA10	PCA11	PCA12	PCA13	PCA14	PCA15	PCA16	PCA17	PCA18	PCA19	PCA20	Communalities
[truncated: 551 more rows]

[truncated: 3 more sheets: factorLoadings_GCGRKCGS, factorLoadings-GCGRC3L, factorLoadings_validation]
